# Supplementary material for: DNA methylation in schizophrenia in different patient-derived cell types
Source: NPJ Schizophr. 2017 Jan 23;3:6. doi: 10.1038/s41537-016-0006-0 (PMC5441549; doi:10.1038/s41537-016-0006-0)
Supplement: Supplementary file 1 — Supplementary Table 1 [file 41537_2016_6_MOESM1_ESM.xls]

## Sheet: iPSC methylation differences
illuminaProbeID	SYMBOL	iPS Sz Vs Control B & H Adj. P-Value	iPS Sz Vs Control logFC	PRODUCT	ProbeID_A	ProbeID_B	ILMNSTRAND	ADDRESSA_ID	ALLELEA_PROBESEQ	ADDRESSB_ID	ALLELEB_PROBESEQ	CHR	SOURCESTRAND	NEXT_BASE	COLOR_CHANNEL	TSS_COORDINATE	GENE_STRAND	GENE_ID	SYNONYM	ACCESSION	GID	ANNOTATION	PRODUCT	DISTANCE_TO_TSS	CPG_ISLAND	CPG_ISLAND_LOCATIONS
cg11964474	BRCA1	4.77e-33	-4.58419	breast cancer 1; early onset isoform 1	3460400	2690377	BOT	3460400	AATAAAAAAACCCTTCATATTCTAAAAAACCAAATAAACAAAAAACACCA	2690377	AATAAAAAAACCCTTCGTATTCTAAAAAACCGAATAAACGAAAAACGCCG	17	TOP	A	Red	38530994	-	672	IRIS; PSCP; BRCAI; BRCC1; RNF53;	NM_007294.2	GI:63252871	isoform 1 is encoded by transcript variant BRCA1a; breast and ovarian cancer susceptibility protein 1; breast and ovarian cancer suseptibility protein variant; go_component: nucleus; go_component: nucleus; go_component: intracellular; go_component: BRCA1-BARD1 complex; go_component: ubiquitin ligase complex; go_component: gamma-tubulin ring complex; go_function: DNA binding; go_function: DNA bind…	breast cancer 1; early onset isoform 1	1187	TRUE	17:38531525-38532730
cg02403232	GOLGA3	4.77e-33	3.86959	Golgi autoantigen; golgin subfamily a; 3	6860333	3780730	TOP	6860333	AAAACAAACACTACCCAAATAATAACAATAAACAACTTCAAAACAAACCA	3780730	AAAACAAACACTACCCGAATAATAACAATAAACAACTTCGAAACAAACCG	12	BOT	C	Grn	131915361	-	2802	MEA-2; GCP170;	NM_005895.2	GI:30089939	SY2/SY10 protein; Golgi complex-associated protein of 170 kD; Golgi peripheral membrane protein; Golgi membrane associated protein; male enhanced antigen-2; golgin-165; golgin-160; go_component: Golgi stack; go_component: Golgi membrane; go_component: Golgi transport complex; go_function: transporter activity; go_process: intra-Golgi transport	Golgi autoantigen; golgin subfamily a; 3	168	TRUE	12:131914616-131916299
cg12012699	DYM	1.46e-31	5.02175	dymeclin	4920021	5890242	BOT	4920021	AATCTATACCCACTAAAACATAAAAACATAAAAACCTAAACCAATATACA	5890242	AATCTATACCCGCTAAAACGTAAAAACATAAAAACCTAAACCGATATACG	18	BOT	C	Grn	45241077	-	54808	DMC; SMC; FLJ20071; FLJ90130;	NM_017653.2	GI:27886627	go_component: integral to membrane	dymeclin	203	TRUE	18:45240390-45241666
cg13297960	NCAM2	8.53e-30	3.53724	neural cell adhesion molecule 2 precursor	6760484	4290484	BOT	6760484	ACAAATACTAATACTAATACTAATACTAATACTAATACTACAAACAACCA	4290484	ACAAATACTAATACTAATACTAATACTAATACTAATACTACAAACGACCG	21	BOT	C	Grn	21292504	+	4685	NCAM21; MGC51008;	NM_004540.2	GI:33519480	go_component: plasma membrane; go_component: integral to membrane; go_function: protein binding; go_process: cell adhesion; go_process: neuron adhesion	neural cell adhesion molecule 2 precursor	396	TRUE	21:21291170-21292852
cg15981753	SMA3	8.53e-30	-3.80389	SMA3	3780468	5860692	BOT	3780468	CAACCATTAAACAATTAACAAAACCAAATACCACATAACAAAAAATAACA	5860692	CAACCGTTAAACGATTAACGAAACCGAATACCGCGTAACAAAAAATAACG	5	BOT	C	Grn	69176375	+	10571	b55C20.2;	NM_006780.1	GI:5803174	go_function: hydrolase activity; hydrolyzing O-glycosyl compounds; go_process: neurogenesis; go_process: carbohydrate metabolism; go_process: skeletal development	SMA3	93	TRUE	5:69175617-69176545
cg13722123	GRM1	3.34e-27	3.0912	glutamate receptor; metabotropic 1	430497	160747	TOP	430497	ACAAAATTATAATTTTTCTCTATCTTTTATCAACAACATCTAACTCACCA	160747	ACAAAATTATAATTTTTCTCTATCTTTTATCAACAACATCTAACTCACCG	6	BOT	C	Grn	146392112	+	2911	GRM1A; mGlu1; GPRC1A; MGLUR1; MGLUR1A;	NM_000838.2	GI:6006005	go_component: membrane; go_component: integral to plasma membrane; go_function: receptor activity; go_function: metabotropic glutamate; GABA-B-like receptor activity; go_function: metabotropic glutamate; GABA-B-like receptor activity; go_process: signal transduction; go_process: synaptic transmission; go_process: G-protein coupled receptor protein signaling pathway	glutamate receptor; metabotropic 1	73	TRUE	6:146391972-146392561
cg05801573	SLITRK4	3.98e-27	5.17996	slit and trk like 4 protein	1850753	5270093	BOT	1850753	AAAAAAACTCTATCCAAAATCACATAAATACCATCATAAAAACAACAACA	5270093	GAAAAAACTCTATCCGAAATCACATAAATACCATCGTAAAAACAACAACG	X	BOT	C	Grn	142550685	-	139065	DKFZp547M2010;	NM_173078.2	GI:40217821	slit and trk like gene 4; go_component: integral to membrane	slit and trk like 4 protein	279	TRUE	X:142548903-142551607
cg21902544	CBLN2	2.31e-25	-4.0143	cerebellin 2 precursor	5670195	7400670	BOT	5670195	TTTAAAAACTATAATTCCAAAATCCCAATTAAAAAACTATCCAATTCCCA	7400670	TTTAAAAACTATAATTCCAAAATCCCAATTAAAAAACTATCCGATTCCCG	18	TOP	C	Grn	68362542	-	147381		NM_182511.2	GI:40255263	go_component: membrane; go_component: integral to membrane	cerebellin 2 precursor	47	TRUE	18:68361186-68362908
cg03107405	TSSC1	1.12e-24	3.82102	tumor suppressing subtransferable candidate 1	4280170	3520474	BOT	4280170	CACACCATAATTAAACACCACCATATATTATCATTTATATATACTTAACA	3520474	CACGCCGTAATTAAACGCCGCCATATATTATCATTTATATATACTTAACG	2	TOP	T	Red	3360605	-	7260		NM_003310.1	GI:4507702	tumor-suppressing STF cDNA 1	tumor suppressing subtransferable candidate 1	343	TRUE	2:3360293-3361148
cg06506156	TSSC1	5.34e-24	2.61679	tumor suppressing subtransferable candidate 1	1510167	3400626	TOP	1510167	AACCACTACAAAAACTATTCTAAACCAAAAAAACTTCCAATTTAAAATCA	3400626	AACCACTACGAAAACTATTCTAAACCAAAAAAACTTCCAATTTAAAATCG	2	TOP	T	Red	3360605	-	7260		NM_003310.1	GI:4507702	tumor-suppressing STF cDNA 1	tumor suppressing subtransferable candidate 1	20	TRUE	2:3360293-3361148
cg13191808	PCSK9	1.64e-23	3.72818	proprotein convertase subtilisin/kexin type 9 preproprotein	5720113	2810608	TOP	5720113	ACCTAAAAAAATAAACCAAACAATAAAACTAACTCAAACAAACCAAAACA	2810608	ACCTAAAAAAATAAACCAAACAATAAAACTAACTCGAACGAACCGAAACG	1	BOT	C	Grn	55277808	+	255738	FH3; NARC1; NARC-1; HCHOLA3;	NM_174936.2	GI:31317306	neural apoptosis regulated convertase 1; hypercholesterolemia; autosomal dominant 3; go_function: peptidase activity; go_function: calcium ion binding; go_function: protein self binding; go_function: subtilase activity; go_process: proteolysis; go_process: lipid metabolism; go_process: steroid metabolism; go_process: cholesterol metabolism; go_process: negative regulation of enzyme activity	proprotein convertase subtilisin/kexin type 9 preproprotein	107	TRUE	1:55277514-55279106
cg06015218	GRM1	8.22e-23	2.80771	glutamate receptor; metabotropic 1	4560619	1470619	TOP	4560619	CCTTAATACACTACCAATAAAAAACAAAAACTCAAATTCCCTTACAAACA	1470619	CCTTAATACACTACCGATAAAAAACGAAAACTCGAATTCCCTTACAAACG	6	BOT	C	Grn	146392112	+	2911	GRM1A; mGlu1; GPRC1A; MGLUR1; MGLUR1A;	NM_000838.2	GI:6006005	go_component: membrane; go_component: integral to plasma membrane; go_function: receptor activity; go_function: metabotropic glutamate; GABA-B-like receptor activity; go_function: metabotropic glutamate; GABA-B-like receptor activity; go_process: signal transduction; go_process: synaptic transmission; go_process: G-protein coupled receptor protein signaling pathway	glutamate receptor; metabotropic 1	15	TRUE	6:146391972-146392561
cg15611364	OXSM	7.49e-22	4.85083	3-oxoacyl-ACP synthase; mitochondrial	1010152	1010537	TOP	1010152	TCACCTTAACTAAAATCAAACCATAAAAAACAACTAAATAACTATTTACA	1010537	TCACCTTAACTAAAATCAAACCGTAAAAAACGACTAAATAACTATTTACG	3	TOP	T	Red	25806575	+	54995	KS; FLJ20604;	NM_017897.1	GI:8923558	mitochondrial beta-ketoacyl synthase; go_function: transferase activity; go_process: fatty acid biosynthesis	3-oxoacyl-ACP synthase; mitochondrial	148	TRUE	3:25806253-25806844
cg04741133	LOC153684	1.58e-20	5.06894		4230152	6380152	TOP	4230152	CACTTTTCTATTTATATCAACTACTAATCATACTATACACAATTTCCTCA	6380152	CACTTTTCTATTTATATCAACTACTAATCGTACTATACACAATTTCCTCG	5	TOP	T	Red	43077952	+	153684		XR_001522.1	GI:88982303	Derived by automated computational analysis using gene prediction method: BestRefseq.		531	TRUE	5:43077525-43079417
cg06122080	OXSM	1.07e-17	2.82743	3-oxoacyl-ACP synthase; mitochondrial	1820161	3420594	TOP	1820161	AATAATACCTAAAAAACAATACAAAAAATAACTACACTCTTTTACTCCCA	3420594	AATAATACCTAAAAAACGATACAAAAAATAACTACACTCTTTTACTCCCG	3	BOT	C	Grn	25806575	+	54995	KS; FLJ20604;	NM_017897.1	GI:8923558	mitochondrial beta-ketoacyl synthase; go_function: transferase activity; go_process: fatty acid biosynthesis	3-oxoacyl-ACP synthase; mitochondrial	263	TRUE	3:25806253-25806844
cg22415432	PCDH11Y	3.66e-17	-3.633	protocadherin 11 Y-linked isoform a	4860598	6270292	TOP	4860598	AACTATCTAAACAAAAAAAACCATAAACAATAACTACACTCAACTACCCA	6270292	AACTATCTAAACGAAAAAAACCGTAAACAATAACTACACTCAACTACCCG	Y	BOT	C	Grn	4928267	+	83259	PCDHY; PCDH22; PCDH11X;	NM_032971.1	GI:14589941	isoform a is encoded by transcript variant a; protocadherin 22; protocadherin Y; protocadherin 11 X-linked; go_component: membrane; go_function: calcium ion binding; go_process: homophilic cell adhesion	protocadherin 11 Y-linked isoform a	128	TRUE	Y:4927822-4929390
cg20523861	KLHL1	4.45e-17	-2.336	kelch-like 1 protein	5870626	5960324	BOT	5870626	AATAATAACATTCTTATCCTTACAACTCAAAATTCAATATCTAAAAAACA	5960324	AATAATAACGTTCTTATCCTTACAACTCAAAATTCAATATCTAAAAAACG	13	TOP	C	Grn	69580460	-	57626	KIAA1490;	NM_020866.1	GI:14780903	kelch-like 1; kelch (Drosophila)-like 1	kelch-like 1 protein	135	TRUE	13:69579588-69580381
cg09996240	HMG20B	1.57e-16	-3.70267	high-mobility group 20B	6960100	5050474	TOP	6960100	ACCCTACACATAAAATCCTTTAAAAATCAAAACTACTAAAAAATAATCCA	5050474	ACCCTACACGTAAAATCCTTTAAAAATCGAAACTACTAAAAAATAATCCG	19	TOP	T	Red	3525522	+	10362	SOXL; HMGX2; BRAF25; BRAF35; PP7706; pp8857; FLJ26127; SMARCE1r;	NM_006339.1	GI:5454079	SWI/SNF-related matrix-associated actin-dependent regulator of chromatin subfamily E; member 1-related; Sox-like transcriptional factor; go_component: nucleus; go_component: chromatin; go_function: transcription factor activity; go_process: cell cycle; go_process: transcription; go_process: chromatin modification; go_process: regulation of transcription; DNA-dependent	high-mobility group 20B	103	TRUE	19:3523382-3525751
cg22889570	ZNF596	3.85e-16	4.16134	zinc finger protein 596	2260463	1030541	TOP	2260463	TAAAAACAATAAAAAACAAACCACATACCAAATCAAAACCTAAAACCACA	1030541	TAAAAACGATAAAAAACAAACCACATACCGAATCGAAACCTAAAACCGCG	8	TOP	C	Grn	172382	+	169270	FLJ36123;	NM_173539.1	GI:27734918	go_component: nucleus; go_function: zinc ion binding; go_function: nucleic acid binding; go_process: regulation of transcription; DNA-dependent	zinc finger protein 596	302	TRUE	8:171695-173047
cg22873668	CXorf56	8.25e-16	-2.25696	hypothetical protein LOC63932	1570463	3840463	TOP	1570463	CAAAACACTACTTTCAACATAATTCCCAAAAACAATCTAAAAACTCTACA	3840463	CGAAACACTACTTTCGACATAATTCCCAAAAACAATCTAAAAACTCTACG	X	BOT	C	Grn	118583392	-	63932	FLJ22965;	NM_022101.2	GI:34147219	synonym: FLJ22965	hypothetical protein LOC63932	17	TRUE	X:118583010-118583596
cg16357381	COL7A1	1.17e-15	-2.77531	alpha 1 type VII collagen precursor	4860491	6270204	BOT	4860491	TCTACCCATACAAAACCTTCTAAAAAATTCCCAAAAACCACAAAAAATCA	6270204	TCTACCCATACAAAACCTTCTAAAAAATTCCCAAAAACCACGAAAAATCG	3	BOT	A	Red	48607689	-	1294	EBD1; EBR1; EBDCT;	NM_000094.2	GI:17738300	collagen VII; alpha-1 polypeptide; LC collagen; long chain collagen; go_component: cytoplasm; go_component: basement membrane; go_component: collagen type VII; go_function: protein binding; go_function: structural molecule activity; go_function: serine-type endopeptidase inhibitor activity; go_process: cell adhesion; go_process: phosphate transport; go_process: epidermis development	alpha 1 type VII collagen precursor	207	TRUE	3:48606799-48607946
cg10303842	CDH12	1.59e-15	-2.87615	cadherin 12; type 2 preproprotein	5550292	6620292	BOT	5550292	TAAAAAACAAAACTTCAAATACTAACCCAAATACTATCACTTTCTCAACA	6620292	TAAAAAACAAAACTTCGAATACTAACCCAAATACTATCACTTTCTCAACG	5	BOT	C	Grn	22889488	-	1010	CDHB;	NM_004061.2	GI:16445392	cadherin-12; N-cadherin 2; brain-cadherin; neuronal cadherin 2; cadherin; neural type; 2; Br-cadherin; go_component: membrane; go_component: integral to membrane; go_function: protein binding; go_function: calcium ion binding; go_process: homophilic cell adhesion; go_process: homophilic cell adhesion	cadherin 12; type 2 preproprotein	1	FALSE
cg26309134	ZNF542	2.19e-15	4.67131	zinc finger protein 542	2630041	20270	TOP	2630041	CAAAAACATACATAACTAAAAAACAAACTACCTAAAACACAAAATACACA	20270	CAAAAACGTACATAACTAAAAAACGAACTACCTAAAACACAAAATACGCG	19	TOP	T	Red	61571320	+	147947	DKFZp686B2197;	NM_194319.1	GI:34996524	go_component: nucleus; go_function: zinc ion binding; go_function: metal ion binding; go_function: nucleic acid binding	zinc finger protein 542	63	TRUE	19:61570983-61571926
cg21325760	MAGEL2	2.42e-15	-1.5968	MAGE-like protein 2	6580471	2650634	BOT	6580471	CAATAACTAAATAACCAAAACCTATAAAACAAATCAAATAAACAACAACA	2650634	CGATAACTAAATAACCAAAACCTATAAAACAAATCGAATAAACGACGACG	15	TOP	C	Grn	21442082	-	54551	nM15; NDNL1;	NM_019066.2	GI:18765721	go_component: cellular component unknown; go_function: molecular function unknown; go_process: biological process unknown	MAGE-like protein 2	413	TRUE	15:21442139-21442830
cg27258399	HTRA4	3.65e-15	3.86721	HtrA serine peptidase 4	1300114	4810743	BOT	1300114	AAATCTTATTCCTTTACACTCCTCCAAAATTAAAAAATATTCCAAAAACA	4810743	AAATCTTATTCCTTTACGCTCCTCCAAAATTAAAAAATATTCCGAAAACG	8	BOT	C	Grn	38950854	+	203100	FLJ90724;	NM_153692.2	GI:30410026	go_function: protein binding; go_function: peptidase activity; go_function: serine-type endopeptidase activity; go_process: proteolysis	HtrA serine peptidase 4	570	TRUE	8:38950649-38951953
cg15309236	BHLHB9	3.78e-15	4.85675	basic helix-loop-helix domain containing; class B; 9	2320504	70148	TOP	2320504	CAAAAAACTATCATCCATAATACAAAACTACAACAAACAAACTAACTACA	70148	CAAAAAACTATCATCCATAATACAAAACTACGACGAACAAACTAACTACG	X	BOT	C	Grn	101862310	+	80823	p60TRP; KIAA1701;	NM_030639.1	GI:39930462	p60-like protein; go_function: binding	basic helix-loop-helix domain containing; class B; 9	57	TRUE	X:101862184-101862707
cg11846236	COL7A1	3.98e-14	-2.89321	alpha 1 type VII collagen precursor	1990309	3310053	TOP	1990309	TAACTAACAACTTTTACTACCTAAAATAACACTACAACTTCTAATAACCA	3310053	TAACTAACGACTTTTACTACCTAAAATAACGCTACGACTTCTAATAACCG	3	TOP	C	Grn	48607689	-	1294	EBD1; EBR1; EBDCT;	NM_000094.2	GI:17738300	collagen VII; alpha-1 polypeptide; LC collagen; long chain collagen; go_component: cytoplasm; go_component: basement membrane; go_component: collagen type VII; go_function: protein binding; go_function: structural molecule activity; go_function: serine-type endopeptidase inhibitor activity; go_process: cell adhesion; go_process: phosphate transport; go_process: epidermis development	alpha 1 type VII collagen precursor	117	TRUE	3:48606799-48607946
cg15931943	FHIT	3.98e-14	-1.99914	fragile histidine triad gene	450139	6250307	TOP	450139	AAACCCAAATAAAATACTATTTCTAAAACACAAATCTAAATTTCCACACA	6250307	AAACCCAAATAAAATACTATTTCTAAAACGCGAATCTAAATTTCCACGCG	3	TOP	C	Grn	61212164	-	2272	FRA3B; AP3Aase;	NM_002012.1	GI:4503718	bis(5prime-adenosyl)-triphosphatase; dinucleosidetriphosphatase; diadenosine 5 ;5 -P1;P3-triphosphate hydrolase; AP3A hydrolase; tumor suppressor protein; go_component: cytoplasm; go_function: magnesium ion binding; go_function: manganese ion binding; go_function: hydrolase activity; go_function: bis(5prime-adenosyl)-triphosphatase activity; go_process: cell cycle; go_process: nucleotide metaboli…	fragile histidine triad gene	215	TRUE	3:61211519-61212421
cg17838026	KCNC3	6.32e-14	-3.64732	Shaw-related voltage-gated potassium channel protein 3	840446	4260446	TOP	840446	CAATACTCCTCCCCACCAAATCCTACCTAACAATATTTTAAATAAAAACA	4260446	CAATACTCCTCCCCACCAAATCCTACCTAACGATATTTTAAATAAAAACG	19	TOP	T	Red	55524446	-	3748	KV3.3; KSHIIID;	NM_004977.2	GI:24497459	voltage-gated potassium channel protein KV3.3; go_component: membrane; go_component: membrane fraction; go_component: integral to membrane; go_component: voltage-gated potassium channel complex; go_function: protein binding; go_function: potassium ion binding; go_function: voltage-gated potassium channel activity; go_process: cation transport; go_process: potassium ion transport	Shaw-related voltage-gated potassium channel protein 3	227	TRUE	19:55522929-55526307
cg26211698	FLJ22639	1.64e-13	3.05222	hypothetical protein LOC79854	6290750	7100114	TOP	6290750	ATAAAAAAACCAAACAAAAACAACCTCAATAACAAAACCAAACACAAACA	7100114	ATAAAAAAACCGAACAAAAACGACCTCAATAACGAAACCGAACACAAACG	1	BOT	C	Grn	752749	-	79854		NM_024796.1	GI:13376167		hypothetical protein LOC79854	207	TRUE	1:752096-753454
cg06973652	BRCA1	1.66e-13	-3.65491	breast cancer 1; early onset isoform 1	6200093	4390608	TOP	6200093	ATATCTCCAAACAACTAATCATTTTAATAACAAAATAAAAAAACCCTTCA	4390608	GTATCTCCGAACAACTAATCGTTTTAATAACAAAATAAAAAAACCCTTCG	17	BOT	T	Red	38530994	-	672	IRIS; PSCP; BRCAI; BRCC1; RNF53;	NM_007294.2	GI:63252871	isoform 1 is encoded by transcript variant BRCA1a; breast and ovarian cancer susceptibility protein 1; breast and ovarian cancer suseptibility protein variant; go_component: nucleus; go_component: nucleus; go_component: intracellular; go_component: BRCA1-BARD1 complex; go_component: ubiquitin ligase complex; go_component: gamma-tubulin ring complex; go_function: DNA binding; go_function: DNA bind…	breast cancer 1; early onset isoform 1	1154	TRUE	17:38531525-38532730
cg22919370	HIST1H3I	1.66e-13	1.45292	H3 histone family; member F	7100246	7100327	TOP	7100246	AAACAAAATATCTCCCTTTCACTAACAAATTAAACTAAAAACCAATTCCA	7100327	AAACGAAATATCTCCCTTTCACTAACAAATTAAACTAAAAACCAATTCCG	6	TOP	T	Red	27948078	-	8354	H3.f; H3/f; H3FF;	NM_003533.2	GI:15718723	synonyms: H3.f; H3/f; H3FF	H3 histone family; member F	113	TRUE	6:27947550-27948221
cg21717724	PSMD5	2.21e-13	-3.1473	proteasome 26S non-ATPase subunit 5	7330427	7330682	BOT	7330427	CACACAAAATATACAATTACTTTATTCTTTCAAACCCAAAACTAAAATCA	7330682	CGCACAAAATATACAATTACTTTATTCTTTCGAACCCGAAACTAAAATCG	9	BOT	C	Grn	122645027	-	5711	S5B; KIAA0072; MGC23145;	NM_005047.2	GI:25777613	26S protease subunit S5 basic; 26S proteasome subunit S5B; 26S proteasome non-ATPase regulatory subunit 5; go_component: proteasome complex (sensu Eukaryota); go_function: binding	proteasome 26S non-ATPase subunit 5	692	TRUE	9:122644137-122644399
cg08341874	VMO1	2.71e-13	2.61954	secretory protein LOC284013	1940278	780762	BOT	1940278	ACAAAAACCAAACTAATATAAATCTACTTAAAAAACCTAATTCACAAACA	780762	ACAAAAACCAAACTAATATAAATCTACTTAAAAAACCTAATTCACAAACG	17	BOT	C	Grn	4636467	-	284013	ERGA6350; PRO21055; MGC125880; MGC125881;	NM_182566.1	GI:32698963	synonyms: ERGA6350; PRO21055; MGC125880; MGC125881	secretory protein LOC284013	72	TRUE	17:4634929-4636534
cg25983380	GNAS	1.08e-12	3.56671	guanine nucleotide binding protein; alpha stimulating activity polypeptide 1 isoform a	4860497	6270747	BOT	4860497	CAAAAACACAAATAAAACCTAAACTAACTAAAACACAAACTCAAACAACA	6270747	CGAAAACACGAATAAAACCTAAACTAACTAAAACACGAACTCGAACGACG	20	TOP	A	Red	NA	+	2778	XL; AHO; GSA; GSP; POH; XL2; GPSA; NESP; GNAS1; PHP1A; PHP1B; GNASXL; NESP55; C20orf45; MGC33735; XLalphas; dJ309F20.1.1; dJ806M20.3.3;	NT_011362.9		isoform a is encoded by transcript variant 1; guanine nucleotide binding protein (G protein); alpha stimulating activity polypeptide 1; neuroendocrine secretory protein 55; paternally expressed G protein XL alpha S; guanine nucleotide regulatory protein; G-s-alpha; adenylate cyclase-stimulating G alpha protein; neuroendocrine-specific Golgi protein p55; go_component: plasma membrane; go_component…	guanine nucleotide binding protein; alpha stimulating activity polypeptide 1 isoform a	NA	TRUE	20:56896598-56901302
cg12181621	HIST1H3I	1.18e-12	2.62769	H3 histone family; member F	7150703	7380400	BOT	7150703	TTAAATAAATACATCTACTTAACCATAACACAAACAAAACAAACAACTCA	7380400	TTAAATAAATACGTCTACTTAACCATAACACGAACAAAACAAACAACTCG	6	BOT	C	Grn	27948078	-	8354	H3.f; H3/f; H3FF;	NM_003533.2	GI:15718723	synonyms: H3.f; H3/f; H3FF	H3 histone family; member F	31	TRUE	6:27947550-27948221
cg12842316	SLITRK4	4.07e-12	3.48413	slit and trk like 4 protein	4150546	1940307	BOT	4150546	TATCATTATTATTAACTCATTCCCCTCCATCCTATAATTATTCAATTCCA	1940307	TATCATTATTATTAACTCATTCCCCTCCATCCTATAATTATTCAATTCCG	X	BOT	C	Grn	142550685	-	139065	DKFZp547M2010;	NM_173078.2	GI:40217821	slit and trk like gene 4; go_component: integral to membrane	slit and trk like 4 protein	438	TRUE	X:142548903-142551607
cg00968475	BHLHB9	4.44e-12	4.76807	basic helix-loop-helix domain containing; class B; 9	4210142	6770630	BOT	4210142	TTTTCAAACTAATACAACATAAAAAAACACCTACCTACCTTAACATCCCA	6770630	TTTTCAAACTAATACAACATAAAAAAACACCTACCTACCTTAACATCCCG	X	BOT	C	Grn	101862310	+	80823	p60TRP; KIAA1701;	NM_030639.1	GI:39930462	p60-like protein; go_function: binding	basic helix-loop-helix domain containing; class B; 9	84	TRUE	X:101862184-101862707
cg25957967	PCSK9	6.75e-12	2.02669	proprotein convertase subtilisin/kexin type 9 preproprotein	4890538	6980102	TOP	4890538	CCTAATCCTCCAATCCAAAAATTCCATTAATATTTAATCAAATAAAATCA	6980102	CCTAATCCTCCAATCCGAAAATTCCGTTAATATTTAATCAAATAAAATCG	1	BOT	T	Red	55277808	+	255738	FH3; NARC1; NARC-1; HCHOLA3;	NM_174936.2	GI:31317306	neural apoptosis regulated convertase 1; hypercholesterolemia; autosomal dominant 3; go_function: peptidase activity; go_function: calcium ion binding; go_function: protein self binding; go_function: subtilase activity; go_process: proteolysis; go_process: lipid metabolism; go_process: steroid metabolism; go_process: cholesterol metabolism; go_process: negative regulation of enzyme activity	proprotein convertase subtilisin/kexin type 9 preproprotein	72	TRUE	1:55277514-55279106
cg24182328	VMO1	8.77e-12	1.98305	secretory protein LOC284013	60044	4570180	TOP	60044	TTAATCTCCTATCCCCAAACTTCTTAAAATTATTCCTATTAAACCAAACA	4570180	TTAATCTCCTATCCCCAAACTTCTTAAAATTATTCCTATTAAACCGAACG	17	TOP	C	Grn	4636467	-	284013	ERGA6350; PRO21055; MGC125880; MGC125881;	NM_182566.1	GI:32698963	synonyms: ERGA6350; PRO21055; MGC125880; MGC125881	secretory protein LOC284013	901	TRUE	17:4636997-4637908
cg00412772	C19orf33	9.67e-12	-1.71048	HAI-2 related small protein	2750600	3710246	BOT	2750600	AAAAAAATTAAATCCTAAAACCAAAAACACCTAAACCCTACAAAAAAACA	3710246	AAAAAAATTAAATCCTAAAACCAAAAACGCCTAAACCCTACAAAAAAACG	19	BOT	A	Red	43486644	+	64073	IMUP; H2RSP; IMUP-1; IMUP-2; MGC39135; MGC75180;	NM_033520.1	GI:41281602	immortalization-upregulated protein; go_component: nucleus; go_function: molecular function unknown; go_process: biological process unknown	HAI-2 related small protein	41	FALSE
cg22901840	DIRAS3	1.4e-11	2.18863	DIRAS family; GTP-binding RAS-like 3	7160609	4670671	TOP	7160609	CACACCATAACTACAACCCAACAACTAACAATAAATATTTTCAATAATCA	4670671	CACACCGTAACTACAACCCAACAACTAACAATAAATATTTTCAATAATCG	1	BOT	A	Red	NA	-	9077	ARHI; NOEY2;	NT_032977.8		ras homolog gene family; member I; go_component: membrane; go_function: GTP binding; go_function: nucleotide binding; go_function: GTPase activity; go_process: imprinting; go_process: small GTPase mediated signal transduction; go_process: regulation of cyclin dependent protein kinase activity	DIRAS family; GTP-binding RAS-like 3	NA	TRUE	1:68285082-68285689
cg26855724	C1orf171	1.45e-11	4.54226	hypothetical protein LOC127253	540008	1710292	TOP	540008	CAACCATATTAAAACAAACAATAACCAAAAAAATCCAAACTTCCTCTTCA	1710292	CAACCATATTAAAACGAACGATAACCGAAAAAATCCAAACTTCCTCTTCG	1	TOP	T	Red	74971428	+	127253	FLJ40918;	NM_138467.1	GI:42734380	synonym: FLJ40918	hypothetical protein LOC127253	22	TRUE	1:74971242-74971834
cg15690721	ZNF85	1.47e-11	1.20905	zinc finger protein 85 (HPF4; HTF1)	70035	6580519	TOP	70035	AATATCATCCAATCAAAAACACTAAACTAAAAACCATCCAATCAAAAACA	6580519	AATATCATCCAATCAAAAACGCTAAACTAAAAACCGTCCAATCAAAAACG	19	BOT	C	Grn	20897934	+	7639	HPF4; HTF1; MGC78566;	NM_003429.1	GI:4508038	go_component: nucleus; go_component: intracellular; go_function: zinc ion binding; go_function: metal ion binding; go_function: nucleic acid binding; go_function: transcription factor activity; go_function: transcription corepressor activity; go_process: transcription; go_process: regulation of transcription; DNA-dependent	zinc finger protein 85 (HPF4; HTF1)	78	FALSE
cg13697378	DIRAS3	1.57e-11	4.13177	DIRAS family; GTP-binding RAS-like 3	6560543	3130259	TOP	6560543	CAAACCCCACAAAAAAATCAAAAATTACCACATCATAATAATCAACACCA	3130259	CAAACCCCACAAAAAAATCAAAAATTACCGCGTCGTAATAATCGACACCG	1	TOP	C	Grn	NA	-	9077	ARHI; NOEY2;	NT_032977.8		ras homolog gene family; member I; go_component: membrane; go_function: GTP binding; go_function: nucleotide binding; go_function: GTPase activity; go_process: imprinting; go_process: small GTPase mediated signal transduction; go_process: regulation of cyclin dependent protein kinase activity	DIRAS family; GTP-binding RAS-like 3	NA	TRUE	1:68285082-68285689
cg24304714	LCE1C	1.57e-11	-1.78017	late cornified envelope 1C	4250682	6180725	BOT	4250682	AAAACAAAAAACTCAAACTCCAAAACTAAACAAATTAAATATTCTCCACA	6180725	AAAACAAAAAACTCAAACTCCAAAACTAAACAAATTAAATATTCTCCACG	1	BOT	A	Red	151045731	-	353133	LEP3;	NM_178351.3	GI:57242768	late envelope protein 3	late cornified envelope 1C	267	FALSE
cg20663980	CDX4	3.63e-11	4.81369	caudal type homeo box transcription factor 4	3420204	5130288	TOP	3420204	TTCTTTCTCCAAAAAACAACTTCCATACATCATATCTTAAATAAAAAACA	5130288	TTCTTTCTCCAAAAAACAACTTCCGTACATCGTATCTTAAATAAAAAACG	X	TOP	C	Grn	72583815	+	1046		NM_005193.1	GI:4885126	go_component: nucleus; go_function: transcription factor activity; go_process: development; go_process: regulation of transcription; DNA-dependent	caudal type homeo box transcription factor 4	20	TRUE	X:72583622-72584434
cg26752657	C1orf171	4.87e-11	3.8832	hypothetical protein LOC127253	130438	130255	TOP	130438	TATACAATTTCTAAACATACAAAATCAATTTTTCACCACCAACTCCTACA	130255	TATACAATTTCTAAACATACGAAATCAATTTTTCACCACCAACTCCTACG	1	BOT	C	Grn	74971428	+	127253	FLJ40918;	NM_138467.1	GI:42734380	synonym: FLJ40918	hypothetical protein LOC127253	235	TRUE	1:74971242-74971834
cg15175266	CDH12	4.87e-11	1.56071	cadherin 12; type 2 preproprotein	6270546	3290437	TOP	6270546	ACACAACATACAATATATAAATATTACATTTTTCCATACCTCCCTTCACA	3290437	ACACAACATACAATATATAAATATTACATTTTTCCGTACCTCCCTTCACG	5	TOP	T	Red	22889488	-	1010	CDHB;	NM_004061.2	GI:16445392	cadherin-12; N-cadherin 2; brain-cadherin; neuronal cadherin 2; cadherin; neural type; 2; Br-cadherin; go_component: membrane; go_component: integral to membrane; go_function: protein binding; go_function: calcium ion binding; go_process: homophilic cell adhesion; go_process: homophilic cell adhesion	cadherin 12; type 2 preproprotein	973	FALSE
cg02854288	FHIT	5.06e-11	-1.19347	fragile histidine triad gene	2750343	3710544	BOT	2750343	ACAAACCCAAATAAAATACTATTTCTAAAACACAAATCTAAATTTCCACA	3710544	ACAAACCCAAATAAAATACTATTTCTAAAACGCGAATCTAAATTTCCACG	3	BOT	C	Grn	61212164	-	2272	FRA3B; AP3Aase;	NM_002012.1	GI:4503718	bis(5prime-adenosyl)-triphosphatase; dinucleosidetriphosphatase; diadenosine 5 ;5 -P1;P3-triphosphate hydrolase; AP3A hydrolase; tumor suppressor protein; go_component: cytoplasm; go_function: magnesium ion binding; go_function: manganese ion binding; go_function: hydrolase activity; go_function: bis(5prime-adenosyl)-triphosphatase activity; go_process: cell cycle; go_process: nucleotide metaboli…	fragile histidine triad gene	213	TRUE	3:61211519-61212421
cg15232450	SETMAR	9.32e-11	2.64114	SET domain and mariner transposase fusion gene	4810544	5720048	TOP	4810544	AACATCACCTTAACAAAAATATTATCCTTTTCAATCCATTCCCTAAAACA	5720048	GACATCACCTTAACAAAAATATTATCCTTTTCAATCCATTCCCTAAAACG	3	BOT	C	Grn	4320071	+	6419		NM_006515.1	GI:5730038	go_component: nucleus; go_function: DNA binding; go_function: zinc ion binding; go_function: transposase activity; go_function: histone-lysine N-methyltransferase activity; go_process: DNA transposition; go_process: chromatin modification; go_process: regulation of transcription	SET domain and mariner transposase fusion gene	367	TRUE	3:4319568-4321182
cg14696820	LCE1A	1e-10	-2.31974	late cornified envelope 1A	4280619	3520088	TOP	4280619	TAACTACAACAACCAAAACTCTAAAATCTATAACAATAAAACCTATAACA	3520088	TAACTACAACAACCAAAACTCTAAAATCTATAACGATAAAACCTATAACG	1	TOP	C	Grn	151066573	+	353131	LEP1;	NM_178348.1	GI:30387653	late envelope protein 1	late cornified envelope 1A	219	FALSE
cg20835282	C3orf62	1.12e-10	-2.01648	hypothetical protein LOC375341	1110397	6550554	BOT	1110397	AAATAAAACAAAACATCTTTAAAACTTCTAACAAATAACAAATTCCTCCA	6550554	AAATAAAACGAAACGTCTTTAAAACTTCTAACAAATAACGAATTCCTCCG	3	BOT	C	Grn	49289456	-	375341	FLJ43654; MGC23381; MGC61663; MGC62079;	NM_198562.1	GI:38348399	synonyms: FLJ43654; MGC23381; MGC61663; MGC62079	hypothetical protein LOC375341	2	TRUE	3:49289332-49289979
cg01058368	CDH10	1.18e-10	-2.53625	cadherin 10; type 2 preproprotein	4880544	3460544	TOP	4880544	TTTCCAAATCCCTTCTCTTATTACTTATTATCACAAAAATACATACCTCA	3460544	TTTCCAAATCCCTTCTCTTATTACTTATTATCACAAAAATACATACCTCG	5	BOT	C	Grn	24680668	-	1008		NM_006727.2	GI:16306529	cadherin-10; T2-cadherin; go_component: membrane; go_component: integral to membrane; go_function: protein binding; go_function: calcium ion binding; go_process: homophilic cell adhesion	cadherin 10; type 2 preproprotein	576	FALSE
cg17414107	GNAS	1.32e-10	3.02563	guanine nucleotide binding protein; alpha stimulating activity polypeptide 1 isoform a	5340274	940240	BOT	5340274	TACTCCTAACACCAAAAACCCAAAACTTTAAATAAAAAAACTAATAAACA	940240	TACTCCTAACGCCAAAAACCCGAAACTTTAAATAAAAAAACTAATAAACG	20	BOT	C	Grn	NA	+	2778	XL; AHO; GSA; GSP; POH; XL2; GPSA; NESP; GNAS1; PHP1A; PHP1B; GNASXL; NESP55; C20orf45; MGC33735; XLalphas; dJ309F20.1.1; dJ806M20.3.3;	NT_011362.9		isoform a is encoded by transcript variant 1; guanine nucleotide binding protein (G protein); alpha stimulating activity polypeptide 1; neuroendocrine secretory protein 55; paternally expressed G protein XL alpha S; guanine nucleotide regulatory protein; G-s-alpha; adenylate cyclase-stimulating G alpha protein; neuroendocrine-specific Golgi protein p55; go_component: plasma membrane; go_component…	guanine nucleotide binding protein; alpha stimulating activity polypeptide 1 isoform a	NA	TRUE	20:56860981-56861502
cg12288842	ATPBD4	1.48e-10	2.46662	hypothetical protein LOC89978	4610601	1110626	BOT	4610601	TAAAATTTAAAACCACTACCTTATTCCATCAACTCAATTAATAACCCTCA	1110626	TAAAATTTAAAACCACTACCTTATTCCATCAACTCAATTAATAACCCTCG	15	BOT	C	Grn	33625656	-	89978	MGC14798;	NM_080650.2	GI:42734367	synonym: MGC14798	hypothetical protein LOC89978	463	TRUE	15:33625067-33626056
cg22665276	ZNF85	1.49e-10	1.53201	zinc finger protein 85 (HPF4; HTF1)	2970370	6020370	TOP	2970370	TACAACCTAAACTCTAAATCTTATTTTCCCTACTTTATATTTTCTACTCA	6020370	TACAACCTAAACTCTAAATCTTATTTTCCCTACTTTATATTTTCTACTCG	19	BOT	T	Red	20897934	+	7639	HPF4; HTF1; MGC78566;	NM_003429.1	GI:4508038	go_component: nucleus; go_component: intracellular; go_function: zinc ion binding; go_function: metal ion binding; go_function: nucleic acid binding; go_function: transcription factor activity; go_function: transcription corepressor activity; go_process: transcription; go_process: regulation of transcription; DNA-dependent	zinc finger protein 85 (HPF4; HTF1)	26	FALSE
cg16731240	ZNF577	2.07e-10	2.49191	zinc finger protein 577	6040482	5670270	TOP	6040482	CTAAACACAAACATATTACATCATAAAAAAACAACTAATACCATATTCCA	5670270	CTAAACGCAAACATATTACATCATAAAAAAACGACTAATACCGTATTCCG	19	TOP	T	Red	57083009	-	84765	MGC4400;	NM_032679.1	GI:14249251	go_component: nucleus; go_function: zinc ion binding; go_function: nucleic acid binding; go_process: regulation of transcription; DNA-dependent	zinc finger protein 577	53	TRUE	19:57082498-57083311
cg00292662	LGALS1	2.08e-10	-0.866145	beta-galactoside-binding lectin precursor	2810424	7100382	TOP	2810424	ACCCAAATAAAACCAAAACCTATAATTAAATCAATAACCCTCTACAAACA	7100382	ACCCGAATAAAACCAAAACCTATAATTAAATCAATAACCCTCTACAAACG	22	BOT	C	Grn	36401589	+	3956	GBP;	NM_002305.2	GI:6006015	galectin; Lectin; galactose-binding; soluble; 1; go_component: cytoplasm; go_function: sugar binding; go_function: signal transducer activity; go_process: regulation of apoptosis; go_process: positive regulation of I-kappaB kinase/NF-kappaB cascade	beta-galactoside-binding lectin precursor	475	FALSE
cg01135626	CDX4	2.19e-10	4.88895	caudal type homeo box transcription factor 4	6380075	6060433	TOP	6380075	TAAAAATACCCAAATACATACCTACTTCTTTCTCCAAAAAACAACTTCCA	6060433	TAAAAATACCCGAATACATACCTACTTCTTTCTCCAAAAAACAACTTCCG	X	TOP	T	Red	72583815	+	1046		NM_005193.1	GI:4885126	go_component: nucleus; go_function: transcription factor activity; go_process: development; go_process: regulation of transcription; DNA-dependent	caudal type homeo box transcription factor 4	5	TRUE	X:72583622-72584434
cg13531842	ZNF37A	3.96e-10	1.65043	zinc finger protein 37a	1660386	450731	BOT	1660386	AAAACACAACAAACCAAATAACACTAACCAAAAACTAAATATAAAATCCA	450731	AAAACACAACAAACCGAATAACGCTAACCAAAAACTAAATATAAAATCCG	10	BOT	C	Grn	38423281	+	7587	KOX21; ZNF37; FLJ3472;	NM_003421.1	GI:55769565	zinc finger protein 37a (KOX21); go_component: nucleus; go_component: nucleus; go_function: zinc ion binding; go_function: metal ion binding; go_function: nucleic acid binding; go_function: transcription factor activity; go_process: transcription; go_process: regulation of transcription; DNA-dependent; go_process: regulation of transcription; DNA-dependent	zinc finger protein 37a	529	TRUE	10:38422765-38424044
cg21808053	DIRAS3	4.08e-10	1.67569	DIRAS family; GTP-binding RAS-like 3	6270703	3290400	TOP	6270703	AACTAACATAATCTAACAACATTATAAATTACCACTACCATCTCTCACCA	3290400	AACTAACATAATCTAACAACATTATAAATTACCACTACCATCTCTCACCG	1	TOP	T	Red	NA	-	9077	ARHI; NOEY2;	NT_032977.8		ras homolog gene family; member I; go_component: membrane; go_function: GTP binding; go_function: nucleotide binding; go_function: GTPase activity; go_process: imprinting; go_process: small GTPase mediated signal transduction; go_process: regulation of cyclin dependent protein kinase activity	DIRAS family; GTP-binding RAS-like 3	NA	TRUE	1:68285082-68285689
cg04836786	SMARCA3	4.45e-10	1.65717	SWI/SNF-related matrix-associated actin-dependent regulator of chromatin a3	2350543	4210259	TOP	2350543	AAACAAATTCCAAACACCAAATCAAAAACACACAACTAAAAAATAAATCA	4210259	AAACAAATTCCGAACGCCGAATCAAAAACGCACGACTAAAAAATAAATCG	3	BOT	C	Grn	150287007	-	6596	HLTF; ZBU1; HLTF1; RNF80; HIP116; SNF2L3; HIP116A;	NM_003071.2	GI:21071051	SNF2-like 3; DNA-binding protein/plasminogen activator inhibitor-1 regulator; sucrose nonfermenting-like 3; helicase-like transcription factor; alternative translation initiation; go_component: nucleus; go_component: ubiquitin ligase complex; go_function: ATP binding; go_function: DNA binding; go_function: zinc ion binding; go_function: helicase activity; go_function: metal ion binding; go_functi…	SWI/SNF-related matrix-associated actin-dependent regulator of chromatin a3	45	TRUE	3:150286091-150287412
cg04272086	DCC	5.04e-10	-2.80788	deleted in colorectal carcinoma	940048	4850544	BOT	940048	AAACTCTTCTATCTTTTATCATCAATACACAAATAAAAACAACACAAACA	4850544	AAACTCTTCTATCTTTTATCATCGATACGCAAATAAAAACAACGCAAACG	18	BOT	C	Grn	48121156	+	1630	CRC18; CRCR1;	NM_005215.1	GI:4885174	deleted in colorectal cancer protein; go_component: integral to plasma membrane; go_function: protein binding; go_function: transmembrane receptor activity; go_process: apoptosis; go_process: cell cycle; go_process: development; go_process: axonogenesis; go_process: induction of apoptosis; go_process: negative regulation of progression through cell cycle	deleted in colorectal carcinoma	201	TRUE	18:48120150-48121583
cg27661264	GNAS	6.05e-10	2.57147	guanine nucleotide binding protein; alpha stimulating activity polypeptide 1 isoform a	7210519	6840035	BOT	7210519	TAACTAATTTAAAATCTTTCTCCTCACTTCTCCACTAACCAAAAAAAACA	6840035	TAACTAATTTAAAATCTTTCTCCTCGCTTCTCCGCTAACCAAAAAAAACG	20	BOT	C	Grn	NA	+	2778	XL; AHO; GSA; GSP; POH; XL2; GPSA; NESP; GNAS1; PHP1A; PHP1B; GNASXL; NESP55; C20orf45; MGC33735; XLalphas; dJ309F20.1.1; dJ806M20.3.3;	NT_011362.9		isoform a is encoded by transcript variant 1; guanine nucleotide binding protein (G protein); alpha stimulating activity polypeptide 1; neuroendocrine secretory protein 55; paternally expressed G protein XL alpha S; guanine nucleotide regulatory protein; G-s-alpha; adenylate cyclase-stimulating G alpha protein; neuroendocrine-specific Golgi protein p55; go_component: plasma membrane; go_component…	guanine nucleotide binding protein; alpha stimulating activity polypeptide 1 isoform a	NA	TRUE	20:56860981-56861502
cg07290435	CDH10	8.3e-10	-1.14225	cadherin 10; type 2 preproprotein	3940402	3450685	BOT	3940402	CTTTCCCCTTAATCAAAAACACTAAATAAAAACCAATCAAAAAAAACTCA	3450685	CTTTCCCCTTAATCAAAAACACTAAATAAAAACCAATCAAAAAAAACTCG	5	BOT	C	Grn	24680668	-	1008		NM_006727.2	GI:16306529	cadherin-10; T2-cadherin; go_component: membrane; go_component: integral to membrane; go_function: protein binding; go_function: calcium ion binding; go_process: homophilic cell adhesion	cadherin 10; type 2 preproprotein	18	FALSE
cg04743872	FLJ20701	1.05e-09	-1.41533	hypothetical protein LOC55022	7380639	7380403	BOT	7380639	ATCTTATAAAACACATCAATAACAACATAATACTATCAATTTACCCAACA	7380403	ATCTTATAAAACGCATCGATAACAACATAATACTATCGATTTACCCAACG	2	BOT	C	Grn	229844225	-	55022	HMFN2073;	NM_017933.3	GI:40255259	synonym: HMFN2073	hypothetical protein LOC55022	404	TRUE	2:229843689-229844531
cg22800191	HPS3	1.09e-09	1.43841	Hermansky-Pudlak syndrome 3 protein	460487	6650176	BOT	460487	CAAATAATACCCTACAAACTAAAACCAAACCAATTCTATAACAAAAAACA	6650176	CAAATAATACCCTACAAACTAAAACCGAACCGATTCTATAACGAAAAACG	3	TOP	T	Red	150330061	+	84343	SUTAL; FLJ22704;	NM_032383.3	GI:28416957	synonyms: SUTAL; FLJ22704	Hermansky-Pudlak syndrome 3 protein	227	TRUE	3:150329740-150330749
cg25266232	DCC	1.14e-09	-3.23529	deleted in colorectal carcinoma	1110711	4010092	BOT	1110711	TCTAAAACTATTCTCCATATTTCAACCAACACCTTCAAAACCAAAAATCA	4010092	TCTAAAACTATTCTCCATATTTCAACCAACACCTTCGAAACCAAAAATCG	18	BOT	C	Grn	48121156	+	1630	CRC18; CRCR1;	NM_005215.1	GI:4885174	deleted in colorectal cancer protein; go_component: integral to plasma membrane; go_function: protein binding; go_function: transmembrane receptor activity; go_process: apoptosis; go_process: cell cycle; go_process: development; go_process: axonogenesis; go_process: induction of apoptosis; go_process: negative regulation of progression through cell cycle	deleted in colorectal carcinoma	32	TRUE	18:48120150-48121583
cg03792653	C20orf77	1.19e-09	2.38982	hypothetical protein LOC58490	3990192	3170475	BOT	3990192	TAAAAACCCACTTAAAAACCAAAAACCCAAATATATATTTCATAACAACA	3170475	TAAAAACCCACTTAAAAACCGAAAACCCAAATATATATTTCATAACGACG	20	TOP	C	Grn	36095467	+	58490	dJ1057B20.2; DKFZp434P0735;	NM_021215.2	GI:22507393	synonyms: dJ1057B20.2; DKFZp434P0735	hypothetical protein LOC58490	605	TRUE	20:36094745-36096099
cg00399483	DCC	1.24e-09	-3.2756	deleted in colorectal carcinoma	7570156	7150112	TOP	7570156	AACTCCCCAATTCATACCTAAAAAATTAACAAAAAATAACACATCAATCA	7150112	AACTCCCCAATTCGTACCTAAAAAATTAACAAAAAATAACACATCAATCG	18	BOT	C	Grn	NA	+	1630	CRC18; CRCR1;	NT_010966.13		deleted in colorectal cancer protein; go_component: integral to plasma membrane; go_function: protein binding; go_function: transmembrane receptor activity; go_process: apoptosis; go_process: cell cycle; go_process: development; go_process: axonogenesis; go_process: induction of apoptosis; go_process: negative regulation of progression through cell cycle	deleted in colorectal carcinoma	NA	TRUE	18:48122009-48122893
cg07474356	PCDH11X	1.45e-09	-2.03306	protocadherin 11 X-linked isoform b precursor	2320349	70022	BOT	2320349	ATTATATACCCAAAATTTTACTCAAAAAAACTAACAACCCAAAAACAACA	70022	ATTATATACCCAAAATTTTACTCAAAAAAACTAACAACCCGAAAACGACG	X	TOP	C	Grn	90920960	+	27328	PCDHX; PCDHY; PCDH-X; PCDH11;	NM_032967.1	GI:14589917	isoform b precursor is encoded by transcript variant b; protocadherin X; protocadherin-S; protocadherin 11X isoform 5; go_component: membrane; go_component: plasma membrane; go_component: integral to plasma membrane; go_function: calcium ion binding; go_process: homophilic cell adhesion	protocadherin 11 X-linked isoform b precursor	301	TRUE	X:90920490-90922107
cg07774025	HSD17B7	1.71e-09	1.36393	hydroxysteroid (17-beta) dehydrogenase 7	2970451	6020451	BOT	2970451	CACCAAAACTAACAAATAAAACCTCCTTTAAATTAACAAAAACAACAACA	6020451	CACCGAAACTAACAAATAAAACCTCCTTTAAATTAACAAAAACGACAACG	1	TOP	A	Red	161027120	+	51478	PRAP; MGC12523; MGC75018;	NM_016371.2	GI:50593017	17 beta-hydroxysteroid dehydrogenase type VII; 17beta hydroxysteroid dehydrogenase; go_component: integral to membrane; go_function: oxidoreductase activity; go_function: 3-keto-steroid reductase activity; go_function: estradiol 17-beta-dehydrogenase activity; go_process: metabolism; go_process: steroid biosynthesis	hydroxysteroid (17-beta) dehydrogenase 7	163	TRUE	1:161026796-161027514
cg03969906	HIST1H4A	1.78e-09	2.24664	H4 histone family; member A	2640471	6110438	BOT	2640471	ACACTAAAACTAAAAAACACACAAACAAAAAATATAACACCTACAATCCA	6110438	ACACTAAAACTAAAAAACGCGCAAACGAAAAATATAACGCCTACAATCCG	6	BOT	C	Grn	26129886	+	8359	H4/a; H4FA;	NM_003538.3	GI:21166390	synonyms: H4/a; H4FA	H4 histone family; member A	139	TRUE	6:26128578-26130309
cg13697387	LCE2A	2.96e-09	-1.23067	late cornified envelope 2A	4490725	6420274	BOT	4490725	AAAAACATATTCAACTCCAACACCTCATCTACTCTAACTTCCCCAAAACA	6420274	AAAAACATATTCAACTCCAACACCTCATCTACTCTAACTTCCCCAAAACG	1	TOP	T	Red	150937464	+	353139	LEP9;	NM_178428.3	GI:57242769	late envelope protein 9	late cornified envelope 2A	3	FALSE
cg24345247	HIST1H4A	3.36e-09	2.00785	H4 histone family; member A	150692	6450612	BOT	150692	TATTCTCTCACTTACTCTTAATTCACTTCTTAAAAAATCATATCTAAACA	6450612	TATTCTCTCACTTACTCTTAATTCACTTCTTAAAAAATCATATCTAAACG	6	TOP	T	Red	26129886	+	8359	H4/a; H4FA;	NM_003538.3	GI:21166390	synonyms: H4/a; H4FA	H4 histone family; member A	9	TRUE	6:26128578-26130309
cg27584469	SLITRK2	3.98e-09	4.07112	SLIT and NTRK-like family; member 2	4050022	4050451	TOP	4050022	CATTACCCATTAACTAACTACTCAATAAAAATCTACCTACCCTAAAAACA	4050451	CGTTACCCGTTAACTAACTACTCGATAAAAATCTACCTACCCTAAAAACG	X	BOT	C	Grn	144707042	+	84631	CXorf2; SLITL1; KIAA1854; MGC129912; MGC129913; DKFZp451E1911;	NM_032539.2	GI:40217818	slit-like 1 (Drosophila); slit and trk like gene 2; go_component: membrane; go_component: integral to membrane	SLIT and NTRK-like family; member 2	62	TRUE	X:144706468-144708275
cg24892510	ZNF415	4.76e-09	0.959743	zinc finger protein 415	5860521	5860767	TOP	5860521	CTAACAAAATCAAATCCAACCTACAAACAAAATAATTTTAACATAAACCA	5860767	CTAACAAAATCGAATCCAACCTACAAACAAAATAATTTTAACATAAACCG	19	TOP	T	Red	58327957	-	55786	FLJ11191;	NM_018355.2	GI:37655176	go_component: nucleus; go_function: zinc ion binding; go_function: metal ion binding; go_function: nucleic acid binding; go_process: regulation of transcription; DNA-dependent	zinc finger protein 415	164	TRUE	19:58327559-58328183
cg07260592	LPA	5.63e-09	3.2643	lipoprotein; Lp(a)	5360619	1660088	TOP	5360619	ACCTACCTAAAAATCAATCCAAAAACCAACATCTAAACAAAACAAAATCA	1660088	ACCTACCTAAAAATCAATCCGAAAACCAACGTCTAAACAAAACGAAATCG	6	BOT	C	Grn	161020455	-	4018		XM_926329.1	GI:88998565	Derived by automated computational analysis using gene prediction method: GNOMON.	lipoprotein; Lp(a)	343	TRUE	6:161020066-161020613
cg03289872	ZNF667	7.5e-09	3.45046	zinc finger protein 667	2190075	3930075	BOT	2190075	AAACAAAAAACACTAACTAACTAAAAACAATAAACCCTCACACAAAAACA	3930075	AAACGAAAAACGCTAACTAACTAAAAACAATAAACCCTCACACGAAAACG	19	BOT	T	Red	61680555	-	63934	FLJ14011;	NM_022103.2	GI:38524599	go_component: nucleus; go_function: zinc ion binding; go_function: nucleic acid binding; go_process: regulation of transcription; DNA-dependent	zinc finger protein 667	359	TRUE	19:61679899-61681705
cg24428042	ECHDC3	7.63e-09	1.12724	enoyl Coenzyme A hydratase domain containing 3	6060722	2360092	BOT	6060722	CAAAACATACCAAAACAAAACATAATACAAACTAAACCTAACCTAAAACA	2360092	CGAAACGTACCGAAACGAAACGTAATACGAACTAAACCTAACCTAAAACG	10	TOP	T	Red	11824389	+	79746	FLJ20909;	NM_024693.2	GI:31542717	go_function: catalytic activity; go_process: metabolism	enoyl Coenzyme A hydratase domain containing 3	25	TRUE	10:11823260-11825030
cg13966710	FLJ36116	8.45e-09	1.65175		1010538	6280070	TOP	1010538	ACTAAACAACATTTAAATAAATACAAATACCACTAACACCCAAAAAAACA	6280070	ACTAAACAACATTTAAATAAATACGAATACCGCTAACACCCGAAAAAACG	1	BOT	C	Grn	113194467	-	388666		XR_000536.1	GI:88942966	Derived by automated computational analysis using gene prediction method: GNOMON.		163	TRUE	1:113193567-113194849
cg09419670	PSMD5	1.26e-08	-2.85594	proteasome 26S non-ATPase subunit 5	1710041	6960037	BOT	1710041	CTTCATCAAACTCCTAAAAAATATTCATCCAATCTTCCAAAAACATAACA	6960037	CTTCGTCAAACTCCTAAAAAATATTCATCCAATCTTCCAAAAACATAACG	9	BOT	C	Grn	122645027	-	5711	S5B; KIAA0072; MGC23145;	NM_005047.2	GI:25777613	26S protease subunit S5 basic; 26S proteasome subunit S5B; 26S proteasome non-ATPase regulatory subunit 5; go_component: proteasome complex (sensu Eukaryota); go_function: binding	proteasome 26S non-ATPase subunit 5	460	TRUE	9:122644694-122645875
cg09118625	DIRAS3	1.27e-08	2.12521	DIRAS family; GTP-binding RAS-like 3	630692	2630612	BOT	630692	AAAACCACAACCACTTCAACAACTTCTATTCCTTAAAACCAAAACTAACA	2630612	AAAACCGCAACCGCTTCAACAACTTCTATTCCTTAAAACCAAAACTAACG	1	TOP	T	Red	NA	-	9077	ARHI; NOEY2;	NT_032977.8		ras homolog gene family; member I; go_component: membrane; go_function: GTP binding; go_function: nucleotide binding; go_function: GTPase activity; go_process: imprinting; go_process: small GTPase mediated signal transduction; go_process: regulation of cyclin dependent protein kinase activity	DIRAS family; GTP-binding RAS-like 3	NA	TRUE	1:68285082-68285689
cg19566405	FLJ10260	1.42e-08	-1.75817	hypothetical protein LOC55106	6550608	6220093	BOT	6550608	TTTAACTTCCAATTACTCAAAAATCCACACTAACATCTAAAATATACTCA	6220093	TTTAACTTCCAATTACTCAAAAATCCACGCTAACATCTAAAATATACTCG	17	BOT	C	Grn	30783656	-	55106	SLFN3;	NM_018042.2	GI:31542644	synonym: SLFN3	hypothetical protein LOC55106	422	TRUE	17:30783988-30784194
cg10885338	ECRG4	1.49e-08	3.19465	esophageal cancer related gene 4 protein	2760019	4230014	TOP	2760019	AAAAAATAACAATAATAATACCATTTACCTCCTCTAAATTACCAACTACA	4230014	AAAAAATAACGATAATAATACCATTTACCTCCTCTAAATTACCAACTACG	2	TOP	T	Red	106048545	+	84417		NM_032411.1	GI:14165275		esophageal cancer related gene 4 protein	527	TRUE	2:106048153-106049083
cg02624705	DCC	1.64e-08	-3.20512	deleted in colorectal carcinoma	5390601	5390324	BOT	5390601	ACCAACAACTAAACACAAAAATACAAATACACACTCATCACAAAACAACA	5390324	ACCAACGACTAAACGCGAAAATACGAATACGCGCTCATCACAAAACAACG	18	BOT	C	Grn	NA	+	1630	CRC18; CRCR1;	NT_010966.13		deleted in colorectal cancer protein; go_component: integral to plasma membrane; go_function: protein binding; go_function: transmembrane receptor activity; go_process: apoptosis; go_process: cell cycle; go_process: development; go_process: axonogenesis; go_process: induction of apoptosis; go_process: negative regulation of progression through cell cycle	deleted in colorectal carcinoma	NA	TRUE	18:48122009-48122893
cg06006444	UBE2D3	1.64e-08	0.952202	ubiquitin-conjugating enzyme E2D 3 isoform 1	1440711	580458	BOT	1440711	TCTAACCAAAAATACCTTTCAAAAATAAATCTCTTACTATCTCTACTTCA	580458	TCTAACCGAAAATACCTTTCAAAAATAAATCTCTTACTATCTCTACTTCG	4	BOT	T	Red	104009473	-	7323	UBC4/5; UBCH5C; MGC5416; MGC43926; E2(17)KB3;	NM_003340.4	GI:33149308	isoform 1 is encoded by transcript variant 1; ubiquitin-conjugating enzyme E2D 3 (homologous to yeast UBC4/5); ubiquitin-conjugating enzyme E2-17 kDa 3; ubiquitin carrier protein; go_function: ligase activity; go_function: protein binding; go_function: ubiquitin-protein ligase activity; go_function: ubiquitin-like activating enzyme activity; go_process: ubiquitin cycle	ubiquitin-conjugating enzyme E2D 3 isoform 1	186	TRUE	4:104009246-104010212
cg08878744	LCE1B	1.83e-08	-2.04816	late cornified envelope 1B	4880068	3460309	BOT	4880068	TAAATCCCATAACAAATAATAACTAACAACTCTACACATATCTACCTTCA	3460309	TAAATCCCGTAACAAATAATAACTAACAACTCTACACATATCTACCTTCG	1	BOT	T	Red	151051071	+	353132	LEP2; SPRL2A;	NM_178349.1	GI:30387655	late envelope protein 2; small proline rich-like (epidermal differentiation complex) 2A	late cornified envelope 1B	773	FALSE
cg01839464	DCC	1.86e-08	-2.34918	deleted in colorectal carcinoma	6550487	6220543	TOP	6550487	TCTACTAAATACTACATAACCAAAAATTACAAACACAAACAAAAAATACA	6220543	TCTACTAAATACTACATAACCAAAAATTACGAACGCGAACAAAAAATACG	18	BOT	C	Grn	NA	+	1630	CRC18; CRCR1;	NT_010966.13		deleted in colorectal cancer protein; go_component: integral to plasma membrane; go_function: protein binding; go_function: transmembrane receptor activity; go_process: apoptosis; go_process: cell cycle; go_process: development; go_process: axonogenesis; go_process: induction of apoptosis; go_process: negative regulation of progression through cell cycle	deleted in colorectal carcinoma	NA	TRUE	18:48122009-48122893
cg24981018	ARC	1.99e-08	-2.57267	activity-regulated cytoskeleton-associated protein	1010671	6280722	TOP	1010671	ATAATCTCCTAACAACAACACAAACAAACCTTAATAAACTTCTTCCAACA	6280722	ATAATCTCCTAACAACGACACAAACAAACCTTAATAAACTTCTTCCAACG	8	BOT	C	Grn	143692835	-	23237	KIAA0278;	NM_015193.3	GI:56676395	synonym: KIAA0278	activity-regulated cytoskeleton-associated protein	457	TRUE	8:143691505-143693246
cg16510010	RP3-473B4.1	2.78e-08	1.27655	hypothetical protein LOC159091	2970564	6020564	BOT	2970564	TACAATAAACTATCAACCAAACAACACCTATTATAATACAAACAATAACA	6020564	TACGATAAACTATCAACCGAACGACGCCTATTATAATACAAACAATAACG	X	BOT	T	Red	133768890	+	159091		NM_138819.1	GI:20270386		hypothetical protein LOC159091	61	TRUE	X:133768631-133769176
cg12628956	LOC317671	3.15e-08	0.993445	hypothetical protein LOC317671	5570528	290129	TOP	5570528	TTTCAAAATAAACAAACTCAATAAATCTCCTATACCTAAACAAAAACCCA	290129	TTTCAAAATAAACAAACTCGATAAATCTCCTATACCTAAACGAAAACCCG	5	TOP	C	Grn	95008340	+	317671		NM_173362.2	GI:40255164	go_function: oxidoreductase activity; go_process: transport; go_process: electron transport	hypothetical protein LOC317671	101	TRUE	5:95007544-95008838
cg00943909	GNAS	3.38e-08	3.54608	guanine nucleotide binding protein; alpha stimulating activity polypeptide 1 isoform a	2640132	6110670	BOT	2640132	TACTTAAATCTAACAAACATACCAATTCAATCCAAAAATCACCAATAACA	6110670	TACTTAAATCTAACGAACGTACCGATTCGATCCGAAAATCGCCAATAACG	20	BOT	C	Grn	NA	+	2778	XL; AHO; GSA; GSP; POH; XL2; GPSA; NESP; GNAS1; PHP1A; PHP1B; GNASXL; NESP55; C20orf45; MGC33735; XLalphas; dJ309F20.1.1; dJ806M20.3.3;	NT_011362.9		isoform a is encoded by transcript variant 1; guanine nucleotide binding protein (G protein); alpha stimulating activity polypeptide 1; neuroendocrine secretory protein 55; paternally expressed G protein XL alpha S; guanine nucleotide regulatory protein; G-s-alpha; adenylate cyclase-stimulating G alpha protein; neuroendocrine-specific Golgi protein p55; go_component: plasma membrane; go_component…	guanine nucleotide binding protein; alpha stimulating activity polypeptide 1 isoform a	NA	TRUE	20:56860981-56861502
cg15531099	LCE1D	3.56e-08	-2.09628	late cornified envelope 1D	360519	4040035	TOP	360519	TAACTACAACAATCAAAACTCTAAAATCTACAACAATAAAACCTATAACA	4040035	TAACTACAACAATCAAAACTCTAAAATCTACGACGATAAAACCTATAACG	1	TOP	C	Grn	151036895	+	353134	LEP4;	NM_178352.1	GI:30387647	late envelope protein 4	late cornified envelope 1D	231	FALSE
cg27257987	PSG4	4.21e-08	-1.804	pregnancy specific beta-1-glycoprotein 4 isoform 1	5810139	5810661	BOT	5810139	TACAATAATACTATCTTAACTAACTACAACTTCTACCTCATAAATACACA	5810661	TACAATAATACTATCTTAACTAACTACAACTTCTACCTCGTAAATACACG	19	TOP	T	Red	48401630	-	5672	PSG9;	NM_002780.3	GI:47419898	isoform 1 is encoded by transcript variant 1; Pregnancy-specific beta-1-glycoprotein-4; pregnancy-specific beta-1-glycoprotein 4; go_component: extracellular space; go_component: integral to membrane; go_process: pregnancy; go_process: defense response	pregnancy specific beta-1-glycoprotein 4 isoform 1	430	FALSE
cg03763616	SPIB	4.21e-08	-2.25417	Spi-B transcription factor (Spi-1/PU.1 related)	3180014	380619	TOP	3180014	CACATAACAAAAATAACAAACCAAAAACTATCTAAATTTAAAAATCCCCA	380619	CACATAACAAAAATAACGAACCAAAAACTATCTAAATTTAAAAATCCCCG	19	TOP	T	Red	55614028	+	6689	SPI-B;	NM_003121.2	GI:61888835	go_component: nucleus; go_component: cytoplasm; go_function: transcription factor activity; go_function: RNA polymerase II transcription factor activity; go_process: transcription; go_process: regulation of transcription from RNA polymerase II promoter	Spi-B transcription factor (Spi-1/PU.1 related)	219	FALSE
cg21870884	GPR25	4.64e-08	3.10398	G protein-coupled receptor 25	7150433	7380468	TOP	7150433	ACTAATAAATACCTTCATACTACACCTAACAACAACTAACCTAAACTTCA	7380468	ACTAATAAATACCTTCGTACTACACCTAACGACAACTAACCTAAACTTCG	1	BOT	T	Red	199108789	+	2848		NM_005298.2	GI:38194223	go_component: integral to plasma membrane; go_function: receptor activity; go_function: rhodopsin-like receptor activity; go_function: angiotensin type II receptor activity; go_process: signal transduction; go_process: G-protein coupled receptor protein signaling pathway	G protein-coupled receptor 25	263	TRUE	1:199108740-199110158
cg08418111	LDHC	4.83e-08	-1.30594	lactate dehydrogenase C	3800152	2350368	TOP	3800152	TTTAAACCAATCTAAAATTCTTCCCATCAACATTTCAATAATCTAAACCA	2350368	TTTAAACCAATCTAAAATTCTTCCCATCAACATTTCGATAATCTAAACCG	11	BOT	C	Grn	18390429	+	3948	LDH3; LDHX; MGC111073;	NM_017448.1	GI:9257227	go_component: cytoplasm; go_function: oxidoreductase activity; go_function: L-lactate dehydrogenase activity; go_process: anaerobic glycolysis; go_process: tricarboxylic acid cycle intermediate metabolism	lactate dehydrogenase C	108	TRUE	11:18389965-18390649
cg25086957	WDR40B	6.28e-08	-2.45049	WD repeat domain 40B	4780114	1580743	BOT	4780114	CACAATAACTAAACTCCAAACAAATAATATACAACACCAAATATAACACA	1580743	CACAATAACTAAACTCCAAACAAATAATATACGACACCAAATATAACACG	X	BOT	C	Grn	125514515	-	139170	KIAA1892L;	NM_178470.3	GI:71284431	KIAA1892-like; A130007F10Rik	WD repeat domain 40B	599	TRUE	X:125513074-125514769
cg01532103	BSG	6.55e-08	1.99624	basigin isoform 1	5870309	5960070	BOT	5870309	ATATAACACATCTCATTCATTCACAAATTCCTCTTCAAAAATTTAACTCA	5960070	ATATAACGCGTCTCATTCATTCACAAATTCCTCTTCAAAAATTTAACTCG	19	TOP	T	Red	522325	+	682	M6; OK; 5F7; TCSF; CD147; EMMPRIN;	NM_001728.2	GI:38372918	isoform 1 is encoded by transcript variant 1; OK blood group; collagenase stimulatory factor; M6 antigen; extracellular matrix metalloproteinase inducer; go_component: membrane; go_component: integral to membrane; go_function: sugar binding; go_function: mannose binding; go_function: signal transducer activity; go_process: cell surface receptor linked signal transduction	basigin isoform 1	218	TRUE	19:519950-522902
cg01309671	RP3-473B4.1	6.78e-08	1.277	hypothetical protein LOC159091	1400669	6180437	BOT	1400669	ACCAAAACAAAAACTACAATCTACCACCTTTAACAATCAATTAAATCCCA	6180437	ACCAAAACAAAAACTACAATCTACCGCCTTTAACAATCAATTAAATCCCG	X	BOT	C	Grn	133768890	+	159091		NM_138819.1	GI:20270386		hypothetical protein LOC159091	1	TRUE	X:133768631-133769176
cg08797106	HIST1H3A	9.48e-08	0.881287	H3 histone family; member A	1450670	6330670	BOT	1450670	AAATAACACACAAATTAATATCCTCAAATAACCCTACCAAATAAACCTCA	6330670	AAATAACGCACAAATTAATATCCTCAAATAACCCTACCAAATAAACCTCG	6	BOT	C	Grn	26128697	+	8350	H3/A; H3FA;	NM_003529.2	GI:19743828	go_component: nucleus; go_component: chromosome; go_component: nucleosome; go_function: DNA binding; go_function: protein binding; go_function: protein binding; go_function: protein binding; go_process: nucleosome assembly; go_process: chromosome organization and biogenesis (sensu Eukaryota)	H3 histone family; member A	290	TRUE	6:26128578-26130309
cg25602457	DCC	1.03e-07	-2.29335	deleted in colorectal carcinoma	6980064	4280639	BOT	6980064	CTTATCATAAATCATTTTACTCTTTTCTATTCTTTTAACCATCAAAACCA	4280639	CTTATCATAAATCATTTTACTCTTTTCTATTCTTTTAACCGTCGAAACCG	18	BOT	C	Grn	NA	+	1630	CRC18; CRCR1;	NT_010966.13		deleted in colorectal cancer protein; go_component: integral to plasma membrane; go_function: protein binding; go_function: transmembrane receptor activity; go_process: apoptosis; go_process: cell cycle; go_process: development; go_process: axonogenesis; go_process: induction of apoptosis; go_process: negative regulation of progression through cell cycle	deleted in colorectal carcinoma	NA	TRUE	18:48122009-48122893
cg25993718	CBLN4	1.26e-07	1.60674	cerebellin 4 precursor	940634	520438	BOT	940634	CTTTCAAAAACTAAAAAACCTCAAACCTTACCAATCACCAATACTATACA	520438	CTTTCAAAAACTAAAAAACCTCGAACCTTACCAATCACCAATACTATACG	20	BOT	C	Grn	54013419	-	140689	CBLNL1;	NM_080617.4	GI:50593529	cerebellin precursor-like 1; cerebellin-like glycoprotein 1	cerebellin 4 precursor	184	TRUE	20:54011953-54014199
cg10088985	CXCL5	1.33e-07	1.23798	chemokine (C-X-C motif) ligand 5 precursor	6940259	7200543	TOP	6940259	AAACACAAACCACACAACTAAACAAAAAACTCATAATAATCAAAAAAACA	7200543	AAACACGAACCGCGCGACTAAACAAAAAACTCATAATAATCAAAAAAACG	4	BOT	C	Grn	75083280	-	6374	SCYB5; ENA-78;	NM_002994.3	GI:41872613	small inducible cytokine subfamily B (Cys-X-Cys); member 5 (epithelial-derived neutrophil-activating peptide 78); neutrophil-activating peptide ENA-78; small inducible cytokine B5; epithelial-derived neutrophil activating protein 78; neutrophil-activating protein 78; go_component: extracellular space; go_function: chemokine activity; go_process: chemotaxis; go_process: inflammatory response; go_p…	chemokine (C-X-C motif) ligand 5 precursor	103	TRUE	4:75082831-75083358
cg18841634	DCC	1.52e-07	-1.89853	deleted in colorectal carcinoma	4230093	6380093	TOP	4230093	ATTTAAAAAAAAATCATTTCCAAAAAACTCTCTAAATACTCATCCAACCA	6380093	ATTTAAAAAAAAATCGTTTCCGAAAAACTCTCTAAATACTCATCCAACCG	18	TOP	C	Grn	NA	+	1630	CRC18; CRCR1;	NT_010966.13		deleted in colorectal cancer protein; go_component: integral to plasma membrane; go_function: protein binding; go_function: transmembrane receptor activity; go_process: apoptosis; go_process: cell cycle; go_process: development; go_process: axonogenesis; go_process: induction of apoptosis; go_process: negative regulation of progression through cell cycle	deleted in colorectal carcinoma	NA	TRUE	18:48122009-48122893
cg09542291	SMCP	1.56e-07	-0.733093	mitochondrial capsule selenoprotein	450639	6250338	BOT	450639	CTCATCCAACACACTAAATAACATTACATAAATCTCAATAAATAAATACA	6250338	CTCATCCAACACACTAAATAACATTACATAAATCTCAATAAATAAATACG	1	BOT	T	Red	151117422	+	4184	MCS; MCSP; MGC26305; MGC26519; HSMCSGEN1;	NM_030663.2	GI:25121988	go_component: mitochondrion; go_function: molecular function unknown; go_process: sperm motility; go_process: penetration of zona pellucida	mitochondrial capsule selenoprotein	194	FALSE
cg24884084	SPRR1B	1.64e-07	-1.50015	small proline-rich protein 1B	2690730	1070730	BOT	2690730	TTTAAAACCAAAATAATCATTTTAATTTTTCCTTTCCCCTACCAAACACA	1070730	TTTAAAACCGAAATAATCATTTTAATTTTTCCTTTCCCCTACCAAACACG	1	TOP	A	Red	151270303	+	6699	SPRR1; GADD33; CORNIFIN; MGC61901;	NM_003125.1	GI:4507186	cornifin B; go_component: cytoplasm; go_component: intermediate filament; go_function: structural molecule activity; go_process: keratinization; go_process: epidermis development	small proline-rich protein 1B	481	FALSE
cg03421300	SFN	1.66e-07	-1.37374	stratifin	2070017	1500706	TOP	2070017	AACAAAACAAACCAAACACTATAAAAACATAACAACCTTCATAAAAAACA	1500706	AACAAAACAAACCGAACGCTATAAAAACATAACAACCTTCATAAAAAACG	1	BOT	C	Grn	27062220	+	2810		NM_006142.3	GI:45238846	14-3-3 sigma; go_component: cytoplasm; go_component: extracellular space; go_function: protein domain specific binding; go_function: protein kinase C inhibitor activity; go_process: cell proliferation; go_process: signal transduction; go_process: regulation of progression through cell cycle; go_process: negative regulation of protein kinase activity	stratifin	154	TRUE	1:27062251-27062649
cg09775312	PPP1R3C	1.68e-07	1.09944	protein phosphatase 1; regulatory (inhibitor) subunit 3C	5340181	940377	BOT	5340181	TCCCAAAAATCAAATCACATACTTAAAAACAAATAAACAACCTCTAAACA	940377	TCCCAAAAATCGAATCACGTACTTAAAAACAAATAAACGACCTCTAAACG	10	BOT	C	Grn	93382838	-	5507	PPP1R5;	NM_005398.3	GI:42476161	Phosphatase 1; regulatory inhibitor subunit 5; protein targeting to glycogen; go_function: hydrolase activity; go_function: phosphoprotein phosphatase activity; go_function: protein phosphatase type 1 activity	protein phosphatase 1; regulatory (inhibitor) subunit 3C	19	TRUE	10:93382486-93383326
cg03454353	ZFP37	1.71e-07	-1.41725	zinc finger protein 37 homolog	4010358	1170068	BOT	4010358	AATATTATTTATTCAATCAAACTTTTCTCCATTATACTTCCAATTTCTCA	1170068	AATATTATTTATTCGATCAAACTTTTCTCCGTTATACTTCCAATTTCTCG	9	BOT	C	Grn	114858817	-	7539	FLJ38524;	NM_003408.1	GI:4507962	Zinc finger protein-37; mouse; homolog of; zinc finger protein homologous to Zfp37 in mouse; go_component: nucleus; go_function: metal ion binding; go_function: zinc ion binding; go_function: transcription factor activity; go_process: transcription; go_process: regulation of transcription; DNA-dependent	zinc finger protein 37 homolog	368	TRUE	9:114858290-114859224
cg17428950	SQRDL	1.9e-07	0.934838	sulfide dehydrogenase like	4060376	4060446	BOT	4060376	AAATCTTAAAACTCTTACTTCCTTCTCAAAATATCAAAACCTCAAAACCA	4060446	GAATCTTAAAACTCTTACTTCCTTCTCAAAATATCAAAACCTCAAAACCG	15	TOP	C	Grn	43714548	+	58472	CGI-44;	NM_021199.2	GI:52851410	sulfide dehydrogenase like (yeast); go_component: mitochondrion; go_function: oxidoreductase activity	sulfide dehydrogenase like	298	TRUE	15:43714097-43715150
cg13159566	CCDC59	2.41e-07	1.19637	hypothetical protein LOC29080	3610092	2570059	TOP	3610092	CTAACATTTATAAAACCTATAAAAACACTACTCCCCTAATTTCCCTAACA	2570059	CTAACATTTATAAAACCTATAAAAACACTACTCCCCTAATTTCCCTAACG	12	TOP	T	Red	81276303	-	29080	HSPC128; FLJ10294;	NM_014167.1	GI:7661789	HSPC128 protein	hypothetical protein LOC29080	715	TRUE	12:81275953-81277038
cg24652919	WDR58	2.79e-07	-0.786172	WD repeat domain 58	3290196	2480719	TOP	3290196	AACTAAAAATAACACAATAAAACAAAACCTAAAATCAACTATAAAAACCA	2480719	AACTAAAAATAACACGATAAAACAAAACCTAAAATCAACTATAAAAACCG	16	BOT	C	Grn	3014094	+	79228	MGC2655;	NM_024339.2	GI:31543163	go_function: kinase activity	WD repeat domain 58	902	FALSE
cg24608774	STEAP1	3.22e-07	0.964028	six transmembrane epithelial antigen of the prostate	7400709	5080343	TOP	7400709	TTATACACACTAAAATCTAAAAACCACTACTCTAAAAAAATACACAAACA	5080343	TTATACACGCTAAAATCTAAAAACCACTACTCTAAAAAAATACACAAACG	7	BOT	T	Red	89621625	+	26872	STEAP; PRSS24; MGC19484;	NM_012449.2	GI:22027487	go_component: early endosome; go_component: plasma membrane; go_component: vesicular fraction; go_component: intercellular junction; go_component: integral to Golgi membrane; go_component: integral to plasma membrane; go_function: channel or pore class transporter activity	six transmembrane epithelial antigen of the prostate	149	TRUE	7:89620784-89622168
cg01092561	PPP1R3B	3.26e-07	1.42078	protein phosphatase 1; regulatory (inhibitor) subunit 3B	5910414	4220414	TOP	5910414	AAAACTAAAACACTCTAAATAACTAACCCCAAAAAACTATTACTTCAACA	4220414	GAAACTAAAACACTCTAAATAACTAACCCCAAAAAACTATTACTTCAACG	8	TOP	T	Red	9045616	-	79660	GL; PPP1R4; FLJ14005;	NM_024607.1	GI:13375814	synonyms: GL; PPP1R4; FLJ14005	protein phosphatase 1; regulatory (inhibitor) subunit 3B	475	TRUE	8:9045325-9046927
cg22722802	FLJ39599	3.5e-07	1.24565	Mpv17-like protein type 2	4280133	3520681	TOP	4280133	TTTATATCAATAAACCCATACATAAAAATAAACCAAACACCTTTCAAACA	3520681	TTTATATCAATAAACCCATACATAAAAATAAACCGAACACCTTTCAAACG	16	BOT	T	Red	15397137	+	255027	MGC70356;	NM_173803.2	GI:31341122	Mpv17-like protein type 1	Mpv17-like protein type 2	94	TRUE	16:15396648-15397719
cg23065097	FKBP1B	4.77e-07	-1.04721	FK506-binding protein 1B isoform b	1050368	4900537	BOT	1050368	CCCAAAACACATTTCTTTACCTTAAAAATTAAATACCCAATAAATATACA	4900537	CCCAAAACGCATTTCTTTACCTTAAAAATTAAATACCCAATAAATATACG	2	TOP	T	Red	24126132	+	2281	OTK4; FKBP9; FKBP1L; PKBP1L; PPIase; FKBP12.6;	NM_054033.1	GI:17149838	isoform b is encoded by transcript variant 2; FK506-binding protein 1-like; FK506-binding protein 1B (12.6 kD); FK506 binding protein 1B (12.6 kD); peptidyl-prolyl cis-trans isomerase; rotamase; immunophilin FKBP12.6; calstabin 2; FK506-binding protein 12.6; go_component: cytoplasm; go_function: isomerase activity; go_function: peptidyl-prolyl cis-trans isomerase activity; go_process: protein fol…	FK506-binding protein 1B isoform b	801	TRUE	2:24125320-24126993
cg24871743	DIRAS3	4.78e-07	1.05997	DIRAS family; GTP-binding RAS-like 3	430341	430020	BOT	430341	ACTCTTCCAAAATTTCCTTCTTAATAACTAAATAAACCAAAACAAAAACA	430020	ACTCTTCCAAAATTTCCTTCTTAATAACTAAATAAACCAAAACGAAAACG	1	TOP	T	Red	NA	-	9077	ARHI; NOEY2;	NT_032977.8		ras homolog gene family; member I; go_component: membrane; go_function: GTP binding; go_function: nucleotide binding; go_function: GTPase activity; go_process: imprinting; go_process: small GTPase mediated signal transduction; go_process: regulation of cyclin dependent protein kinase activity	DIRAS family; GTP-binding RAS-like 3	NA	TRUE	1:68285082-68285689
cg22980351	WDR40B	4.84e-07	-2.73714	WD repeat domain 40B	6380139	7330152	TOP	6380139	AAACAAAATCTAAAAAAACCCACAAACCAAAATCCCAAATATCAAACACA	7330152	AAACAAAATCTAAAAAAACCCGCAAACCAAAATCCCAAATATCAAACACG	X	BOT	C	Grn	125514515	-	139170	KIAA1892L;	NM_178470.3	GI:71284431	KIAA1892-like; A130007F10Rik	WD repeat domain 40B	205	TRUE	X:125513074-125514769
cg22998840	TCEAL3	4.92e-07	-0.811727	transcription elongation factor A (SII)-like 3	6480255	7050332	TOP	6480255	CTTAAAAACAAACTCTAAAATTCTAAAACTAAACACTCTTAACAAAATCA	7050332	CTTAAAAACGAACTCTAAAATTCTAAAACTAAACGCTCTTAACAAAATCG	X	BOT	A	Red	102749490	+	85012	MGC15737;	NM_032926.2	GI:31543154	go_function: translation elongation factor activity	transcription elongation factor A (SII)-like 3	275	TRUE	X:102749210-102750238
cg08763351	SPRR4	5.16e-07	-1.06686	small proline rich protein 4	6020725	1740450	BOT	6020725	TCACCTCTAATAAATAAAAACTCATCTATTCTCCTAAAATTTATAAAACA	1740450	TCGCCTCTAATAAATAAAAACTCATCTATTCTCCTAAAATTTATAAAACG	1	TOP	C	Grn	151209752	+	163778		NM_173080.1	GI:27436868	go_function: structural molecule activity; go_process: keratinization	small proline rich protein 4	82	FALSE
cg03641225	DIRAS3	5.43e-07	2.14364	DIRAS family; GTP-binding RAS-like 3	5420037	5420056	BOT	5420037	TAAACTAATCTACAAAATCAAAAATAACAACCTACATAAATTCCCCATCA	5420056	TAAACTAATCTACAAAATCAAAAATAACAACCTACATAAATTCCCCATCG	1	BOT	T	Red	NA	-	9077	ARHI; NOEY2;	NT_032977.8		ras homolog gene family; member I; go_component: membrane; go_function: GTP binding; go_function: nucleotide binding; go_function: GTPase activity; go_process: imprinting; go_process: small GTPase mediated signal transduction; go_process: regulation of cyclin dependent protein kinase activity	DIRAS family; GTP-binding RAS-like 3	NA	TRUE	1:68285082-68285689
cg26186727	NETO1	6.27e-07	-5.47497	neuropilin- and tolloid-like protein 1 isoform 1 precursor	360152	4040451	BOT	360152	CTTCCCATCTCTAAATAAAATTAATAAAACCCAAAACCTCTAATATAACA	4040451	CTTCCCGTCTCTAAATAAAATTAATAAAACCCGAAACCTCTAATATAACG	18	BOT	C	Grn	68685790	-	81832	BCTL1; BTCL1;	NM_138999.1	GI:20452469	isoform 1 precursor is encoded by transcript variant 1; go_component: integral to membrane; go_function: receptor activity	neuropilin- and tolloid-like protein 1 isoform 1 precursor	276	TRUE	18:68684832-68688500
cg01234133	COL1A1	6.47e-07	-1.2951	alpha 1 type I collagen preproprotein	380537	4730348	TOP	380537	AATTAAAAACCAAACCAAACAACTCTAATTAACTAAAACACAAACAACCA	4730348	AATTAAAAACCGAACCAAACAACTCTAATTAACTAAAACACGAACGACCG	17	TOP	A	Red	45633992	-	1277	OI4; aa 694-711;	NM_000088.2	GI:14719826	Collagen I; alpha-1 polypeptide; osteogenesis imperfecta type IV; collagen of skin; tendon and bone; alpha-1 chain; pro-alpha-1 collagen type 1; type I collagen pro alpha 1(I) chain propeptide; collagen alpha 1 chain type I; type I collagen alpha 1 chain; type II procollagen gene fragment; Collagen alpha 1 chain; go_component: collagen; go_component: cytoplasm; go_component: collagen type I; go_f…	alpha 1 type I collagen preproprotein	79	TRUE	17:45632846-45634134
cg04488521	ZNF354C	6.47e-07	1.40017	zinc finger protein 354C	4120333	6290358	BOT	4120333	ATAAACTAAATACACCAAACCACTAAAATAAAAATACCAACCTTTTATCA	6290358	ATAAACTAAATACGCCGAACCGCTAAAATAAAAATACCAACCTTTTATCG	5	TOP	T	Red	178420213	+	30832	KID3;	NM_014594.1	GI:30794503	KRAB-zinc finger protein synten	zinc finger protein 354C	109	TRUE	5:178419646-178420866
cg22933847	MRGPRF	7.29e-07	-0.92391	MAS-related GPR; member F	6580400	2650390	BOT	6580400	CAAAAAAAACCATCTCCCTATATATAAAACACTACCTACTAAATATTCCA	2650390	CAAAAAAAACCATCTCCCTATATATAAAACACTACCTACTAAATATTCCG	11	TOP	T	Red	68537311	-	219928	RTA; mrgF; GPR140; GPR168; MGC21621;	NM_145015.2	GI:31543160	G protein-coupled receptor MrgF; G protein-coupled receptor 168; seven transmembrane helix receptor; go_component: membrane; go_component: integral to membrane; go_function: receptor activity; go_function: rhodopsin-like receptor activity; go_process: signal transduction; go_process: G-protein coupled receptor protein signaling pathway	MAS-related GPR; member F	599	FALSE
cg09030119	ZNF285	7.29e-07	1.32237	zinc finger protein 285	6650021	2750021	TOP	6650021	ATATCCAAAAACTAACTACTTAAACAAATCCCTCATCCCATTCAAAAACA	2750021	ATATCCAAAAACTAACTACTTAAACAAATCCCTCATCCCATTCAAAAACG	19	BOT	C	Grn	49597605	-	26974	FLJ30747;	NM_152354.2	GI:38566701	go_component: nucleus; go_function: DNA binding; go_function: zinc ion binding; go_function: metal ion binding; go_process: transcription; go_process: regulation of transcription; DNA-dependent	zinc finger protein 285	422	TRUE	19:49597112-49597803
cg21053323	SUMO3	8.75e-07	-1.25907	small ubiquitin-like modifier protein 3	2260475	1030192	TOP	2260475	TAAATACAAAATCCTATATCAAATACACAAAATCAACTCAAAAACAAACA	1030192	TAAATACGAAATCCTATATCGAATACACGAAATCGACTCGAAAACAAACG	21	TOP	T	Red	45062472	-	6612	SMT3A; SMT3H1; SUMO-3;	NM_006936.2	GI:48928057	SMT3 (suppressor of mif two 3; yeast) homolog 1; SMT3 suppressor of mif two 3 homolog 1 (yeast); go_component: kinetochore; go_process: ubiquitin cycle	small ubiquitin-like modifier protein 3	659	TRUE	21:45061103-45063499
cg21516287	LRRC61	9.22e-07	1.64031	hypothetical protein LOC65999	5220598	6370292	BOT	5220598	TCCCTCTATACCAAAAACTACCCTAAAATACTATAATATTAATTAACTCA	6370292	TCCCTCTATACCGAAAACTACCCTAAAATACTATAATATTAATTAACTCG	7	TOP	T	Red	149651538	+	65999	HSPC295; MGC3036; FLJ22216; FLJ31392;	NM_023942.1	GI:13027615	synonyms: HSPC295; MGC3036; FLJ22216; FLJ31392	hypothetical protein LOC65999	250	TRUE	7:149650764-149651993
cg09260830	GNA14	9.24e-07	2.3213	guanine nucleotide binding protein (G protein); alpha 14	5310259	6040465	TOP	5310259	ATAAAACTAATAAACAAACTTCCACTTCAAATCCAAAACTTTATATCCCA	6040465	ATAAAACTAATAAACAAACTTCCACTTCAAATCCGAAACTTTATATCCCG	9	TOP	C	Grn	79453043	-	9630		NM_004297.2	GI:31542850	guanine nucleotide-binding protein 14; go_component: plasma membrane; go_component: heterotrimeric G-protein complex; go_function: GTP binding; go_function: nucleotide binding; go_function: GTPase activity; go_function: signal transducer activity; go_process: signal transduction; go_process: protein amino acid ADP-ribosylation; go_process: G-protein coupled receptor protein signaling pathway	guanine nucleotide binding protein (G protein); alpha 14	364	TRUE	9:79451891-79453694
cg16678925	OR1A2	1.03e-06	-0.986772	olfactory receptor; family 1; subfamily A; member 2	2360241	7550523	TOP	2360241	ACACTAACTAAAAATCTACTCATCATCTTAACCATCTATACTAACATTCA	7550523	ACACTAACTAAAAATCTACTCATCATCTTAACCATCTATACTAACATTCG	17	BOT	C	Grn	3047563	+	26189	OR17-6;	NM_012352.1	GI:6912551	olfactory receptor OR17-10; go_component: integral to membrane; go_function: receptor activity; go_function: olfactory receptor activity; go_process: sensory perception; go_process: signal transduction; go_process: sensory perception of smell; go_process: G-protein coupled receptor protein signaling pathway	olfactory receptor; family 1; subfamily A; member 2	159	FALSE
cg25477904	PSG1	1.14e-06	-0.912297	pregnancy specific beta-1-glycoprotein 1	3710082	5810082	BOT	3710082	TACAATAATACTATCTCAACTATCTACAACTTCTACCTCCCAAATTCACA	5810082	TACGATAATACTATCTCAACTATCTACAACTTCTACCTCCCGAATTCACG	19	TOP	T	Red	48075711	-	5669	SP1; B1G1; PBG1; CD66f; PSBG1; PSGGA; DHFRP2; FLJ90598; FLJ90654; PSGIIA-a; PSGIIA-b; PSGIIA-c; PSG IIA-d;	NM_006905.2	GI:21361391	pregnancy-specific B-1 glycoprotein; Human pregnancy specific beta-1-glycoprotein 1 (PSG1) gene; pregnancy-specific glycoprotein IIA form d; pregnancy-specific glycoprotein IIA form a; pregnancy-specific glycoprotein IIA form b; pregnancy-specific glycoprotein IIA form c; go_component: membrane; go_component: extracellular space; go_component: integral to membrane; go_process: pregnancy; go_proce…	pregnancy specific beta-1-glycoprotein 1	466	FALSE
cg03642357	ADRBK2	1.17e-06	-0.737145	beta adrenergic receptor kinase 2	6290156	7100086	BOT	6290156	ACAAATAATAATAAAACTCCTACTCTAATCCAAACTACCAATAAACAACA	7100086	ACAAATAATAATAAAACTCCTACTCTAATCCGAACTACCGATAAACAACG	22	BOT	C	Grn	24290946	+	157	GRK3; BARK2;	NM_005160.2	GI:6138972	go_function: ATP binding; go_function: nucleotide binding; go_function: transferase activity; go_function: signal transducer activity; go_function: beta-adrenergic receptor kinase activity; go_function: G-protein coupled receptor kinase activity; go_process: signal transduction; go_process: protein amino acid phosphorylation	beta adrenergic receptor kinase 2	668	TRUE	22:24290121-24291541
cg12478809	COX5A	1.18e-06	-1.70398	cytochrome c oxidase subunit Va precursor	2230066	5360605	BOT	2230066	CAACAATAACAACAAACTATAATAAAAAATACATACTTTACACCCAAACA	5360605	CAACAATAACAACAAACTATAATAAAAAATACGTACTTTACGCCCGAACG	15	TOP	C	Grn	73017425	-	9377	VA; COX; COX-VA;	NM_004255.2	GI:17017986	cytochrome c oxidase polypeptide; mitochondrial precursor; go_component: mitochondrion; go_component: inner membrane; go_function: iron ion binding; go_function: metal ion binding; go_function: oxidoreductase activity; go_function: cytochrome-c oxidase activity; go_function: electron transporter activity; go_process: electron transport	cytochrome c oxidase subunit Va precursor	381	TRUE	15:73016760-73018359
cg14893163	PCDH17	1.49e-06	-2.68263	protocadherin 17	4590424	7330020	BOT	4590424	AATTAAATCTCTAAATACAACAAAACACTACCTAAAAACAAACCAACCCA	7330020	AATTAAATCTCTAAATACAACAAAACACTACCTAAAAACAAACCGACCCG	13	TOP	C	Grn	57103945	+	27253	PCH68; PCDH68;	NM_014459.2	GI:14589926	protocadherin 68; go_component: membrane; go_component: integral to membrane; go_function: protein binding; go_function: calcium ion binding; go_process: cell adhesion; go_process: homophilic cell adhesion	protocadherin 17	92	TRUE	13:57103762-57107288
cg22262964	0	1.58e-06	-1.51903		3800484	3840706	TOP	3800484	AAACAAAAATACTAACCTACCACAATAACTCACACTATACTACCAACACA	3840706	AAACAAAAATACTAACCTACCGCAATAACTCACACTATACTACCAACACG	2	TOP	T	Red	89411551	-	50802						856	FALSE
cg07955356	DNASE2	1.6e-06	0.789741	deoxyribonuclease II; lysosomal precursor	4120471	6290255	TOP	4120471	TTATACCTAATCCAAAAACCCAAACAAAAATTAAATCAAACAAAAAAACA	6290255	TTATACCTAATCCAAAAACCCGAACGAAAATTAAATCAAACAAAAAAACG	19	TOP	T	Red	12853335	-	1777	DNL; DNL2; DNASE2A;	NM_001375.2	GI:58331228	acid DNase; R31240_2; DNase II alpha; DNase II; lysosomal; go_component: lysosome; go_function: DNA binding; go_function: hydrolase activity; go_function: endonuclease activity; go_function: deoxyribonuclease II activity; go_process: apoptosis; go_process: development; go_process: DNA metabolism	deoxyribonuclease II; lysosomal precursor	144	TRUE	19:12852616-12853955
cg15812873	SULT1A1	1.62e-06	1.25143	sulfotransferase family; cytosolic; 1A; phenol-preferring; member 1 isoform a	610470	610142	BOT	610470	TTTATATCAACAAACCCATACATAAAAATAAACCAAACACCTTTCAAACA	610142	TTTATATCAACGAACCCATACATAAAAATAAACCGAACACCTTTCAAACG	16	BOT	T	Red	28542367	-	6817	PST; STP; STP1; P-PST; ST1A3; TSPST1; MGC5163; MGC131921; HAST1/HAST2;	NM_001055.2	GI:29540530	isoform a is encoded by transcript variant 1; phenol-preferring phenol sulfotransferase1; phenol-sulfating phenol sulfotransferase; aryl sulfotransferase; thermostable phenol sulfotransferase1; go_function: transferase activity; go_function: sulfotransferase activity; go_function: aryl sulfotransferase activity; go_process: lipid metabolism; go_process: steroid metabolism; go_process: amine metab…	sulfotransferase family; cytosolic; 1A; phenol-preferring; member 1 isoform a	149	TRUE	16:28541800-28542952
cg09305770	HIST1H3A	1.8e-06	1.19437	H3 histone family; member A	1580220	1770114	BOT	1580220	TCATCCAATCACTACACTTTACACACTATAAATAAAACAACTCATAAACA	1770114	TCATCCAATCACTACACTTTACACACTATAAATAAAACAACTCATAAACG	6	TOP	T	Red	26128697	+	8350	H3/A; H3FA;	NM_003529.2	GI:19743828	go_component: nucleus; go_component: chromosome; go_component: nucleosome; go_function: DNA binding; go_function: protein binding; go_function: protein binding; go_function: protein binding; go_process: nucleosome assembly; go_process: chromosome organization and biogenesis (sensu Eukaryota)	H3 histone family; member A	46	TRUE	6:26128578-26130309
cg08679985	KLF17	1.83e-06	-1.45547	zinc finger protein 393	7320736	1240603	BOT	7320736	AACCAAATTCCTTTAAAAAACATTCAAAACCTAAAATAACTAACTATCCA	1240603	AACCAAATTCCTTTAAAAAACGTTCAAAACCTAAAATAACTAACTATCCG	1	TOP	T	Red	44357109	+	128209	ZNF393; Zfp393; FLJ40160; RP4-675G8.1;	NM_173484.2	GI:31377545	novel zinc-finger protein; go_component: nucleus; go_function: DNA binding; go_function: zinc ion binding; go_function: metal ion binding; go_process: transcription; go_process: regulation of transcription; DNA-dependent	zinc finger protein 393	172	TRUE	1:44356865-44357284
cg18530748	SULT1A1	1.98e-06	1.37849	sulfotransferase family; cytosolic; 1A; phenol-preferring; member 1 isoform a	1980719	1050059	TOP	1980719	AATAACTACTAAAAACTAACAAAACCCAAAAACAATACAAAAAACCTCCA	1050059	AATAACTACTAAAAACTAACGAAACCCGAAAACGATACAAAAAACCTCCG	16	TOP	A	Red	28542367	-	6817	PST; STP; STP1; P-PST; ST1A3; TSPST1; MGC5163; MGC131921; HAST1/HAST2;	NM_001055.2	GI:29540530	isoform a is encoded by transcript variant 1; phenol-preferring phenol sulfotransferase1; phenol-sulfating phenol sulfotransferase; aryl sulfotransferase; thermostable phenol sulfotransferase1; go_function: transferase activity; go_function: sulfotransferase activity; go_function: aryl sulfotransferase activity; go_process: lipid metabolism; go_process: steroid metabolism; go_process: amine metab…	sulfotransferase family; cytosolic; 1A; phenol-preferring; member 1 isoform a	22	TRUE	16:28541800-28542952
cg14289985	ZNF471	2.21e-06	2.85221	zinc finger protein 471	2360162	2360553	BOT	2360162	AACTTTATAACACTATCTATACCTCTATAATCACAATATCATTCAAAACA	2360553	AACTTTATAACGCTATCTATACCTCTATAATCGCGATATCATTCGAAACG	19	BOT	C	Grn	61711024	+	57573	ERP1; Z1971; KIAA1396;	NM_020813.1	GI:32698737	EZFIT-related protein 1; go_component: nucleus; go_function: DNA binding; go_function: zinc ion binding; go_function: metal ion binding; go_process: transcription; go_process: regulation of transcription; DNA-dependent	zinc finger protein 471	364	TRUE	19:61710502-61711930
cg24084891	DCC	2.41e-06	-1.35952	deleted in colorectal carcinoma	2030634	2490634	BOT	2030634	CCCACCCCCACCCACCTTTTACAAAAATAATTATTAAAAACAAAACTCCA	2490634	CCCACCCCCACCCACCTTTTACGAAAATAATTATTAAAAACAAAACTCCG	18	BOT	A	Red	NA	+	1630	CRC18; CRCR1;	NT_010966.13		deleted in colorectal cancer protein; go_component: integral to plasma membrane; go_function: protein binding; go_function: transmembrane receptor activity; go_process: apoptosis; go_process: cell cycle; go_process: development; go_process: axonogenesis; go_process: induction of apoptosis; go_process: negative regulation of progression through cell cycle	deleted in colorectal carcinoma	NA	TRUE	18:48122009-48122893
cg13926569	PAPSS2	2.56e-06	2.59404	3prime-phosphoadenosine 5prime-phosphosulfate synthase 2 isoform a	3440491	4480204	BOT	3440491	ACATAATAATAACTCCCAAAATTCACAACTTATCTATTCACTATACATCA	4480204	ACATAATAATAACTCCCAAAATTCACAACTTATCTATTCACTATACATCG	10	BOT	T	Red	89409456	+	9060	SK2; ATPSK2;	NM_004670.3	GI:62912490	isoform a is encoded by transcript variant 1; 3-prime-phosphoadenosine 5-prime-phosphosulfate synthase 2; ATP sulfurylase/adenosine 5prime-phosphosulfate kinase; ATP sulfurylase/APS kinase 2; phosphoadenosine-phosphosulfate synthetase 2; PAPS synthase 2; PAPS synthetase 2; sulfurylase kinase 2; bifunctional 3prime-phosphoadenosine 5prime-phosphosulfate synthethase 2; go_component: intracellular; …	3prime-phosphoadenosine 5prime-phosphosulfate synthase 2 isoform a	578	FALSE
cg25564800	KPNA1	2.71e-06	-1.96674	karyopherin alpha 1	4390044	770746	TOP	4390044	CAAAAACTTCCTACATTCATACTACATATAAACCCTTTAAACACAAAACA	770746	CAAAAACTTCCTACATTCATACTACATATAAACCCTTTAAACACGAAACG	3	TOP	C	Grn	123716335	-	3836	RCH2; SRP1; IPOA5; NPI-1;	NM_002264.1	GI:4504894	importin-alpha-S1; importin alpha 5; go_component: nucleus; go_component: cytoplasm; go_component: nuclear pore; go_function: binding; go_function: protein binding; go_function: protein transporter activity; go_function: nuclear localization sequence binding; go_process: protein import into nucleus; go_process: intracellular protein transport; go_process: regulation of DNA recombination; go_proce…	karyopherin alpha 1	489	TRUE	3:123715510-123717208
cg08455548	PCDH11Y	2.72e-06	-1.07788	protocadherin 11 Y-linked isoform a	1980768	1050180	BOT	1980768	TATATACACAAAATTTTACTCAAAAAAACTAACAACCCAAAAACAACACA	1050180	TATATACACAAAATTTTACTCAAAAAAACTAACAACCCGAAAACGACGCG	Y	TOP	T	Red	4928267	+	83259	PCDHY; PCDH22; PCDH11X;	NM_032971.1	GI:14589941	isoform a is encoded by transcript variant a; protocadherin 22; protocadherin Y; protocadherin 11 X-linked; go_component: membrane; go_function: calcium ion binding; go_process: homophilic cell adhesion	protocadherin 11 Y-linked isoform a	299	TRUE	Y:4927822-4929390
cg06253072	C6orf125	2.74e-06	0.964414	hypothetical protein LOC84300	4540482	7320482	TOP	4540482	AACCAAATACCAAAAAATAATAACAAATACAAAAACACCCACAAACAACA	7320482	AACCGAATACCAAAAAATAATAACAAATACGAAAACACCCACGAACAACG	6	TOP	T	Red	33787482	-	84300	MGC14833; bA6B20.2;	NM_032340.1	GI:14150127	breast cancer associated protein SGA-81M	hypothetical protein LOC84300	346	TRUE	6:33786897-33787849
cg22797169	IL1RL2	2.77e-06	-1.29427	interleukin 1 receptor-like 2 precursor	1660719	3830754	BOT	1660719	TCAAAAACTTTCAAACCACTTCCTAATATAATATCACATTCCTTCCTACA	3830754	TCAAAAACTTTCAAACCACTTCCTAATATAATATCACATTCCTTCCTACG	2	BOT	C	Grn	102169865	+	8808	IL1RRP2; IL1R-rp2;	NM_003854.2	GI:28416901	interleukin-1 receptor-related protein 2; go_component: membrane; go_component: integral to plasma membrane; go_function: transmembrane receptor activity; go_function: interleukin-1; Type I; activating receptor activity; go_process: signal transduction; go_process: cellular defense response	interleukin 1 receptor-like 2 precursor	26	FALSE
cg00949442	ABCA3	2.81e-06	2.21657	ATP-binding cassette; sub-family A member 3	2350349	4210494	TOP	2350349	AAAATAAATCAAAATATCCCTAAACCAAACCAAATCATAAAACTAAATCA	4210494	AAAATAAATCGAAATATCCCTAAACCGAACCGAATCGTAAAACTAAATCG	16	BOT	C	Grn	2330595	-	21	ABC3; ABC-C; LBM180; MGC72201; EST111653;	NM_001089.1	GI:4501848	ABC transporter 3; ATP-binding cassette 3; go_component: lamellar body; go_component: plasma membrane; go_component: membrane fraction; go_component: integral to membrane; go_function: ATP binding; go_function: ATP binding; go_function: ATPase activity; go_function: nucleotide binding; go_function: transporter activity; go_function: ATPase activity; coupled to transmembrane movement of substances…	ATP-binding cassette; sub-family A member 3	1234	TRUE	16:2329513-2332346
cg27011193	LOC654342	2.81e-06	0.847317	similar to lymphocyte-specific protein 1 isoform 1	6900019	2640088	BOT	6900019	AATTATCCCAAAACAAAACAATACCCCCAAAATCCATACTAAAAAAAACA	2640088	AATTATCCCAAAACGAAACAATACCCCCAAAATCCGTACTAAAAAAAACG	2	BOT	C	Grn	91211814	-	654342		XM_946374.1	GI:88953301	Derived by automated computational analysis using gene prediction method: GNOMON.	similar to lymphocyte-specific protein 1 isoform 1	117	TRUE	2:91211554-91212328
cg20424530	IRAK4	2.99e-06	1.37069	interleukin-1 receptor-associated kinase 4	290408	6590014	BOT	290408	AAATAAATACCTTCCACTAAACCAAAATAAACAAAATCAAATTTCTTACA	6590014	AAATAAATACCTTCCACTAAACCGAAATAAACGAAATCGAATTTCTTACG	12	BOT	C	Grn	42439047	+	51135	REN64; NY-REN-64;	NM_016123.1	GI:7705840	interleukin-1 receptor associated kinase 4; IRAK-4 mutated form 1; go_function: ATP binding; go_function: nucleotide binding; go_function: protein binding; go_function: transferase activity; go_function: magnesium ion binding; go_function: protein-tyrosine kinase activity; go_function: protein serine/threonine kinase activity; go_process: protein amino acid phosphorylation	interleukin-1 receptor-associated kinase 4	271	TRUE	12:42438563-42439559
cg03251655	FLJ10260	3.03e-06	-1.47863	hypothetical protein LOC55106	4060332	7570437	BOT	4060332	ATTTTCATAAAACATAACTTTATAACTTCACTTCAACCTCCCATTAATCA	7570437	ATTTTCATAAAACATAACTTTATAACTTCACTTCAACCTCCCATTAATCG	17	BOT	C	Grn	30783656	-	55106	SLFN3;	NM_018042.2	GI:31542644	synonym: SLFN3	hypothetical protein LOC55106	31	FALSE
cg13507429	KLHDC7A	3.04e-06	-1.43651	hypothetical protein LOC127707	2680110	6940376	BOT	2680110	AAACTAACATTTAAATATACAACTAACCAACAAAATAATACTATCAACCA	6940376	AAACTAACATTTAAATATACAACTAACCGACAAAATAATACTATCAACCG	1	TOP	C	Grn	18680453	+	127707	FLJ38753; RP11-422P22.2;	NM_152375.1	GI:22748806	Novel protein containing Kelch motif	hypothetical protein LOC127707	316	FALSE
cg05923056	CHES1	3.4e-06	0.957633	checkpoint suppressor 1	6770497	5560497	BOT	6770497	ACAAAATACAAACTCACCTAACCAAAACAAAACACAAAAATACAAAAACA	5560497	ACGAAATACAAACTCACCTAACCGAAACGAAACACGAAAATACGAAAACG	14	TOP	C	Grn	88953127	-	1112	FOXN3; PRO1635; C14orf116;	NM_005197.2	GI:51093864	go_component: nucleus; go_function: protein binding; go_function: sequence-specific DNA binding; go_function: transcription factor activity; go_process: transcription; go_process: DNA damage checkpoint; go_process: G2 phase of mitotic cell cycle; go_process: regulation of transcription; DNA-dependent	checkpoint suppressor 1	128	TRUE	14:88952030-88954146
cg03679581	RLN2	3.57e-06	1.05051	relaxin 2 isoform 1 preproprotein	1230053	3190053	BOT	1230053	CCACCTACTAAAAATCTATTTACTACTAAACCAATTTTCCAAAACAATCA	3190053	CCACCTACTAAAAATCTATTTACTACTAAACCAATTTTCCAAAACAATCG	9	BOT	C	Grn	5294580	-	6019	H2; RLXH2; bA12D24.1.1; bA12D24.1.2;	NM_134441.1	GI:20143932	isoform 1 preproprotein is encoded by transcript variant 1; relaxin 2 (H2); relaxin H2; prorelaxin H2; relaxin; ovarian; of pregnancy; go_component: extracellular region; go_function: hormone activity; go_process: pregnancy; go_process: physiological process	relaxin 2 isoform 1 preproprotein	69	TRUE	9:5293703-5294659
cg23540745	HIST1H4G	3.79e-06	0.912448	H4 histone family; member L	2640392	6110156	TOP	2640392	ACCAAACCAAACACCAAATAATACACTTAATAATACCCTAAATATTATCA	6110156	ACCGAACCAAACGCCGAATAATACACTTAATAATACCCTAAATATTATCG	6	BOT	C	Grn	26355184	-	8369	H4/l; H4FL;	NM_003547.2	GI:21166393	go_component: nucleus; go_component: nucleosome; go_function: DNA binding; go_process: nucleosome assembly; go_process: chromosome organization and biogenesis (sensu Eukaryota)	H4 histone family; member L	72	TRUE	6:26354738-26355257
cg17301902	GNA14	3.95e-06	2.1475	guanine nucleotide binding protein (G protein); alpha 14	3710181	5810181	BOT	3710181	AACCTAACTAACCTTTACCTAAAAAATTCTAAAAACCTCAACAATAACCA	5810181	AACCTAACTAACCTTTACCTAAAAAATTCTAAAAACCTCAACAATAACCG	9	TOP	C	Grn	79453043	-	9630		NM_004297.2	GI:31542850	guanine nucleotide-binding protein 14; go_component: plasma membrane; go_component: heterotrimeric G-protein complex; go_function: GTP binding; go_function: nucleotide binding; go_function: GTPase activity; go_function: signal transducer activity; go_process: signal transduction; go_process: protein amino acid ADP-ribosylation; go_process: G-protein coupled receptor protein signaling pathway	guanine nucleotide binding protein (G protein); alpha 14	4	TRUE	9:79451891-79453694
cg25738273	DUSP26	4.21e-06	1.24945	dual specificity phosphatase 26	2470722	10711	TOP	2470722	CCAAAACAAATTAACAAATTAACAACTATTTTTAAACCATAACACACACA	10711	CCAAAACAAATTAACAAATTAACAACTATTTTTAAACCATAACACACACG	8	BOT	T	Red	33576981	-	78986	MKP8; LDP-4; NATA1; SKRP3; MGC1136; MGC2627;	NM_024025.1	GI:13128967	Novel amplified gene in thyroid anaplastic cancer; mitogen-activated protein kinase phosphatase 8; dual-specificity phosphatase SKRP3; low-molecular-mass dual-specificity phosphatase 4; go_function: kinase activity; go_function: hydrolase activity; go_function: protein tyrosine/serine/threonine phosphatase activity; go_process: protein amino acid dephosphorylation	dual specificity phosphatase 26	103	TRUE	8:33576371-33577197
cg00332153	BANK1	4.66e-06	2.41968	B-cell scaffold protein with ankyrin repeats 1	2750672	3710608	TOP	2750672	TACCTAACACTACTAACAACATTATAACAATTAAAACCAAAAAACCTACA	3710608	TACCTAACGCTACTAACAACATTATAACGATTAAAACCGAAAAACCTACG	4	TOP	C	Grn	102930919	+	55024	BANK; FLJ20706; FLJ34204;	NM_017935.2	GI:32484980	synonyms: BANK; FLJ20706; FLJ34204	B-cell scaffold protein with ankyrin repeats 1	114	TRUE	4:102930744-102931523
cg15660077	NLGN2	4.66e-06	-1.90053	neuroligin 2	4220112	870546	TOP	4220112	AACATATAACTCCTAACACTATATCTAATAAAACTAACAAAAACTCAACA	870546	AACATATAACTCCTAACGCTATATCTAATAAAACTAACGAAAACTCAACG	17	BOT	C	Grn	7252226	+	57555	KIAA1366;	NM_020795.2	GI:31317254	go_component: integral to membrane; go_component: postsynaptic membrane; go_function: catalytic activity; go_function: neurexin binding; go_process: synaptogenesis; go_process: cell-cell adhesion; go_process: intercellular junction maintenance	neuroligin 2	118	TRUE	17:7252230-7252888
cg27552599	DHX35	4.81e-06	1.33186	DEAH (Asp-Glu-Ala-His) box polypeptide 35	4040553	1570278	TOP	4040553	ATTATTTTATTTAAAACACTATACCACACTACCTAAACCCACAACAAACA	1570278	ATTATTTTATTTAAAACACTATACCGCACTACCTAAACCCACAACAAACG	20	BOT	C	Grn	37024414	+	60625	DDX35; C20orf15; FLJ22759; KAIA0875;	NM_021931.2	GI:20544128	DEAH-box protein 35; DEAD/H (Asp-Glu-Ala-Asp/His) box polypeptide 35; go_component: nucleus; go_function: ATP binding; go_function: hydrolase activity; go_function: nucleotide binding; go_function: nucleic acid binding; go_function: ATP-dependent helicase activity	DEAH (Asp-Glu-Ala-His) box polypeptide 35	529	TRUE	20:37023731-37024985
cg26885858	NBPF3	5.29e-06	1.26694	hypothetical protein LOC84224	1500328	3870692	BOT	1500328	CTACTTCTTTAACCTAACAAAAACAATTCAAATAACCAAAAAAATCAACA	3870692	CTACTTCTTTAACCTAACAAAAACGATTCAAATAACCGAAAAAATCAACG	1	TOP	A	Red	21639218	+	84224	AE2; DKFZp434D177; RP11-293F5.5;	NM_032264.2	GI:48093066	synonyms: AE2; DKFZp434D177; RP11-293F5.5	hypothetical protein LOC84224	263	TRUE	1:21638732-21639906
cg10976172	FLJ32130	5.44e-06	0.667407	hypothetical protein LOC146540	6840022	1510451	TOP	6840022	TAACCTCAAAACAAAAATCAAATTAAATCCTAAATAAAATCCTATTCCCA	1510451	TAACCTCGAAACAAAAATCAAATTAAATCCTAAATAAAATCCTATTCCCG	16	TOP	C	Grn	30504511	-	146540		NM_152458.4	GI:34222277	go_component: nucleus; go_function: DNA binding; go_function: zinc ion binding; go_process: regulation of transcription; DNA-dependent	hypothetical protein LOC146540	518	TRUE	16:30504968-30505761
cg24599739	DDT	5.56e-06	-0.941336	D-dopachrome tautomerase	1190132	1710195	BOT	1190132	ATAAAAACACTAAACACAATATAAACAACAACTATAACAAAATCCCAACA	1710195	ATAAAAACGCTAAACGCGATATAAACAACAACTATAACAAAATCCCGACG	22	BOT	C	Grn	22652019	-	1652		NM_001355.2	GI:5453630	go_function: isomerase activity; go_function: dopachrome isomerase activity; go_process: melanin biosynthesis from tyrosine	D-dopachrome tautomerase	289	TRUE	22:22651768-22652642
cg14972143	EIF4E	5.8e-06	-1.67649	eukaryotic translation initiation factor 4E	6560739	3130647	BOT	6560739	CTTTTACTATCCCAAATCCTAAAATTAAAACCTCAAAACTAAATCTTACA	3130647	CTTTTACTATCCCAAATCCTAAAATTAAAACCTCAAAACTAAATCTTACG	4	TOP	T	Red	100070139	-	1977	CBP; EIF4F; EIF4EL1;	NM_001968.2	GI:54873625	mRNA cap-binding protein; eIF-4F 25 kDa subunit; eukaryotic translation initiation factor 4E-like 1; go_component: eukaryotic translation initiation factor 4F complex; go_function: RNA cap binding; go_function: protein binding; go_function: protein binding; go_function: protein binding; go_function: protein binding; go_function: translation initiation factor activity; go_process: translational in…	eukaryotic translation initiation factor 4E	113	TRUE	4:100068241-100070323
cg27071517	KRTAP13-1	6.09e-06	-1.16735	keratin associated protein 13-1	7400193	5080097	BOT	7400193	TACCAAACAACTTACTCTAAATCTCTAAACTTTAAATCCAACAACTACCA	5080097	TACCAAACAACTTACTCTAAATCTCTAAACTTTAAATCCAACAACTACCG	21	TOP	C	Grn	30690213	+	140258	KAP13.1;	NM_181599.1	GI:31791007	high sulfur keratin associated protein 13.1; go_component: intermediate filament	keratin associated protein 13-1	384	FALSE
cg17542385	LCE4A	6.28e-06	-0.887289	late cornified envelope 4A	4260575	7610201	BOT	4260575	TACCTTTCCTTTCTATAACCCCATCAATTAAATAAACATACAAATTTACA	7610201	TACCTTTCCTTTCTATAACCCCATCAATTAAATAAACATACAAATTTACG	1	TOP	T	Red	150948176	+	199834	LEP8; SPRL4A;	NM_178356.1	GI:30387641	late envelope protein 8; small proline rich-like (epidermal differentiation complex) 4A	late cornified envelope 4A	427	FALSE
cg12294121	GABRB1	6.35e-06	2.84853	gamma-aminobutyric acid (GABA) A receptor; beta 1 precursor	6280674	2470041	TOP	6280674	AAAATACAACTTAATCAACTACTAAACAATAATTCCCAAATAAACCTACA	2470041	AAAATACAACTTAATCGACTACTAAACAATAATTCCCGAATAAACCTACG	4	TOP	C	Grn	46728336	+	2560		NM_000812.2	GI:12548775	go_component: postsynaptic membrane; go_component: integral to plasma membrane; go_function: ion channel activity; go_function: GABA-A receptor activity; go_function: neurotransmitter receptor activity; go_function: extracellular ligand-gated ion channel activity; go_process: ion transport; go_process: signal transduction	gamma-aminobutyric acid (GABA) A receptor; beta 1 precursor	4	TRUE	4:46728135-46728396
cg19017177	SYT3	6.65e-06	-1.15444	synaptotagmin 3	4610162	1110162	BOT	4610162	TAACACCAAAAAATCAAAAAACTCCAAAACCTTATTCTCTACTAAATTCA	1110162	TAACACCGAAAAATCAAAAAACTCCAAAACCTTATTCTCTACTAAATTCG	19	BOT	C	Grn	55833114	-	84258	SytIII; DKFZp761O132;	NM_032298.1	GI:14150053	go_component: synapse; go_component: membrane; go_component: synaptic vesicle; go_component: integral to membrane; go_function: calcium ion binding; go_function: transporter activity; go_process: transport	synaptotagmin 3	75	FALSE
cg26385743	IMP4	6.86e-06	-1.93721	IMP4; U3 small nucleolar ribonucleoprotein; homolog	580537	5310564	BOT	580537	TAAAAAACAATACTAACCCCAAATACACACCTAAAACACTATACTCTACA	5310564	TAAAAAACAATACTAACCCCGAATACGCACCTAAAACGCTATACTCTACG	2	TOP	A	Red	130816959	+	92856	BXDC4; MGC19606;	NM_033416.1	GI:15529981	U3 snoRNP protein 4 homolog; go_component: nucleolus; go_component: ribonucleoprotein complex; go_function: protein binding; go_process: rRNA processing	IMP4; U3 small nucleolar ribonucleoprotein; homolog	974	TRUE	2:130815774-130818432
cg27397287	CD97	7.24e-06	1.02591	CD97 antigen isoform 1 precursor	3450730	4490730	TOP	3450730	TCTATAAAACCTACAATAAAAAAAACCACATAATCAAACAAACACTCACA	4490730	TCTATAAAACCTACGATAAAAAAAACCACATAATCAAACAAACACTCACG	19	BOT	A	Red	14353213	+	976	TM7LN1;	NM_078481.2	GI:68508935	isoform 1 precursor is encoded by transcript variant 1; leukocyte antigen CD97; seven-span transmembrane protein; seven-transmembrane; heterodimeric receptor associated with inflammation; seven transmembrane helix receptor; go_component: plasma membrane; go_component: plasma membrane; go_component: integral to plasma membrane; go_function: protein binding; go_function: calcium ion binding; go_fun…	CD97 antigen isoform 1 precursor	282	TRUE	19:14353265-14353523
cg22857604	RASSF5	7.24e-06	1.2955	Ras association (RalGDS/AF-6) domain family 5 isoform B	2510136	2230180	BOT	2510136	AAACTCTACAAACACAAACAACACAAAAACAAAAACAAATTACCAAACCA	2230180	AAACTCTACAAACGCAAACGACGCGAAAACAAAAACAAATTACCGAACCG	1	TOP	C	Grn	NA	+	83593	RAPL; Maxp1; NORE1; RASSF3; MGC10823;	NT_021877.18		contains putative C1-membrane binding domain; ATM phosphorylation site; and SH3-binding domain; isoform B is encoded by transcript variant 2; Rap1-binding protein; go_function: protein binding; go_function: protein binding; go_process: signal transduction; go_process: intracellular signaling cascade	Ras association (RalGDS/AF-6) domain family 5 isoform B	NA	TRUE	1:204796949-204797698
cg07284407	GNAS	7.55e-06	2.30581	guanine nucleotide binding protein; alpha stimulating activity polypeptide 1 isoform a	2640328	6110692	BOT	2640328	TCTAAAATAAATCTTACATCTAACCCCAAAAACAAAAACTACAAAAACCA	6110692	TCTAAAATAAATCTTACGTCTAACCCCGAAAACAAAAACTACAAAAACCG	20	BOT	C	Grn	NA	+	2778	XL; AHO; GSA; GSP; POH; XL2; GPSA; NESP; GNAS1; PHP1A; PHP1B; GNASXL; NESP55; C20orf45; MGC33735; XLalphas; dJ309F20.1.1; dJ806M20.3.3;	NT_011362.9		isoform a is encoded by transcript variant 1; guanine nucleotide binding protein (G protein); alpha stimulating activity polypeptide 1; neuroendocrine secretory protein 55; paternally expressed G protein XL alpha S; guanine nucleotide regulatory protein; G-s-alpha; adenylate cyclase-stimulating G alpha protein; neuroendocrine-specific Golgi protein p55; go_component: plasma membrane; go_component…	guanine nucleotide binding protein; alpha stimulating activity polypeptide 1 isoform a	NA	TRUE	20:56862299-56864797
cg23234999	MKRN3	8.36e-06	1.35558	makorin; ring finger protein; 3	7050687	6130687	TOP	7050687	ACTACCCATATATATAATACCTACAAATAATCTACTTTATCCAAATACCA	6130687	ACTACCCATATATATAATACCTACAAATAATCTACTTTATCCAAATACCG	15	TOP	C	Grn	21361547	+	7681	D15S9; RNF63; ZFP127; ZNF127; MGC88288;	NM_005664.2	GI:74272285	zinc finger protein 127; go_component: ubiquitin ligase complex; go_component: ribonucleoprotein complex; go_function: zinc ion binding; go_function: metal ion binding; go_function: nucleic acid binding; go_function: ubiquitin-protein ligase activity; go_process: protein ubiquitination	makorin; ring finger protein; 3	751	TRUE	15:21362259-21362558
cg19370451	CRNN	9.25e-06	-1.14713	hypothetical protein LOC49860	4290356	60373	BOT	4290356	ATAAACTATACATCCTTCAAAACTAACTATAAACACTAAACAAACCAACA	60373	ATAAACTATACATCCTTCAAAACTAACTATAAACACTAAACAAACCAACG	1	BOT	C	Grn	150653352	-	49860	PDRC1; SEP53; C1orf10;	NM_016190.1	GI:7706634	tumor-related protein; go_component: membrane; go_component: cytoplasm; go_component: membrane; go_component: membrane; go_component: cytoplasm; go_function: calcium ion binding; go_function: calcium ion binding; go_process: metabolism; go_process: cell-cell adhesion; go_process: response to heat; go_process: cell-cell adhesion; go_process: response to unfolded protein	hypothetical protein LOC49860	167	FALSE
cg05392265	DIRAS3	9.28e-06	2.14269	DIRAS family; GTP-binding RAS-like 3	2970070	6020070	TOP	2970070	CACTTACACAATACATAATAAAAAACCAACTATAAAAAACTAACCCAACA	6020070	CGCTTACGCAATACGTAATAAAAAACCAACTATAAAAAACTAACCCAACG	1	BOT	C	Grn	68289048	-	9077	ARHI; NOEY2;	NM_004675.2	GI:58530880	ras homolog gene family; member I; go_component: membrane; go_function: GTP binding; go_function: nucleotide binding; go_function: GTPase activity; go_process: imprinting; go_process: small GTPase mediated signal transduction; go_process: regulation of cyclin dependent protein kinase activity	DIRAS family; GTP-binding RAS-like 3	7	TRUE	1:68288302-68289231
cg23242898	DCC	9.35e-06	-1.95311	deleted in colorectal carcinoma	1400273	6180273	TOP	1400273	TCAACACACATCTTCAAATAACCAATAAATAACTCTTTCCTTTCTTCTCA	6180273	TCAACGCGCATCTTCAAATAACCGATAAATAACTCTTTCCTTTCTTCTCG	18	BOT	T	Red	48121156	+	1630	CRC18; CRCR1;	NM_005215.1	GI:4885174	deleted in colorectal cancer protein; go_component: integral to plasma membrane; go_function: protein binding; go_function: transmembrane receptor activity; go_process: apoptosis; go_process: cell cycle; go_process: development; go_process: axonogenesis; go_process: induction of apoptosis; go_process: negative regulation of progression through cell cycle	deleted in colorectal carcinoma	115	TRUE	18:48120150-48121583
cg02056135	SP110	9.65e-06	-0.917139	SP110 nuclear body protein isoform b	380730	5260730	BOT	380730	ACTACTTTATTCTTCACTCTTAATAACTACAACTCTTAAAATTAACTTCA	5260730	ACTACTTTATTCTTCGCTCTTAATAACTACAACTCTTAAAATTAACTTCG	2	BOT	C	Grn	230792932	-	3431	IFI41; IFI75; FLJ22835;	NM_004510.2	GI:17986251	isoform b is encoded by transcript variant b; interferon-induced protein 75; 52kD; interferon-induced protein 41; 30kD; transcriptional coactivator Sp110; phosphoprotein 41; phosphoprotein 75; go_component: nucleus; go_function: DNA binding; go_function: protein binding; go_function: zinc ion binding; go_function: metal ion binding; go_function: hematopoietin/interferon-class (D200-domain) cytoki…	SP110 nuclear body protein isoform b	165	FALSE
cg18016365	GABRB1	9.91e-06	2.6952	gamma-aminobutyric acid (GABA) A receptor; beta 1 precursor	5420639	460289	TOP	5420639	TCAAAAATTACTACCCAACAACCAACTAAATTACATTCCTTAAATCTTCA	460289	TCGAAAATTACTACCCAACAACCGACTAAATTACATTCCTTAAATCTTCG	4	BOT	C	Grn	46728336	+	2560		NM_000812.2	GI:12548775	go_component: postsynaptic membrane; go_component: integral to plasma membrane; go_function: ion channel activity; go_function: GABA-A receptor activity; go_function: neurotransmitter receptor activity; go_function: extracellular ligand-gated ion channel activity; go_process: ion transport; go_process: signal transduction	gamma-aminobutyric acid (GABA) A receptor; beta 1 precursor	55	TRUE	4:46728135-46728396
cg24330042	GSTT1	9.98e-06	3.61302	glutathione S-transferase theta 1	5490131	7330468	BOT	5490131	TAAACCTACCTTTAATCAAATCCACAATACACAACTCAAAAAAAATATCA	7330468	TAAACCTACCTTTAATCAAATCCACGATACGCAACTCGAAAAAAATATCG	22	TOP	T	Red	22714231	-	2952		NM_000853.1	GI:4504184	go_function: transferase activity; go_function: glutathione transferase activity; go_process: response to stress	glutathione S-transferase theta 1	72	TRUE	22:22713988-22714557
cg04875162	PABPC5	1.02e-05	-2.67185	poly(A) binding protein; cytoplasmic 5	3780524	1850221	BOT	3780524	TTCAACAACCTAAAACTCAAAACAAATCCAAAAAAACTAACTAACAAACA	1850221	TTCAACAACCTAAAACTCGAAACAAATCCGAAAAAACTAACTAACAAACG	X	BOT	C	Grn	90576253	+	140886	PABP5;	NM_080832.1	GI:18201887	poly(A)-binding protein; cytoplasmic 5; go_function: RNA binding; go_function: nucleotide binding; go_function: nucleic acid binding	poly(A) binding protein; cytoplasmic 5	229	TRUE	X:90576124-90576920
cg14681629	LOC153684	1.08e-05	2.25407		450670	6250670	TOP	450670	TAATCCTAACAAATTCCAATTTCCTACTAATAAAACTTACTTTAACTACA	6250670	TAATCCTAACAAATTCCGATTTCCTACTAATAAAACTTACTTTAACTACG	5	TOP	C	Grn	43077952	+	153684		XR_001522.1	GI:88982303	Derived by automated computational analysis using gene prediction method: BestRefseq.		387	TRUE	5:43077525-43079417
cg06491116	LOC196264	1.08e-05	-2.68483	hypothetical protein LOC196264	4590356	7330398	TOP	4590356	TTTATAATTCCATCAAATATACTATCACCAAACTACAATAACAAATCACA	7330398	TTTATAATTCCATCAAATATACTATCACCAAACTACAATAACAAATCACG	11	BOT	C	Grn	117628221	-	196264		NM_198275.1	GI:38093644	go_component: membrane	hypothetical protein LOC196264	296	TRUE	11:117627891-117628420
cg03634997	GAS8	1.12e-05	1.24539	growth arrest-specific 8	3830528	360082	BOT	3830528	AACACTAAATTTCTAAAATTAAAAACTCAATACTCTTATAAAAATCTCCA	360082	AACGCTAAATTTCTAAAATTAAAAACTCGATACTCTTATAAAAATCTCCG	16	TOP	T	Red	88616509	+	2622	GAS11;	NM_001481.1	GI:4503916	growth arrest specific 11; growth arrest-specific 11; go_component: cytoskeleton; go_component: microtubule; go_component: flagellum (sensu Eukaryota); go_function: Ras GTPase activator activity; go_process: sperm motility; go_process: negative regulation of cell proliferation; go_process: negative regulation of Ras protein signal transduction	growth arrest-specific 8	275	TRUE	16:88616246-88616821
cg03923277	TDG	1.17e-05	-4.11457	thymine-DNA glycosylase isoform 2	6560075	6560433	TOP	6560075	ATCTAAATACTACCAACCATCAAACCCAAATCTCTAAAATTATCTTACCA	6560433	ATCTAAATACTACCAACCATCGAACCCAAATCTCTAAAATTATCTTACCG	12	BOT	C	Grn	102883747	+	6996		NM_001008411.1	GI:56549140	isoform 2 is encoded by transcript variant 2; go_component: nucleoplasm; go_function: protein binding; go_function: damaged DNA binding; go_function: hydrolase activity; acting on glycosyl bonds; go_function: pyrimidine-specific mismatch base pair DNA N-glycosylase activity; go_process: DNA repair; go_process: carbohydrate metabolism; go_process: base-excision repair	thymine-DNA glycosylase isoform 2	115	TRUE	12:102883345-102884290
cg23780937	C7orf24	1.26e-05	0.633632	hypothetical protein LOC79017	4390240	770202	BOT	4390240	CAAAAAAAACAACTCAAATCAATAAAAACCAACAACCAATCAAAAAAACA	770202	CAAAAAAAACGACTCAAATCGATAAAAACCGACAACCAATCAAAAAAACG	7	BOT	C	Grn	30510977	-	79017	MGC3077; FLJ11717;	NM_024051.2	GI:34147353	synonyms: MGC3077; FLJ11717	hypothetical protein LOC79017	32	TRUE	7:30510371-30511704
cg03593419	GABRA4	1.32e-05	1.84439	gamma-aminobutyric acid A receptor; alpha 4 precursor	3840739	3840647	BOT	3840739	TCTTAACAAAAACCATCTTTACAACATACCATACTTCAAACCTATTCACA	3840647	TCTTAACAAAAACCATCTTTACAACATACCATACTTCAAACCTATTCACG	4	TOP	T	Red	46690337	-	2557		NM_000809.2	GI:34452722	go_component: integral to membrane; go_component: postsynaptic membrane; go_component: integral to plasma membrane; go_function: ion channel activity; go_function: GABA-A receptor activity; go_function: neurotransmitter receptor activity; go_function: benzodiazepine receptor activity; go_function: extracellular ligand-gated ion channel activity; go_process: ion transport; go_process: chloride tra…	gamma-aminobutyric acid A receptor; alpha 4 precursor	106	TRUE	4:46689713-46690724
cg00055233	RLN1	1.32e-05	1.12102	relaxin 1 preproprotein	130678	4880370	BOT	130678	CCACCTACTAAAATTCTATTTACTACTAAACCAATTTTCCAAAACAATCA	4880370	CCACCTACTAAAATTCTATTTACTACTAAACCAATTTTCCAAAACAATCG	9	BOT	C	Grn	5329873	-	6013	H1; RLXH1; bA12D24.3.1; bA12D24.3.2;	NM_006911.2	GI:20143931	relaxin 1 (H1); relaxin H1; prorelaxin; preprorelaxin H1; go_component: extracellular space; go_function: hormone activity; go_process: pregnancy; go_process: physiological process; go_process: signal transduction	relaxin 1 preproprotein	196	TRUE	9:5328869-5329825
cg27376271	CBLN2	1.37e-05	-1.64181	cerebellin 2 precursor	1770360	650521	BOT	1770360	ACCACAAAACTAAAATTTACTAATAATCTTCTTTCACCCCAAAAACAACA	650521	ACCGCAAAACTAAAATTTACTAATAATCTTCTTTCACCCCAAAAACAACG	18	TOP	C	Grn	68362542	-	147381		NM_182511.2	GI:40255263	go_component: membrane; go_component: integral to membrane	cerebellin 2 precursor	273	TRUE	18:68361186-68362908
cg11228872	CALR	1.4e-05	0.496364	calreticulin precursor	2360603	7550307	BOT	2360603	CATTAATCAATAATAAAACCAATAAAAATCAACCATCTAAAAACCCAACA	7550307	CATTAATCGATAATAAAACCAATAAAAATCGACCATCTAAAAACCCAACG	19	TOP	T	Red	12910423	+	811	RO; SSA; cC1qR;	NM_004343.2	GI:5921996	Sicca syndrome antigen A (autoantigen Ro; calreticulin); go_component: cytosol; go_component: endoplasmic reticulum lumen; go_function: sugar binding; go_function: DNA binding; go_function: zinc ion binding; go_function: calcium ion binding; go_function: unfolded protein binding; go_process: protein folding; go_process: calcium ion homeostasis; go_process: regulation of apoptosis; go_process: pro…	calreticulin precursor	164	TRUE	19:12909908-12911465
cg01895214	LOC654342	1.47e-05	0.834332	similar to lymphocyte-specific protein 1 isoform 1	770719	1190398	TOP	770719	AAAACTCAAAATTATTCAAAACAAAATAAACTCTAAACCCAACAAACCCA	1190398	AAAACTCGAAATTATTCAAAACGAAATAAACTCTAAACCCAACAAACCCG	2	TOP	A	Red	91211814	-	654342		XM_946374.1	GI:88953301	Derived by automated computational analysis using gene prediction method: GNOMON.	similar to lymphocyte-specific protein 1 isoform 1	221	TRUE	2:91211554-91212328
cg21988465	GNAS	1.61e-05	2.78794	guanine nucleotide binding protein; alpha stimulating activity polypeptide 1 isoform a	5720164	2060632	BOT	5720164	ACAAACCATCAAACACAATTAAAAAACTATCCATATTAACAAAAATATCA	2060632	ACGAACCGTCAAACGCGATTAAAAAACTATCCATATTAACGAAAATATCG	20	BOT	T	Red	NA	+	2778	XL; AHO; GSA; GSP; POH; XL2; GPSA; NESP; GNAS1; PHP1A; PHP1B; GNASXL; NESP55; C20orf45; MGC33735; XLalphas; dJ309F20.1.1; dJ806M20.3.3;	NT_011362.9		isoform a is encoded by transcript variant 1; guanine nucleotide binding protein (G protein); alpha stimulating activity polypeptide 1; neuroendocrine secretory protein 55; paternally expressed G protein XL alpha S; guanine nucleotide regulatory protein; G-s-alpha; adenylate cyclase-stimulating G alpha protein; neuroendocrine-specific Golgi protein p55; go_component: plasma membrane; go_component…	guanine nucleotide binding protein; alpha stimulating activity polypeptide 1 isoform a	NA	TRUE	20:56862299-56864797
cg05420896	DCC	1.64e-05	-1.59576	deleted in colorectal carcinoma	2480450	2970725	TOP	2480450	AAATAATACAAAAAACACCCCTTCACTATTTTAAAATCTAATACTTCACA	2970725	AAATAATACAAAAAACGCCCCTTCGCTATTTTAAAATCTAATACTTCACG	18	BOT	C	Grn	48121156	+	1630	CRC18; CRCR1;	NM_005215.1	GI:4885174	deleted in colorectal cancer protein; go_component: integral to plasma membrane; go_function: protein binding; go_function: transmembrane receptor activity; go_process: apoptosis; go_process: cell cycle; go_process: development; go_process: axonogenesis; go_process: induction of apoptosis; go_process: negative regulation of progression through cell cycle	deleted in colorectal carcinoma	330	TRUE	18:48120150-48121583
cg12903171	GRB10	1.67e-05	2.52875	growth factor receptor-bound protein 10 isoform a	1050201	1050326	TOP	1050201	CATCACATAAATTTAATCCTAAAATTCCTATTATACTCCAAAACCAAACA	1050326	CGTCACATAAATTTAATCCTAAAATTCCTATTATACTCCAAAACCGAACG	7	TOP	C	Grn	NA	-	2887	RSS; IRBP; MEG1; GRB-IR; KIAA0207;	NT_033968.5		isoform a is encoded by transcript variant 1; maternally expressed gene 1; GRB10 adaptor protein; go_component: cytoplasm; go_component: plasma membrane; go_function: protein binding; go_function: SH3/SH2 adaptor activity; go_process: cell-cell signaling; go_process: intracellular signaling cascade; go_process: insulin receptor signaling pathway	growth factor receptor-bound protein 10 isoform a	NA	TRUE	7:50816652-50818533
cg08992050	IRAK4	1.87e-05	2.05758	interleukin-1 receptor-associated kinase 4	4010286	2510605	BOT	4010286	CCCCAAAATTACTAAAATCAACTACAAAACAAAAATCTCTTTATCATCCA	2510605	CCCCAAAATTACTAAAATCGACTACGAAACGAAAATCTCTTTATCATCCG	12	TOP	T	Red	42439047	+	51135	REN64; NY-REN-64;	NM_016123.1	GI:7705840	interleukin-1 receptor associated kinase 4; IRAK-4 mutated form 1; go_function: ATP binding; go_function: nucleotide binding; go_function: protein binding; go_function: transferase activity; go_function: magnesium ion binding; go_function: protein-tyrosine kinase activity; go_function: protein serine/threonine kinase activity; go_process: protein amino acid phosphorylation	interleukin-1 receptor-associated kinase 4	160	TRUE	12:42438563-42439559
cg27027803	GNAS	1.89e-05	3.15838	guanine nucleotide binding protein; alpha stimulating activity polypeptide 1 isoform a	3520400	3890377	BOT	3520400	ACTTTTTAATTTATTCTTATCCCTTTTTCATTTACTCATCCTTTTTAACA	3890377	ACTTTTTAATTTATTCTTATCCCTTTTTCGTTTACTCATCCTTTTTAACG	20	TOP	C	Grn	NA	+	2778	XL; AHO; GSA; GSP; POH; XL2; GPSA; NESP; GNAS1; PHP1A; PHP1B; GNASXL; NESP55; C20orf45; MGC33735; XLalphas; dJ309F20.1.1; dJ806M20.3.3;	NT_011362.9		isoform a is encoded by transcript variant 1; guanine nucleotide binding protein (G protein); alpha stimulating activity polypeptide 1; neuroendocrine secretory protein 55; paternally expressed G protein XL alpha S; guanine nucleotide regulatory protein; G-s-alpha; adenylate cyclase-stimulating G alpha protein; neuroendocrine-specific Golgi protein p55; go_component: plasma membrane; go_component…	guanine nucleotide binding protein; alpha stimulating activity polypeptide 1 isoform a	NA	TRUE	20:56896598-56901302
cg14203179	GNAS	2.01e-05	2.2122	guanine nucleotide binding protein; alpha stimulating activity polypeptide 1 isoform a	2600170	150474	TOP	2600170	AAATAATACCAAACAACACTAAAAATCATTTCCAACTAAACAAACCAACA	150474	AAATAATACCGAACGACACTAAAAATCGTTTCCGACTAAACAAACCAACG	20	BOT	C	Grn	NA	+	2778	XL; AHO; GSA; GSP; POH; XL2; GPSA; NESP; GNAS1; PHP1A; PHP1B; GNASXL; NESP55; C20orf45; MGC33735; XLalphas; dJ309F20.1.1; dJ806M20.3.3;	NT_011362.9		isoform a is encoded by transcript variant 1; guanine nucleotide binding protein (G protein); alpha stimulating activity polypeptide 1; neuroendocrine secretory protein 55; paternally expressed G protein XL alpha S; guanine nucleotide regulatory protein; G-s-alpha; adenylate cyclase-stimulating G alpha protein; neuroendocrine-specific Golgi protein p55; go_component: plasma membrane; go_component…	guanine nucleotide binding protein; alpha stimulating activity polypeptide 1 isoform a	NA	TRUE	20:56862299-56864797
cg19297688	INSL4	2.05e-05	-2.06359	insulin-like 4 precursor	1470196	1260092	TOP	1470196	ATACCTTCATCAAACATTTATTTACTTAAAACTATTACTCAACTTTTACA	1260092	ATACCTTCATCAAACATTTATTTACTTAAAACTATTACTCAACTTTTACG	9	TOP	T	Red	5221419	+	3641	EPIL; PLACENTIN;	NM_002195.1	GI:4504710	early placenta insulin-like peptide (EPIL); go_component: soluble fraction; go_component: extracellular space; go_function: hormone activity; go_function: insulin-like growth factor receptor binding; go_process: pregnancy; go_process: development; go_process: physiological process; go_process: cell proliferation; go_process: cell-cell signaling; go_process: signal transduction	insulin-like 4 precursor	59	FALSE
cg01462829	HS3ST1	2.06e-05	-3.27666	heparan sulfate D-glucosaminyl 3-O-sulfotransferase 1 precursor	4670600	4200246	TOP	4670600	AATAAAACTACTAAAATAAATAACTCCACCATCACTACAAACACAAAACA	4200246	AATAAAACTACTAAAATAAATAACTCCGCCGTCACTACAAACACGAAACG	4	BOT	T	Red	11039635	-	9957	3OST; 3OST1;	NM_005114.2	GI:52426776	heparin-glucosamine 3-O-sulfotransferase; go_component: Golgi stack; go_component: Golgi lumen; go_component: integral to membrane; go_function: transferase activity; go_function: heparin-glucosamine 3-O-sulfotransferase activity	heparan sulfate D-glucosaminyl 3-O-sulfotransferase 1 precursor	366	TRUE	4:11038932-11040428
cg16816226	EDEM1	2.12e-05	-1.48855	ER degradation enhancer; mannosidase alpha-like 1	6130161	3370594	TOP	6130161	AATATCCCACCCTCTCCATAAACAAACACCTAAATTATAAAACTTATACA	3370594	AATATCCCACCCTCTCCATAAACAAACACCTAAATTATAAAACTTATACG	3	BOT	C	Grn	5204433	+	9695	EDEM; KIAA0212;	NM_014674.1	GI:7662001	ER degradation enhancing alpha mannosidase-like; go_component: membrane; go_component: integral to membrane; go_component: endoplasmic reticulum; go_component: integral to endoplasmic reticulum membrane; go_function: GTP binding; go_function: protein binding; go_function: calcium ion binding; go_function: mannosyl-oligosaccharide 1;2-alpha-mannosidase activity; go_process: response to unfolded pr…	ER degradation enhancer; mannosidase alpha-like 1	585	TRUE	3:5203846-5205513
cg00230502	CCDC60	2.28e-05	-1.77908	hypothetical protein LOC160777	2690491	3870128	BOT	2690491	CATAAAAACAAAATCATAAAAATCATAAACTCTCCCAAATTACTAAAACA	3870128	CGTAAAAACGAAATCATAAAAATCGTAAACTCTCCCAAATTACTAAAACG	12	BOT	C	Grn	118256900	+	160777	MGC39827;	NM_178499.2	GI:31341910	synonym: MGC39827	hypothetical protein LOC160777	136	TRUE	12:118256646-118257076
cg23850212	ZFP28	2.34e-05	1.8936	zinc finger protein 28	6350274	7650440	TOP	6350274	CATAAATAATAACCAACACTAAACCTAAATATAACCAAAAACAAAAACCA	7650440	CATAAATAATAACCAACGCTAAACCTAAATATAACCGAAAACAAAAACCG	19	TOP	C	Grn	61742129	+	140612	KIAA1431; MGC104540; DKFZp686K03205;	NM_020828.1	GI:22094124	zinc finger factor X6; go_component: nucleus; go_component: intracellular; go_function: DNA binding; go_function: zinc ion binding; go_function: metal ion binding; go_function: nucleic acid binding; go_process: transcription; go_process: regulation of transcription; DNA-dependent	zinc finger protein 28	460	TRUE	19:61741391-61742539
cg16148270	DIRAS3	2.57e-05	1.95707	DIRAS family; GTP-binding RAS-like 3	3930475	4590609	BOT	3930475	TAAACTTCTAAACTAACCCCTCAATTATTATAAATACCAAACAAACCTCA	4590609	TAAACTTCTAAACTAACCCCTCGATTATTATAAATACCAAACGAACCTCG	1	BOT	C	Grn	68289048	-	9077	ARHI; NOEY2;	NM_004675.2	GI:58530880	ras homolog gene family; member I; go_component: membrane; go_function: GTP binding; go_function: nucleotide binding; go_function: GTPase activity; go_process: imprinting; go_process: small GTPase mediated signal transduction; go_process: regulation of cyclin dependent protein kinase activity	DIRAS family; GTP-binding RAS-like 3	5	TRUE	1:68288302-68289231
cg19853760	LGALS1	2.65e-05	-0.824794	beta-galactoside-binding lectin precursor	7040370	6620593	TOP	7040370	ACACTCACACAAACCATAATTAAATCCAAAAAAATATTCCCAAACAAACA	6620593	ACACTCACACAAACCATAATTAAATCCAAAAAAATATTCCCGAACAAACG	22	TOP	C	Grn	36401589	+	3956	GBP;	NM_002305.2	GI:6006015	galectin; Lectin; galactose-binding; soluble; 1; go_component: cytoplasm; go_function: sugar binding; go_function: signal transducer activity; go_process: regulation of apoptosis; go_process: positive regulation of I-kappaB kinase/NF-kappaB cascade	beta-galactoside-binding lectin precursor	34	FALSE
cg18780284	SPRR1B	2.66e-05	-1.08008	small proline-rich protein 1B	5570575	290201	BOT	5570575	TATTTTCCTTATTCCTACTCATTCAAACACTAACCAAACTCCACAAATCA	290201	TATTTTCCTTATTCCTACTCATTCAAACACTAACCAAACTCCACAAATCG	1	BOT	C	Grn	151270303	+	6699	SPRR1; GADD33; CORNIFIN; MGC61901;	NM_003125.1	GI:4507186	cornifin B; go_component: cytoplasm; go_component: intermediate filament; go_function: structural molecule activity; go_process: keratinization; go_process: epidermis development	small proline-rich protein 1B	643	FALSE
cg13806135	PCDH17	2.79e-05	-2.47303	protocadherin 17	3460300	2690270	TOP	3460300	AAATCAAAACACCTACATTTCTAAATATATCATTCCCATATATCAAAACA	2690270	AAATCGAAACACCTACATTTCTAAATATATCATTCCCGTATATCGAAACG	13	BOT	C	Grn	57103945	+	27253	PCH68; PCDH68;	NM_014459.2	GI:14589926	protocadherin 68; go_component: membrane; go_component: integral to membrane; go_function: protein binding; go_function: calcium ion binding; go_process: cell adhesion; go_process: homophilic cell adhesion	protocadherin 17	899	TRUE	13:57102883-57103241
cg22500004	DIRAS3	2.83e-05	1.90161	DIRAS family; GTP-binding RAS-like 3	2510220	2230114	TOP	2510220	AACTTACCTTTCTCAAAAACACAAACCAAACAACCTAAAAAACAAATACA	2230114	AACTTACCTTTCTCGAAAACACGAACCAAACAACCTAAAAAACAAATACG	1	BOT	C	Grn	NA	-	9077	ARHI; NOEY2;	NT_032977.8		ras homolog gene family; member I; go_component: membrane; go_function: GTP binding; go_function: nucleotide binding; go_function: GTPase activity; go_process: imprinting; go_process: small GTPase mediated signal transduction; go_process: regulation of cyclin dependent protein kinase activity	DIRAS family; GTP-binding RAS-like 3	NA	TRUE	1:68288302-68289231
cg24251035	MGC14289	2.86e-05	0.847205	hypothetical protein LOC92092	4830504	4640148	TOP	4830504	ACAAAACCTAACCTTAAAAAACTTATATAATAAAAATCACAAAAAACTCA	4640148	ACGAAACCTAACCTTAAAAAACTTATATAATAAAAATCACAAAAAACTCG	7	BOT	C	Grn	138371315	-	92092		NM_080660.2	GI:39725664		hypothetical protein LOC92092	290	TRUE	7:138370160-138372014
cg05467918	ACADM	3.15e-05	3.49428	acyl-Coenzyme A dehydrogenase; C-4 to C-12 straight chain	1980288	1050204	BOT	1980288	ATATACTAATACTTTAAATCCACCAAACAAACACAATCTAAATTTAACCA	1050204	ATATACTAATACTTTAAATCCGCCAAACAAACACGATCTAAATTTAACCG	1	TOP	T	Red	75962870	+	34	MCAD; ACAD1; MCADH;	NM_000016.2	GI:21327681	medium-chain acyl-CoA dehydrogenase; go_component: mitochondrial matrix; go_function: oxidoreductase activity; go_function: acyl-CoA dehydrogenase activity; go_function: acyl-CoA dehydrogenase activity; go_process: lipid metabolism; go_process: electron transport; go_process: fatty acid metabolism; go_process: fatty acid beta-oxidation	acyl-Coenzyme A dehydrogenase; C-4 to C-12 straight chain	337	TRUE	1:75962418-75963438
cg20535781	CHFR	3.22e-05	-1.12554	checkpoint with forkhead and ring finger domains	4290021	60168	TOP	4290021	ACAAAAAAATCTCAAACCCAAAAATTCAAAATTAACCTAAAACCTCATCA	60168	ACAAAAAAATCTCGAACCCAAAAATTCGAAATTAACCTAAAACCTCATCG	12	BOT	C	Grn	NA	-	55743	RNF116; RNF196; FLJ10796;	NT_024477.13		go_component: nucleus; go_component: ubiquitin ligase complex; go_function: ligase activity; go_function: zinc ion binding; go_function: metal ion binding; go_function: ubiquitin-protein ligase activity; go_process: mitosis; go_process: cell cycle; go_process: cell division; go_process: mitotic checkpoint; go_process: protein ubiquitination	checkpoint with forkhead and ring finger domains	NA	TRUE	12:131973620-131975130
cg01120761	CLEC4C	3.4e-05	-0.981098	C-type lectin domain family 4; member C isoform 1	6900564	2640368	TOP	6900564	AATTCACATCTCTCTTTAATCATCCTCTAACAAATTAACCTAAATTTACA	2640368	AATTCACGTCTCTCTTTAATCATCCTCTAACGAATTAACCTAAATTTACG	12	BOT	T	Red	7793336	-	170482	DLEC; HECL; BDCA2; CD303; CLECSF7; CLECSF11; PRO34150; MGC125791; MGC125792; MGC125793;	NM_130441.2	GI:45580689	isoform 1 is encoded by transcript variant 1; blood dendritic cell antigen 2 protein; dendritic cell lectin b; C-type (calcium dependent; carbohydrate-recognition domain) lectin; superfamily member 11; C-type (calcium dependent; carbohydrate-recognition domain) lectin; superfamily member 7; C-type lectin domain family 4; member C; isoform 1; go_component: membrane; go_component: integral to membr…	C-type lectin domain family 4; member C isoform 1	1101	FALSE
cg25027167	DGAT1	3.41e-05	0.644887	diacylglycerol O-acyltransferase 1	1010014	6280707	BOT	1010014	AAAAAACAAATTCCTACCAAAATAACCAAAAAACTCACAAAACAAAAACA	6280707	AAAAAACAAATTCCTACCGAAATAACCAAAAAACTCGCGAAACAAAAACG	8	BOT	C	Grn	145521350	-	8694	DGAT; ARGP1;	NM_012079.2	GI:7382489	acyl coenzyme A:cholesterol acyltransferase related gene 1; diglyceride acyltransferase; ACAT related gene product 1; go_component: integral to membrane; go_component: endoplasmic reticulum; go_function: transferase activity; go_function: acyltransferase activity; go_function: diacylglycerol O-acyltransferase activity; go_process: fat body development; go_process: triacylglycerol metabolism	diacylglycerol O-acyltransferase 1	489	TRUE	8:145520726-145522671
cg06191076	DIRAS3	3.6e-05	2.29012	DIRAS family; GTP-binding RAS-like 3	460136	6650136	BOT	460136	ATACATAATAAAAAACCAACTATAAAAAACTAACCCAACACAAAACAACA	6650136	ATACGTAATAAAAAACCAACTATAAAAAACTAACCCAACGCAAAACGACG	1	TOP	C	Grn	68289048	-	9077	ARHI; NOEY2;	NM_004675.2	GI:58530880	ras homolog gene family; member I; go_component: membrane; go_function: GTP binding; go_function: nucleotide binding; go_function: GTPase activity; go_process: imprinting; go_process: small GTPase mediated signal transduction; go_process: regulation of cyclin dependent protein kinase activity	DIRAS family; GTP-binding RAS-like 3	3	TRUE	1:68288302-68289231
cg23054883	FZD10	3.7e-05	3.03329	frizzled 10	1230762	4810373	TOP	1230762	TATAACCAATATCCTTACACATCAAAATCTCAATAAACTAACATTTACCA	4810373	TATAACCGATATCCTTACACATCGAAATCTCGATAAACTAACATTTACCG	12	TOP	T	Red	129212985	+	11211	FzE7; FZ-10; hFz10;	NM_007197.2	GI:22035684	seven transmembrane receptor; frizzled (Drosophila) homolog 10; frizzled 10 precursor; go_component: membrane; go_component: integral to plasma membrane; go_function: receptor activity; go_function: Wnt receptor activity; go_function: G-protein coupled receptor activity; go_process: development; go_process: frizzled signaling pathway; go_process: G-protein coupled receptor protein signaling pathw…	frizzled 10	548	TRUE	12:129211083-129215265
cg11913104	RAD23A	3.86e-05	0.504059	UV excision repair protein RAD23 homolog A	1710142	6960630	BOT	1710142	AAATAACAACAACATAAATTACATATTATATAAAAATCCCAAAACCACCA	6960630	AAATAACGACGACGTAAATTACATATTATATAAAAATCCCGAAACCGCCG	19	TOP	C	Grn	12917654	+	5886	HHR23A; MGC111083;	NM_005053.2	GI:19924137	RAD23 (S. cerevisiae) homolog A; RAD23; yeast homolog; A; go_component: nucleus; go_function: protein binding; go_function: single-stranded DNA binding; go_process: protein modification; go_process: nucleotide-excision repair	UV excision repair protein RAD23 homolog A	89	TRUE	19:12917048-12918317
cg04138756	SPRR3	4.02e-05	-0.884576	small proline-rich protein 3	6940671	2370068	BOT	6940671	AAACTAAAAATCAAATAATTCACTTATTCTACACCATCCCCATAACCTCA	2370068	AAACTAAAAATCAAATAATTCACTTATTCTACACCATCCCCATAACCTCG	1	BOT	C	Grn	151240849	+	6707		NM_005416.1	GI:4885606	esophagin; go_function: structural molecule activity; go_process: keratinization	small proline-rich protein 3	376	FALSE
cg11465163	DIRAS3	4.05e-05	1.64241	DIRAS family; GTP-binding RAS-like 3	150148	10201	BOT	150148	AAACAAATTATCCCTAAAACTAAAACCAAATCTTTCTTAACACAATTACA	10201	AAACGAATTATCCCTAAAACTAAAACCAAATCTTTCTTAACGCGATTACG	1	BOT	C	Grn	68289048	-	9077	ARHI; NOEY2;	NM_004675.2	GI:58530880	ras homolog gene family; member I; go_component: membrane; go_function: GTP binding; go_function: nucleotide binding; go_function: GTPase activity; go_process: imprinting; go_process: small GTPase mediated signal transduction; go_process: regulation of cyclin dependent protein kinase activity	DIRAS family; GTP-binding RAS-like 3	367	TRUE	1:68288302-68289231
cg15792688	FLJ90036	4.12e-05	0.686763	hypothetical protein LOC255403	2340224	4610750	BOT	2340224	AAAAAACTACAAACTAAACCAAAACCACTATACAAAAACTAACAAAAACA	4610750	AAAAAACTACAAACTAAACCAAAACCGCTATACGAAAACTAACAAAAACG	4	BOT	C	Grn	114402	+	255403		NM_153691.4	GI:52694682		hypothetical protein LOC255403	291	TRUE	4:114215-115524
cg21275690	WDR58	4.12e-05	-0.947297	WD repeat domain 58	2490132	2070491	TOP	2490132	ACAATCATTTCCTCTTCTAAAAACCCTTACTCTAAACTACTTCTCTAACA	2070491	ACAATCATTTCCTCTTCTAAAAACCCTTACTCTAAACTACTTCTCTAACG	16	TOP	C	Grn	3014094	+	79228	MGC2655;	NM_024339.2	GI:31543163	go_function: kinase activity	WD repeat domain 58	1123	FALSE
cg23037403	ZNF454	4.31e-05	2.65829	zinc finger protein 454	1230202	3190209	TOP	1230202	AACAACCCTAAAACTTATAAAAATTCAACCCAAAAATTCCCAAAACAACA	3190209	AACAACCCTAAAACTTATAAAAATTCGACCCAAAAATTCCCAAAACAACG	5	BOT	C	Grn	178300830	+	285676	FLJ37444;	NM_182594.1	GI:32699014	go_component: nucleus; go_function: DNA binding; go_function: zinc ion binding; go_function: metal ion binding; go_process: transcription; go_process: regulation of transcription; DNA-dependent	zinc finger protein 454	41	TRUE	5:178300061-178301434
cg07104706	SLITRK1	4.34e-05	1.90771	slit and trk like 1 protein	1570220	3840709	BOT	1570220	CAAAAAATTTACAACATAATACAAACACACTACCTATACATAACTATACA	3840709	CAAAAAATTTACAACGTAATACAAACGCACTACCTATACATAACTATACG	13	TOP	T	Red	83354529	-	114798	LRRC12; KIAA0918; KIAA1910; RP11-395N17.1;	NM_052910.1	GI:40217816	slit and trk like gene 1; leucine rich repeat containing 12; go_component: membrane; go_component: integral to membrane	slit and trk like 1 protein	401	TRUE	13:83354079-83354687
cg15269863	PRSS35	4.44e-05	0.580097	protease; serine; 35	4260598	7610292	TOP	4260598	CAAACTTATTTAATCCCCAAAAACACTATCAACTAAAATCAAAACTCCCA	7610292	CAAACTTATTTAATCCCCGAAAACACTATCAACTAAAATCAAAACTCCCG	6	TOP	A	Red	84278990	+	167681	C6orf158; MGC46520; dJ223E3.1;	NM_153362.1	GI:23503296	go_function: peptidase activity; go_function: serine-type endopeptidase activity; go_process: proteolysis	protease; serine; 35	89	TRUE	6:84278721-84279111
cg03221914	HIST1H2AJ	4.66e-05	-2.16975	H2A histone family; member E	4210537	6770452	TOP	4210537	AACCAATTCACTATTAAATTTATCTCCCATTAAATACCCTTTAAAACTCA	6770452	AACCAATTCACTATTAAATTTATCTCCCATTAAATACCCTTTAAAACTCG	6	BOT	C	Grn	27890497	-	8331	H2A/E; H2AFE; dJ160A22.4;	NM_021066.2	GI:15718715	synonyms: H2A/E; H2AFE; dJ160A22.4	H2A histone family; member E	813	TRUE	6:27890819-27892154
cg24101388	SAGE1	4.67e-05	-0.693883	sarcoma antigen 1	6900400	2640112	BOT	6900400	TAAAAAACATACCCCCTCACATACTTAAAAATAATACTCATAAAAAAACA	2640112	TAAAAAACGTACCCCCTCGCGTACTTAAAAATAATACTCATAAAAAAACG	X	TOP	T	Red	134803451	+	55511	SAGE;	NM_018666.1	GI:8924241	putative tumor antigen	sarcoma antigen 1	142	TRUE	X:134803096-134803517
cg10011623	GNAS	4.73e-05	1.43326	guanine nucleotide binding protein; alpha stimulating activity polypeptide 1 isoform a	5390338	6200338	TOP	5390338	AAACATAAACTTATTTAAAAATTCTTTCAAAACTCTCAAATATCCCACCA	6200338	AAACGTAAACTTATTTAAAAATTCTTTCAAAACTCTCAAATATCCCGCCG	20	TOP	C	Grn	NA	+	2778	XL; AHO; GSA; GSP; POH; XL2; GPSA; NESP; GNAS1; PHP1A; PHP1B; GNASXL; NESP55; C20orf45; MGC33735; XLalphas; dJ309F20.1.1; dJ806M20.3.3;	NT_011362.9		isoform a is encoded by transcript variant 1; guanine nucleotide binding protein (G protein); alpha stimulating activity polypeptide 1; neuroendocrine secretory protein 55; paternally expressed G protein XL alpha S; guanine nucleotide regulatory protein; G-s-alpha; adenylate cyclase-stimulating G alpha protein; neuroendocrine-specific Golgi protein p55; go_component: plasma membrane; go_component…	guanine nucleotide binding protein; alpha stimulating activity polypeptide 1 isoform a	NA	TRUE	20:56896598-56901302
cg03665457	LOC158160	4.73e-05	2.73402	17-beta-hydroxysteroid dehydrogenase type VII-like isoform 2	5720553	6560369	TOP	5720553	TTCCAAAAACAACAACAACATTTACTTCACTACTTAAAAATATAAATACA	6560369	TTCCGAAAACAACGACGACGTTTACTTCACTACTTAAAAATATAAATACG	10	BOT	C	Grn	38685312	+	158160	HSD17B7; FLJ40773; Hsd17b_2; MGC88684;	NM_182829.1	GI:33469144	isoform 2 is encoded by transcript variant 2; hydroxysteroid (17-beta) dehydrogenase 7; 17beta-hydroxysteroid dehydrogenase type 7 form 2; go_function: oxidoreductase activity; go_process: metabolism	17-beta-hydroxysteroid dehydrogenase type VII-like isoform 2	70	TRUE	10:38684978-38685687
cg14159672	FLJ32569	4.77e-05	3.31485	hypothetical protein LOC148811	4810176	5720487	TOP	4810176	AACCTAACAACAAAAACTCAAAAAAAACATAACTCAACAATACATTTACA	5720487	AACCTAACAACAAAAACTCGAAAAAAACATAACTCAACGATACGTTTACG	1	TOP	T	Red	204085868	-	148811		NM_152491.3	GI:47458826	go_function: hydrolase activity; go_function: carboxypeptidase activity; go_function: metallopeptidase activity; go_function: protein dimerization activity; go_process: proteolysis and peptidolysis	hypothetical protein LOC148811	66	TRUE	1:204085476-204086074
cg03469054	KIAA1944	4.78e-05	1.92861	hypothetical protein LOC121256	3390504	3850070	BOT	3390504	AAAAATCTACACTCCAAATCTCCAAAATATACCCATCTAAAATAAAAACA	3850070	AAAAATCTACGCTCCGAATCTCCAAAATATACCCGTCTAAAATAAAAACG	12	BOT	C	Grn	128954166	-	121256		NM_133448.1	GI:42734372		hypothetical protein LOC121256	352	TRUE	12:128953408-128955096
cg00718513	0	4.84e-05	-1.00669		3390020	3850184	BOT	3390020	CAAAAACCCTAACAAACTATCTTTAAAAATACTCTAAAAAACTTAAACCA	3850184	CAAAAACCCTAACAAACTATCTTTAAAAATACTCTAAAAAACTTAAACCG	2	TOP	T	Red	88996309	-	28905						78	FALSE
cg16415058	SORCS1	4.84e-05	-3.24932	SORCS receptor 1 isoform a	360358	4040594	BOT	360358	ATTATAACCAAACCAATAAACCATAACTTAATTATATACTAAATCTCCCA	4040594	ATTATAACCAAACCAATAAACCATAACTTAATTATATACTAAATCTCCCG	10	TOP	T	Red	108914282	-	114815		NM_052918.3	GI:61743972	isoform a is encoded by transcript variant 1; VPS10 domain receptor SorCS; VPS10 domain receptor protein SORCS 1; SORCS receptor 1; go_component: membrane; go_component: integral to membrane; go_function: protein binding; go_function: protein binding; go_function: neuropeptide receptor activity; go_process: neuropeptide signaling pathway	SORCS receptor 1 isoform a	511	TRUE	10:108913649-108914959
cg09640202	IMP4	4.85e-05	-1.457	IMP4; U3 small nucleolar ribonucleoprotein; homolog	2120193	3180193	TOP	2120193	TACAAAAATTCCTCTAAACTCCATAAAAAACAATACTAACCCCAAATACA	3180193	TACAAAAATTCCTCTAAACTCCGTAAAAAACAATACTAACCCCGAATACG	2	BOT	C	Grn	130816959	+	92856	BXDC4; MGC19606;	NM_033416.1	GI:15529981	U3 snoRNP protein 4 homolog; go_component: nucleolus; go_component: ribonucleoprotein complex; go_function: protein binding; go_process: rRNA processing	IMP4; U3 small nucleolar ribonucleoprotein; homolog	951	TRUE	2:130815774-130818432
cg24012887	BTBD14B	5.09e-05	0.762394	transcriptional repressor NAC1	6480735	7050066	BOT	6480735	AAACTAAAAAATAACAAAACCAAAATTCAAACCATCAAACTAAACCAACA	7050066	AAACTAAAAAATAACGAAACCAAAATTCGAACCATCGAACTAAACCGACG	19	TOP	T	Red	13090109	+	112939	NAC1;	NM_052876.2	GI:38679896	go_function: protein binding	transcriptional repressor NAC1	209	TRUE	19:13089318-13090995
cg09083627	SLITRK5	5.31e-05	-3.05075	SLIT and NTRK-like family; member 5	540370	5090047	BOT	540370	ACAAATAATCATAAATATAAACAAATACAAACACTCAACAAAACTAACCA	5090047	ACGAATAATCATAAATATAAACGAATACGAACGCTCGACGAAACTAACCG	13	TOP	T	Red	87122871	+	26050	LRRC11; KIAA0918; bA364G4.2;	NM_015567.1	GI:40217822	leucine rich repeat containing 11; slit and trk like gene 5; go_component: membrane; go_component: integral to membrane	SLIT and NTRK-like family; member 5	273	TRUE	13:87121398-87123086
cg17732044	PEX11A	5.59e-05	-1.88279	peroxisomal biogenesis factor 11A	3360731	5220093	BOT	3360731	AATTCCTAAAAACCTAAAATCTACAAAAAAACATCAAACATCCAAAAACA	5220093	AATTCCTAAAAACCTAAAATCTACGAAAAAACGTCAAACATCCGAAAACG	15	BOT	C	Grn	88034962	-	8800	PEX11-ALPHA;	NM_003847.1	GI:4505716	go_component: integral to membrane; go_component: peroxisomal membrane; go_component: integral to peroxisomal membrane; go_process: peroxisome division; go_process: signal transduction	peroxisomal biogenesis factor 11A	249	TRUE	15:88034009-88035393
cg21017752	PPP1R3C	5.59e-05	0.872445	protein phosphatase 1; regulatory (inhibitor) subunit 3C	430376	430446	TOP	430376	TACAATACACATTCAATTTAAACCACATCTTCTATATACAAATTCACCCA	430446	TACGATACACATTCGATTTAAACCACATCTTCTATATACAAATTCACCCG	10	TOP	C	Grn	93382838	-	5507	PPP1R5;	NM_005398.3	GI:42476161	Phosphatase 1; regulatory inhibitor subunit 5; protein targeting to glycogen; go_function: hydrolase activity; go_function: phosphoprotein phosphatase activity; go_function: protein phosphatase type 1 activity	protein phosphatase 1; regulatory (inhibitor) subunit 3C	345	TRUE	10:93382486-93383326
cg22736354	NHLRC1	5.65e-05	1.55916	malin	1940524	780593	BOT	1940524	CTCAAATACAAAATATACTTTAAAAAATTTAACCACCAACAACAACAACA	780593	CTCGAATACAAAATATACTTTAAAAAATTTAACCACCGACAACAACGACG	6	BOT	C	Grn	18230830	-	378884	EPM2A; EPM2B; MGC119262; MGC119264; MGC119265; bA204B7.2;	NM_198586.2	GI:40255282	go_component: nucleus; go_component: endoplasmic reticulum; go_function: protein binding; go_function: zinc ion binding; go_function: metal ion binding	malin	132	TRUE	6:18230039-18231226
cg22338307	TPRKB	5.65e-05	-1.85822	PRPK (p53-related protein kinase)-binding protein	6290161	7100333	TOP	6290161	TCTAATTTTAAATCTCAACTTTATCTTAACCTATATTAAACATTACACCA	7100333	TCTAATTTTAAATCTCGACTTTATCTTAACCTATATTAAACGTTACACCG	2	BOT	A	Red	73818021	-	51002	CGI-121;	NM_016058.1	GI:7705589	go_component: cytosol; go_component: cytosol; go_component: nucleus; go_component: nucleus; go_function: protein binding; go_function: protein kinase binding; go_process: protein catabolism	PRPK (p53-related protein kinase)-binding protein	255	TRUE	2:73817400-73818616
cg12986021	DIRAS3	5.82e-05	1.16463	DIRAS family; GTP-binding RAS-like 3	4560681	1470681	BOT	4560681	ACTTCAAACAAAACTTTACCAACAAAAACCAATCCAACTAATTTTAAACA	1470681	ACTTCAAACAAAACTTTACCAACAAAAACCGATCCAACTAATTTTAAACG	1	TOP	A	Red	68289048	-	9077	ARHI; NOEY2;	NM_004675.2	GI:58530880	ras homolog gene family; member I; go_component: membrane; go_function: GTP binding; go_function: nucleotide binding; go_function: GTPase activity; go_process: imprinting; go_process: small GTPase mediated signal transduction; go_process: regulation of cyclin dependent protein kinase activity	DIRAS family; GTP-binding RAS-like 3	167	TRUE	1:68288302-68289231
cg21922574	NETO1	5.82e-05	-3.61598	neuropilin- and tolloid-like protein 1 isoform 1 precursor	7570402	7150377	TOP	7570402	AATAATTTTAAATACCTCAAAATAAAAAACTCAATTACAAAAAACCCACA	7150377	AATAATTTTAAATACCTCGAAATAAAAAACTCAATTACAAAAAACCCGCG	18	TOP	T	Red	68685790	-	81832	BCTL1; BTCL1;	NM_138999.1	GI:20452469	isoform 1 precursor is encoded by transcript variant 1; go_component: integral to membrane; go_function: receptor activity	neuropilin- and tolloid-like protein 1 isoform 1 precursor	1115	TRUE	18:68684832-68688500
cg06384491	SPIN2	6.21e-05	2.00083	spindlin family; member 2	3370739	1410647	TOP	3370739	ACCACTACATCAAAAACTAATAACAACCCAACATAACTAAAAAATAACCA	1410647	ACCACTACATCAAAAACTAATAACAACCCAACGTAACTAAAAAATAACCG	X	TOP	C	Grn	57180783	-	54466	DXF34; MGC88670; dJ323P24.1; RP3-323P24.2;	NM_019003.2	GI:54291726	spindlin homolog; spindlin-like protein 2 (SPIN2); go_component: cellular component unknown; go_function: molecular function unknown; go_process: apoptosis; go_process: cell cycle; go_process: development; go_process: gametogenesis	spindlin family; member 2	170	TRUE	X:57180226-57180702
cg21096915	MGC16291	6.22e-05	2.77431	hypothetical protein LOC84856	1400452	6180537	BOT	1400452	AAAAAACACAACAAAAAACAAAATCACTACATAAAACAACTCCAAAATCA	6180537	AAAAAACGCAACGAAAAACGAAATCGCTACATAAAACAACTCCAAAATCG	10	BOT	C	Grn	42290967	+	84856		NM_032770.3	GI:75812959		hypothetical protein LOC84856	248	TRUE	10:42291110-42291652
cg08858521	WFIKKN1	6.92e-05	1.32146	WAP; follistatin/kazal; immunoglobulin; kunitz and netrin domain containing 1 precursor	5960619	1010088	BOT	5960619	ACTAAATAAATAACAAAATCTCCAAATTCTCAAAAACCATCTATATAACA	1010088	ACTAAATAAATAACGAAATCTCCAAATTCTCAAAAACCGTCTATATAACG	16	BOT	C	Grn	621013	+	117166	RJD2; WFIKKN; MGC126651; MGC126655;	NM_053284.2	GI:51873056	WAP; FS; Ig; KU; and NTR-containing protein; go_function: peptidase activity; go_function: serine-type endopeptidase inhibitor activity	WAP; follistatin/kazal; immunoglobulin; kunitz and netrin domain containing 1 precursor	10	FALSE
cg20322977	CYP26C1	6.97e-05	-2.21895	cytochrome P450; family 26; subfamily C; polypeptide 1	2760431	4230224	TOP	2760431	CATCCAACAAAAAATCCAAAAATACTAAACCAAACTAAACAACAAACCCA	4230224	CATCCAACGAAAAATCCAAAAATACTAAACCAAACTAAACAACAAACCCG	10	TOP	C	Grn	94811011	+	340665	FLJ45301;	NM_183374.2	GI:62952501	go_component: integral to membrane; go_function: heme binding; go_function: iron ion binding; go_function: metal ion binding; go_function: monooxygenase activity; go_process: electron transport	cytochrome P450; family 26; subfamily C; polypeptide 1	64	TRUE	10:94809696-94811251
cg17729941	S100A13	6.98e-05	-0.884567	S100 calcium binding protein A13	5960427	1010682	TOP	5960427	TAAAATTAAAAACCACTAATCTACAATAAAAATACAAACAAAACCAAACA	1010682	TAAAATTAAAAACCACTAATCTACAATAAAAATACAAACAAAACCGAACG	1	TOP	C	Grn	151873192	-	6284		NM_005979.2	GI:66737366	S100 calcium-binding protein A13; go_component: cellular component unknown; go_function: calcium ion binding; go_process: cell differentiation	S100 calcium binding protein A13	1049	TRUE	1:151873938-151874685
cg24555600	DHRS4	7.02e-05	-3.10253	peroxisomal short-chain alcohol dehydrogenase	6130333	3370730	TOP	6130333	TTATACATAAATCAAACCAACAAATATAAATTCCACTCTTCCCAAAAACA	3370730	TTATACATAAATCAAACCAACAAATATAAATTCCACTCTTCCCAAAAACG	14	TOP	A	Red	23492805	+	10901	DHRS4L2; SDR-SRL; humNRDR; FLJ11008; SCAD-SRL;	NM_021004.2	GI:32483356	NADP-dependent retinol dehydrogenase; NADPH-dependent retinol dehydrogenase/reductase; NADP(H)-dependent retinol dehydrogenase/reductase B1 isoform; NADP(H)-dependent retinol dehydrogenase/reductase B2 isoform; go_component: mitochondrion; go_component: peroxisome; go_function: oxidoreductase activity; go_function: electron transporter activity; go_function: carbonyl reductase (NADPH) activity; g…	peroxisomal short-chain alcohol dehydrogenase	9	TRUE	14:23492534-23493127
cg07354440	NDUFS2	7.06e-05	-1.3521	NADH dehydrogenase (ubiquinone) Fe-S protein 2; 49kDa (NADH-coenzyme Q reductase)	3990348	2510471	BOT	3990348	TCCCACCAACAAAACTCAACTAAATAACTTAAAAATCAACCAATCAATCA	2510471	TCCCACCGACAAAACTCAACTAAATAACTTAAAAATCAACCAATCAATCG	1	BOT	C	Grn	159435729	+	4720		NM_004550.3	GI:34147556	NADH-ubiquinone oxidoreductase Fe-S protein 2; NADH dehydrogenase (ubiquinone) Fe-S protein 2 (49kD) (NADH-coenzyme Q reductase); NADH-ubiquinone oxidoreductase NDUFS2 subunit; go_component: mitochondrion; go_component: membrane fraction; go_function: iron ion binding; go_function: metal ion binding; go_function: NADH dehydrogenase activity; go_function: electron carrier activity; go_function: el…	NADH dehydrogenase (ubiquinone) Fe-S protein 2; 49kDa (NADH-coenzyme Q reductase)	216	FALSE
cg11345438	KIAA2013	7.08e-05	1.39946	hypothetical protein LOC90231	1240593	1780563	BOT	1240593	AACAAAAATAACAACTACTACAACAATTACAACAAAAACCAAAATAAACA	1780563	AACAAAAATAACGACTACTACGACGATTACGACGAAAACCGAAATAAACG	1	BOT	C	Grn	11909067	-	90231	MGC33867; RP5-1077B9.1;	NM_138346.1	GI:25286702	synonyms: MGC33867; RP5-1077B9.1	hypothetical protein LOC90231	83	TRUE	1:11908102-11909678
cg17296078	UBTD1	7.1e-05	-0.521833	ubiquitin domain containing 1	5270349	2370603	BOT	5270349	AAAAAAATAACCAACAAACCTCTTCCCAAAACAAAATACCAAAACAAACA	2370603	AAAAAAATAACCGACAAACCTCTTCCCGAAACGAAATACCAAAACAAACG	10	BOT	A	Red	99248758	+	80019	FLJ11807;	NM_024954.3	GI:34222339	go_process: protein modification	ubiquitin domain containing 1	953	TRUE	10:99247397-99249880
cg22774472	COL5A2	8.1e-05	1.30257	alpha 2 type V collagen preproprotein	2710196	6350092	TOP	2710196	ATCTACCAAACAACAATCTAATTAATAATAAACAACCAAATCAAAACACA	6350092	ATCTACCAAACAACGATCTAATTAATAATAAACAACCAAATCAAAACACG	2	BOT	C	Grn	189752733	-	1290	MGC105115;	NM_000393.2	GI:16554580	Collagen V; alpha-2 polypeptide; AB collagen; collagen; fetal membrane; A polypeptide; type V preprocollagen alpha 2 chain; go_component: collagen; go_component: cytoplasm; go_component: collagen type V; go_function: extracellular matrix structural constituent; go_process: phosphate transport	alpha 2 type V collagen preproprotein	148	FALSE
cg05512756	UGT3A1	8.17e-05	0.919352	UDP glycosyltransferase 3 family; polypeptide A1	4280386	840546	TOP	4280386	TAAATCACATTAATAAAAACTCCATCCCCAAAAAAACCACCTATCTTTCA	840546	TAAATCACGTTAATAAAAACTCCATCCCCAAAAAAACCACCTATCTTTCG	5	BOT	T	Red	36027256	-	133688	FLJ34658;	NM_152404.2	GI:24432082	go_function: transferase activity; transferring hexosyl groups; go_process: metabolism	UDP glycosyltransferase 3 family; polypeptide A1	236	FALSE
cg26980692	SLC15A3	8.44e-05	-0.890188	solute carrier family 15; member 3	4670528	4200129	TOP	4670528	ACTAAATATAACCAAATAATACAAATAACCTTTCCACTTCTTTCTACCCA	4200129	ACTAAATATAACCAAATAATACAAATAACCTTTCCACTTCTTTCTACCCG	11	TOP	T	Red	60475833	-	51296	OCTP; PHT2; PTR3; hPTR3;	NM_016582.1	GI:7706116	peptide transporter 3; osteoclast transporter hOCTP; go_component: membrane; go_function: transporter activity; go_process: oligopeptide transport	solute carrier family 15; member 3	690	TRUE	11:60476328-60476534
cg22268231	SPIB	8.53e-05	-2.08705	Spi-B transcription factor (Spi-1/PU.1 related)	830626	5910324	BOT	830626	TATCTTTCCTAATCCCCAAAAATCTCATTTCCCCAAAACACTTACTAACA	5910324	TATCTTTCCTAATCCCCAAAAATCTCATTTCCCCAAAACACTTACTAACG	19	TOP	T	Red	55614028	+	6689	SPI-B;	NM_003121.2	GI:61888835	go_component: nucleus; go_component: cytoplasm; go_function: transcription factor activity; go_function: RNA polymerase II transcription factor activity; go_process: transcription; go_process: regulation of transcription from RNA polymerase II promoter	Spi-B transcription factor (Spi-1/PU.1 related)	268	TRUE	19:55614199-55614401
cg21929875	VSIG2	8.9e-05	-1.59936	V-set and immunoglobulin domain containing 2	3140524	3310131	TOP	3140524	ATCCTATCCTACTCCTACCAAATAAACAATCAAAATCAATCTAAATATCA	3310131	GTCCTATCCTACTCCTACCAAATAAACGATCAAAATCGATCTAAATATCG	11	BOT	A	Red	124127319	-	23584	CTH; CTXL; 2210413P10Rik;	NM_014312.3	GI:34147668	cortical thymocyte receptor (X. laevis CTX) like; go_component: integral to membrane	V-set and immunoglobulin domain containing 2	13	TRUE	11:124127195-124127449
cg19574488	FHIT	9.14e-05	-0.950339	fragile histidine triad gene	3450193	4490193	BOT	3450193	TCTATATTAAACACACAACTCTAAATTCCCCTAAAAAATTACTAAACACA	4490193	TCTATATTAAACACGCAACTCTAAATTCCCCTAAAAAATTACTAAACACG	3	BOT	T	Red	61212164	-	2272	FRA3B; AP3Aase;	NM_002012.1	GI:4503718	bis(5prime-adenosyl)-triphosphatase; dinucleosidetriphosphatase; diadenosine 5 ;5 -P1;P3-triphosphate hydrolase; AP3A hydrolase; tumor suppressor protein; go_component: cytoplasm; go_function: magnesium ion binding; go_function: manganese ion binding; go_function: hydrolase activity; go_function: bis(5prime-adenosyl)-triphosphatase activity; go_process: cell cycle; go_process: nucleotide metaboli…	fragile histidine triad gene	577	TRUE	3:61211519-61212421
cg21669679	DCC	9.2e-05	-0.89632	deleted in colorectal carcinoma	6770598	5560598	TOP	6770598	CTTATTACTAAAATATCCACCAACAATATACAAACTAAAAATTAAAACCA	5560598	CTTATTACTAAAATATCCGCCAACGATATACGAACTAAAAATTAAAACCG	18	TOP	T	Red	48121156	+	1630	CRC18; CRCR1;	NM_005215.1	GI:4885174	deleted in colorectal cancer protein; go_component: integral to plasma membrane; go_function: protein binding; go_function: transmembrane receptor activity; go_process: apoptosis; go_process: cell cycle; go_process: development; go_process: axonogenesis; go_process: induction of apoptosis; go_process: negative regulation of progression through cell cycle	deleted in colorectal carcinoma	610	TRUE	18:48120150-48121583
cg12847373	EDNRB	9.34e-05	1.0078	endothelin receptor type B isoform 2	7560093	3800411	TOP	7560093	AATTCAAAAACCCACAAAAACTTCTCAAATCAACAAAAACTTAAAAACCA	3800411	AATTCGAAAACCCGCAAAAACTTCTCAAATCAACAAAAACTTAAAAACCG	13	BOT	C	Grn	NA	-	1910	ETB; ETRB; HSCR; ABCDS; HSCR2;	NT_024524.13		This splice variant isoform differs from the variant 1 protein in the intracellular C-terminal domain. isoform 2 is encoded by transcript variant 2; Hirschsprung disease 2; go_component: plasma membrane; go_component: integral to plasma membrane; go_function: receptor activity; go_function: endothelin receptor activity; go_function: rhodopsin-like receptor activity; go_process: sensory perception…	endothelin receptor type B isoform 2	NA	TRUE	13:77390197-77391989
cg05449414	ABCA11	9.87e-05	0.746796		1510008	5820192	BOT	1510008	TAAACCCATATCCAATCAAAACACTTAACTAAAAACTACCCAATCAAACA	5820192	TAAACCCATATCCAATCAAAACGCTTAACTAAAAACTACCCAATCAAACG	4	BOT	C	Grn	457918	-	79963	FLJ14297; EST1133530;	NR_002451.1	GI:73476379	synonyms: FLJ14297; EST1133530		65	TRUE	4:457285-458008
cg14893161	FLJ32569	9.89e-05	3.32632	hypothetical protein LOC148811	1070731	2320551	TOP	1070731	TTCTCTCAAACTCCTACTATCAAACTACCAAAATAATTCTAACCTAAACA	2320551	TTCTCTCGAACTCCTACTATCAAACTACCGAAATAATTCTAACCTAAACG	1	BOT	C	Grn	204085868	-	148811		NM_152491.3	GI:47458826	go_function: hydrolase activity; go_function: carboxypeptidase activity; go_function: metallopeptidase activity; go_function: protein dimerization activity; go_process: proteolysis and peptidolysis	hypothetical protein LOC148811	6	TRUE	1:204085476-204086074
cg09437522	GNAS	0.000105063	1.87376	guanine nucleotide binding protein; alpha stimulating activity polypeptide 1 isoform a	2970754	6020754	BOT	2970754	ATAACCTTATTTCTATATATCTTTCTCTCTTTTTCCTTTTACACTAAACA	6020754	GTAACCTTATTTCTATATATCTTTCTCTCTTTTTCCTTTTACGCTAAACG	20	TOP	T	Red	NA	+	2778	XL; AHO; GSA; GSP; POH; XL2; GPSA; NESP; GNAS1; PHP1A; PHP1B; GNASXL; NESP55; C20orf45; MGC33735; XLalphas; dJ309F20.1.1; dJ806M20.3.3;	NT_011362.9		isoform a is encoded by transcript variant 1; guanine nucleotide binding protein (G protein); alpha stimulating activity polypeptide 1; neuroendocrine secretory protein 55; paternally expressed G protein XL alpha S; guanine nucleotide regulatory protein; G-s-alpha; adenylate cyclase-stimulating G alpha protein; neuroendocrine-specific Golgi protein p55; go_component: plasma membrane; go_component…	guanine nucleotide binding protein; alpha stimulating activity polypeptide 1 isoform a	NA	TRUE	20:56862299-56864797
cg12862537	NNAT	0.000105063	3.38116	neuronatin isoform alpha	3990722	3170711	BOT	3990722	TTCCAAATAAAACAAATCCCTTTTAAACCACCAATCTTATAAATCCCTCA	3170711	TTCCAAATAAAACGAATCCCTTTTAAACCGCCAATCTTATAAATCCCTCG	20	BOT	C	Grn	NA	+	4826	Peg5; MGC1439;	NT_011362.9		isoform alpha is encoded by transcript variant 1; go_function: auxiliary transport protein activity; go_process: development; go_process: brain development; go_process: protein-lipoylation	neuronatin isoform alpha	NA	TRUE	20:35581886-35583655
cg16869108	VHL	0.000105393	-1.5448	von Hippel-Lindau tumor suppressor isoform 1	1450092	1450059	TOP	1450092	CCTTCAAATACAAACTATTCAACCTTATAAAAAATACTCTAAACCAAACA	1450059	CCTTCAAATACAAACTATTCGACCTTATAAAAAATACTCTAAACCGAACG	3	TOP	C	Grn	NA	+	7428	RCA1; VHL1; HRCA1;	NT_022517.17		isoform 1 is encoded by transcript variant 1; von Hippel-Lindau syndrome; elongin binding protein; go_component: cytosol; go_component: nucleus; go_component: mitochondrion; go_component: endoplasmic reticulum; go_function: transcription factor binding; go_process: cell cycle; go_process: proteolysis; go_process: anti-apoptosis; go_process: response to stress; go_process: protein stabilization; g…	von Hippel-Lindau tumor suppressor isoform 1	NA	TRUE	3:10157841-10160111
cg21434954	LCE1B	0.000109951	-0.895629	late cornified envelope 1B	1340300	6960343	BOT	1340300	ATAAATACATAACTTAATAAAACTCTCCCACAAATACACAAATAAACACA	6960343	ATAAATACATAACTTAATAAAACTCTCCCACAAATACACAAATAAACACG	1	BOT	C	Grn	151051071	+	353132	LEP2; SPRL2A;	NM_178349.1	GI:30387655	late envelope protein 2; small proline rich-like (epidermal differentiation complex) 2A	late cornified envelope 1B	1310	FALSE
cg21846488	LCE4A	0.000109951	-1.03523	late cornified envelope 4A	1660164	450129	BOT	1660164	AAATATATTCCTACTACTAACTTCTCATCTACTCTACTTCCTAAAAAACA	450129	AAATATATTCCTACTACTAACTTCTCATCTACTCTACTTCCTAAAAAACG	1	TOP	T	Red	150948176	+	199834	LEP8; SPRL4A;	NM_178356.1	GI:30387641	late envelope protein 8; small proline rich-like (epidermal differentiation complex) 4A	late cornified envelope 4A	709	TRUE	1:150947451-150947651
cg12535715	HTRA4	0.000110645	2.80482	HtrA serine peptidase 4	3800553	2350382	BOT	3800553	AAATATACCAAACTCTACCCCTTAAAATTTAAAAACCAACAAAAACAACA	2350382	AAATATACCAAACTCTACCCCTTAAAATTTAAAAACCGACGAAAACGACG	8	TOP	C	Grn	38950854	+	203100	FLJ90724;	NM_153692.2	GI:30410026	go_function: protein binding; go_function: peptidase activity; go_function: serine-type endopeptidase activity; go_process: proteolysis	HtrA serine peptidase 4	4	TRUE	8:38950649-38951953
cg24750391	PON3	0.000111062	-1.18388	paraoxonase 3	6330626	460706	TOP	6330626	TTTCCTTCTCCCATTAACTATAAAAACAAACACAACTATTCACAAATCCA	460706	TTTCCTTCTCCCGTTAACTATAAAAACAAACGCAACTATTCACAAATCCG	7	TOP	T	Red	94863598	-	5446		NM_000940.1	GI:29788995	go_component: extracellular region; go_function: hydrolase activity; go_function: arylesterase activity; go_process: response to external stimulus	paraoxonase 3	549	TRUE	7:94863421-94864257
cg18059088	HS3ST1	0.000112132	-2.93738	heparan sulfate D-glucosaminyl 3-O-sulfotransferase 1 precursor	6860148	3780025	BOT	6860148	AATACTCAACAATACTACCCATAACCCAACCTAAAAACCTATTTAAAACA	3780025	AATACTCGACAATACTACCCATAACCCAACCTAAAAACCTATTTAAAACG	4	BOT	C	Grn	11039635	-	9957	3OST; 3OST1;	NM_005114.2	GI:52426776	heparin-glucosamine 3-O-sulfotransferase; go_component: Golgi stack; go_component: Golgi lumen; go_component: integral to membrane; go_function: transferase activity; go_function: heparin-glucosamine 3-O-sulfotransferase activity	heparan sulfate D-glucosaminyl 3-O-sulfotransferase 1 precursor	184	TRUE	4:11038932-11040428
cg06812977	C10orf59	0.000119082	0.98758	hypothetical protein LOC55328 isoform 1	1440601	580324	TOP	1440601	AAAAAAACTCAAAACCCAAATCAACCCAAAAAACACAAAACCAAAAAACA	580324	AAAAAAACTCAAAACCCAAATCGACCCAAAAAACACGAAACCAAAAAACG	10	TOP	C	Grn	90332988	-	55328	FLJ11218;	NM_001031709.1	GI:72534707	isoform 1 is encoded by transcript variant 1; renalase; go_function: monooxygenase activity; go_process: metabolism; go_process: electron transport; go_process: aromatic compound metabolism	hypothetical protein LOC55328 isoform 1	28	TRUE	10:90332428-90333216
cg08531821	C9orf156	0.000122095	-1.24681	hypothetical protein LOC51531	4880437	3460669	TOP	4880437	AAAAACTCACAACTATATCTCTCTCAAAACATTATTAAATAACCTATACA	3460669	AAAAACTCGCAACTATATCTCTCTCGAAACATTATTAAATAACCTATACG	9	BOT	T	Red	99724673	-	51531	NAP1; HSPC219; RP11-23B15.3;	NM_016481.2	GI:13123781	Nef associated protein 1; go_function: molecular function unknown	hypothetical protein LOC51531	275	TRUE	9:99724130-99725181
cg23055159	COMMD8	0.000135938	0.911355	COMM domain containing 8	5490193	5490097	TOP	5490193	AACTAAAATACCCTTATACTATTAAAAACACATTTACATATCTTTCAACA	5490097	AACTAAAATACCCTTATACTATTAAAAACACATTTACGTATCTTTCAACG	4	BOT	C	Grn	47160433	-	54951	FLJ20502;	NM_017845.2	GI:31542706	synonym: FLJ20502	COMM domain containing 8	223	TRUE	4:47159944-47160706
cg02082342	VSIG2	0.000142157	-1.64439	V-set and immunoglobulin domain containing 2	6020196	1740092	BOT	6020196	TAAAACTCCAAAATAAAAACTCCCCTTACCAACTCTAAAATATCAAAACA	1740092	TAAAACTCCGAAATAAAAACTCCCCTTACCAACTCTAAAATATCAAAACG	11	BOT	C	Grn	124127319	-	23584	CTH; CTXL; 2210413P10Rik;	NM_014312.3	GI:34147668	cortical thymocyte receptor (X. laevis CTX) like; go_component: integral to membrane	V-set and immunoglobulin domain containing 2	264	FALSE
cg26404725	CYP26C1	0.000145916	-1.55442	cytochrome P450; family 26; subfamily C; polypeptide 1	730088	5820707	TOP	730088	AATCCTAAAACATTTAAAACCCTTAAATAAAACACACAAAACCCAAAACA	5820707	AATCCTAAAACATTTAAAACCCTTAAATAAAACGCACAAAACCCAAAACG	10	BOT	C	Grn	94811011	+	340665	FLJ45301;	NM_183374.2	GI:62952501	go_component: integral to membrane; go_function: heme binding; go_function: iron ion binding; go_function: metal ion binding; go_function: monooxygenase activity; go_process: electron transport	cytochrome P450; family 26; subfamily C; polypeptide 1	1219	TRUE	10:94809696-94811251
cg17960516	FLJ33718	0.000148414	0.567659	hypothetical protein LOC285489	6400750	6400435	BOT	6400750	AAATCACTTTCAAAATAACTCACAAAACCCTAAACTAAACCAAAAAAACA	6400435	AAATCACTTTCAAAATAACTCGCAAAACCCTAAACTAAACCAAAAAAACG	4	BOT	A	Red	3434836	+	285489	FLJ90556;	NM_173660.2	GI:31542769	synonym: FLJ90556	hypothetical protein LOC285489	34	TRUE	4:3434474-3435344
cg15127324	CENTD1	0.000151523	-1.72678	centaurin delta 1 isoform a	4730356	3830689	BOT	4730356	TACCCAAAACCTTATATTAACTCCTCCTAACCAATAAATTTATCTATACA	3830689	TACCCAAAACCTTATATTAACTCCTCCTAACCAATAAATTTATCTATACG	4	TOP	C	Grn	35922374	-	116984	PARX; ARAP2; FLJ13675; KIAA0580;	NM_015230.2	GI:21264591	isoform a is encoded by transcript variant 1; go_function: zinc ion binding; go_function: metal ion binding; go_function: GTPase activator activity; go_process: signal transduction; go_process: regulation of GTPase activity	centaurin delta 1 isoform a	463	TRUE	4:35921845-35922935
cg26282384	PCDHGB4	0.000151523	1.07975	protocadherin gamma subfamily B; 4 isoform 1 precursor	6520500	1170670	BOT	6520500	AACTTAAAACAACAAAAACTATAATTTCCTAATACTAACTCTAAACACCA	1170670	AACTTAAAACAACAAAAACTATAATTTCCTAATACTAACTCTAAACGCCG	5	TOP	C	Grn	140747636	+	8641	FIB2; CDH20; MGC138293; PCDH-GAMMA-B4;	NM_003736.2	GI:14270497	isoform 1 precursor is encoded by transcript variant 1; fibroblast cadherin FIB2; cadherin 20; go_component: membrane; go_component: integral to membrane; go_function: protein binding; go_function: calcium ion binding; go_process: cell adhesion; go_process: homophilic cell adhesion; go_process: calcium-dependent cell-cell adhesion	protocadherin gamma subfamily B; 4 isoform 1 precursor	252	TRUE	5:140747256-140748040
cg03375833	TTLL3	0.00015242	0.910276	tubulin tyrosine ligase-like family; member 3 isoform 2	6560703	3130037	BOT	6560703	AATAACTAACTCCATAAATAAATCTATATCTCAATCTCCAAAATTTACCA	3130037	AATAACTAACTCCGTAAATAAATCTATATCTCAATCTCCGAAATTTACCG	3	TOP	T	Red	9835061	+	26140	HOTTL; FLJ13898; MGC120529; MGC120532; DKFZP434B103;	NM_015644.2	GI:51036591	isoform 2 is encoded by transcript variant 2; go_component: cytoskeleton; go_function: ligase activity; go_function: tubulin-tyrosine ligase activity; go_process: protein modification; go_process: actin filament polymerization	tubulin tyrosine ligase-like family; member 3 isoform 2	701	FALSE
cg01109219	RASGRP3	0.000164728	-0.73267	RAS guanyl releasing protein 3 (calcium and DAG-regulated)	160176	3800487	BOT	160176	CCCCTCCTATAAAAAAATTCCTTATACTTCTTCTCAAAATATTACTCACA	3800487	CCCCTCCTATAAAAAAATTCCTTATACTTCTTCTCAAAATATTACTCACG	2	TOP	T	Red	33514920	+	25780	GRP3; KIAA0846;	NM_170672.1	GI:24762238	guanine nucleotide exchange factor for Rap1; go_component: integral to plasma membrane; go_function: protein binding; go_function: calcium ion binding; go_function: diacylglycerol binding; go_function: signal transducer activity; go_function: Rap GTPase activator activity; go_function: guanyl-nucleotide exchange factor activity; go_process: MAPKKK cascade; go_process: small GTPase mediated signal…	RAS guanyl releasing protein 3 (calcium and DAG-regulated)	662	TRUE	2:33514078-33514283
cg25140571	OXTR	0.000167239	0.852153	oxytocin receptor	7570079	7570600	BOT	7570079	CTCTTAACTCCAAAACACATAAAAAACTTAAATAATAATATTCTTCCCCA	7570600	CTCTTAACTCCGAAACACATAAAAAACTTAAATAATAATATTCTTCCCCG	3	TOP	A	Red	8786300	-	5021	OT-R;	NM_000916.3	GI:32307151	go_component: endosome; go_component: plasma membrane; go_component: plasma membrane; go_component: integral to plasma membrane; go_function: receptor activity; go_function: vasopressin receptor activity; go_function: oxytocin receptor activity; go_function: rhodopsin-like receptor activity; go_process: lactation; go_process: pregnancy; go_process: muscle contraction; go_process: G-protein signal…	oxytocin receptor	137	TRUE	3:8783900-8786449
cg03998173	RHEB	0.000178219	1.49151	Ras homolog enriched in brain	3990040	3170605	TOP	3990040	AAATTTCATTAAAAACAAAACAAACCTCATCAATTCTAATATCCACTTCA	3170605	AAATTTCATTAAAAACAAAACGAACCTCGTCAATTCTAATATCCGCTTCG	7	BOT	C	Grn	150847942	-	6009	RHEB2; MGC111559;	NM_005614.2	GI:20070207	Ras-homolog enriched in brain; GTP-binding protein Rheb; Ras homolog enriched in brain 2; go_component: membrane; go_function: GTP binding; go_function: nucleotide binding; go_function: GTPase activity; go_process: protein transport; go_process: signal transduction; go_process: small GTPase mediated signal transduction	Ras homolog enriched in brain	571	TRUE	7:150846139-150848922
cg03336167	SLC22A18	0.000180088	1.32009	tumor suppressing subtransferable candidate 5	2100025	2940414	TOP	2100025	AATAAAAACCAAAACAAAATCTATAAATCAAAACACCCACAACTAAATCA	2940414	AATAAAAACCGAAACGAAATCTATAAATCAAAACGCCCGCGACTAAATCG	11	BOT	A	Red	NA	+	5002	HET; ITM; BWR1A; IMPT1; TSSC5; ORCTL2; BWSCR1A; SLC22A1L; p45-BWR1A; DKFZp667A184;	NT_009237.17		organic cation transporter-like 2; solute carrier family 22 (organic cation transporter); member 1-like; Beckwith-Wiedemann syndrome chromosome region 1; candidate A; p45 Beckwith-Wiedemann region 1A; efflux transporter-like protein; tumor-suppressing STF cDNA 5; imprinted multi-membrane spanning polyspecific transporter-related protein; go_component: plasma membrane; go_component: integral to me…	tumor suppressing subtransferable candidate 5	NA	TRUE	11:2886834-2887801
cg27194921	PXMP4	0.000181404	0.906439	peroxisomal membrane protein 4 isoform a	6960441	5570064	TOP	6960441	ATCAAAATTAAAAACTATAAACACACTAACAACCAAAAATTCCAACTACA	5570064	ATCGAAATTAAAAACTATAAACGCACTAACAACCGAAAATTCCAACTACG	20	BOT	C	Grn	31771764	-	11264	PMP24;	NM_007238.3	GI:34452733	isoform a is encoded by transcript variant 1; peroxisomal membrane protein 4 (24kD); 24 kDa peroxisomal intrinsic membrane protein; go_component: membrane fraction; go_component: integral to membrane; go_component: peroxisomal membrane	peroxisomal membrane protein 4 isoform a	22	TRUE	20:31771348-31771965
cg04929865	BGN	0.000184567	-0.518359	biglycan preproprotein	1980246	1050291	BOT	1980246	AAACTTTCCACTACCCAAATAAAAACACTAAAATACTAACTAACATCTCA	1050291	AAACTTTCCACTACCCAAATAAAAACACTAAAATACTAACTAACATCTCG	X	BOT	C	Grn	152413605	+	633	PGI; DSPG1; PG-S1; SLRR1A;	NM_001711.3	GI:34304351	small leucine-rich protein 1A; bone/cartilage proteoglycan-I; dermatan sulphate proteoglycan I; go_component: extracellular matrix (sensu Metazoa); go_function: extracellular matrix structural constituent; go_process: biological process unknown	biglycan preproprotein	333	FALSE
cg00350296	CD248	0.000184567	-0.911298	tumor endothelial marker 1 precursor	6770544	6770592	TOP	6770544	CCAAACTCTATAACCCTCAAATTAAAACTCAAAACTATAAAATAAAATCA	6770592	CCGAACTCTATAACCCTCAAATTAAAACTCGAAACTATAAAATAAAATCG	11	BOT	C	Grn	65841091	-	57124	TEM1; CD164L1; MGC119479;	NM_020404.2	GI:45387956	2610111G01Rik; endosialin; CD164 sialomucin-like 1; go_component: extracellular matrix (sensu Metazoa); go_function: sugar binding; go_function: calcium ion binding; go_process: biological process unknown	tumor endothelial marker 1 precursor	326	FALSE
cg03391040	ZNF420	0.000184567	0.866888	zinc finger protein 420	6860494	3780022	BOT	6860494	AAATAAAACTACACTCCAAAAACAATACCTCTAAAAAATATAATCCAACA	3780022	AAATAAAACTACGCTCCGAAAACGATACCTCTAAAAAATATAATCCAACG	19	BOT	C	Grn	42261222	+	147923	FLJ32191;	NM_144689.3	GI:34303923	go_component: nucleus; go_function: DNA binding; go_function: zinc ion binding; go_function: metal ion binding; go_function: nucleic acid binding; go_process: transcription; go_process: regulation of transcription; DNA-dependent	zinc finger protein 420	109	TRUE	19:42260751-42261577
cg18821742	PCDH7	0.000192701	3.37287	protocadherin 7 isoform a precursor	150253	6450193	TOP	150253	AAAAACTAACTCTAAACATCTCTAAAAATAACTCAAACTTCTCTTTAACA	6450193	AAAAACTAACTCTAAACGTCTCTAAAAATAACTCGAACTTCTCTTTAACG	4	BOT	C	Grn	30331135	+	5099	BHPCDH; BH-Pcdh;	NM_002589.2	GI:14589930	isoform a precursor is encoded by transcript variant a; brain-heart protocadherin; protocadherin 7; go_component: plasma membrane; go_component: integral to plasma membrane; go_function: protein binding; go_function: calcium ion binding; go_process: cell adhesion; go_process: homophilic cell adhesion	protocadherin 7 isoform a precursor	237	TRUE	4:30329647-30334080
cg02498063	CCDC60	0.000197562	-1.65408	hypothetical protein LOC160777	1990537	3310564	BOT	1990537	ATAAAAAAAATCCCATAAAAAAACTCCCAAATCACCATCCTCCAAAAACA	3310564	ATAAAAAAAATCCCATAAAAAAACTCCCAAATCGCCATCCTCCGAAAACG	12	BOT	A	Red	118256900	+	160777	MGC39827;	NM_178499.2	GI:31341910	synonym: MGC39827	hypothetical protein LOC160777	60	TRUE	12:118256646-118257076
cg07758574	C3orf62	0.000199705	-0.922772	hypothetical protein LOC375341	1710482	6960176	BOT	1710482	CCCAAAAATTATAAATCCTACTATAACCAAAACCAAACTCCAAAAAATCA	6960176	CCCGAAAATTATAAATCCTACTATAACCAAAACCAAACTCCAAAAAATCG	3	BOT	T	Red	49289456	-	375341	FLJ43654; MGC23381; MGC61663; MGC62079;	NM_198562.1	GI:38348399	synonyms: FLJ43654; MGC23381; MGC61663; MGC62079	hypothetical protein LOC375341	82	TRUE	3:49289332-49289979
cg25283297	GNAS	0.000199807	2.11291	guanine nucleotide binding protein; alpha stimulating activity polypeptide 1 isoform a	1010300	6280270	TOP	1010300	ACCCATTCCCAAATACAAATACACAATCAACAAATAATTTAAAAATACCA	6280270	ACCCGTTCCCAAATACAAATACACAATCGACGAATAATTTAAAAATACCG	20	TOP	A	Red	NA	+	2778	XL; AHO; GSA; GSP; POH; XL2; GPSA; NESP; GNAS1; PHP1A; PHP1B; GNASXL; NESP55; C20orf45; MGC33735; XLalphas; dJ309F20.1.1; dJ806M20.3.3;	NT_011362.9		isoform a is encoded by transcript variant 1; guanine nucleotide binding protein (G protein); alpha stimulating activity polypeptide 1; neuroendocrine secretory protein 55; paternally expressed G protein XL alpha S; guanine nucleotide regulatory protein; G-s-alpha; adenylate cyclase-stimulating G alpha protein; neuroendocrine-specific Golgi protein p55; go_component: plasma membrane; go_component…	guanine nucleotide binding protein; alpha stimulating activity polypeptide 1 isoform a	NA	TRUE	20:56862299-56864797
cg08508325	CARS	0.000201698	0.675606	cysteinyl-tRNA synthetase isoform b	6280168	2470053	TOP	6280168	AACTTACTTTCCACAAAATCATTAACAAAACAATCCCTAAACCTAAAACA	2470053	AACTTACTTTCCGCAAAATCATTAACAAAACGATCCCTAAACCTAAAACG	11	TOP	C	Grn	3035247	-	833	CYSRS; MGC:11246;	NM_001751.4	GI:62240990	isoform b is encoded by transcript variant 2; cysteine translase; cysteine-tRNA ligase; go_component: cytoplasm; go_component: soluble fraction; go_function: ATP binding; go_function: ligase activity; go_function: tRNA binding; go_function: metal ion binding; go_function: receptor activity; go_function: catalytic activity; go_function: nucleotide binding; go_function: cysteine-tRNA ligase activit…	cysteinyl-tRNA synthetase isoform b	368	TRUE	11:3034646-3035644
cg26200580	KIAA1838	0.000201698	-1.12447	hypothetical protein LOC84498	2940161	3940273	BOT	2940161	CAAAACAACAATAATAACAATCAAAACACCCAACCAAAAAATACTCAACA	3940273	CAAAACAACAATAATAACGATCAAAACACCCGACCGAAAAATACTCAACG	6	TOP	C	Grn	170457769	+	84498	KIAA0183; dJ894D12.1;	NM_032448.1	GI:24308333	KIAA1838-like protein	hypothetical protein LOC84498	571	TRUE	6:170457028-170458319
cg22215728	FHIT	0.000202772	-0.930988	fragile histidine triad gene	3360309	5220053	TOP	3360309	AAACAAATTTTCACTACTTATCTATAAAACTAACAAACCATCCCAAAACA	5220053	AAACGAATTTTCGCTACTTATCTATAAAACTAACGAACCATCCCAAAACG	3	BOT	A	Red	NA	-	2272	FRA3B; AP3Aase;	NT_022517.17		bis(5'-adenosyl)-triphosphatase; dinucleosidetriphosphatase; diadenosine 5';5'''-P1;P3-triphosphate hydrolase; AP3A hydrolase; tumor suppressor protein; go_component: cytoplasm; go_function: magnesium ion binding; go_function: manganese ion binding; go_function: hydrolase activity; go_function: bis(5'-adenosyl)-triphosphatase activity; go_process: cell cycle; go_process: nucleotide metabolism; go…	fragile histidine triad gene	NA	TRUE	3:61211519-61212421
cg18433380	NNAT	0.00021135	2.9964	neuronatin isoform alpha	670471	4050056	TOP	670471	AAAACAAAAAACATAATACCCCTTTCAAAAACTTTAACATAATAAACCCA	4050056	AAAACAAAAAACGTAATACCCCTTTCAAAAACTTTAACATAATAAACCCG	20	TOP	T	Red	35583021	+	4826	Peg5; MGC1439;	NM_005386.2	GI:32307134	isoform alpha is encoded by transcript variant 1; go_function: auxiliary transport protein activity; go_process: development; go_process: brain development; go_process: protein-lipoylation	neuronatin isoform alpha	413	TRUE	20:35581886-35583655
cg25938646	SLITRK1	0.000218253	2.05272	slit and trk like 1 protein	20743	110192	BOT	20743	TATAAATCATCAACCTTTTATACCCACATTTTTAACACTTACCCTATACA	110192	TATAAATCGTCAACCTTTTATACCCACATTTTTAACGCTTACCCTATACG	13	BOT	T	Red	83354529	-	114798	LRRC12; KIAA0918; KIAA1910; RP11-395N17.1;	NM_052910.1	GI:40217816	slit and trk like gene 1; leucine rich repeat containing 12; go_component: membrane; go_component: integral to membrane	slit and trk like 1 protein	153	TRUE	13:83354079-83354687
cg08965143	TP53I3	0.000232021	-0.935691	tumor protein p53 inducible protein 3	7380471	6480438	BOT	7380471	AAAACAATCTCCTACAATAACAAACTAACTAATCCAAAATATCAATAACA	6480438	AAAACGATCTCCTACAATAACGAACTAACTAATCCAAAATATCAATAACG	2	BOT	C	Grn	24161232	-	9540	PIG3;	NM_004881.2	GI:22538443	quinone oxidoreductase homolog; p53-induced gene 3 protein; go_component: cellular component unknown; go_function: zinc ion binding; go_function: oxidoreductase activity; go_process: induction of apoptosis by oxidative stress	tumor protein p53 inducible protein 3	518	TRUE	2:24161615-24161836
cg16833551	GNAS	0.000235177	2.17531	guanine nucleotide binding protein; alpha stimulating activity polypeptide 1 isoform a	3710164	160095	BOT	3710164	ACCCACAACAACACAAACAAAATACTCTCTTATTTATATAAATAATAACA	160095	ACCCACAACGACGCAAACAAAATACTCTCTTATTTATATAAATAATAACG	20	BOT	C	Grn	NA	+	2778	XL; AHO; GSA; GSP; POH; XL2; GPSA; NESP; GNAS1; PHP1A; PHP1B; GNASXL; NESP55; C20orf45; MGC33735; XLalphas; dJ309F20.1.1; dJ806M20.3.3;	NT_011362.9		isoform a is encoded by transcript variant 1; guanine nucleotide binding protein (G protein); alpha stimulating activity polypeptide 1; neuroendocrine secretory protein 55; paternally expressed G protein XL alpha S; guanine nucleotide regulatory protein; G-s-alpha; adenylate cyclase-stimulating G alpha protein; neuroendocrine-specific Golgi protein p55; go_component: plasma membrane; go_component…	guanine nucleotide binding protein; alpha stimulating activity polypeptide 1 isoform a	NA	TRUE	20:56860042-56860698
cg11158440	STX10	0.000236446	0.600472	syntaxin 10	430082	430301	TOP	430082	AATTCATTAAAACTTTTCATAAACTCCCTAAACTAACACCTAAAAAATCA	430301	GATTCGTTAAAACTTTTCATAAACTCCCTAAACTAACACCTAAAAAATCG	19	BOT	T	Red	13121987	-	8677	SYN10; hsyn10;	NM_003765.1	GI:4507284	go_component: membrane; go_component: Golgi stack; go_component: Golgi membrane; go_component: integral to membrane; go_function: protein transporter activity; go_process: intracellular protein transport	syntaxin 10	493	TRUE	19:13120951-13124346
cg08835688	GRB10	0.000236678	3.04837	growth factor receptor-bound protein 10 isoform a	4760450	1300450	TOP	4760450	AATTACATAATACTATCCTATAACTAACAACAACAAAACTCAAAATCTCA	1300450	AATTACATAATACTATCCTATAACTAACGACAACGAAACTCGAAATCTCG	7	BOT	A	Red	NA	-	2887	RSS; IRBP; MEG1; GRB-IR; KIAA0207;	NT_033968.5		isoform a is encoded by transcript variant 1; maternally expressed gene 1; GRB10 adaptor protein; go_component: cytoplasm; go_component: plasma membrane; go_function: protein binding; go_function: SH3/SH2 adaptor activity; go_process: cell-cell signaling; go_process: intracellular signaling cascade; go_process: insulin receptor signaling pathway	growth factor receptor-bound protein 10 isoform a	NA	TRUE	7:50816652-50818533
cg26918645	ZNF285	0.000251608	0.563508	zinc finger protein 285	6550070	6220102	BOT	6550070	ACAATAACCATTCACAAAACTACCCTAATAAAAATAACCTTTAACTTCCA	6220102	ACAATAACCATTCGCAAAACTACCCTAATAAAAATAACCTTTAACTTCCG	19	TOP	T	Red	49597605	-	26974	FLJ30747;	NM_152354.2	GI:38566701	go_component: nucleus; go_function: DNA binding; go_function: zinc ion binding; go_function: metal ion binding; go_process: transcription; go_process: regulation of transcription; DNA-dependent	zinc finger protein 285	117	TRUE	19:49597112-49597803
cg25903497	TMBIM1	0.000260318	-1.16052	PP1201 protein	6580021	2650138	TOP	6580021	TATAAACAATAAAAACTAATCCAAAACTAAAACAACCATACACCAAAACA	2650138	TATAAACGATAAAAACTAATCCAAAACTAAAACGACCATACGCCGAAACG	2	TOP	C	Grn	218865524	-	64114	RECS1; PP1201;	NM_022152.4	GI:50593007	go_component: membrane; go_component: integral to membrane	PP1201 protein	177	TRUE	2:218865058-218865787
cg25918245	GIMAP2	0.000260898	-0.820882	GTPase; IMAP family member 2	6020626	1740601	BOT	6020626	ATCTTCTTCCTCTCTTAAATCTTCCTAAACTTCCTAACTACTAATAAACA	1740601	ATCTTCTTCCTCTCTTAAATCTTCCTAAACTTCCTAACTACTAATAAACG	7	BOT	C	Grn	150013727	+	26157	IMAP2; HIMAP2; MGC24275; DKFZP586D0824;	NM_015660.2	GI:55774983	immunity associated protein 2; go_component: integral to membrane; go_function: GTP binding; go_function: nucleotide binding	GTPase; IMAP family member 2	70	FALSE
cg14045283	MADCAM1	0.000263168	0.717652	mucosal vascular addressin cell adhesion molecule 1 isoform c precursor	7330181	4780400	BOT	7330181	ACAAACCAAATCTTATTAACTAAAATCCCCTAAAAATCAAATAAAAATCA	4780400	ACAAACCGAATCTTATTAACTAAAATCCCCTAAAAATCAAATAAAAATCG	19	BOT	C	Grn	447490	+	8174	MACAM1;	NM_130760.1	GI:18780276	isoform c precursor is encoded by transcript variant 3; mucosal addressin cell adhesion molecule-1; go_component: integral to membrane; go_component: membrane fraction; go_function: protein binding; go_process: cell adhesion; go_process: immune response; go_process: signal transduction	mucosal vascular addressin cell adhesion molecule 1 isoform c precursor	753	TRUE	19:446726-447098
cg11172423	CLDN19	0.000283052	-1.2473	claudin 19	4010091	1580523	TOP	4010091	AAAACATCCAAAACCCTTCATAAAAACCCACAACAATAATAATAACATCA	1580523	AAAACATCCAAAACCCTTCATAAAAACCCACGACAATAATAATAACGTCG	1	BOT	C	Grn	42978512	-	149461		NM_148960.1	GI:22507371	go_component: membrane; go_component: tight junction; go_component: integral to membrane; go_function: identical protein binding; go_function: structural molecule activity; go_process: calcium-independent cell-cell adhesion	claudin 19	302	FALSE
cg21057046	NBL1	0.000285223	0.904849	neuroblastoma; suppression of tumorigenicity 1 precursor	10369	7160681	BOT	10369	CTATTAATAACCTAAATTACTCAACCTTACCTAATATTATCCTAATATCA	7160681	CTATTAATAACCTAAATTACTCAACCTTACCTAATATTATCCTAATATCG	1	BOT	C	Grn	19842313	+	4681	NB; DAN; NO3; DAND1; MGC8972; D1S1733E;	NM_005380.3	GI:33519445	neuroblastoma candidate region; suppression of tumorigenicity 1; zinc finger protein DAN; neuroblastoma suppressor of tumorigenicity 1; differential screening-selected gene aberrant in neuroblastoma; go_process: cell cycle; go_process: negative regulation of progression through cell cycle	neuroblastoma; suppression of tumorigenicity 1 precursor	478	TRUE	1:19842677-19844650
cg04457481	GNAS	0.000306664	2.05673	guanine nucleotide binding protein; alpha stimulating activity polypeptide 1 isoform a	4060612	7570291	BOT	4060612	AACACCCTTCTAACCCCTCTCCTCTCACTCTAAATATCTTAAAATAATCA	7570291	AACACCCTTCTAACCCCTCTCCTCTCGCTCTAAATATCTTAAAATAATCG	20	BOT	C	Grn	NA	+	2778	XL; AHO; GSA; GSP; POH; XL2; GPSA; NESP; GNAS1; PHP1A; PHP1B; GNASXL; NESP55; C20orf45; MGC33735; XLalphas; dJ309F20.1.1; dJ806M20.3.3;	NT_011362.9		isoform a is encoded by transcript variant 1; guanine nucleotide binding protein (G protein); alpha stimulating activity polypeptide 1; neuroendocrine secretory protein 55; paternally expressed G protein XL alpha S; guanine nucleotide regulatory protein; G-s-alpha; adenylate cyclase-stimulating G alpha protein; neuroendocrine-specific Golgi protein p55; go_component: plasma membrane; go_component…	guanine nucleotide binding protein; alpha stimulating activity polypeptide 1 isoform a	NA	TRUE	20:56860042-56860698
cg14329157	WDR69	0.000306664	1.922	hypothetical protein LOC164781	6860750	4010333	TOP	6860750	AACACAATATACTAAAAAAATACATACAACCCAAACTATAACCTAAACCA	4010333	AACGCAATATACTAAAAAAATACATACAACCCAAACTATAACCTAAACCG	2	TOP	T	Red	228444571	+	164781	FLJ25955;	NM_178821.1	GI:32189424	synonym: FLJ25955	hypothetical protein LOC164781	192	TRUE	2:228444287-228444815
cg07512517	0	0.000308378	0.913587		1010193	6280097	TOP	1010193	CAAAACCCTAATCAAAAACTTCCTAACAAAACCAAATTCTAACAACTACA	6280097	CAAAACCCTAATCAAAAACTTCCTAACAAAACCAAATTCTAACAACTACG	7	TOP	T	Red	38374181	-	6965						450	FALSE
cg05702633	PPP1R15B	0.000322089	0.709354	protein phosphatase 1; regulatory subunit 15B	4040400	4070377	TOP	4040400	TAAAAAACTATTAAAACAATCTCCTAAAAAACCACACAAAAACAACTACA	4070377	TAAAAAACTATTAAAACGATCTCCTAAAAAACCACACAAAAACGACTACG	1	TOP	C	Grn	202647542	-	84919	FLJ14744;	NM_032833.2	GI:41282220	synonym: FLJ14744	protein phosphatase 1; regulatory subunit 15B	301	TRUE	1:202646706-202648075
cg08426384	ADCK1	0.000337746	0.766202	aarF domain containing kinase 1	3460575	2690201	TOP	3460575	CATAAAAACCCACTAATATACCAAACTAAAAAAATCACTACAAAAAAACA	2690201	CATAAAAACCCACTAATATACCAAACTAAAAAAATCACTACAAAAAAACG	14	TOP	A	Red	77336227	+	57143	FLJ39600;	NM_020421.2	GI:40254937	go_function: ATP binding; go_function: protein kinase activity; go_process: protein amino acid phosphorylation	aarF domain containing kinase 1	260	TRUE	14:77335597-77336576
cg07986773	NUP50	0.000340243	-1.28354	nucleoporin 50kDa isoform a	1440048	580114	BOT	1440048	ATTCTTTTACTTTCTCACTTCTCTAATACACTTACTTTCACTTTAATCCA	580114	ATTCTTTTACTTTCTCACTTCTCTAATACACTTACTTTCACTTTAATCCG	22	TOP	T	Red	43938390	+	10762	NPAP60; NPAP60L; MGC39961; DKFZP564A043;	NM_153645.1	GI:24497446	isoform a is encoded by transcript variant 3; nuclear pore-associated protein 60L; go_component: nucleus; go_component: outer membrane; go_component: nuclear pore; go_component: integral to membrane; go_function: porin activity; go_process: protein transport	nucleoporin 50kDa isoform a	1117	TRUE	22:43936901-43939556
cg20029201	BCL9L	0.000342984	-0.892556	B-cell CLL/lymphoma 9-like	1410309	670309	TOP	1410309	AAAACCTCTATATTTATATAAATCTATTACTATATCTATAACCCTATACA	670309	AAAACCTCTATATTTATATAAATCTATTACTATATCTATAACCCTATACG	11	TOP	T	Red	118286823	-	283149	BCL9-2; DLNB11;	NM_182557.1	GI:32698935	nuclear co-factor of beta-catenin signalling; go_component: ribosome; go_component: intracellular; go_function: structural constituent of ribosome; go_process: protein biosynthesis	B-cell CLL/lymphoma 9-like	200	TRUE	11:118286300-118287082
cg20516209	EMILIN1	0.000344886	-0.437242	elastin microfibril interfacer 1	7330390	4780112	BOT	7330390	CCTACAACTACCATCAACAAACAACAAAAATAACAACTCCAAAAAATACA	4780112	CCTACAACTACCGTCAACAAACAACAAAAATAACAACTCCAAAAAATACG	2	BOT	A	Red	27155438	+	11117	gp115; EMILIN; EMILIN-1; DKFZP586M121;	NM_007046.1	GI:5901943	TNF? elastin microfibril interface located protein; go_component: cytoplasm; go_component: extracellular matrix (sensu Metazoa); go_function: protein binding; go_function: extracellular matrix structural constituent; go_process: cell adhesion; go_process: phosphate transport	elastin microfibril interfacer 1	9	FALSE
cg14882700	OTOP1	0.000348039	0.894401	otopetrin 1	4880687	3460564	BOT	4880687	AAACCAAACTTAACACAAATATCTCAAAAATACTCAAAAACCTAAAATCA	3460564	AAACCAAACTTAACGCGAATATCTCGAAAATACTCGAAAACCTAAAATCG	4	BOT	C	Grn	4279522	-	133060		NM_177998.1	GI:29725634		otopetrin 1	50	TRUE	4:4278484-4280936
cg26745032	REPS2	0.000350132	-1.29197	RALBP1 associated Eps domain containing 2	1990092	1990059	TOP	1990092	AACTTAAATATTATACCTCAACTACACAACACATAAAAACAAACACAACA	1990059	AACTTAAATATTATACCTCAACTACGCGACACATAAAAACAAACGCGACG	X	TOP	C	Grn	16874735	+	9185	POB1;	NM_004726.1	GI:4758943	partner of Ral-binding protein 1; go_function: calcium ion binding; go_process: protein complex assembly; go_process: epidermal growth factor receptor signaling pathway	RALBP1 associated Eps domain containing 2	71	TRUE	X:16874381-16875363
cg16319578	HSPA2	0.000351301	1.79217	heat shock 70kDa protein 2	1070201	2320239	TOP	1070201	ACTAATAATACCCATAATACTTAATTCAAAATAACCATTAATTAACTCCA	2320239	ACTAATAATACCCGTAATACTTAATTCGAAATAACCGTTAATTAACTCCG	14	BOT	C	Grn	NA	+	3306		NT_026437.11		Heat-shock 70kD protein-2; heat shock 70kD protein 2; go_component: cell surface; go_function: ATP binding; go_function: nucleotide binding; go_function: unfolded protein binding; go_process: protein folding; go_process: male meiosis; go_process: spermatid development; go_process: response to unfolded protein	heat shock 70kDa protein 2	NA	TRUE	14:64075878-64079365
cg06409153	ABCA5	0.000355687	-0.624809	ATP-binding cassette; sub-family A ; member 5	3780195	1850670	TOP	3780195	CTCACAAATATCATATATCTCAAACCATTTAAAAAATTCAACATCTACCA	1850670	CTCACAAATATCATATATCTCAAACCGTTTAAAAAATTCAACATCTACCG	17	TOP	C	Grn	64834885	-	23461	ABC13; EST90625;	NM_018672.2	GI:27262623	ATP-binding cassette A5; go_function: ATP binding; go_function: ATPase activity; go_function: nucleotide binding	ATP-binding cassette; sub-family A ; member 5	663	TRUE	17:64834269-64835587
cg13105904	KIAA0323	0.000368749	-1.15754	hypothetical protein LOC23351	7160162	4670553	BOT	7160162	TAAAAACAAAATTCAAAAACAACAACCCCATATAAAACACATCTTCAACA	4670553	TAAAAACAAAATTCGAAAACAACAACCCCATATAAAACGCATCTTCAACG	14	TOP	T	Red	23969016	+	23351		NM_015299.1	GI:54792089	go_function: catalytic activity	hypothetical protein LOC23351	868	TRUE	14:23969777-23969995
cg21588305	NNAT	0.000378749	2.91868	neuronatin isoform alpha	4850221	1980563	BOT	4850221	AATCATAATACCCCTCCATTTTAAAACAAAATCCAAAAACAAACACAACA	1980563	AATCGTAATACCCCTCCATTTTAAAACAAAATCCAAAAACAAACACGACG	20	TOP	A	Red	NA	+	4826	Peg5; MGC1439;	NT_011362.9		isoform alpha is encoded by transcript variant 1; go_function: auxiliary transport protein activity; go_process: development; go_process: brain development; go_process: protein-lipoylation	neuronatin isoform alpha	NA	TRUE	20:35581886-35583655
cg04848046	FNDC3B	0.000384201	1.83042	fibronectin type III domain containing 3B	4860307	6270603	BOT	4860307	AAAATCACCTATAACACAACAAATCACATAACAATCTAAATACTCCATCA	6270603	AAAATCACCTATAACACAACAAATCACATAACAATCTAAATACTCCATCG	3	BOT	T	Red	173312936	+	64778	FAD104; PRO4979; FLJ23399; MGC10002; YVTM2421; DKFZp762K137;	NM_022763.2	GI:27477058	factor for adipocyte differentiation 104	fibronectin type III domain containing 3B	93	FALSE
cg26711820	MYF6	0.000388526	-1.07225	myogenic factor 6 (herculin)	2640022	6110494	TOP	2640022	CCAAATCAAACACTAACCAAAACAATATAAAAACTACAAACCCAAAAACA	6110494	CCAAATCAAACACTAACCGAAACAATATAAAAACTACAAACCCGAAAACG	12	TOP	C	Grn	79625577	+	4618	MRF4; HERCULIN;	NM_002469.1	GI:4505298	Myogenic factor-6; go_component: nucleus; go_function: transcription factor activity; go_process: cell differentiation; go_process: striated muscle development; go_process: regulation of transcription from RNA polymerase II promoter	myogenic factor 6 (herculin)	243	TRUE	12:79625768-79627023
cg05039054	DMD	0.000400753	0.759323	dystrophin Dp427c isoform	3930202	4590487	TOP	3930202	TTCCTACCTAAAAAACAATAAATCTACAAATCTCTTTCAATATCTACTCA	4590487	TTCCTACCTAAAAAACAATAAATCTACAAATCTCTTTCAATATCTACTCG	X	BOT	C	Grn	33267647	-	1756	BMD; DXS142; DXS164; DXS206; DXS230; DXS239; DXS268; DXS269; DXS270; DXS272; dystrophin;	NM_000109.2	GI:5032280	Dp427c isoform is encoded by transcript variant Dp427c; dystrophin (muscular dystrophy; Duchenne and Becker types); includes DXS142; DXS164; DXS206; DXS230; DXS239; DXS268; DXS269; DXS270; DXS272; ORF (Dmd gene)(AA 1-61); Duchenne muscular dystrophy protein; go_component: cytoskeleton; go_component: dystrophin-associated glycoprotein complex; go_component: dystrophin-associated glycoprotein compl…	dystrophin Dp427c isoform	56	FALSE
cg07753583	LRRC61	0.000400753	0.898969	hypothetical protein LOC65999	2000386	2100411	BOT	2000386	CCACCCAACATATATTAAACAAAAACTTAAAAATCCTTTCTCTAAAACCA	2100411	CCACCCAACATATATTAAACAAAAACTTAAAAATCCTTTCTCTAAAACCG	7	TOP	C	Grn	149651538	+	65999	HSPC295; MGC3036; FLJ22216; FLJ31392;	NM_023942.1	GI:13027615	synonyms: HSPC295; MGC3036; FLJ22216; FLJ31392	hypothetical protein LOC65999	399	TRUE	7:149650764-149651993
cg08876470	GCDH	0.000405169	0.798405	glutaryl-Coenzyme A dehydrogenase isoform a precursor	6940669	7200112	BOT	6940669	AAAAAAACACAAAACCAACTAACTAAATATAAAAACCTCTAATCACACCA	7200112	GAAAAAACACAAAACCAACTAACTAAATATAAAAACCTCTAATCGCACCG	19	TOP	T	Red	12862974	+	2639	GCD; ACAD5;	NM_000159.2	GI:50959149	isoform a precursor is encoded by transcript variant 1; glutaryl-CoA dehydrogenase; mitochondrial; go_component: mitochondrion; go_function: oxidoreductase activity; go_function: glutaryl-CoA dehydrogenase activity; go_process: electron transport	glutaryl-Coenzyme A dehydrogenase isoform a precursor	383	TRUE	19:12862533-12863803
cg06572160	KCNC3	0.000412728	-1.86823	Shaw-related voltage-gated potassium channel protein 3	4810554	5720441	BOT	4810554	ACACATCAACTAAACAATACAACTTACCAATACAATAATAATTAAACACA	5720441	ACACGTCGACTAAACAATACAACTTACCGATACGATAATAATTAAACACG	19	TOP	T	Red	55524446	-	3748	KV3.3; KSHIIID;	NM_004977.2	GI:24497459	voltage-gated potassium channel protein KV3.3; go_component: membrane; go_component: membrane fraction; go_component: integral to membrane; go_component: voltage-gated potassium channel complex; go_function: protein binding; go_function: potassium ion binding; go_function: voltage-gated potassium channel activity; go_process: cation transport; go_process: potassium ion transport	Shaw-related voltage-gated potassium channel protein 3	733	TRUE	19:55522929-55526307
cg13858139	ZNF43	0.000413507	0.593734	zinc finger protein 43 (HTF6)	5220025	6370367	TOP	5220025	AAAACAAAACCTTAAAAATTATCCAATCAAAAACACTAAACTAAAAACCA	6370367	AAAACAAAACCTTAAAAATTATCCAATCAAAAACGCTAAACTAAAAACCG	19	TOP	T	Red	21810810	-	7594	HTF6; KOX27; ZNF39L1; DKFZp686L1854;	NM_003423.2	GI:68303808	zinc finger protein 39-like 1 (KOX 27); go_component: nucleus; go_function: DNA binding; go_function: zinc ion binding; go_function: metal ion binding; go_function: nucleic acid binding; go_process: transcription; go_process: regulation of transcription; DNA-dependent	zinc finger protein 43 (HTF6)	74	FALSE
cg00948500	KRTAP20-2	0.000413528	-0.874722	keratin associated protein 20-2	4670368	4480196	BOT	4670368	AATTACTTCCCAAATATATTTTCATAATCTTTTTTTTACATTAAAACACA	4480196	AATTACTTCCCAAATATATTTTCATAATCTTTTTTTTACATTAAAACACG	21	BOT	C	Grn	30929454	+	337976	KAP20.2;	NM_181616.1	GI:31791013	synonym: KAP20.2	keratin associated protein 20-2	877	FALSE
cg12716838	B3GALT3	0.000417374	0.817799	UDP-Gal:betaGlcNAc beta 1;3-galactosyltransferase 3	2190475	3930192	TOP	2190475	AATTATCTAATTTTAACCAACATCAACTAAAAACATACATAACACAACCA	3930192	AATTATCTAATTTTAACCAACATCAACTAAAAACATACATAACACGACCG	3	TOP	T	Red	162305806	-	8706	P; P1; GLCT3; galT3; Gb4Cer; B3GALNT1; beta3Gal-T3;	NM_003781.2	GI:15451873	globoside synthase; globotriaosylceramide 3-beta-N-acetylgalactosaminyltransferase; P blood group globoside; brainiac1; go_component: membrane; go_component: Golgi stack; go_component: integral to membrane; go_function: magnesium ion binding; go_function: galactosyltransferase activity; go_function: transferase activity; transferring glycosyl groups; go_function: UDP-galactose beta-N-acetylglucos…	UDP-Gal:betaGlcNAc beta 1;3-galactosyltransferase 3	143	TRUE	3:162305002-162306113
cg13098960	SOX15	0.000421773	-1.32705	SRY-box 15	7210551	6840164	TOP	7210551	AACAAACTACTTAATCCAATTACCTAAAACCTAAAACTTAAACTAAACCA	6840164	AACAAACTACTTAATCCGATTACCTAAAACCTAAAACTTAAACTAAACCG	17	TOP	T	Red	7434212	-	6665	SOX20; SOX26; SOX27;	NM_006942.1	GI:5902105	SRY (sex determining region Y)-box 20; go_component: chromatin; go_component: nucleus; go_function: transcription factor activity; go_function: RNA polymerase II transcription factor activity; go_process: male gonad development; go_process: establishment and/or maintenance of chromatin architecture; go_process: regulation of transcription from RNA polymerase II promoter	SRY-box 15	663	FALSE
cg14014225	SLC16A8	0.00042451	0.657158	solute carrier family 16; member 8	270435	840373	BOT	270435	TAAAACAAATATATACCTAAAAATAAACATCCAACACCAAAATCACCCCA	840373	TAAAACAAATATATACCTAAAAATAAACGTCCAACACCAAAATCGCCCCG	22	TOP	T	Red	36809095	-	23539	MCT3;	NM_013356.1	GI:7019528	monocarboxylate transporter 3; go_component: membrane fraction; go_component: integral to plasma membrane; go_function: symporter activity; go_function: transporter activity; go_function: monocarboxylate porter activity; go_function: lactate transporter activity; go_process: transport; go_process: lactate transport; go_process: organic anion transport	solute carrier family 16; member 8	87	TRUE	22:36809096-36809364
cg14448116	ADAMTS4	0.000427567	-0.998684	ADAM metallopeptidase with thrombospondin type 1 motif; 4 preproprotein	4040025	7570523	TOP	4040025	TTCTAAACCCTTCCTTACCTTAAAAATTCATACCCAAAACCTCTTTTCCA	7570523	TTCTAAACCCTTCCTTACCTTAAAAATTCATACCCAAAACCTCTTTTCCG	1	TOP	A	Red	159435468	-	9507	ADMP-1; ADAMTS-2; ADAMTS-4; KIAA0688;	NM_005099.3	GI:41327755	aggrecanase-1; a disintegrin-like and metalloprotease (reprolysin type) with thrombospondin type 1 motif; 4; go_component: extracellular matrix (sensu Metazoa); go_function: zinc ion binding; go_function: metal ion binding; go_function: metallopeptidase activity; go_function: metalloendopeptidase activity; go_process: proteolysis; go_process: skeletal development; go_process: integrin-mediated si…	ADAM metallopeptidase with thrombospondin type 1 motif; 4 preproprotein	1266	FALSE
cg26896762	ISL1	0.000438856	1.72563	islet-1	7200753	2900519	BOT	7200753	ATATTAACCCCTAAAATTACCAATACTAAAAAAACCACTACTCAACTACA	2900519	ATATTAACCCCTAAAATTACCAATACTAAAAAAACCGCTACTCGACTACG	5	BOT	C	Grn	50715026	+	3670	Isl-1;	NM_002202.1	GI:4504736	go_component: nucleus; go_function: zinc ion binding; go_function: metal ion binding; go_function: sequence-specific DNA binding; go_function: transcription factor activity; go_process: development; go_process: regulation of transcription; DNA-dependent	islet-1	92	TRUE	5:50714114-50715273
cg11649654	ERCC8	0.000447421	1.82724	excision repair cross-complementing rodent repair deficiency; complementation group 8 isoform 2	6520427	1170450	TOP	6520427	ACAAAATCTCCCATTAATCAATCAATAATATATCCAACCAATAATAAACA	1170450	ACAAAATCTCCCATTAATCAATCGATAATATATCCGACCAATAATAAACG	5	BOT	C	Grn	60276648	-	1161	CSA; CKN1;	NM_001007233.1	GI:55956769	isoform 2 is encoded by transcript variant 2; Cockayne syndrome type A; Cockayne syndrome 1 (classical); Cockayne syndrome WD-repeat protein CSA; DNA excision repair protein ERCC-8; go_component: nuclear matrix; go_component: nucleotide-excision repair complex; go_function: protein binding; go_process: transcription; go_process: sensory perception of sound; go_process: regulation of transcription…	excision repair cross-complementing rodent repair deficiency; complementation group 8 isoform 2	61	TRUE	5:60276139-60277697
cg06324048	GNAS	0.000479746	1.48874	guanine nucleotide binding protein; alpha stimulating activity polypeptide 1 isoform a	7040538	6620070	BOT	7040538	AAAAACATACTACACAAAAAAAAACCTCACAAAACAACCTCAAAATTTCA	6620070	AAAAACGTACTACGCAAAAAAAAACCTCACAAAACGACCTCAAAATTTCG	20	BOT	C	Grn	NA	+	2778	XL; AHO; GSA; GSP; POH; XL2; GPSA; NESP; GNAS1; PHP1A; PHP1B; GNASXL; NESP55; C20orf45; MGC33735; XLalphas; dJ309F20.1.1; dJ806M20.3.3;	NT_011362.9		isoform a is encoded by transcript variant 1; guanine nucleotide binding protein (G protein); alpha stimulating activity polypeptide 1; neuroendocrine secretory protein 55; paternally expressed G protein XL alpha S; guanine nucleotide regulatory protein; G-s-alpha; adenylate cyclase-stimulating G alpha protein; neuroendocrine-specific Golgi protein p55; go_component: plasma membrane; go_component…	guanine nucleotide binding protein; alpha stimulating activity polypeptide 1 isoform a	NA	TRUE	20:56860042-56860698
cg11657615	ZDHHC1	0.000487287	0.684934	zinc finger; DHHC domain containing 1	1710280	6960477	TOP	1710280	TCTAAATTCTAAAAACAAACCACATCTATTAAAAATCCTCTATACCCACA	6960477	TCTAAATTCTAAAAACAAACCACGTCTATTAAAAATCCTCTATACCCACG	16	BOT	C	Grn	66007878	-	29800	ZNF377; C16orf1; HSU90653;	NM_013304.1	GI:24307962	DHHC-domain-containing cysteine-rich protein; go_component: membrane; go_component: integral to membrane; go_function: DNA binding; go_function: zinc ion binding; go_function: metal ion binding; go_function: protein binding; go_function: transferase activity; go_function: acyltransferase activity; go_process: biological process unknown	zinc finger; DHHC domain containing 1	516	TRUE	16:66006721-66008249
cg22510412	NNAT	0.00048909	2.79838	neuronatin isoform alpha	4060672	7380348	BOT	4060672	CTAAATAAATTTTAAACCCAAATCCTCTACTTCATAAAAATACCTAAACA	7380348	CTAAATAAATTTTAAACCCAAATCCTCTACTTCATAAAAATACCTAAACG	20	BOT	C	Grn	35583021	+	4826	Peg5; MGC1439;	NM_005386.2	GI:32307134	isoform alpha is encoded by transcript variant 1; go_function: auxiliary transport protein activity; go_process: development; go_process: brain development; go_process: protein-lipoylation	neuronatin isoform alpha	486	TRUE	20:35581886-35583655
cg26059632	SPRR2A	0.000492134	-0.642184	small proline-rich protein 2A	2120465	3180100	BOT	2120465	ATTTATCTCCCAAAATAAATTCCAAAATAAAATCAAATCTCCCTAACACA	3180100	ATTTATCTCCCAAAATAAATTCCAAAATAAAATCGAATCTCCCTAACACG	1	TOP	T	Red	151296612	-	6700		NM_005988.2	GI:46094054	go_component: cytoplasm; go_component: cornified envelope; go_function: binding; go_function: structural molecule activity; go_process: keratinization; go_process: keratinocyte differentiation	small proline-rich protein 2A	763	FALSE
cg10253484	SCAMP2	0.000497707	0.789665	secretory carrier membrane protein 2	6580717	2650358	BOT	6580717	TAAAAATTCAAAAATCTTAACTACACAAAACATCTACAAAACCAAAAACA	2650358	TAAAAATTCAAAAATCTTAACTACGCGAAACGTCTACGAAACCAAAAACG	15	TOP	T	Red	72952723	-	10066		NM_005697.3	GI:16445417	go_component: membrane fraction; go_component: integral to membrane; go_process: protein transport; go_process: post-Golgi transport	secretory carrier membrane protein 2	226	TRUE	15:72952229-72953074
cg25753817	INPP1	0.000512298	0.606714	inositol polyphosphate-1-phosphatase	3140564	2450152	BOT	3140564	AAAAAAACTCTAAAATCAACTTAACCACAACTACTATTTCCTTATCACCA	2450152	AAAAAAACTCTAAAATCAACTTAACCACGACTACTATTTCCTTATCGCCG	2	BOT	C	Grn	190916684	+	3628	MGC110984;	NM_002194.2	GI:4755138	go_function: hydrolase activity; go_function: magnesium ion binding; go_function: inositol-1;4-bisphosphate 1-phosphatase activity; go_function: inositol or phosphatidylinositol phosphatase activity; go_process: signal transduction; go_process: phosphate metabolism	inositol polyphosphate-1-phosphatase	207	TRUE	2:190916375-190917398
cg24642523	HSPA2	0.000513901	1.82538	heat shock 70kDa protein 2	7650438	2100112	BOT	7650438	AATTAATCACCTCCTAACACTTATCAAAAATCTTATTTTTATCCTACTCA	2100112	AATTAATCACCTCCTAACACTTATCGAAAATCTTATTTTTATCCTACTCG	14	BOT	C	Grn	NA	+	3306		NT_026437.11		Heat-shock 70kD protein-2; heat shock 70kD protein 2; go_component: cell surface; go_function: ATP binding; go_function: nucleotide binding; go_function: unfolded protein binding; go_process: protein folding; go_process: male meiosis; go_process: spermatid development; go_process: response to unfolded protein	heat shock 70kDa protein 2	NA	TRUE	14:64075878-64079365
cg17651821	HIST1H4L	0.000514428	2.02549	H4 histone family; member K	6040725	3060450	BOT	6040725	CACTCCATAAACTAATCACTTCAAATTTATACAAAAACAATTTCTACACA	3060450	CACTCCATAAACTAATCACTTCGAATTTATACGAAAACAATTTCTACACG	6	BOT	C	Grn	27949268	-	8368	H4.k; H4/k; H4FK;	NM_003546.2	GI:15718728	synonyms: H4.k; H4/k; H4FK	H4 histone family; member K	394	FALSE
cg02501779	CBLN4	0.00052566	1.71043	cerebellin 4 precursor	460520	6650520	TOP	460520	AAAAACTTTAACTTCAAACCACAAAATTAATAAAAATATACACACCACCA	6650520	AAAAACTTTAACTTCAAACCACAAAATTAATAAAAATATACGCGCCGCCG	20	TOP	C	Grn	54013419	-	140689	CBLNL1;	NM_080617.4	GI:50593529	cerebellin precursor-like 1; cerebellin-like glycoprotein 1	cerebellin 4 precursor	657	TRUE	20:54011953-54014199
cg07861564	HSPB8	0.000529873	-2.68846	heat shock 27kDa protein 8	290324	6590475	BOT	290324	CTCCTATCACAAAAATATTCAAAAATAATAAACCAACCCCAAAAAATCCA	6590475	CTCCTATCACAAAAATATTCGAAAATAATAAACCAACCCCGAAAAATCCG	12	BOT	C	Grn	118100978	+	26353	H11; HMN2; DHMN2; E2IG1; HSP22;	NM_014365.2	GI:38016940	protein kinase H11; small stress protein-like protein HSP22; spinal muscular atrophy; distal; adult; autosomal dominant; Charcot-Marie-Tooth disease; spinal; hereditary motor neuropathy; distal; go_component: cellular component unknown; go_function: kinase activity; go_function: transferase activity; go_function: protein self binding; go_function: unfolded protein binding; go_function: protein se…	heat shock 27kDa protein 8	23	TRUE	12:118100851-118101067
cg13818368	SPAG7	0.000549752	0.579716	sperm associated antigen 7	2030201	2490477	BOT	2030201	TTAATAACAATTCATATAAACCAAACCCATACACAAATAAAAAATACCCA	2490477	TTAATAACAATTCGTATAAACCAAACCCATACACAAATAAAAAATACCCG	17	TOP	T	Red	4811832	-	9552	ACRP; FSA-1; MGC20134;	NM_004890.1	GI:4757715	go_component: nucleus; go_function: protein binding; go_function: nucleic acid binding	sperm associated antigen 7	246	TRUE	17:4810664-4812644
cg02799466	FLJ20701	0.000556371	-1.08286	hypothetical protein LOC55022	1510048	3400114	BOT	1510048	CAAATTTCCATATAACAAACATCTCTAAAATACCTATACTATACCTAACA	3400114	CGAATTTCCATATAACAAACATCTCTAAAATACCTATACTATACCTAACG	2	TOP	C	Grn	229844225	-	55022	HMFN2073;	NM_017933.3	GI:40255259	synonym: HMFN2073	hypothetical protein LOC55022	430	FALSE
cg04505023	SPRR1A	0.000556371	-1.27595	small proline-rich protein 1A	2710259	6350465	TOP	2710259	ATTAAAACCTTACCACCTACTATCCTTATCATTAAAATAATTATTCCCCA	6350465	ATTAAAACCTTACCACCTACTATCCTTATCATTAAAATAATTATTCCCCG	1	TOP	T	Red	151223181	+	6698	SPRK;	NM_005987.2	GI:45827733	cornifin A; go_function: protein binding; go_function: structural molecule activity; go_process: keratinization; go_process: epidermis development	small proline-rich protein 1A	371	FALSE
cg11953334	GRIN2D	0.000587317	-0.685993	N-methyl-D-aspartate receptor subunit 2D precursor	4070608	6900093	BOT	4070608	AAAAATTAAACCCCAAACATTACAAAAACTATCAAAATATCCTCTTACCA	6900093	AAAAATTAAACCCCGAACATTACAAAAACTATCGAAATATCCTCTTACCG	19	BOT	C	Grn	53589944	+	2906	EB11; NMDAR2D;	NM_000836.1	GI:4504130	estrogen receptor binding CpG island; go_component: postsynaptic membrane; go_component: integral to plasma membrane; go_function: receptor activity; go_function: calcium ion binding; go_function: ion channel activity; go_function: transporter activity; go_function: magnesium ion binding; go_function: glutamate-gated ion channel activity; go_function: N-methyl-D-aspartate selective glutamate rece…	N-methyl-D-aspartate receptor subunit 2D precursor	269	FALSE
cg13055278	ID2	0.000623761	1.46337	inhibitor of DNA binding 2	3890600	50246	BOT	3890600	ACTATTTTTCCTAACAAACCTCACAAAACTAAAAACTTTCATACTAACCA	50246	ACTATTTTTCCTAACGAACCTCACGAAACTAAAAACTTTCATACTAACCG	2	BOT	C	Grn	8739564	+	3398	GIG8; ID2A; ID2H; MGC26389;	NM_002166.4	GI:33946335	inhibitor of differentiation 2; DNA-binding protein inhibitor ID2; helix-loop-helix protein ID2; cell growth-inhibiting gene 8; go_component: nucleus; go_function: transcription regulator activity; go_process: development; go_process: regulation of transcription	inhibitor of DNA binding 2	175	TRUE	2:8738733-8740300
cg15125472	HSPB6	0.000644206	0.842014	heat shock protein; alpha-crystallin-related; B6	1230411	3190364	TOP	1230411	AAATCTTCATATCACCTTCTTAACAACATTTACCAAACATCCAACAAACA	3190364	AAATCTTCATATCACCTTCTTAACAACATTTACCAAACATCCAACAAACG	19	TOP	C	Grn	40939770	-	126393	Hsp20; FLJ32389;	NM_144617.1	GI:21389432	go_function: structural constituent of eye lens; go_process: protein folding; go_process: response to unfolded protein	heat shock protein; alpha-crystallin-related; B6	147	TRUE	19:40939387-40939960
cg15433631	IRX2	0.000670015	3.94442	iroquois homeobox protein 2	110468	6100725	TOP	110468	AACACCTAATACAAATAACCCTACAAATAAAACATAATAAACACAAAACA	6100725	AACGCCTAATACAAATAACCCTACGAATAAAACATAATAAACGCGAAACG	5	BOT	C	Grn	2804769	-	153572		NM_033267.2	GI:52138574	go_component: nucleus; go_function: transcription factor activity; go_process: regulation of transcription; DNA-dependent	iroquois homeobox protein 2	228	TRUE	5:2801201-2806084
cg18613421	WDR72	0.000670015	2.5706	hypothetical protein LOC256764	5560593	4920563	BOT	5560593	AAACTCTTTTCCAAATATAACATCAAAAATAAACAAAACCACTCATCTCA	4920563	AAACTCTTTTCCAAATATAACATCAAAAATAAACAAAACCGCTCATCTCG	15	BOT	C	Grn	51839151	-	256764	FLJ38736; MGC126663; MGC126665;	NM_182758.1	GI:33300656	synonyms: FLJ38736; MGC126663; MGC126665	hypothetical protein LOC256764	316	TRUE	15:51838801-51839445
cg25141674	C6orf155	0.000714704	0.407371	hypothetical protein LOC79940	1340397	5870196	TOP	1340397	AAATATCAAAAAACCCAACCAATCCCCAAAAATATAACCAATAAAAAACA	5870196	AAATATCGAAAAACCCAACCAATCCCCGAAAATATAACCAATAAAAAACG	6	TOP	A	Red	72187169	-	79940	FLJ13189; dJ288M22.3;	NM_024882.1	GI:13376326	synonyms: FLJ13189; dJ288M22.3	hypothetical protein LOC79940	241	TRUE	6:72186048-72187643
cg11538128	ZNF354C	0.000725153	0.561209	zinc finger protein 354C	5910204	6940201	BOT	5910204	AACTTAAACCATCCAAACTTAACTAAAATTACCAACCTAAAATTAAAACA	6940201	AACTTAAACCATCCAAACTTAACTAAAATTACCGACCTAAAATTAAAACG	5	TOP	C	Grn	178420213	+	30832	KID3;	NM_014594.1	GI:30794503	KRAB-zinc finger protein synten	zinc finger protein 354C	126	TRUE	5:178419646-178420866
cg21184011	NHN1	0.000742279	-0.599495	conserved nuclear protein NHN1	5080564	7000026	TOP	5080564	CTACATAAACAACCAACATTTTATCTATTCCTCAATTTATAAACATCTCA	7000026	CTACATAAACAACCAACATTTTATCTATTCCTCAATTTATAAACATCTCG	16	BOT	C	Grn	87164343	+	124245		NM_144604.2	GI:31377594	go_function: nucleic acid binding	conserved nuclear protein NHN1	740	TRUE	16:87163563-87165023
cg21364150	DUSP19	0.000751112	1.06137	dual specificity phosphatase 19	1500731	3870035	BOT	1500731	CTACTAATCCCTTATTACCCAAATAACAAAACCAACCTCAAAAATACTCA	3870035	CTACTAATCCCTTATTACCCAAATAACAAAACCAACCTCAAAAATACTCG	2	BOT	C	Grn	183651732	+	142679	SKRP1; DUSP17; TS-DSP1;	NM_080876.2	GI:31377625	stress-activated protein kinase pathway-regulating phosphatase 1; protein phosphatase; go_function: hydrolase activity; go_function: protein tyrosine/serine/threonine phosphatase activity; go_process: protein amino acid dephosphorylation	dual specificity phosphatase 19	64	TRUE	2:183651617-183651862
cg03954173	CD97	0.000774566	1.13021	CD97 antigen isoform 1 precursor	4890592	6980379	TOP	4890592	CCTAAATCTATATTTTTATTACACTTTCCTACTAACTTCCAACTACACCA	6980379	CCTAAATCTATATTTTTATTACACTTTCCTACTAACTTCCAACTACACCG	19	BOT	C	Grn	14353213	+	976	TM7LN1;	NM_078481.2	GI:68508935	isoform 1 precursor is encoded by transcript variant 1; leukocyte antigen CD97; seven-span transmembrane protein; seven-transmembrane; heterodimeric receptor associated with inflammation; seven transmembrane helix receptor; go_component: plasma membrane; go_component: plasma membrane; go_component: integral to plasma membrane; go_function: protein binding; go_function: calcium ion binding; go_fun…	CD97 antigen isoform 1 precursor	37	FALSE
cg19114595	DIRAS3	0.000774566	1.30606	DIRAS family; GTP-binding RAS-like 3	510121	7320554	TOP	510121	AACTACCTACACAACTATAATAATAAACACTATATCAACCTTTAAACTCA	7320554	AACTACCTACGCAACTATAATAATAAACACTATATCAACCTTTAAACTCG	1	BOT	C	Grn	68289048	-	9077	ARHI; NOEY2;	NM_004675.2	GI:58530880	ras homolog gene family; member I; go_component: membrane; go_function: GTP binding; go_function: nucleotide binding; go_function: GTPase activity; go_process: imprinting; go_process: small GTPase mediated signal transduction; go_process: regulation of cyclin dependent protein kinase activity	DIRAS family; GTP-binding RAS-like 3	483	TRUE	1:68288302-68289231
cg04557383	MT1H	0.000799391	2.17687	metallothionein 1H	5220368	6370026	BOT	5220368	TAAACTAAACTATACACAACAAACAAATCAAACACAAAATACCCTAAACA	6370026	TAAACTAAACTATACGCAACAAACGAATCGAACGCAAAATACCCTAAACG	16	BOT	C	Grn	55261275	+	4496	MT1; MGC70702;	NM_005951.1	GI:10835084	go_function: metal ion binding; go_function: copper ion binding; go_function: cadmium ion binding; go_function: protein binding	metallothionein 1H	206	TRUE	16:55260846-55261294
cg22298088	NNAT	0.000799675	2.27546	neuronatin isoform alpha	3390242	1450544	BOT	3390242	ACTTAAAAATAATTTTCTACTAAACAAATCATTTCAACCTCAATCTTCCA	1450544	ACTTAAAAATAATTTTCTACTAAACAAATCGTTTCGACCTCAATCTTCCG	20	BOT	C	Grn	35583021	+	4826	Peg5; MGC1439;	NM_005386.2	GI:32307134	isoform alpha is encoded by transcript variant 1; go_function: auxiliary transport protein activity; go_process: development; go_process: brain development; go_process: protein-lipoylation	neuronatin isoform alpha	747	TRUE	20:35581886-35583655
cg23316360	EDNRB	0.000825214	1.21194	endothelin receptor type B isoform 2	4730184	3830592	TOP	4730184	AAAATAACTCAAATTTACACACCAATAAAAAACTTAACACTCATAACTCA	3830592	AAAATAACTCAAATTTACGCGCCAATAAAAAACTTAACGCTCATAACTCG	13	BOT	C	Grn	NA	-	1910	ETB; ETRB; HSCR; ABCDS; HSCR2;	NT_024524.13		This splice variant isoform differs from the variant 1 protein in the intracellular C-terminal domain. isoform 2 is encoded by transcript variant 2; Hirschsprung disease 2; go_component: plasma membrane; go_component: integral to plasma membrane; go_function: receptor activity; go_function: endothelin receptor activity; go_function: rhodopsin-like receptor activity; go_process: sensory perception…	endothelin receptor type B isoform 2	NA	TRUE	13:77390197-77391989
cg03355526	ZNF454	0.000831194	2.40145	zinc finger protein 454	6220253	1990386	TOP	6220253	AATCAAATCTCAAACATACATTCCAAAAAATTTAAAACATTCAATCAACA	1990386	AATCAAATCTCAAACATACATTCCGAAAAATTTAAAACATTCGATCAACG	5	TOP	T	Red	178300830	+	285676	FLJ37444;	NM_182594.1	GI:32699014	go_component: nucleus; go_function: DNA binding; go_function: zinc ion binding; go_function: metal ion binding; go_process: transcription; go_process: regulation of transcription; DNA-dependent	zinc finger protein 454	191	TRUE	5:178300061-178301434
cg03586879	A2BP1	0.000833948	1.39431	ataxin 2-binding protein 1 isoform 4	3520551	3890164	TOP	3520551	ATAAAAATTAAATACTAAAACAATAAACCCAAAACTTTCACCTACACCCA	3890164	ATAAAAATTAAATACTAAAACAATAAACCCAAAACTTTCACCTACGCCCG	16	TOP	T	Red	6009133	+	54715	FOX1; HRNBP1;	NM_018723.2	GI:22538402	isoform 4 is encoded by transcript variant 4; hexaribonucleotide binding protein 1; go_component: Golgi apparatus; go_function: RNA binding; go_function: RNA binding; go_function: nucleotide binding	ataxin 2-binding protein 1 isoform 4	301	TRUE	16:6008750-6010597
cg15384599	SETMAR	0.000842565	1.6609	SET domain and mariner transposase fusion gene	5860243	5860273	TOP	5860243	AATAACCTAAAAAACACTTCCCTTCCTTAACTTTTTAAATCTAACTCCCA	5860273	AATAACCTAAAAAACGCTTCCCTTCCTTAACTTTTTAAATCTAACTCCCG	3	TOP	T	Red	4320071	+	6419		NM_006515.1	GI:5730038	go_component: nucleus; go_function: DNA binding; go_function: zinc ion binding; go_function: transposase activity; go_function: histone-lysine N-methyltransferase activity; go_process: DNA transposition; go_process: chromatin modification; go_process: regulation of transcription	SET domain and mariner transposase fusion gene	184	TRUE	3:4319568-4321182
cg15331039	SH3BGRL2	0.000871264	0.424432	SH3 domain binding glutamic acid-rich protein like 2	2350156	4210093	TOP	2350156	AAAAACAAACAATAAATTAAAATCACAAAACACAAATCCTACAAAAAACA	4210093	AAAAACGAACAATAAATTAAAATCGCGAAACGCGAATCCTACGAAAAACG	6	BOT	C	Grn	80397719	+	83699		NM_031469.1	GI:13899316	go_component: nucleus	SH3 domain binding glutamic acid-rich protein like 2	283	TRUE	6:80397200-80398250
cg06639544	OR7A5	0.00087636	-1.04644	olfactory receptor; family 7; subfamily A; member 5	5960484	1010520	BOT	5960484	CCTAACCACACTAACTTCTATATTAAACTTAAACATCTAAAAAAAACACA	1010520	CCTAACCACACTAACTTCTATATTAAACTTAAACATCTAAAAAAAACACG	19	BOT	T	Red	14800276	-	26659	HTPCR2;	NM_017506.1	GI:9506798	olfactory receptor; family 7; subfamily A; member 5 pseudogene; olfactory receptor OR19-17; go_component: membrane; go_component: integral to membrane; go_component: integral to membrane; go_function: receptor activity; go_function: olfactory receptor activity; go_function: olfactory receptor activity; go_process: sensory perception; go_process: signal transduction; go_process: spermatogenesis; g…	olfactory receptor; family 7; subfamily A; member 5	1043	FALSE
cg21577049	WDR69	0.000910642	1.92398	hypothetical protein LOC164781	1500386	3870093	TOP	1500386	ATCTAAAAACCCAAAATCCCACATAAAAATAACAAAACCAAACTAATACA	3870093	ATCTAAAAACCCAAAATCCCACGTAAAAATAACGAAACCGAACTAATACG	2	TOP	T	Red	228444571	+	164781	FLJ25955;	NM_178821.1	GI:32189424	synonym: FLJ25955	hypothetical protein LOC164781	122	TRUE	2:228444287-228444815
cg03020597	SLITRK2	0.000911294	2.17478	SLIT and NTRK-like family; member 2	7200059	2900398	BOT	7200059	ACTCAAATTCAACTCTATCTTATATTAAAAATCCTTATTTACAATCCTCA	2900398	ACTCAAATTCAACTCTATCTTATATTAAAAATCCTTATTTACGATCCTCG	X	TOP	T	Red	144707042	+	84631	CXorf2; SLITL1; KIAA1854; MGC129912; MGC129913; DKFZp451E1911;	NM_032539.2	GI:40217818	slit-like 1 (Drosophila); slit and trk like gene 2; go_component: membrane; go_component: integral to membrane	SLIT and NTRK-like family; member 2	540	TRUE	X:144706468-144708275
cg23629496	C20orf75	0.000913108	-2.03543	hypothetical protein LOC164312	7150224	7150750	BOT	7150224	TCCAAAAAAACCACTTCCAAATAAACATAACACACTACTAAATACACACA	7150750	TCCAAAAAAACCACTTCCAAATAAACATAACACACTACTAAATACACACG	20	BOT	C	Grn	5982676	-	164312	NLRR4; FLJ23994; MGC25027; dJ1056H1.1;	NM_152611.2	GI:34303942	neuronal leucine-rich repeat protein 4; go_component: integral to membrane	hypothetical protein LOC164312	230	FALSE
cg13234863	KIAA1944	0.000914575	2.27039	hypothetical protein LOC121256	5870392	5960379	TOP	5870392	TTAAAACCAACATAACCTCAATATAACATATCAAAAACTTCCTCACTACA	5960379	TTAAAACCAACATAACCTCAATATAACGTATCAAAAACTTCCTCACTACG	12	TOP	A	Red	128954166	-	121256		NM_133448.1	GI:42734372		hypothetical protein LOC121256	925	TRUE	12:128953408-128955096
cg26976437	LY6K	0.000914575	-1.48327	lymphocyte antigen 6 complex; locus K	5080750	7000220	BOT	5080750	TATAAACCATAAAATCCTCAAAAAAACAACCCTTAAACTCAAAAACTACA	7000220	TATAAACCGTAAAATCCTCAAAAAAACGACCCTTAAACTCAAAAACTACG	8	TOP	T	Red	143778533	+	54742	FLJ35226; HSJ001348;	NM_017527.2	GI:40068041	synonyms: FLJ35226; HSJ001348	lymphocyte antigen 6 complex; locus K	113	TRUE	8:143778074-143779717
cg22809047	RPL31	0.000921127	1.37419	ribosomal protein L31	1710129	6960082	TOP	1710129	AAATTACCAATCATAACTATCCTATACAATAAAACCACAAAACTATCACA	6960082	AAATTACCAATCGTAACTATCCTATACGATAAAACCACAAAACTATCGCG	2	TOP	T	Red	100985183	+	6160	MGC88191;	NM_000993.2	GI:15812219	60S ribosomal protein L31; go_component: ribosome; go_function: structural constituent of ribosome; go_process: protein biosynthesis	ribosomal protein L31	490	TRUE	2:100984517-100985918
cg26689483	QDPR	0.00092942	-0.605398	quinoid dihydropteridine reductase	1660370	450138	BOT	1660370	AAAAACTCTAAAATAAAACAACCCAATCCCAATTACTAATCATAAAACCA	450138	AAAAACTCTAAAATAAAACAACCCAATCCCGATTACTAATCATAAAACCG	4	BOT	C	Grn	17122811	-	5860	DHPR; PKU2;	NM_000320.1	GI:4506358	dihydropteridine reductase; go_function: oxidoreductase activity; go_function: electron transporter activity; go_function: 6;7-dihydropteridine reductase activity; go_process: metabolism; go_process: amino acid metabolism; go_process: L-phenylalanine catabolism; go_process: dihydrobiopterin metabolism; go_process: tetrahydrobiopterin biosynthesis	quinoid dihydropteridine reductase	516	TRUE	4:17122184-17123183
cg24219058	PCDH7	0.000933349	3.47135	protocadherin 7 isoform a precursor	7050608	7050093	BOT	7050608	AAAAACCCACAAATTACCCAAAATAATAATTACTACTAAATACTCACTCA	7050093	AAAAACCCGCAAATTACCCAAAATAATAATTACTACTAAATACTCGCTCG	4	BOT	C	Grn	30331135	+	5099	BHPCDH; BH-Pcdh;	NM_002589.2	GI:14589930	isoform a precursor is encoded by transcript variant a; brain-heart protocadherin; protocadherin 7; go_component: plasma membrane; go_component: integral to plasma membrane; go_function: protein binding; go_function: calcium ion binding; go_process: cell adhesion; go_process: homophilic cell adhesion	protocadherin 7 isoform a precursor	684	TRUE	4:30329647-30334080
cg17001652	CXCL13	0.000962257	-0.51426	chemokine (C-X-C motif) ligand 13 (B-cell chemoattractant)	6220196	4250358	BOT	6220196	CCAACAATATTCAATACTTACTCTTAATAAATTATTTTCTTTCTTCAACA	4250358	CCAACAATATTCAATACTTACTCTTAATAAATTATTTTCTTTCTTCAACG	4	BOT	T	Red	78651931	+	10563	BLC; BCA1; ANGIE; BCA-1; BLR1L; ANGIE2; SCYB13;	NM_006419.1	GI:5453576	B-cell-homing chemokine (ligand for Burkitt s lymphoma receptor-1); small inducible cytokine B subfamily (Cys-X-Cys motif); member 13 (B-cell chemoattractant); go_component: extracellular space; go_component: soluble fraction; go_function: chemokine activity; go_process: chemotaxis; go_process: sensory perception; go_process: inflammatory response; go_process: cell-cell signaling; go_process: ele…	chemokine (C-X-C motif) ligand 13 (B-cell chemoattractant)	504	FALSE
cg18806365	FABP5	0.000995522	-0.911679	fatty acid binding protein 5 (psoriasis-associated)	1030056	1690014	TOP	1030056	TTCCTTCCAACTACTAAACTATAACCATAATAAATACAAACAAACTAACA	1690014	TTCCTTCCAACTACTAAACTATAACCATAATAAATACGAACGAACTAACG	8	TOP	T	Red	82355340	+	2171	EFABP; E-FABP; PAFABP; PA-FABP;	NM_001444.1	GI:4557580	go_component: cytoplasm; go_function: fatty acid binding; go_process: transport; go_process: lipid metabolism; go_process: epidermis development	fatty acid binding protein 5 (psoriasis-associated)	24	TRUE	8:82354745-82356292
cg04044684	CHFR	0.000998708	-1.22891	checkpoint with forkhead and ring finger domains	5220341	6370020	BOT	5220341	ACCCTCTTAAAACCACCCTTAAAAACTCCTCATAAATACAAACATTAACA	6370020	ACCCTCTTAAAACCGCCCTTAAAAACTCCTCATAAATACAAACATTAACG	12	BOT	C	Grn	NA	-	55743	RNF116; RNF196; FLJ10796;	NT_024477.13		go_component: nucleus; go_component: ubiquitin ligase complex; go_function: ligase activity; go_function: zinc ion binding; go_function: metal ion binding; go_function: ubiquitin-protein ligase activity; go_process: mitosis; go_process: cell cycle; go_process: cell division; go_process: mitotic checkpoint; go_process: protein ubiquitination	checkpoint with forkhead and ring finger domains	NA	TRUE	12:131973620-131975130
cg04612566	C8orf31	0.00100811	-0.492402	hypothetical protein LOC286122	4040259	4070465	BOT	4040259	ATCCCCAAACCTTACTAAACATACATAATATCAAAAAATACATTAAAACA	4070465	ATCCCCAAACCTTACTAAACATACGTAATATCAAAAAATACATTAAAACG	8	TOP	C	Grn	144192054	+	286122	FLJ37131; MGC90155;	NM_173687.1	GI:27735122	synonyms: FLJ37131; MGC90155	hypothetical protein LOC286122	27	FALSE
cg13150977	FLJ43276	0.00101748	-1.05088	hypothetical protein LOC388165	6130242	3370138	BOT	6130242	ACAAAAAAAACACCTCCTATCAATAAAATCTATTACAAAAAAAACAACCA	3370138	ACAAAAAAAACGCCTCCTATCGATAAAATCTATTACAAAAAAAACAACCG	15	BOT	C	Grn	82915030	-	388165		NM_207382.1	GI:46409387		hypothetical protein LOC388165	105	TRUE	15:82914215-82915525
cg21087137	MGC26856	0.00101748	0.831882	hypothetical protein LOC256710	6220653	1990594	TOP	6220653	ATAATACAAAAACATAAAAAAATCAAATTACCCCAACCATTACTAATCCA	1990594	GTAATACGAAAACGTAAAAAAATCGAATTACCCCAACCGTTACTAATCCG	12	BOT	C	Grn	74014730	+	256710	PRO7434; ALKN2972;	NM_152779.1	GI:22749526	go_component: extracellular region	hypothetical protein LOC256710	6	TRUE	12:74014606-74014870
cg19194454	NQO1	0.00101748	-0.694061	NAD(P)H menadione oxidoreductase 1; dioxin-inducible isoform a	60671	4570722	BOT	60671	CAATCACAATAACTCAACAAAATCTAAACCTAAAACACCACAATAATCCA	4570722	CAATCACAATAACTCAACAAAATCTAAACCTAAAACACCACAATAATCCG	16	BOT	C	Grn	68318034	-	1728	DTD; QR1; DHQU; DIA4; NMOR1; NMORI;	NM_000903.2	GI:70995356	isoform a is encoded by transcript variant 1; diaphorase (NADH/NADPH) (cytochrome b-5 reductase); quinone reductase 1; DT-diaphorase; azoreductase; phylloquinone reductase; menadione reductase; diaphorase-4; NAD(P)H:quinone oxireductase; NAD(P)H:Quinone acceptor oxidoreductase type 1; NAD(P)H:menadione oxidoreductase 1; dioxin-inducible 1; go_component: cytoplasm; go_function: oxidoreductase acti…	NAD(P)H menadione oxidoreductase 1; dioxin-inducible isoform a	345	FALSE
cg11956146	CABYR	0.0011123	0.85227	calcium-binding tyrosine phosphorylation-regulated protein isoform a	7380601	6480324	TOP	7380601	ACCTCCTTAAATAATACAAAACTTTATAATACAAAACTTCATAATACACA	6480324	GCCTCCTTAAATAATACGAAACTTTATAATACGAAACTTCGTAATACACG	18	BOT	C	Grn	19972953	+	26256	CBP86; FSP-2; MGC9117;	NM_012189.2	GI:24797107	isoform a is encoded by transcript variant 1; calcium-binding tyrosine-(Y)-phosphorylation regulated (fibrousheathin 2); testis-specific calcium-binding protein CBP86; fibrousheathin II; go_component: nucleus; go_component: cytoskeleton; go_function: calcium ion binding; go_function: structural molecule activity; go_function: cAMP-dependent protein kinase regulator activity; go_process: signal tr…	calcium-binding tyrosine phosphorylation-regulated protein isoform a	19	TRUE	18:19972720-19974281
cg15010390	NDUFC1	0.00112089	1.11162	NADH dehydrogenase (ubiquinone) 1; subcomplex unknown; 1; 6kDa	2640139	6110603	BOT	2640139	CAAATAACACTAATTCTATTACCAACTCAAAAAAACTAAACTAAACCACA	6110603	CAAATAACGCTAATTCTATTACCAACTCGAAAAAACTAAACTAAACCACG	4	BOT	C	Grn	140436407	-	4717	KFYI; MGC117464; MGC126847;	NM_002494.2	GI:34850063	NADH dehydrogenase (ubiquinone) 1; subcomplex unknown; 1 (6kD; KFYI); go_component: mitochondrion; go_function: oxidoreductase activity; go_function: NADH dehydrogenase activity; go_function: NADH dehydrogenase (ubiquinone) activity; go_process: mitochondrial electron transport; NADH to ubiquinone	NADH dehydrogenase (ubiquinone) 1; subcomplex unknown; 1; 6kDa	0	TRUE	4:140435797-140436662
cg13565157	PDE1B	0.00115582	-0.542088	phosphodiesterase 1B; calmodulin-dependent	6380382	6380079	TOP	6380382	TATATATATAATTATAATTCCATATATCCACATATACCTAACTACCTACA	6380079	TATATATATAATTATAATTCCATATATCCACGTATACCTAACTACCTACG	12	TOP	T	Red	53229671	+	5153	PDE1B1; PDES1B;	NM_000924.2	GI:24431942	Phosphodiesterase-1B; phosphodiesterase IB; phosphodiesterase IB; calmodulin-dependent; calcium/calmodulin-stimulated cyclic nucleotide phosphodiesterase; presumed 63kDa form of the type 1 cyclic nucleotide phosphodiesterase family known as PDE1B; calmodulin-stimulated phosphodiesterase PDE1B1; go_function: calmodulin binding; go_function: hydrolase activity; go_function: calmodulin-dependent cyc…	phosphodiesterase 1B; calmodulin-dependent	395	TRUE	12:53229192-53229864
cg20795913	MLX	0.00115761	-0.938638	transcription factor-like protein 4 isoform gamma	6280561	2470289	BOT	6280561	AAACACATTTTATAAAATAAAATCCCCTCAATTAACTTATCAACACACCA	2470289	AAACGCGTTTTATAAAATAAAATCCCCTCAATTAACTTATCAACACACCG	17	BOT	C	Grn	37972604	+	6945	MAD7; MXD7; TCFL4;	NM_170607.2	GI:38201610	isoform gamma is encoded by transcript variant 3; MAX-like bHLHZIP protein; BigMax protein; transcription factor-like 4; go_component: nucleus; go_component: nucleus; go_component: cytoplasm; go_function: transcription regulator activity; go_function: transcription factor activity; go_process: regulation of transcription; go_process: regulation of transcription; DNA-dependent; go_process: regulat…	transcription factor-like protein 4 isoform gamma	248	TRUE	17:37972123-37973279
cg18611847	RGS16	0.00116204	0.466218	regulator of G-protein signalling 16	6900468	2640433	TOP	6900468	TATTACTAAAAATCAACAAATACTTTTCCCTAAAAAACTAAATATACACA	2640433	TATTACTAAAAATCGACAAATACTTTTCCCTAAAAAACTAAATATACACG	1	TOP	T	Red	180840166	-	6004	RGS-R; A28-RGS14; A28-RGS14P;	NM_002928.2	GI:34452689	go_function: calmodulin binding; go_function: signal transducer activity; go_function: GTPase activator activity; go_process: visual perception; go_process: negative regulation of signal transduction; go_process: regulation of G-protein coupled receptor protein signaling pathway	regulator of G-protein signalling 16	216	TRUE	1:180839966-180840541
cg21625881	GNAS	0.00117793	2.36378	guanine nucleotide binding protein; alpha stimulating activity polypeptide 1 isoform a	4610161	1110273	TOP	4610161	ATATAACCCATCTTTTCATCCTAAAATTATTTATCAATAAACTTACTACA	1110273	ATATAACCCATCTTTTCGTCCTAAAATTATTTATCGATAAACTTACTACG	20	TOP	T	Red	NA	+	2778	XL; AHO; GSA; GSP; POH; XL2; GPSA; NESP; GNAS1; PHP1A; PHP1B; GNASXL; NESP55; C20orf45; MGC33735; XLalphas; dJ309F20.1.1; dJ806M20.3.3;	NT_011362.9		isoform a is encoded by transcript variant 1; guanine nucleotide binding protein (G protein); alpha stimulating activity polypeptide 1; neuroendocrine secretory protein 55; paternally expressed G protein XL alpha S; guanine nucleotide regulatory protein; G-s-alpha; adenylate cyclase-stimulating G alpha protein; neuroendocrine-specific Golgi protein p55; go_component: plasma membrane; go_component…	guanine nucleotide binding protein; alpha stimulating activity polypeptide 1 isoform a	NA	TRUE	20:56862299-56864797
cg16928795	ERCC8	0.00124289	2.01812	excision repair cross-complementing rodent repair deficiency; complementation group 8 isoform 2	1770044	650706	BOT	1770044	TCCAATACTCCAACCAATATAAAAACACAATATACTAAAATTTTTATCCA	650706	TCCAATACTCCAACCGATATAAAAACACGATATACTAAAATTTTTATCCG	5	BOT	C	Grn	60276648	-	1161	CSA; CKN1;	NM_001007233.1	GI:55956769	isoform 2 is encoded by transcript variant 2; Cockayne syndrome type A; Cockayne syndrome 1 (classical); Cockayne syndrome WD-repeat protein CSA; DNA excision repair protein ERCC-8; go_component: nuclear matrix; go_component: nucleotide-excision repair complex; go_function: protein binding; go_process: transcription; go_process: sensory perception of sound; go_process: regulation of transcription…	excision repair cross-complementing rodent repair deficiency; complementation group 8 isoform 2	74	TRUE	5:60276139-60277697
cg23180489	LYNX1	0.0012883	-1.47563	secreted Ly6/uPAR related protein 2 isoform b	4220424	870592	TOP	4220424	ATTTTATTCTTTACCTTCTCCCCAACTAAAACCTAACACAAAAAAATACA	870592	ATTTTATTCTTTACCTTCTCCCCAACTAAAACCTAACACAAAAAAATACG	8	TOP	C	Grn	143856642	-	66004	SLURP2; MGC40364;	NM_177458.1	GI:29294642	isoform b is encoded by transcript variant SLURP2; Ly-6 neurotoxin-like protein 1; secreted Ly6/uPAR related protein 2; go_component: membrane; go_process: pathogenesis	secreted Ly6/uPAR related protein 2 isoform b	146	TRUE	8:143856770-143857135
cg06048973	ACTC	0.00132724	-1.11428	cardiac muscle alpha actin proprotein	450520	6250278	TOP	450520	CTTTCTAAAATATAAATACTCCCTAAATAATCTATAAATTCAATCCTCCA	6250278	CTTTCTAAAATATAAATACTCCCTAAATAATCTATAAATTCGATCCTCCG	15	BOT	C	Grn	32875153	-	70	CMD1R;	NM_005159.3	GI:46411161	smooth muscle actin; go_component: cytoskeleton; go_component: actin filament; go_function: ATP binding; go_function: protein binding; go_function: nucleotide binding; go_function: structural constituent of cytoskeleton	cardiac muscle alpha actin proprotein	246	FALSE
cg04835638	FHIT	0.00132724	-0.559271	fragile histidine triad gene	630543	2630487	TOP	630543	AAAAACTCTCACTAAAATATTTTCTTAAAAATTCTTAACTAAACCAAACA	2630487	AAAAACTCTCACTAAAATATTTTCTTAAAAATTCTTAACTAAACCGAACG	3	TOP	C	Grn	NA	-	2272	FRA3B; AP3Aase;	NT_022517.17		bis(5'-adenosyl)-triphosphatase; dinucleosidetriphosphatase; diadenosine 5';5'''-P1;P3-triphosphate hydrolase; AP3A hydrolase; tumor suppressor protein; go_component: cytoplasm; go_function: magnesium ion binding; go_function: manganese ion binding; go_function: hydrolase activity; go_function: bis(5'-adenosyl)-triphosphatase activity; go_process: cell cycle; go_process: nucleotide metabolism; go…	fragile histidine triad gene	NA	TRUE	3:60337980-60338675
cg26581729	NPDC1	0.00139727	-0.700893	neural proliferation; differentiation and control; 1	5900605	1430348	TOP	5900605	CAACCTTATACACCATAATAAACACTAAAATTCTAAAAACACTTATAACA	1430348	CGACCTTATACGCCATAATAAACGCTAAAATTCTAAAAACACTTATAACG	9	TOP	C	Grn	139060476	-	56654	CAB; CAB-; CAB1; CAB-1; DKFZP586J0523;	NM_015392.2	GI:20149616	go_component: integral to membrane	neural proliferation; differentiation and control; 1	863	TRUE	9:139059540-139061122
cg18963800	LOC158160	0.00141055	1.30165	17-beta-hydroxysteroid dehydrogenase type VII-like isoform 2	4200630	1820121	TOP	4200630	TAATACAAATACCATAAAACCTTCCTACAATAAAATACCAATCTCAAACA	1820121	TAATACAAATACCGTAAAACCTTCCTACAATAAAATACCAATCTCAAACG	10	BOT	C	Grn	38685312	+	158160	HSD17B7; FLJ40773; Hsd17b_2; MGC88684;	NM_182829.1	GI:33469144	isoform 2 is encoded by transcript variant 2; hydroxysteroid (17-beta) dehydrogenase 7; 17beta-hydroxysteroid dehydrogenase type 7 form 2; go_function: oxidoreductase activity; go_process: metabolism	17-beta-hydroxysteroid dehydrogenase type VII-like isoform 2	315	TRUE	10:38684978-38685687
cg24673765	HSPB6	0.00141139	1.18498	heat shock protein; alpha-crystallin-related; B6	6020376	1740338	BOT	6020376	AAAAACAAAATAAAAATCCCTATACCTATACAACCATCTTAACTACACCA	1740338	AAAAACAAAATAAAAATCCCTATACCTATACAACCGTCTTAACTACGCCG	19	BOT	C	Grn	40939770	-	126393	Hsp20; FLJ32389;	NM_144617.1	GI:21389432	go_function: structural constituent of eye lens; go_process: protein folding; go_process: response to unfolded protein	heat shock protein; alpha-crystallin-related; B6	61	TRUE	19:40939387-40939960
cg23566503	NNAT	0.00141139	2.99317	neuronatin isoform alpha	4280537	3520452	BOT	4280537	CAACACACAAAAAATATACCAACCAATAATAAACAATTCAACCAAAACCA	3520452	CAACACGCGAAAAATATACCAACCGATAATAAACAATTCAACCGAAACCG	20	BOT	C	Grn	NA	+	4826	Peg5; MGC1439;	NT_011362.9		isoform alpha is encoded by transcript variant 1; go_function: auxiliary transport protein activity; go_process: development; go_process: brain development; go_process: protein-lipoylation	neuronatin isoform alpha	NA	TRUE	20:35581886-35583655
cg10642330	NNAT	0.00141306	2.33067	neuronatin isoform alpha	1440133	580681	BOT	1440133	ATATAACAAATTTTTCTTACCACATAAATCACTAAATACCTAAATAATCA	580681	ATATAACGAATTTTTCTTACCGCGTAAATCGCTAAATACCTAAATAATCG	20	BOT	T	Red	35583021	+	4826	Peg5; MGC1439;	NM_005386.2	GI:32307134	isoform alpha is encoded by transcript variant 1; go_function: auxiliary transport protein activity; go_process: development; go_process: brain development; go_process: protein-lipoylation	neuronatin isoform alpha	454	TRUE	20:35581886-35583655
cg23815306	TRIP13	0.00141648	-1.34812	thyroid hormone receptor interactor 13	5130673	5390148	BOT	5130673	TTCTCAAACTTCTTCTTCTTCTTCTTTTTCTTTTCTTTATACCTCTCTCA	5390148	TTCTCGAACTTCTTCTTCTTCTTCTTTTTCTTTTCTTTATACCTCTCTCG	5	BOT	C	Grn	946004	+	9319	16E1BP;	NM_004237.2	GI:20149561	thyroid receptor interacting protein 13; go_component: nucleus; go_component: nucleus; go_function: ATP binding; go_function: ATP binding; go_function: nucleotide binding; go_function: protein binding; go_function: nucleoside-triphosphatase activity; go_function: transcription cofactor activity; go_process: transcription from RNA polymerase II promoter	thyroid hormone receptor interactor 13	1161	TRUE	5:944561-944932
cg00862041	GPRASP2	0.0014246	0.832294	G protein-coupled receptor associated sorting protein 2	2760494	4230022	TOP	2760494	AATTAAAACAAAAATACAAACACATCACAAAACAATTTAATATCCATCCA	4230022	GATTAAAACGAAAATACAAACACATCACGAAACGATTTAATATCCATCCG	X	BOT	C	Grn	101853996	+	114928	GASP2; FLJ35662; FLJ37327;	NM_138437.3	GI:51702246	go_function: binding; go_function: receptor activity; go_function: protein binding	G protein-coupled receptor associated sorting protein 2	323	TRUE	X:101853568-101854882
cg01056155	BTF3	0.00145977	1.61879	basic transcription factor 3	6520524	1170754	BOT	6520524	TAATACTCAAAAAATCTCAAATAAACCACCTAAAATTAAACACACACACA	1170754	TAATACTCAAAAAATCTCGAATAAACCACCTAAAATTAAACGCACACACG	5	BOT	C	Grn	72830033	+	689	NACB; BTF3a; BTF3b; BETA-NAC;	NM_001207.3	GI:29126237	nascent-polypeptide-associated complex beta polypeptide; RNA polymerase B transcription factor 3; go_component: nucleus; go_function: RNA polymerase II transcription factor activity; go_process: transcription; go_process: regulation of transcription; DNA-dependent; go_process: transcription from RNA polymerase II promoter	basic transcription factor 3	17	TRUE	5:72829680-72830523
cg03135127	TRMT1	0.00150509	0.422363	TRM1 tRNA methyltransferase 1	520300	4830674	TOP	520300	ATTTTAAAAATAACTAATCCCTATAAAACCAATACCCTCATACAAACCCA	4830674	GTTTTAAAAATAACTAATCCCTATAAAACCGATACCCTCGTACAAACCCG	19	BOT	C	Grn	13088332	-	55621	FLJ20244;	NM_017722.2	GI:31542702	go_function: RNA binding; go_function: transferase activity; go_function: tRNA (guanine-N2-)-methyltransferase activity; go_function: S-adenosylmethionine-dependent methyltransferase activity; go_process: tRNA processing	TRM1 tRNA methyltransferase 1	89	TRUE	19:13087805-13088811
cg01667384	FLT3LG	0.00153885	-1.25837	fms-related tyrosine kinase 3 ligand	6620022	7210451	BOT	6620022	CAATACATAATAAACTAAAACTAAAACCCAAATCTATCTCTAAAAACTCA	7210451	CAATACATAATAAACTAAAACTAAAACCCGAATCTATCTCTAAAAACTCG	19	BOT	C	Grn	54669298	+	2323		NM_001459.2	GI:38455415	go_component: membrane; go_component: extracellular space; go_component: integral to membrane; go_component: soluble fraction; go_function: cytokine activity; go_process: signal transduction; go_process: positive regulation of cell proliferation	fms-related tyrosine kinase 3 ligand	220	TRUE	19:54669027-54669358
cg23995753	LY75	0.00154028	1.1437	lymphocyte antigen 75	2000544	3610114	TOP	2000544	CTCTTATATAATATTACTAAAATATAAAATTCCCCATCTACCCTCTTACA	3610114	CTCTTATATAATATTACTAAAATATAAAATTCCCCATCTACCCTCTTACG	2	TOP	T	Red	160469493	-	4065	CD205; CLEC13B; DEC-205; GP200-MR6;	NM_002349.1	GI:4505052	go_component: membrane; go_component: integral to plasma membrane; go_function: sugar binding; go_function: receptor activity; go_process: endocytosis; go_process: inflammatory response	lymphocyte antigen 75	515	TRUE	2:160468681-160469809
cg20557104	B3GALT7	0.00158298	-1.42966	UDP-Gal:betaGal beta 1;3-galactosyltransferase polypeptide 7	4280451	3520445	TOP	4280451	CCTCCTACCCCAAAAAACTAAATATAAATATTCCTAAAATCACAATACCA	3520445	CCTCCTACCCCAAAAAACTAAATATAAATATTCCTAAAATCACAATACCG	19	TOP	C	Grn	46626475	-	374907	B3GNT8; BGALT15; beta3Gn-T8;	NM_198540.2	GI:42821106	beta galactosyltransferase BGALT15; beta1;3-N-acetylglucosaminyltransferase 8; go_component: membrane; go_function: galactosyltransferase activity; go_function: transferase activity; transferring glycosyl groups; go_process: protein amino acid glycosylation	UDP-Gal:betaGal beta 1;3-galactosyltransferase polypeptide 7	322	FALSE
cg26912636	TMEPAI	0.00166722	-0.926935	transmembrane prostate androgen-induced protein isoform a	7330307	4780139	BOT	7330307	AAAACCCACTTCCTACACCAACTTTCTCTAAATTCTTCAAAATAAATTCA	4780139	AAAACCCACTTCCTACACCGACTTTCTCTAAATTCTTCAAAATAAATTCG	20	BOT	C	Grn	55719947	-	56937	STAG1; PMEPA1;	NM_020182.3	GI:40317614	isoform a is encoded by transcript variant 1; solid tumor-associated 1 protein; go_component: integral to membrane; go_function: molecular function unknown; go_process: androgen receptor signaling pathway	transmembrane prostate androgen-induced protein isoform a	150	FALSE
cg13038560	FLJ22555	0.00169581	-0.670061	hypothetical protein LOC79568	10168	2680068	TOP	10168	AACAAAACTACAATTCTAAATATTACAAAAATCAAATAAACTAAACACCA	2680068	AACAAAACTACAATTCTAAATATTACAAAAATCGAATAAACTAAACGCCG	2	TOP	T	Red	200528285	+	79568	DKFZp666A212;	NM_024520.1	GI:13375659	synonym: DKFZp666A212	hypothetical protein LOC79568	927	TRUE	2:200527020-200527755
cg17391474	BRP44L	0.00171398	0.51924	brain protein 44-like	6380768	6060739	TOP	6380768	CCAACAAAAACATAAAAATAACATTTCTCTAACCCACAAAACTATAAACA	6060739	CCAACGAAAACGTAAAAATAACATTTCTCTAACCCACAAAACTATAAACG	6	BOT	C	Grn	166716476	-	51660	CGI-129; dJ68L15.3;	NM_016098.1	GI:7706368	HSPC040 protein; go_function: molecular function unknown	brain protein 44-like	258	TRUE	6:166715897-166717656
cg07533148	TRIM58	0.00171398	-3.04644	tripartite motif-containing 58	20706	110056	TOP	20706	CCAACAACTAACAAACCTAATAAAAAACATACAACAACTAAAATTAAACA	110056	CCGACAACTAACGAACCTAATAAAAAACGTACGACGACTAAAATTAAACG	1	BOT	C	Grn	246087124	+	25893	BIA2; DKFZp434C091;	NM_015431.2	GI:40353772	synonyms: BIA2; DKFZp434C091	tripartite motif-containing 58	311	TRUE	1:246086350-246088254
cg21415080	BANF1	0.00172757	0.412208	barrier to autointegration factor 1	5890056	6400369	BOT	5890056	ACTATAAAACTTTTTATTCTATTAACTAATATATATAACCCCCAATCACA	6400369	ACTATAAAACTTTTTATTCTATTAACTAATATATATAACCCCCAATCACG	11	TOP	T	Red	65526126	+	8815	BAF; BCRP1; D14S1460; MGC111161;	NM_003860.2	GI:11038645	go_component: nucleus; go_component: chromosome; go_function: DNA binding; go_process: response to virus	barrier to autointegration factor 1	1134	FALSE
cg05001145	ELL2	0.00173855	0.723986	elongation factor; RNA polymerase II; 2	6650053	2750053	BOT	6650053	TCACAAAAACAAACCCAAAATCACTAAAATTTTACTCCTAAAACAAAACA	2750053	TCACGAAAACGAACCCAAAATCACTAAAATTTTACTCCTAAAACGAAACG	5	TOP	T	Red	95323531	-	22936		NM_012081.3	GI:34222159	ELL-related RNA polymerase II; elongation factor; go_component: nucleus; go_component: transcription elongation factor complex; go_function: RNA polymerase II transcription factor activity; go_process: transcription; go_process: regulation of transcription; DNA-dependent; go_process: RNA elongation from RNA polymerase II promoter	elongation factor; RNA polymerase II; 2	44	TRUE	5:95321576-95323990
cg13749822	HHIP	0.00174766	-0.661115	hedgehog-interacting protein	1010731	6280519	BOT	1010731	TACCTCTAAATCAAACCCCAAAAAAAATCTTTAAAAACTTAAACTTCACA	6280519	TACCTCTAAATCAAACCCCAAAAAAAATCTTTAAAAACTTAAACTTCACG	4	TOP	T	Red	145786623	+	64399	HIP; FLJ20992; FLJ90230;	NM_022475.1	GI:20143972	synonyms: HIP; FLJ20992; FLJ90230	hedgehog-interacting protein	510	TRUE	4:145785521-145786153
cg11025793	STX10	0.00176855	0.604753	syntaxin 10	2690717	2340056	BOT	2690717	AAAAATAAACAAATTATCTAAAAAAATCCTCAAAAAATCACCCCCTTACA	2340056	AAAAATAAACGAATTATCTAAAAAAATCCTCGAAAAATCGCCCCCTTACG	19	BOT	C	Grn	13121987	-	8677	SYN10; hsyn10;	NM_003765.1	GI:4507284	go_component: membrane; go_component: Golgi stack; go_component: Golgi membrane; go_component: integral to membrane; go_function: protein transporter activity; go_process: intracellular protein transport	syntaxin 10	1028	TRUE	19:13120951-13124346
cg22198623	MT1G	0.00178127	0.548636	metallothionein 1G	5050202	2030482	BOT	5050202	CTCTCTATAATATCTAAAAATTTAACATCCCAAAACACAAAACCCAAACA	2030482	CTCTCTATAATATCTAAAAATTTAACATCCCAAAACACAAAACCCGAACG	16	TOP	T	Red	55259478	-	4495	MT1; MT1K; MGC12386;	NM_005950.1	GI:10835229	go_function: metal ion binding; go_function: copper ion binding; go_function: cadmium ion binding	metallothionein 1G	109	TRUE	16:55259326-55259869
cg14391622	SLC12A8	0.00180974	0.97769	solute carrier family 12; member 8	2340180	4610746	TOP	2340180	ACAAAAACCTACCCTATACAACTCTAAAAAATAACTATAAACACTACACA	4610746	ACAAAAACCTACCCTATACGACTCTAAAAAATAACTATAAACACTACACG	3	BOT	C	Grn	126414273	-	84561	CCC9; FLJ23188; DKFZp686L18248;	NM_024628.4	GI:42740889	solute carrier family 12 (sodium/potassium/chloride transporters); member 8; cation-chloride cotransporter 9; go_component: membrane; go_component: integral to membrane; go_function: amino acid-polyamine transporter activity; go_process: transport; go_process: amino acid transport	solute carrier family 12; member 8	373	FALSE
cg12532500	STARD13	0.00182095	0.951367	START domain containing 13 isoform gamma	150102	6450348	BOT	150102	AATCAAACTACAAAACACTCTCCTTACAAAATAAACCAAATTCTAACACA	6450348	AATCAAACTACAAAACGCTCTCCTTACAAAATAAACCGAATTCTAACACG	13	BOT	C	Grn	32757892	-	90627	DLC2; GT650; 4902678;	NM_052851.1	GI:16445030	isoform gamma is encoded by transcript variant gamma; Rho GTPase activating protein on chromosome 13q12; deleted in liver cancer 2; go_function: protein binding; go_function: GTPase activator activity	START domain containing 13 isoform gamma	256	FALSE
cg01353448	C7orf16	0.00194928	1.04486	G-substrate	5420754	460446	BOT	5420754	TCACCACAAAAATTCTTAAAATAAAAATCTAAAACACTTACCAATCAACA	460446	TCACCACAAAAATTCTTAAAATAAAAATCTAAAACACTTACCAATCAACG	7	BOT	C	Grn	31693372	+	10842	GSBS;	NM_006658.2	GI:31542288	go_component: soluble fraction; go_function: protein phosphatase inhibitor activity; go_process: behavior; go_process: signal transduction; go_process: protein kinase cascade; go_process: central nervous system development; go_process: protein amino acid phosphorylation	G-substrate	65	FALSE
cg01029592	SOX15	0.00195511	-1.20247	SRY-box 15	5820437	4150669	TOP	5820437	TTTATAACAAACAAACCAAACCTAAAAACAACTTTTAAAAACTAACTCCA	4150669	TTTATAACAAACGAACCAAACCTAAAAACAACTTTTAAAAACTAACTCCG	17	BOT	C	Grn	7434212	-	6665	SOX20; SOX26; SOX27;	NM_006942.1	GI:5902105	SRY (sex determining region Y)-box 20; go_component: chromatin; go_component: nucleus; go_function: transcription factor activity; go_function: RNA polymerase II transcription factor activity; go_process: male gonad development; go_process: establishment and/or maintenance of chromatin architecture; go_process: regulation of transcription from RNA polymerase II promoter	SRY-box 15	35	FALSE
cg14737613	RANBP3	0.00197764	-1.48323	RAN binding protein 3 isoform RANBP3-a	6250066	5570497	BOT	6250066	CATAAACTTATAAAATTAATTCTCATAACTCCAAAAAATCAAATCCCTCA	5570497	CATAAACTTATAAAATTAATTCTCGTAACTCCGAAAAATCGAATCCCTCG	19	BOT	C	Grn	5929113	-	8498	DKFZp586I1520;	NM_003624.1	GI:4506408	isoform RANBP3-a is encoded by transcript variant RANBP3-a; RAN-binding protein-3; RAN binding protein 3 transcript variant a; go_component: nucleus; go_component: nuclear pore; go_function: Ran GTPase binding; go_function: Ran GTPase binding; go_process: protein transport; go_process: intracellular transport; go_process: small GTPase mediated signal transduction	RAN binding protein 3 isoform RANBP3-a	677	TRUE	19:5928290-5929985
cg25174591	DNAH9	0.00198708	-2.31836	dynein; axonemal; heavy polypeptide 9 isoform 2	6620411	7210364	TOP	6620411	TAACCAAAACAATCCTTAACAACATTTATATACTTAATCTCCTCTCCACA	7210364	TAACCAAAACGATCCTTAACAACATTTATATACTTAATCTCCTCTCCACG	17	BOT	C	Grn	11442473	+	1770	DYH9; HL20; DNEL1; HL-20; Dnahc9; DNAH17L; KIAA0357;	NM_001372.2	GI:14577931	isoform 2 is encoded by transcript variant 2; dynein; axonemal; heavy polypeptide 17-like; ciliary dynein heavy chain; go_component: microtubule; go_component: dynein complex; go_component: cytoskeleton; go_component: axonemal dynein complex; go_function: ATP binding; go_function: ATPase activity; go_function: nucleotide binding; go_function: microtubule motor activity; go_function: microtubule m…	dynein; axonemal; heavy polypeptide 9 isoform 2	191	TRUE	17:11442192-11443226
cg15160445	GNAS	0.00198708	1.65838	guanine nucleotide binding protein; alpha stimulating activity polypeptide 1 isoform a	5080132	7000091	BOT	5080132	CATTTACCTTTAACTAACTCTAAACTCACCACAACATAATAACAAAAACA	7000091	CATTTACCTTTAACTAACTCTAAACTCACCGCAACATAATAACGAAAACG	20	TOP	C	Grn	NA	+	2778	XL; AHO; GSA; GSP; POH; XL2; GPSA; NESP; GNAS1; PHP1A; PHP1B; GNASXL; NESP55; C20orf45; MGC33735; XLalphas; dJ309F20.1.1; dJ806M20.3.3;	NT_011362.9		isoform a is encoded by transcript variant 1; guanine nucleotide binding protein (G protein); alpha stimulating activity polypeptide 1; neuroendocrine secretory protein 55; paternally expressed G protein XL alpha S; guanine nucleotide regulatory protein; G-s-alpha; adenylate cyclase-stimulating G alpha protein; neuroendocrine-specific Golgi protein p55; go_component: plasma membrane; go_component…	guanine nucleotide binding protein; alpha stimulating activity polypeptide 1 isoform a	NA	TRUE	20:56860042-56860698
cg25839766	PSG1	0.00202184	-0.561638	pregnancy specific beta-1-glycoprotein 1	1240670	5340731	TOP	1240670	TATTAAATAACCACATCCCAAATAATACCTATATATAACCATCACACACA	5340731	TATTAAATAACCACATCCCGAATAATACCTATATATAACCATCACACGCG	19	TOP	C	Grn	48075711	-	5669	SP1; B1G1; PBG1; CD66f; PSBG1; PSGGA; DHFRP2; FLJ90598; FLJ90654; PSGIIA-a; PSGIIA-b; PSGIIA-c; PSG IIA-d;	NM_006905.2	GI:21361391	pregnancy-specific B-1 glycoprotein; Human pregnancy specific beta-1-glycoprotein 1 (PSG1) gene; pregnancy-specific glycoprotein IIA form d; pregnancy-specific glycoprotein IIA form a; pregnancy-specific glycoprotein IIA form b; pregnancy-specific glycoprotein IIA form c; go_component: membrane; go_component: extracellular space; go_component: integral to membrane; go_process: pregnancy; go_proce…	pregnancy specific beta-1-glycoprotein 1	1206	FALSE
cg05906362	ARHGAP4	0.00205449	0.871935	Rho GTPase activating protein 4	7560551	7560164	TOP	7560551	ATCAAAATCATATATACCCACATTTACACAAAACCTAACTCTAACATCCA	7560164	ATCAAAATCATATATACCCGCATTTACACAAAACCTAACTCTAACATCCG	X	TOP	T	Red	152844892	-	393	C1; RGC1; p115; RhoGAP4; KIAA0131;	NM_001666.2	GI:41327157	Rho-GAP hematopoietic protein C1; go_component: cytoplasm; go_function: GTPase activator activity; go_function: SH3/SH2 adaptor activity; go_function: Rho GTPase activator activity; go_process: Rho protein signal transduction; go_process: cytoskeleton organization and biogenesis	Rho GTPase activating protein 4	1056	TRUE	X:152845741-152845966
cg08263647	LXN	0.00214818	-1.25302	latexin	3840327	6560180	BOT	3840327	AAATCTAATTACTTCACTTACATACTAAAACACAACTTCCTTATACACCA	6560180	AAATCTAATTACTTCGCTTACATACTAAAACACAACTTCCTTATACACCG	3	TOP	C	Grn	159873176	-	56925	ECI; TCI;	NM_020169.2	GI:21359932	latexin protein; go_function: enzyme inhibitor activity; go_function: metalloendopeptidase inhibitor activity	latexin	287	FALSE
cg05564266	C6orf204	0.00217223	0.832654	chromosome 6 open reading frame 204	7330242	4780541	BOT	7330242	CCACAATACTAACCCAAAATTTTTTATACAAACTAATTCATAACTAAACA	4780541	CCACAATACTAACCCAAAATTTTTTATACGAACTAATTCGTAACTAAACG	6	BOT	T	Red	119080376	-	387119	NY-BR-15; bA57K17.2; RP11-57K17.2;	NM_206921.1	GI:46048451	synonyms: NY-BR-15; bA57K17.2; RP11-57K17.2	chromosome 6 open reading frame 204	86	FALSE
cg04378886	RCN3	0.00227823	-1.48608	reticulocalbin 3; EF-hand calcium binding domain	1260603	2600139	TOP	1260603	CAAAATACAAAACATAATTATAACCAACAAAAAATCAAACAAACTCCCCA	2600139	CAAAATACAAAACATAATTATAACCAACGAAAAATCAAACAAACTCCCCG	19	TOP	T	Red	54722687	+	57333	RLP49;	NM_020650.2	GI:28626509	reticulocalbin-like; reticulocabin; go_component: endoplasmic reticulum; go_function: calcium ion binding; go_function: protein binding	reticulocalbin 3; EF-hand calcium binding domain	520	TRUE	19:54722263-54723292
cg10911660	ZNF585A	0.00234383	1.48175	zinc finger protein 585A	7000154	4860296	BOT	7000154	ATACTCTAAATAAACTTAAAAACCAATTTCCTCAAACAATCAACAAAACA	4860296	ATACTCTAAATAAACTTAAAAACCAATTTCCTCGAACAATCAACAAAACG	19	TOP	C	Grn	42355455	-	199704	FLJ23765;	NM_199126.1	GI:40217791	go_component: nucleus; go_function: zinc ion binding; go_function: nucleic acid binding; go_process: regulation of transcription; DNA-dependent	zinc finger protein 585A	90	TRUE	19:42355097-42355800
cg08222662	ZC3HAV1	0.00236257	-1.03199	zinc finger antiviral protein isoform 2	4860164	6270632	BOT	4860164	AAAACTTACACATCAAAACCTAAAATACCACAATCTAAAACCTAAAAACA	6270632	AAAACTTACACATCGAAACCTAAAATACCACGATCTAAAACCTAAAAACG	7	BOT	C	Grn	138445005	-	56829	ZAP; ZC3H2; FLB6421; ZC3HDC2; FLJ13288; MGC48898; DKFZp686H1869;	NM_024625.3	GI:27477137	isoform 2 is encoded by transcript variant 2; zinc finger antiviral protein; CCCH-type zinc finger antiviral protein; zinc finger CCCH type; antiviral 1; go_component: nucleus; go_function: metal ion binding; go_function: nucleic acid binding; go_function: NAD+ ADP-ribosyltransferase activity; go_process: protein amino acid ADP-ribosylation	zinc finger antiviral protein isoform 2	287	TRUE	7:138443489-138445521
cg26303908	GNPDA2	0.00237227	-2.01709	glucosamine-6-phosphate deaminase 2	1780220	610048	TOP	1780220	AAACACTCTTCTTACCTAAAAAATCACAATTTCTAAATCATCACTTTACA	610048	AAACGCTCTTCTTACCTAAAAAATCGCAATTTCTAAATCATCACTTTACG	4	BOT	C	Grn	44423369	-	132789	SB52;	NM_138335.1	GI:19923880	4921523I18Rik; glucosamine-6-phosphate isomerase; putative glucosamine-6-phosphate isomerase; go_function: isomerase activity; go_function: glucosamine-6-phosphate deaminase activity; go_process: carbohydrate metabolism; go_process: N-acetylglucosamine metabolism	glucosamine-6-phosphate deaminase 2	151	TRUE	4:44422614-44423637
cg07710481	SLITRK5	0.00243465	-0.959977	SLIT and NTRK-like family; member 5	1660093	450035	BOT	1660093	AAATACTAAACTCCAATCCAAAAAACTCCATACTACTTACTACAAAAACA	450035	AAATACTAAACTCCAATCCGAAAAACTCCATACTACTTACTACAAAAACG	13	TOP	T	Red	87122871	+	26050	LRRC11; KIAA0918; bA364G4.2;	NM_015567.1	GI:40217822	leucine rich repeat containing 11; slit and trk like gene 5; go_component: membrane; go_component: integral to membrane	SLIT and NTRK-like family; member 5	514	TRUE	13:87123302-87124262
cg22764341	ATP10D	0.0024466	0.754912	ATPase; Class V; type 10D	2690246	2690128	TOP	2690246	ACAATAAATTATTAAAATTACAACAAAACAATAAACCAAACCATCAACCA	2690128	ACAATAAATTATTAAAATTACAACAAAACAATAAACCAAACCGTCAACCG	4	BOT	C	Grn	47182167	+	57205	ATPVD; KIAA1487;	NM_020453.2	GI:28466988	putative type IV aminophospholipid transporting ATPase; go_component: membrane; go_component: integral to membrane; go_function: ATP binding; go_function: ATPase activity; go_function: hydrolase activity; go_function: nucleotide binding; go_function: magnesium ion binding; go_function: phospholipid-translocating ATPase activity; go_process: cation transport	ATPase; Class V; type 10D	322	TRUE	4:47181806-47182454
cg07636178	HIST1H3C	0.00263504	-1.74603	H3 histone family; member C	6280246	2470095	TOP	6280246	AATAATAAACCAATCAATCTAATCACTCTTCAACCAATAATTTTATCACA	2470095	AATAATAAACCAATCAATCTAATCACTCTTCAACCAATAATTTTATCGCG	6	BOT	C	Grn	26153618	+	8352	H3.1; H3/c; H3FC;	NM_003531.2	GI:21071022	go_component: nucleus; go_component: chromosome; go_component: nucleosome; go_function: DNA binding; go_function: protein binding; go_function: protein binding; go_function: protein binding; go_process: nucleosome assembly; go_process: chromosome organization and biogenesis (sensu Eukaryota)	H3 histone family; member C	105	FALSE
cg02976574	FNDC3B	0.00270538	1.31905	fibronectin type III domain containing 3B	2690669	770328	BOT	2690669	TAACTACCTCTCCATTCAACAATAATAACAATTCCAAAAAAATTTAATCA	770328	TAACTACCTCTCCGTTCAACAATAATAACAATTCCAAAAAAATTTAATCG	3	BOT	A	Red	173312936	+	64778	FAD104; PRO4979; FLJ23399; MGC10002; YVTM2421; DKFZp762K137;	NM_022763.2	GI:27477058	factor for adipocyte differentiation 104	fibronectin type III domain containing 3B	51	FALSE
cg18881501	MAP2K3	0.00272399	1.48938	mitogen-activated protein kinase kinase 3 isoform A	3870332	3140634	BOT	3870332	ATAACAAAACTAACCTTAATCAAATAATAACACCTAAACCTCAATCTACA	3140634	ATAACGAAACTAACCTTAATCAAATAATAACACCTAAACCTCAATCTACG	17	BOT	C	Grn	21128581	+	5606	MEK3; MKK3; MAPKK3; PRKMK3;	NM_002756.2	GI:21618346	isoform A is encoded by transcript variant A; MAPK/ERK kinase 3; MAP kinase kinase 3; dual specificity mitogen activated protein kinase kinase 3; go_function: ATP binding; go_function: nucleotide binding; go_function: protein binding; go_function: transferase activity; go_function: MAP kinase kinase activity; go_function: protein-tyrosine kinase activity; go_function: protein serine/threonine kin…	mitogen-activated protein kinase kinase 3 isoform A	612	TRUE	17:21127624-21129109
cg21250296	HIST1H2BB	0.00275776	-1.6504	H2B histone family; member F	870161	3440594	TOP	870161	AATATACTTACAATACCTAACCACCAAAATCTTAAAACTAATAAACAACA	3440594	AATATACTTACAATACCTAACCGCCGAAATCTTAAAACTAATAAACAACG	6	BOT	C	Grn	26151864	-	3018	H2B.1; H2B/f; H2BFF; MGC119804;	NM_021062.2	GI:19924303	go_component: nucleus; go_component: chromosome; go_component: nucleosome; go_component: nucleosome; go_function: DNA binding; go_function: DNA binding; go_process: nucleosome assembly; go_process: nucleosome assembly; go_process: chromosome organization and biogenesis (sensu Eukaryota)	H2B histone family; member F	520	TRUE	6:26152135-26153013
cg21218636	PCTP	0.00275776	0.508903	phosphatidylcholine transfer protein	3520475	3890598	TOP	3520475	AAAACTAACCACCAAAAACTTCTCAAAAAAACAATTCTAAAAAACCTACA	3890598	AAAACTAACCGCCGAAAACTTCTCGAAAAAACAATTCTAAAAAACCTACG	17	BOT	C	Grn	51183449	+	58488	STARD2;	NM_021213.1	GI:10864026	START domain containing 2; go_component: cytosol; go_function: lipid binding; go_function: phosphatidylcholine transporter activity; go_function: phosphatidylcholine transporter activity; go_process: lipid transport	phosphatidylcholine transfer protein	65	TRUE	17:51183319-51183903
cg12530080	PMCHL1	0.00299138	0.70495	pro-melanin-concentrating hormone-like 1	1440671	580722	BOT	1440671	ATTCAATAATATAAAATCCTTACTAACCAACCTAACTTTAAAATACTTCA	580722	ATTCGATAATATAAAATCCTTACTAACCAACCTAACTTTAAAATACTTCG	5	BOT	T	Red	22178218	+	5369		NM_031887.2	GI:19923635	go_component: extracellular region; go_function: melanin-concentrating hormone activity; go_process: behavior; go_process: synaptic transmission	pro-melanin-concentrating hormone-like 1	822	FALSE
cg25076881	OR10J1	0.00299322	-0.861991	olfactory receptor; family 10; subfamily J; member 1	130372	4880356	BOT	130372	AAAAACTATATATACATTAATCATTCTCCCAAAAATACTCTCCAACCTCA	4880356	AAAAACTATATATACATTAATCATTCTCCCAAAAATACTCTCCAACCTCG	1	TOP	T	Red	157676173	+	26476	HGMP07J; HSHGMP07J;	NM_012351.1	GI:6912549	olfactory receptor OR1-26; go_component: integral to plasma membrane; go_function: receptor activity; go_function: olfactory receptor activity; go_process: signal transduction; go_process: sensory perception of smell; go_process: fertilization (sensu Metazoa); go_process: G-protein coupled receptor protein signaling pathway	olfactory receptor; family 10; subfamily J; member 1	287	FALSE
cg23338993	UGT1A6	0.00303136	0.846363	UDP glycosyltransferase 1 family; polypeptide A6 isoform 1 precursor	7570603	7570139	BOT	7570603	CAAAAACAAATACCAAACTTTCTAACTCCTACTCTAAAATTCTCACCACA	7570139	CAAAAACAAATACCAAACTTTCTAACTCCTACTCTAAAATTCTCACCACG	2	TOP	T	Red	234265060	+	54578	GNT1; UGT1; HLUGP; UDPGT; UGT1F; HLUGP1; UGT1*6; MGC29860;	NM_001072.2	GI:45827764	isoform 1 precursor is encoded by transcript variant 1; UDP glycosyltransferase 1 family; polypeptide A6; UDP-glucuronosyltransferase 1A6; phenol-metabolizing UDP-glucuronosyltransferase; go_component: membrane; go_component: microsome; go_component: integral to membrane; go_component: endoplasmic reticulum; go_function: glucuronosyltransferase activity; go_function: glucuronosyltransferase activ…	UDP glycosyltransferase 1 family; polypeptide A6 isoform 1 precursor	102	FALSE
cg15761233	FLJ22555	0.00304768	-0.802474	hypothetical protein LOC79568	3060026	1940438	BOT	3060026	AACACCATAATTCATACCAATAATCCTAACATTTTAAAAAACCCAAATCA	1940438	AACGCCGTAATTCATACCAATAATCCTAACATTTTAAAAAACCCAAATCG	2	BOT	A	Red	200528285	+	79568	DKFZp666A212;	NM_024520.1	GI:13375659	synonym: DKFZp666A212	hypothetical protein LOC79568	970	TRUE	2:200527020-200527755
cg16358826	GABRA4	0.00309884	1.69618	gamma-aminobutyric acid A receptor; alpha 4 precursor	6280451	6280445	TOP	6280451	CCCAATATTTACTAAACTATTACTTTAAAAACACCCCATTTCTTTACCCA	6280445	CCCAATATTTACTAAACTATTACTTTAAAAACACCCCATTTCTTTACCCG	4	BOT	C	Grn	46690337	-	2557		NM_000809.2	GI:34452722	go_component: integral to membrane; go_component: postsynaptic membrane; go_component: integral to plasma membrane; go_function: ion channel activity; go_function: GABA-A receptor activity; go_function: neurotransmitter receptor activity; go_function: benzodiazepine receptor activity; go_function: extracellular ligand-gated ion channel activity; go_process: ion transport; go_process: chloride tra…	gamma-aminobutyric acid A receptor; alpha 4 precursor	684	TRUE	4:46690835-46691057
cg05751148	PTPRCAP	0.00311722	-0.741944	protein tyrosine phosphatase; receptor type; C-associated protein	4810064	5720189	TOP	4810064	CTTACCTAATCTTCCTATAAACAAAAACTTACATTCCTAAAACCTAAACA	5720189	CTTACCTAATCTTCCTATAAACGAAAACTTACATTCCTAAAACCTAAACG	11	TOP	A	Red	66961729	-	5790	LPAP; CD45-AP;	NM_005608.2	GI:65507613	protein tyrosine phosphatase; receptor type; c polypeptide-associated protein; PTPRC-associated protein; CD45 associated protein; lymphocyte phosphatase-associated phosphoprotein; go_component: plasma membrane; go_component: integral to plasma membrane; go_process: defense response	protein tyrosine phosphatase; receptor type; C-associated protein	354	FALSE
cg09738100	MRPS9	0.00317952	0.382657	mitochondrial ribosomal protein S9	4150328	1940128	TOP	4150328	CCAAAAACTATCCTATACAAAAACTTCTCAAACCTTTAAATCAAAAAACA	1940128	CCAAAAACTATCCTATACAAAAACTTCTCGAACCTTTAAATCAAAAAACG	2	TOP	T	Red	105020938	+	64965	RPMS9;	NM_182640.1	GI:33188462	28S ribosomal protein S9; mitochondrial; go_component: ribosome; go_component: mitochondrion; go_function: structural constituent of ribosome; go_process: protein biosynthesis	mitochondrial ribosomal protein S9	84	TRUE	2:105020375-105021395
cg11750883	C1orf42	0.00318642	-0.910291	chromosome 1 open reading frame 42	6290491	6290204	TOP	6290491	ACATTCTCCAACTAAAATAAACCACCTACTAAACAATAAATTAAACAACA	6290204	ACGTTCTCCAACTAAAATAAACCACCTACTAAACAATAAATTAAACAACG	1	TOP	T	Red	150753602	+	54544	NICE-1;	NM_019060.1	GI:9506922	synonym: NICE-1	chromosome 1 open reading frame 42	28	FALSE
cg02681442	FOXG1B	0.00322382	2.06932	forkhead box G1B	7200204	2900397	TOP	7200204	CAACCCTAATATACACCTATAACTCAAAAAATTAATTATAACTATAACCA	2900397	CAACCCTAATATACGCCTATAACTCGAAAAATTAATTATAACTATAACCG	14	BOT	C	Grn	28306038	+	2290	BF1; QIN; FKH2; HFK1; FKHL1; FKHL4; HBF-1;	NM_005249.3	GI:32307176	oncogene QIN; forkhead (Drosophila)-like 1; forkhead (Drosophila)-like 4; go_component: nucleus; go_function: transcription factor activity; go_process: development; go_process: transcription; go_process: brain development; go_process: regulation of transcription; DNA-dependent	forkhead box G1B	279	TRUE	14:28304543-28307751
cg08942875	OCIAD2	0.00323823	-0.881715	OCIA domain containing 2 isoform 2	7320072	1240600	TOP	7320072	AACACTTAAACTAATAAAATCACCCTACTACCACCTAACAATCACTTTCA	1240600	AACACTTAAACTAATAAAATCACCCTACTACCACCTAACAATCACTTTCG	4	BOT	C	Grn	48603572	-	132299	MGC45416; DKFZp686C03164;	NM_152398.2	GI:62244008	isoform 2 is encoded by transcript variant 2; ovarian carcinoma immunoreactive antigen	OCIA domain containing 2 isoform 2	87	TRUE	4:48602969-48603709
cg23780947	TMEM48	0.00323823	0.813963	transmembrane protein 48	1570286	3840719	TOP	1570286	TTCTCAATACTTTAAACCTCAATAAAATCTCTAAATACATATCACTAACA	3840719	TTCTCAATACTTTAAACCTCAATAAAATCTCTAAATACATATCGCTAACG	1	BOT	C	Grn	54076763	-	55706	NDC1; FLJ10407; FLJ12556; FLJ34120; RP4-654H19.1;	NM_018087.3	GI:37059744	go_component: integral to membrane	transmembrane protein 48	677	FALSE
cg14886269	TNFRSF18	0.00334004	1.30364	tumor necrosis factor receptor superfamily; member 18 isoform 1 precursor	430431	160446	TOP	430431	AACTATAAACTCTTAAAACCCAAACATAACACAACACAAAACAATAAACA	160446	AACTATAAACTCTTAAAACCCGAACATAACACAACACGAAACGATAAACG	1	TOP	C	Grn	1131952	-	8784	AITR; GITR; GITR-D;	NM_004195.2	GI:23238190	isoform 1 precursor is encoded by transcript variant 1; TNF receptor superfamily activation-inducible protein; glucocorticoid-induced TNFR-related protein; activation-inducible TNFR family receptor; go_component: integral to membrane; go_function: receptor activity; go_function: tumor necrosis factor receptor activity; go_process: anti-apoptosis; go_process: signal transduction	tumor necrosis factor receptor superfamily; member 18 isoform 1 precursor	162	TRUE	1:1131403-1132105
cg05221167	ZNF560	0.00334395	1.54386	zinc finger protein 560	360017	4040630	BOT	360017	TAAACAATTAAACAAAATAAAACTCTTCAAAATTCTAATTTCCCTCCACA	4040630	TAAACAATTAAACAAAATAAAACTCTTCAAAATTCTAATTTCCCTCCGCG	19	TOP	T	Red	9470279	-	147741	FLJ31986; MGC119490; MGC119493;	NM_152476.1	GI:22749002	go_component: nucleus; go_function: zinc ion binding; go_function: nucleic acid binding; go_process: regulation of transcription; DNA-dependent	zinc finger protein 560	118	TRUE	19:9469758-9470740
cg13279585	0	0.00338916	-0.419326		1230288	1230397	TOP	1230288	CACAAAAAAACTCTTTTTTTTCAAATTCTTAATCAAAACACTAATCATCA	1230397	CACAAAAAAACTCTTTTTTTTCAAATTCTTAATCAAAACACTAATCATCG	2	BOT	T	Red	89411551	-	50802						47	FALSE
cg22303211	SOX1	0.00338916	1.27451	SRY (sex determining region Y)-box 1	1770487	1770543	BOT	1770487	TTACTAATCTCCAAATTATACATCTTAAAATTCTCCTAAACCATCTTACA	1770543	TTACTAATCTCCGAATTATACATCTTAAAATTCTCCTAAACCATCTTACG	13	BOT	C	Grn	111769914	+	6656		NM_005986.2	GI:30179899	SRY-related HMG-box gene 1; go_component: nucleus; go_function: DNA binding; go_function: transcription factor activity; go_process: regulation of transcription; DNA-dependent; go_process: regulation of transcription; DNA-dependent; go_process: establishment and/or maintenance of chromatin architecture	SRY (sex determining region Y)-box 1	258	TRUE	13:111768043-111771727
cg07940804	ACTRT1	0.00340655	1.16575	actin-related protein T1	6960451	5050615	BOT	6960451	AACTCAATCATAAATACAAACTATTAACTAAATTTTACTCCAAACTCCCA	5050615	AACTCGATCATAAATACAAACTATTAACTAAATTTTACTCCAAACTCCCG	X	TOP	C	Grn	127014058	-	139741	AIP1; ARIP1; HSD27; ARP-T1; KIAA0705; MGC26590; RP1-203C2.1;	NM_138289.1	GI:19923075	go_function: protein binding	actin-related protein T1	475	FALSE
cg20740029	SLC5A8	0.00350468	-1.22028	solute carrier family 5 (iodide transporter); member 8	4220347	870411	BOT	4220347	CAAAACAACAAATCAATTTTCCAAAATCCCATACCTAAATTTAAAAAACA	870411	CAAAACAACGAATCGATTTTCCGAAATCCCATACCTAAATTTAAAAAACG	12	BOT	C	Grn	100128120	-	160728	AIT; MGC125354;	NM_145913.2	GI:33942075	apical iodide transporter; go_component: membrane; go_component: integral to membrane; go_function: transporter activity; go_process: ion transport; go_process: sodium ion transport	solute carrier family 5 (iodide transporter); member 8	154	TRUE	12:100127137-100128325
cg00419564	S100A6	0.00354104	0.85478	S100 calcium-binding protein A6	6280730	2470358	BOT	6280730	CTAAAATAACCCTAAATATCCTCTATAAAACACCAACATCCTATAAAACA	2470358	CTAAAATAACCCTAAATATCCTCTATAAAACACCGACATCCTATAAAACG	1	BOT	C	Grn	151775341	-	6277	2A9; PRA; 5B10; CABP; CACY;	NM_014624.3	GI:52352807	S100 calcium-binding protein A6 (calcyclin); prolactin receptor-associated protein; go_component: cytoplasm; go_component: nuclear envelope; go_function: protein binding; go_function: growth factor activity; go_function: calcium ion binding; go_process: cell cycle; go_process: axonogenesis; go_process: cell proliferation; go_process: cell-cell signaling; go_process: signal transduction; go_proces…	S100 calcium-binding protein A6	143	TRUE	1:151774923-151775537
cg22473973	BNIP3	0.00364783	0.550258	BCL2/adenovirus E1B 19kD-interacting protein 3	5870520	5960370	TOP	5870520	TAATCATTAAAACCAATACTAATCTAAACTACAAACCACAAAAAACAACA	5960370	TAATCATTAAAACCAATACTAATCTAAACTACAAACCGCGAAAAACAACG	10	BOT	T	Red	133645425	-	664	NIP3;	NM_004052.2	GI:7669480	go_component: membrane; go_component: integral to membrane; go_component: mitochondrial envelope; go_function: protein binding; go_function: protein binding; go_process: apoptosis; go_process: anti-apoptosis; go_process: positive regulation of apoptosis	BCL2/adenovirus E1B 19kD-interacting protein 3	524	TRUE	10:133644338-133646745
cg26219051	SCUBE1	0.0036574	-0.775089	signal peptide-CUB domian-EGF-related 1	4640521	5870767	TOP	4640521	ACTCACTAAACACAAAATCTAAACCAAACTAAAACTACTTAAAAACTACA	5870767	ACTCGCTAAACGCGAAATCTAAACCAAACTAAAACTACTTAAAAACTACG	22	BOT	C	Grn	42069231	-	80274		NM_173050.1	GI:27413157	signal peptide-CUB domain-EGF-related 1; go_component: membrane; go_component: external side of plasma membrane; go_function: calcium ion binding; go_function: calcium ion binding; go_function: transmembrane receptor activity; go_function: protein heterodimerization activity; go_process: blood coagulation; go_process: blood coagulation; go_process: inflammatory response; go_process: adult heart d…	signal peptide-CUB domian-EGF-related 1	342	TRUE	22:42068200-42070244
cg17439480	LOC203427	0.00367544	0.4158	mitochondrial solute carrier protein	3170452	630364	BOT	3170452	CTCTCAAAACCCAACCTACTAAACATCTTACTTCCTAAATATTCAATACA	630364	CTCTCAAAACCCAACCTACTAAACATCTTACTTCCTAAATATTCAATACG	X	BOT	C	Grn	118417051	+	203427		NM_145305.1	GI:21687150		mitochondrial solute carrier protein	19	TRUE	X:118416957-118417928
cg22334665	SLC22A16	0.00367544	-0.88303	solute carrier family 22; member 16	4010324	2510475	BOT	4010324	TAAACCTCTAACAACAAAACCTAACATAATAAACAAAAACACTAAACTCA	2510475	TAAACCTCTAACAACGAAACCTAACATAATAAACAAAAACGCTAAACTCG	6	BOT	C	Grn	110904537	-	85413	CT2; OCT6; OKB1; FLIPT2; dJ261K5.1;	NM_033125.2	GI:31542326	fly-like putative organic ion transporter 2; organic cation transporter 6; carnitine transporter 2; WUGSC:RG331P03.1; go_component: plasma membrane; go_component: integral to membrane; go_component: integral to membrane; go_function: symporter activity; go_function: transporter activity; go_function: ion transporter activity; go_function: carnitine transporter activity; go_function: carnitine tra…	solute carrier family 22; member 16	347	TRUE	6:110903841-110905894
cg02229516	TRMT1	0.00375514	0.455253	TRM1 tRNA methyltransferase 1	7510768	7040332	TOP	7510768	AAATAAAACTTAACCACAAAAACAATCCTTACATAAAACATCCACTAACA	7040332	AAATAAAACTTAACCACAAAAACGATCCTTACATAAAACATCCGCTAACG	19	BOT	C	Grn	13088332	-	55621	FLJ20244;	NM_017722.2	GI:31542702	go_function: RNA binding; go_function: transferase activity; go_function: tRNA (guanine-N2-)-methyltransferase activity; go_function: S-adenosylmethionine-dependent methyltransferase activity; go_process: tRNA processing	TRM1 tRNA methyltransferase 1	104	TRUE	19:13087805-13088811
cg20727114	CPT1C	0.00382939	0.447681	carnitine palmitoyltransferase 1C	5720040	2060288	BOT	5720040	ATCTCTTAATCTCCTATCTCTTCAAAAAACAAAACTCAACTAAAAAATCA	2060288	ATCTCTTAATCTCCTATCTCTTCGAAAAACAAAACTCAACTAAAAAATCG	19	BOT	C	Grn	54886219	+	126129	CATL1; CPTIC; FLJ23809;	NM_152359.1	GI:22748776	carnitine palmitoyltransferase I related C; carnitine acyltransferase-like protein 1; go_component: mitochondrion; go_component: outer membrane; go_component: integral to membrane; go_function: transferase activity; go_function: acyltransferase activity; go_function: carnitine O-palmitoyltransferase activity; go_process: lipid metabolism; go_process: fatty acid metabolism	carnitine palmitoyltransferase 1C	287	TRUE	19:54884420-54887044
cg26177629	RAB18	0.00384695	-1.30178	RAB18; member RAS oncogene family	70059	6580458	BOT	70059	AAACAACCCAAAAAACTTAAACCTAACAAAAACCAAAAACCAAACAAACA	6580458	AAACGACCCAAAAAACTTAAACCTAACAAAAACCGAAAACCAAACAAACG	10	BOT	C	Grn	27833255	+	22931	RAB18LI1;	NM_021252.3	GI:34222129	RAB18 small GTPase; go_component: cellular component unknown; go_function: GTP binding; go_function: nucleotide binding; go_function: GTPase activity; go_process: endocytosis; go_process: protein transport; go_process: intracellular protein transport; go_process: small GTPase mediated signal transduction; go_process: small GTPase mediated signal transduction	RAB18; member RAS oncogene family	300	TRUE	10:27832910-27833948
cg12629244	FAM20B	0.00404261	-0.845242	family with sequence similarity 20; member B	6330484	5560129	BOT	6330484	ACATCTATTTTTTACTAAAAACCATAAACCCCATAAAAACAAATCAATCA	5560129	ACATCTATTTTTTACTAAAAACCGTAAACCCCATAAAAACAAATCAATCG	1	BOT	C	Grn	177261697	+	9917		NM_014864.2	GI:41281529		family with sequence similarity 20; member B	719	TRUE	1:177260801-177261024
cg09712527	KBTBD7	0.00404261	0.518694	kelch repeat and BTB (POZ) domain containing 7	110095	3610487	BOT	110095	ATAAAACTAAATTCAAAAATACAACCCATACCACAATCTATTCCAAAACA	3610487	ATAAAACTAAATTCAAAAATACGACCCGTACCGCAATCTATTCCAAAACG	13	BOT	C	Grn	40666702	-	84078	DKFZP434E2318;	NM_032138.3	GI:34222148	go_component: cellular component unknown; go_function: protein binding; go_process: biological process unknown	kelch repeat and BTB (POZ) domain containing 7	213	TRUE	13:40665699-40666949
cg10171125	SCARA5	0.00404261	-0.554817	hypothetical protein LOC286133	5570537	290452	BOT	5570537	AACAAAACCTTTAAACTAAAATATTAAAATCCCAAAACCAAAACCAACCA	290452	AACAAAACCTTTAAACTAAAATATTAAAATCCCAAAACCAAAACCGACCG	8	BOT	C	Grn	27906117	-	286133	FLJ23907; MGC45780;	NM_173833.3	GI:47271476	go_component: membrane; go_component: cytoplasm; go_function: receptor activity; go_function: scavenger receptor activity; go_process: phosphate transport	hypothetical protein LOC286133	117	TRUE	8:27906021-27906359
cg13968061	APCS	0.00407075	-0.590446	serum amyloid P component precursor	5220215	6370113	BOT	5220215	TAATAACTCTATACTCTACCAAAAACTCCTAAACCACACAAAATATATCA	6370113	TAATAACTCTATACTCTACCAAAAACTCCTAAACCACACAAAATATATCG	1	BOT	C	Grn	157824240	+	325	SAP; PTX2; MGC88159;	NM_001639.2	GI:18375514	pentaxin-related; 9.5S alpha-1-glycoprotein; go_component: extracellular space; go_function: sugar binding; go_function: calcium ion binding; go_function: unfolded protein binding; go_process: protein folding; go_process: acute-phase response; go_process: chaperone-mediated protein complex assembly	serum amyloid P component precursor	359	FALSE
cg03975694	ZNF540	0.0040981	2.37434	zinc finger protein 540	3440309	4480538	TOP	3440309	AAACAAAACCAAACTAAAAAAACATCCAACATAACTTCAAAAATACACCA	4480538	AAACAAAACCAAACTAAAAAAACGTCCAACGTAACTTCAAAAATACACCG	19	BOT	C	Grn	42734148	+	163255	Nbla10512; DKFZp313K2238; DKFZp547B0714;	NM_152606.2	GI:32306517	putative protein product of Nbla10512; go_component: nucleus; go_function: zinc ion binding; go_function: nucleic acid binding; go_process: regulation of transcription; DNA-dependent	zinc finger protein 540	164	TRUE	19:42733846-42734771
cg18870231	C1orf87	0.00415146	-0.433447	hypothetical protein LOC127795	2630209	20209	TOP	2630209	AAAAAAAACCCTAACCTAAACATCAAACCCAAATACTAAAAACAATCCCA	20209	AAAAAAAACCCTAACCTAAACATCAAACCCAAATACTAAAAACAATCCCG	1	TOP	T	Red	60312014	-	127795	FLJ44073; MGC34837;	NM_152377.1	GI:22748810	go_function: calcium ion binding	hypothetical protein LOC127795	291	FALSE
cg04469686	HSD17B7	0.0041689	1.15411	hydroxysteroid (17-beta) dehydrogenase 7	6130369	3370408	TOP	6130369	TAATACAAATACCATAAAACCTTCCTACAAAAAAATACCAATCTCAAACA	3370408	TAATACAAATACCGTAAAACCTTCCTACAAAAAAATACCAATCTCAAACG	1	BOT	C	Grn	161027120	+	51478	PRAP; MGC12523; MGC75018;	NM_016371.2	GI:50593017	17 beta-hydroxysteroid dehydrogenase type VII; 17beta hydroxysteroid dehydrogenase; go_component: integral to membrane; go_function: oxidoreductase activity; go_function: 3-keto-steroid reductase activity; go_function: estradiol 17-beta-dehydrogenase activity; go_process: metabolism; go_process: steroid biosynthesis	hydroxysteroid (17-beta) dehydrogenase 7	297	TRUE	1:161026796-161027514
cg19856594	SAGE1	0.00417311	-0.680181	sarcoma antigen 1	6040452	4560193	TOP	6040452	TATCACAAAATATATTTACCTATCAACTCCAAATTCACCCTTTTATCCCA	4560193	TATCACAAAATATATTTACCTATCAACTCCAAATTCACCCTTTTATCCCG	X	TOP	C	Grn	134803451	+	55511	SAGE;	NM_018666.1	GI:8924241	putative tumor antigen	sarcoma antigen 1	136	FALSE
cg03752885	DAPK3	0.00432706	-0.895168	death-associated protein kinase 3	940176	4850482	TOP	940176	AATAACTACACTTTCCCTAAAATAAAAACTACTAAAAAACAAACCAACCA	4850482	GATAACTACACTTTCCCTAAAATAAAAACTACTAAAAAACGAACCGACCG	19	TOP	C	Grn	3920826	-	1613	ZIP; ZIPK;	NM_001348.1	GI:4557510	go_component: nucleus; go_function: ATP binding; go_function: nucleotide binding; go_function: protein binding; go_function: transferase activity; go_function: protein-tyrosine kinase activity; go_function: protein serine/threonine kinase activity; go_process: apoptosis; go_process: induction of apoptosis; go_process: protein kinase cascade; go_process: protein amino acid phosphorylation	death-associated protein kinase 3	90	FALSE
cg25842356	MARCH3	0.00442505	-0.889962	membrane-associated ring finger (C3HC4) 3	2900458	2340019	BOT	2900458	AACAAAAACACCCAACTCCCTACTTTTAATTCTATATTAATAACTCAACA	2340019	AACAAAAACACCCAACTCCCTACTTTTAATTCTATATTAATAACTCAACG	5	BOT	C	Grn	126394149	-	115123	RNF173; MGC48332; MARCH-III;	NM_178450.2	GI:31341961	membrane-associated RING-CH protein III; go_component: integral to membrane; go_component: ubiquitin ligase complex; go_function: zinc ion binding; go_function: metal ion binding; go_function: ubiquitin-protein ligase activity; go_process: protein ubiquitination	membrane-associated ring finger (C3HC4) 3	1120	TRUE	5:126393114-126395304
cg06590711	CPXCR1	0.00442898	1.37676	hypothetical protein LOC53336	7150128	5490703	BOT	7150128	TATACTTTCTCTTTCACTTTCAACTCACAATTTATCTTCATTCTCATTCA	5490703	TATACTTTCTCTTTCACTTTCAACTCACAATTTATCTTCATTCTCATTCG	X	BOT	T	Red	87888912	+	53336		NM_033048.3	GI:34222348	go_component: nucleus; go_function: zinc ion binding; go_function: metal ion binding; go_function: nucleic acid binding	hypothetical protein LOC53336	55	FALSE
cg25293251	GOLGA5	0.00442898	-1.53371	Golgi autoantigen; golgin subfamily a; 5	2900161	730594	BOT	2900161	ATTACAACTCTAATAACACCCTAAAATTATCTTATCCATTCACTATTACA	730594	GTTACAACTCTAATAACGCCCTAAAATTATCTTATCCATTCACTATTACG	14	TOP	T	Red	92330403	+	9950	RFG5; ret-II;	NM_005113.2	GI:30260187	golgin-84; ret-fused gene 5; cell proliferation-inducing gene 31; go_component: Golgi stack; go_component: Golgi membrane; go_component: integral to plasma membrane; go_function: ATP binding; go_function: protein-tyrosine kinase activity; go_process: protein amino acid phosphorylation; go_process: cell surface receptor linked signal transduction	Golgi autoantigen; golgin subfamily a; 5	479	TRUE	14:92329900-92330864
cg16601861	ALDH1A1	0.00457579	0.72767	aldehyde dehydrogenase 1A1	4120386	6290093	TOP	4120386	TAAATTTATTCATCCAATCATATCCAAATATACAAATAAACTTTAACCCA	6290093	TAAATTTATTCATCCAATCGTATCCGAATATACAAATAAACTTTAACCCG	9	TOP	T	Red	74757789	-	216	ALDC; ALDH1; PUMB1; ALDH11; RALDH1; ALDH-E1; MGC2318;	NM_000689.3	GI:25777722	aldehyde dehydrogenase 1; soluble; aldehyde dehydrogenase; liver cytosolic; ALDH class 1; acetaldehyde dehydrogenase 1; retinal dehydrogenase 1; go_component: cytosol; go_function: androgen binding; go_function: oxidoreductase activity; go_function: retinal dehydrogenase activity; go_function: electron transporter activity; go_function: aldehyde dehydrogenase (NAD) activity; go_process: metabolis…	aldehyde dehydrogenase 1A1	38	FALSE
cg01817393	GNAS	0.00463975	0.755872	guanine nucleotide binding protein; alpha stimulating activity polypeptide 1 isoform a	2690376	1070376	BOT	2690376	TCAAAAATATCCTAAAATAATAAAATCCTTCTTCAATCCCCCCTCCCCCA	1070376	TCAAAAATATCCTAAAATAATAAAATCCTTCTTCAATCCCCCCTCCCCCG	20	TOP	A	Red	NA	+	2778	XL; AHO; GSA; GSP; POH; XL2; GPSA; NESP; GNAS1; PHP1A; PHP1B; GNASXL; NESP55; C20orf45; MGC33735; XLalphas; dJ309F20.1.1; dJ806M20.3.3;	NT_011362.9		isoform a is encoded by transcript variant 1; guanine nucleotide binding protein (G protein); alpha stimulating activity polypeptide 1; neuroendocrine secretory protein 55; paternally expressed G protein XL alpha S; guanine nucleotide regulatory protein; G-s-alpha; adenylate cyclase-stimulating G alpha protein; neuroendocrine-specific Golgi protein p55; go_component: plasma membrane; go_component…	guanine nucleotide binding protein; alpha stimulating activity polypeptide 1 isoform a	NA	TRUE	20:56860981-56861502
cg23499129	MGC35308	0.00463975	0.44666	hypothetical protein MGC35308	2120017	2120706	TOP	2120017	AAAAATAAAATTCAAACAAAAACACACAACAAAATCTAAACAAAACCCCA	2120706	GAAAATAAAATTCAAACAAAAACGCGCAACGAAATCTAAACAAAACCCCG	6	BOT	C	Grn	166641861	-	285800		NM_175922.3	GI:58331143		hypothetical protein MGC35308	615	TRUE	6:166640025-166642380
cg22858728	MPP1	0.00463975	-0.449679	palmitoylated membrane protein 1	3310059	3310719	TOP	3310059	TTAAAAACATTTTCACAATATCCAAATCTCAAAAAATAATACTACACCCA	3310719	TTAAAAACATTTTCGCAATATCCAAATCTCAAAAAATAATACTACGCCCG	X	TOP	C	Grn	153686957	-	4354	MRG1; PEMP; AAG12; EMP55; DXS552; DXS552E;	NM_002436.2	GI:6006024	membrane protein; palmitoylated 1 (55kD); erythrocyte membrane protein p55; aging-associated gene 12; go_component: membrane; go_component: membrane fraction; go_component: integral to plasma membrane; go_function: protein binding; go_function: guanylate kinase activity; go_process: signal transduction	palmitoylated membrane protein 1	386	TRUE	X:153686380-153687406
cg06335889	CBFA2T2	0.00471049	-0.549252	myeloid translocation gene-related protein 1 isoform MTGR1b	5130364	2000280	BOT	5130364	TAACAACATCTCACCTAAATTCTCCAAATACAAACCTAATAACTTTTACA	2000280	TAACAACGTCTCACCTAAATTCTCCAAATACAAACCTAATAACTTTTACG	20	BOT	C	Grn	31541589	+	9139	EHT; MTGR1; ZMYND3; DKFZp313F2116;	NM_005093.2	GI:28610154	isoform MTGR1b is encoded by transcript variant 2; MTG8-like protein; ETO homolog on chromosome 20; go_component: nucleus; go_function: metal ion binding; go_function: transcription factor activity; go_function: transcription cofactor activity; go_process: cell proliferation; go_process: regulation of transcription; DNA-dependent	myeloid translocation gene-related protein 1 isoform MTGR1b	409	TRUE	20:31541034-31542466
cg16620731	ZNF583	0.00477779	0.969671	zinc finger protein 583	1340324	990324	BOT	1340324	TATACATCAATATCCTTTATTATTAATTTTTTCCTATTAAATTCCTCCCA	990324	TATACATCAATATCCTTTATTATTAATTTTTTCCTATTAAATTCCTCCCG	19	TOP	C	Grn	61607530	+	147949	FLJ31030;	NM_152478.1	GI:22749006	go_component: nucleus; go_function: zinc ion binding; go_function: nucleic acid binding; go_process: regulation of transcription; DNA-dependent	zinc finger protein 583	639	TRUE	19:61606860-61608033
cg15341340	DNASE2	0.00485763	0.280756	deoxyribonuclease II; lysosomal precursor	7510747	7040470	BOT	7510747	AAAAATAAAAAACACCAAATACCAATCCTAACCTCTAATATAACCCAACA	7040470	AAAAATAAAAAACGCCAAATACCAATCCTAACCTCTAATATAACCCAACG	19	BOT	C	Grn	12853335	-	1777	DNL; DNL2; DNASE2A;	NM_001375.2	GI:58331228	acid DNase; R31240_2; DNase II alpha; DNase II; lysosomal; go_component: lysosome; go_function: DNA binding; go_function: hydrolase activity; go_function: endonuclease activity; go_function: deoxyribonuclease II activity; go_process: apoptosis; go_process: development; go_process: DNA metabolism	deoxyribonuclease II; lysosomal precursor	98	TRUE	19:12852616-12853955
cg15261665	LTF	0.0050017	0.624379	lactotransferrin	3060475	2850292	BOT	3060475	AAAAAAACACAAAACAAACACAAATAACAAAACCTTCATTTACCAAATCA	2850292	AAAAAAACGCAAAACAAACGCAAATAACAAAACCTTCGTTTACCAAATCG	3	BOT	C	Grn	46481399	-	4057	HLF2; GIG12;	NM_002343.2	GI:54607119	lactoferrin; growth-inhibiting protein 12; go_component: extracellular space; go_function: metal ion binding; go_function: ferric iron binding; go_function: serine-type endopeptidase activity; go_process: transport; go_process: iron ion transport; go_process: iron ion homeostasis; go_process: humoral immune response; go_process: defense response to bacteria	lactotransferrin	21	TRUE	3:46481007-46481567
cg12638745	C21orf13	0.00503638	-0.638728	hypothetical protein LOC150082	2630136	20136	BOT	2630136	CACTTAAACATAACAATCTTAATAATATTTCCCCATTCTCTATTATTTCA	20136	CACTTAAACATAACAATCTTAATAATATTTCCCCGTTCTCTATTATTTCG	21	BOT	T	Red	39737998	-	150082	MGC33295;	NM_152505.3	GI:53832012	synonym: MGC33295	hypothetical protein LOC150082	336	FALSE
cg03524308	ZNF585A	0.00515511	1.35337	zinc finger protein 585A	4540168	7320463	TOP	4540168	AAAAAACTCCATCAATAACCTAAAAAATCCATCACAATCAACAACAAACA	7320463	AAAAAACTCCATCAATAACCTAAAAAATCCGTCACAATCAACAACGAACG	19	BOT	C	Grn	42355455	-	199704	FLJ23765;	NM_199126.1	GI:40217791	go_component: nucleus; go_function: zinc ion binding; go_function: nucleic acid binding; go_process: regulation of transcription; DNA-dependent	zinc finger protein 585A	201	TRUE	19:42355097-42355800
cg26504021	IRX2	0.00516442	3.31972	iroquois homeobox protein 2	4590292	4780059	TOP	4590292	TCAAATTAACACCACCAATACAATAAACATTACAAATAACTCAAATAACA	4780059	TCAAATTAACGCCGCCGATACAATAAACATTACAAATAACTCAAATAACG	5	BOT	C	Grn	2804769	-	153572		NM_033267.2	GI:52138574	go_component: nucleus; go_function: transcription factor activity; go_process: regulation of transcription; DNA-dependent	iroquois homeobox protein 2	1113	TRUE	5:2801201-2806084
cg24076884	PCDHAC2	0.00516442	-1.7198	protocadherin alpha subfamily C; 2 isoform 2 precursor	6400255	5390332	BOT	6400255	ACACTTTACTATTCTCCTACAAAAACTTAAAATCCAACTCAAAATACTCA	5390332	ACACTTTACTATTCTCCTACAAAAACTTAAAATCCAACTCGAAATACTCG	5	BOT	C	Grn	140326536	+	56134	MGC71598; PCDH-ALPHA-C2;	NM_031883.2	GI:14717399	isoform 2 precursor is encoded by transcript variant 2; go_component: membrane; go_component: integral to plasma membrane; go_function: protein binding; go_function: calcium ion binding; go_process: cell adhesion; go_process: homophilic cell adhesion; go_process: nervous system development	protocadherin alpha subfamily C; 2 isoform 2 precursor	569	TRUE	5:140325975-140327346
cg10029076	ARMET	0.00528373	0.629986	arginine-rich; mutated in early stage tumors	990092	6660059	BOT	990092	TACTACTACTAATTTCCAAATACAACAACAAACCCAAAAATACAACTTCA	6660059	TACTACTACTAATTTCCAAATACAACAACGAACCCAAAAATACAACTTCG	3	BOT	T	Red	51397743	+	7873	ARP;	NM_006010.2	GI:54873599	arginine-rich protein; go_component: cellular component unknown; go_function: molecular function unknown; go_process: biological process unknown	arginine-rich; mutated in early stage tumors	529	TRUE	3:51396915-51398416
cg17732521	RHOG	0.00533777	0.594096	ras homolog gene family; member G	6250056	5570369	TOP	6250056	ACTTTAACTTAAAAATCCATATCCTTCATTCAACACAAAATTTCTAAACA	5570369	ACTTTAACTTAAAAATCCATATCCTTCGTTCAACACAAAATTTCTAAACG	11	BOT	C	Grn	3818760	-	391	ARHG; MGC125835; MGC125836;	NM_001665.2	GI:46249392	go_function: GTP binding; go_function: nucleotide binding; go_function: GTPase activity; go_function: protein binding; go_process: intracellular protein transport; go_process: Rho protein signal transduction; go_process: positive regulation of cell proliferation; go_process: regulation of progression through cell cycle	ras homolog gene family; member G	863	TRUE	11:3819224-3819733
cg02317907	DIRAS3	0.00537264	1.37865	DIRAS family; GTP-binding RAS-like 3	940035	4850519	TOP	940035	AACCTAACCTTACAAATACATAATAATATCCATAAACCAAACTAATACCA	4850519	AACCTAACCTTACAAATACGTAATAATATCCATAAACCAAACTAATACCG	1	TOP	C	Grn	NA	-	9077	ARHI; NOEY2;	NT_032977.8		ras homolog gene family; member I; go_component: membrane; go_function: GTP binding; go_function: nucleotide binding; go_function: GTPase activity; go_process: imprinting; go_process: small GTPase mediated signal transduction; go_process: regulation of cyclin dependent protein kinase activity	DIRAS family; GTP-binding RAS-like 3	NA	TRUE	1:68288302-68289231
cg12204574	GABRE	0.00539532	0.601289	gamma-aminobutyric acid (GABA) A receptor; epsilon isoform 1 precursor	6520521	1170360	TOP	6520521	AAAAATACTTATCACCAAACCACCACAATACTTCTAAAAACAAAAATCCA	1170360	AAAAATACTTATCACCAAACCACCGCAATACTTCTAAAAACGAAAATCCG	X	BOT	C	Grn	150893807	-	2564		NM_004961.3	GI:52426760	isoform 1 precursor is encoded by transcript variant 1; GABA(A) receptor; go_component: integral to membrane; go_component: postsynaptic membrane; go_component: integral to plasma membrane; go_function: ion channel activity; go_function: GABA-A receptor activity; go_function: GABA-A receptor activity; go_function: neurotransmitter receptor activity; go_function: extracellular ligand-gated ion cha…	gamma-aminobutyric acid (GABA) A receptor; epsilon isoform 1 precursor	379	TRUE	X:150893205-150894382
cg05896682	GALR1	0.00544861	-0.796734	galanin receptor 1	4730189	3990114	BOT	4730189	TAAAATAATTAAAACAACAAATCTTCACCCTAACTATAACAAAAACACCA	3990114	TAAAATAATTAAAACGACGAATCTTCACCCTAACTATAACAAAAACACCG	18	TOP	T	Red	NA	+	2587	GALNR; GALNR1;	NT_025004.13		go_component: plasma membrane; go_component: integral to membrane; go_component: integral to membrane; go_function: receptor activity; go_function: galanin receptor activity; go_function: galanin receptor activity; go_function: rhodopsin-like receptor activity; go_process: ion transport; go_process: digestion; go_process: signal transduction; go_process: synaptic transmission; go_process: neurope…	galanin receptor 1	NA	TRUE	18:73090255-73093032
cg21410991	ISL1	0.00556487	1.58345	islet-1	1170612	2810692	BOT	1170612	CTATTAAAACAATCAAATTAAAACACACCAATAAACCAAAATTAACTCCA	2810692	CTATTAAAACAATCAAATTAAAACGCACCGATAAACCGAAATTAACTCCG	5	BOT	C	Grn	50715026	+	3670	Isl-1;	NM_002202.1	GI:4504736	go_component: nucleus; go_function: zinc ion binding; go_function: metal ion binding; go_function: sequence-specific DNA binding; go_function: transcription factor activity; go_process: development; go_process: regulation of transcription; DNA-dependent	islet-1	818	TRUE	5:50714114-50715273
cg27061366	FARSLA	0.0056453	0.407645	phenylalanine-tRNA synthetase-like protein	6590201	5860187	TOP	6590201	TAAACATAAAACACCAAACAATAATAAACACCATAAAAAACCTTCAAACA	5860187	TAAACATAAAACACCAAACGATAATAAACGCCGTAAAAAACCTTCAAACG	19	TOP	C	Grn	12905522	-	2193	FRSA; CML33; FARSL; PheHA;	NM_004461.1	GI:4758339	cytoplasmic beta; phenylalanine-tRNA synthetase alpha-subunit; phenylalanine-tRNA synthetase-like; go_component: cytoplasm; go_component: soluble fraction; go_function: ATP binding; go_function: ligase activity; go_function: nucleotide binding; go_function: phenylalanine-tRNA ligase activity; go_process: protein biosynthesis; go_process: phenylalanyl-tRNA aminoacylation	phenylalanine-tRNA synthetase-like protein	149	TRUE	19:12904937-12905838
cg21400896	ABI3	0.0056475	-0.613621	NESH protein	7100053	2190138	BOT	7100053	AAATTCACTATACTATTTAAAAAATTCTTCTAAAACCTCACCCAAAACCA	2190138	AAATTCACTATACTATTTAAAAAATTCTTCTAAAACCTCACCCAAAACCG	17	BOT	A	Red	44642588	+	51225	NESH; SSH3BP3;	NM_016428.2	GI:29337288	new molecule containing SH3 domain; similar to e3B1; new molecule including SH3; go_component: cytoplasm; go_function: protein binding; go_process: cell motility	NESH protein	980	FALSE
cg08812936	KCNMB2	0.00571687	1.1574	calcium-activated potassium channel beta 2 subunit	2100687	2940564	TOP	2100687	AACAAAAACAACATACCTATCATAAACTAATAAATCCTACCTCCTACACA	2940564	AACAAAAACAACATACCTATCATAAACTAATAAATCCTACCTCCTACACG	3	BOT	C	Grn	179736918	+	10242	MGC22431;	NM_005832.3	GI:31317293	MaxiK channel beta 2 subunit; large conductance calcium-activated potassium channel beta 2 subunit; go_component: membrane; go_component: membrane fraction; go_component: voltage-gated potassium channel complex; go_function: ion channel activity; go_function: ion channel inhibitor activity; go_function: potassium channel regulator activity; go_function: calcium-activated potassium channel activit…	calcium-activated potassium channel beta 2 subunit	11	FALSE
cg19378133	A2BP1	0.00588432	1.40524	ataxin 2-binding protein 1 isoform 4	4900192	6400468	TOP	4900192	AATACTCAATAAATAAACCCACCTAAAAACTACCAAAACAAAAACAAACA	6400468	AATACTCAATAAATAAACCCACCTAAAAACTACCAAAACGAAAACGAACG	16	TOP	C	Grn	6009133	+	54715	FOX1; HRNBP1;	NM_018723.2	GI:22538402	isoform 4 is encoded by transcript variant 4; hexaribonucleotide binding protein 1; go_component: Golgi apparatus; go_function: RNA binding; go_function: RNA binding; go_function: nucleotide binding	ataxin 2-binding protein 1 isoform 4	297	TRUE	16:6008750-6010597
cg20339650	IGF2	0.00588432	-0.715116	insulin-like growth factor 2	3140035	2450164	TOP	3140035	AAATAAAACCCCTAAATTCTCTAAAACAAACATTCAACATAACCTTAACA	2450164	AAATAAAACCCCTAAATTCTCTAAAACGAACATTCAACATAACCTTAACG	11	TOP	C	Grn	2116578	-	3481	FLJ44734;	NM_000612.2	GI:6453816	somatomedin A; insulin-like growth factor II (78 AA); go_component: extracellular region; go_function: hormone activity; go_function: growth factor activity; go_function: prothoracicotrophic hormone activity; go_function: insulin-like growth factor receptor binding; go_process: imprinting; go_process: development; go_process: cell proliferation; go_process: physiological process; go_process: skel…	insulin-like growth factor 2	880	TRUE	11:2115427-2119259
cg20392764	ASCL2	0.0059073	-0.792407	achaete-scute complex homolog-like 2	6520068	6520309	BOT	6520068	CCAAACAATAAAACAAAACCTAAACTCTTCCATTAACACTACATTTTTCA	6520309	CCGAACAATAAAACAAAACCTAAACTCTTCCGTTAACACTACATTTTTCG	11	BOT	C	Grn	2248758	-	430	ASH2; HASH2; MASH2;	NM_005170.2	GI:42716308	mammalian achaete/scute homologue 2; go_component: nucleus; go_function: transcription factor activity; go_process: cell differentiation; go_process: central nervous system development; go_process: peripheral nervous system development; go_process: regulation of transcription; DNA-dependent	achaete-scute complex homolog-like 2	935	TRUE	11:2246594-2249861
cg23006204	DPM2	0.00609063	-0.730942	dolichyl-phosphate mannosyltransferase polypeptide 2; regulatory subunit isoform 2	2650255	4120438	TOP	2650255	ATATTAAACCAAATCATCTTCCACACTTCTTCAACTCCAAAATAAAAACA	4120438	ATATTAAACCAAATCATCTTCCACGCTTCTTCAACTCCGAAATAAAAACG	9	BOT	C	Grn	129739956	-	8818	MGC21559;	NM_152690.1	GI:24497590	isoform 2 is encoded by transcript variant 2; dolichol phosphate-mannose synthase 2; dolichol phosphate-mannose biosynthesis regulatory protein; go_component: integral to membrane; go_component: endoplasmic reticulum membrane; go_component: integral to endoplasmic reticulum membrane; go_function: transferase activity; transferring glycosyl groups; go_process: macromolecule biosynthesis; go_proces…	dolichyl-phosphate mannosyltransferase polypeptide 2; regulatory subunit isoform 2	731	TRUE	9:129739386-129740975
cg00024396	ELOVL5	0.00614359	-1.12963	homolog of yeast long chain polyunsaturated fatty acid elongatio	5310520	6040047	TOP	5310520	TCTCTAAAAAATTTTTTTCCCCTTTCTTCCTAATAAACCTACATAAAACA	6040047	TCTCTAAAAAATTTTTTTCCCCTTTCTTCCTAATAAACCTACGTAAAACG	6	BOT	C	Grn	53321901	-	60481	HELO1; dJ483K16.1; RP3-483K16.1;	NM_021814.3	GI:52851443	homolog of yeast long chain polyunsaturated fatty acid elongation enzyme 2; go_component: integral to membrane	homolog of yeast long chain polyunsaturated fatty acid elongatio	66	TRUE	6:53320293-53322233
cg03811478	SOX14	0.00615446	1.25016	SRY-box 14	3520161	3890653	BOT	3520161	TTACTAATCTCCAAATTATACATCTTAAAATTTTCCTAAACCATCTTACA	3890653	TTACTAATCTCCGAATTATACATCTTAAAATTTTCCTAAACCATCTTACG	3	BOT	C	Grn	138966269	+	8403	SOX28; MGC119898; MGC119899; SRY-box 14;	NM_004189.2	GI:31563384	HMG box transcription factor SOX-14; go_component: nucleus; go_component: chromatin; go_function: transcription factor activity; go_process: transcription; go_process: nervous system development; go_process: regulation of transcription; DNA-dependent	SRY-box 14	117	TRUE	3:138964433-138967163
cg00929855	HSPA1A	0.00622452	-1.1889	heat shock 70kDa protein 1A	1030575	1690326	TOP	1030575	AAATAACAACTAACCTAAAAAACTACTACAACAATCCACTACCTTTTTCA	1690326	GAATAACGACTAACCTAAAAAACTACTACGACAATCCACTACCTTTTTCG	6	BOT	A	Red	31891316	+	3303	HSP72; HSPA1; HSPA1B; HSP70-1;	NM_005345.4	GI:26787973	heat shock 70kD protein 1A; heat shock-induced protein; dnaK-type molecular chaperone HSP70-1; heat shock 70kDa protein 1B; go_function: ATP binding; go_function: nucleotide binding; go_process: protein folding; go_process: response to unfolded protein	heat shock 70kDa protein 1A	27	TRUE	6:31889749-31893365
cg27389185	ZNF540	0.00622579	1.33893	zinc finger protein 540	360494	4040554	TOP	360494	AAAAAACACTAAAATCAAAACTATCAAAATCCTACACTACTAATCTCACA	4040554	AAAAAACACTAAAATCAAAACTATCAAAATCCTACGCTACTAATCTCACG	19	BOT	C	Grn	42734148	+	163255	Nbla10512; DKFZp313K2238; DKFZp547B0714;	NM_152606.2	GI:32306517	putative protein product of Nbla10512; go_component: nucleus; go_function: zinc ion binding; go_function: nucleic acid binding; go_process: regulation of transcription; DNA-dependent	zinc finger protein 540	185	TRUE	19:42733846-42734771
cg24874111	ZNF562	0.00622579	-1.31009	zinc finger protein 562	2900634	730427	TOP	2900634	AATAAAACTCACCACAACAAAATAAACTCCACCACAATAAAAATTAAACA	730427	AATAAAACTCACCACAACGAAATAAACTCCACCACAATAAAAATTAAACG	19	BOT	A	Red	9646734	-	54811	FLJ20079;	NM_017656.1	GI:8923085	go_component: nucleus; go_function: zinc ion binding; go_function: nucleic acid binding; go_process: regulation of transcription; DNA-dependent	zinc finger protein 562	7	TRUE	19:9646258-9647647
cg07033083	NSUN5C	0.00627055	-0.717738	hypothetical protein LOC260294 isoform 1	4260735	7610066	TOP	4260735	AATCCTTCAAAACACTCAAAATTAAAACATTTTCATCCCATCTCAATTCA	7610066	AATCCTTCAAAACACTCGAAATTAAAACATTTTCATCCCATCTCAATTCG	7	BOT	T	Red	72063195	-	260294	NOL1R2; FLJ11626; MGC15057; WBSCR20B; WBSCR20C; MGC129801; DKFZp434K058;	NM_032158.2	GI:23199999	isoform 1 is encoded by transcript variant 1; Williams Beuren syndrome chromosome region 20C	hypothetical protein LOC260294 isoform 1	496	TRUE	7:72062423-72063816
cg00616135	LACTB	0.00629413	-0.627053	lactamase; beta isoform a	2940546	2940437	BOT	2940546	TTAATTTTAAATCCTCAACTTCTAAAACAACACAAAACACACAATAAACA	2940437	TTAATTTTAAATCCTCAACTTCTAAAACAACGCAAAACACACAATAAACG	15	BOT	C	Grn	61201085	+	114294	G24; MRPL56; FLJ14902;	NM_032857.2	GI:26051230	isoform a is encoded by transcript variant 1; mitochondrial ribosomal protein L56; mitochondrial 39S ribosomal protein L56; serine beta lactamase-like protein LACTB; go_component: integral to membrane; go_function: hydrolase activity; go_process: response to antibiotic	lactamase; beta isoform a	418	FALSE
cg06873352	LYK5	0.00629413	-1.44602	protein kinase LYK5 isoform 1	6620253	7210193	BOT	6620253	ACTACATCCAAATAAAAACTTATAAAAATATACCCCTAAAAAACCAAACA	7210193	ACTACATCCAAATAAAAACTTATAAAAATATACCCCTAAAAAACCGAACG	17	TOP	C	Grn	59172947	-	92335	STRAD; FLJ90524;	NM_001003787.1	GI:51242954	isoform 1 is encoded by transcript variant 1; STE20-related adaptor protein; go_function: ATP binding; go_function: nucleotide binding; go_function: transferase activity; go_function: protein kinase activity; go_function: protein-tyrosine kinase activity; go_function: protein serine/threonine kinase activity; go_process: protein amino acid phosphorylation	protein kinase LYK5 isoform 1	800	TRUE	17:59173401-59174095
cg00945507	SEC61G	0.00629413	-0.685499	Sec61 gamma subunit	1690372	6420228	TOP	1690372	TCTTAATATTCCATCAACTCTTCCTAAATTATATTATTCCTCAAATCCCA	6420228	TCTTAATATTCCATCAACTCTTCCTAAATTATATTATTCCTCAAATCCCG	7	TOP	T	Red	54794433	-	23480	SSS1;	NM_014302.3	GI:60279263	protein transport protein SEC61 gamma subunit; go_component: membrane; go_component: integral to membrane; go_component: endoplasmic reticulum membrane; go_component: integral to endoplasmic reticulum membrane; go_function: protein translocase activity; go_process: protein targeting	Sec61 gamma subunit	738	TRUE	7:54793833-54795259
cg17897879	TNFRSF8	0.00636884	1.31199	tumor necrosis factor receptor superfamily; member 8 isoform 1 precursor	4040292	4070609	TOP	4040292	ATCACTTCAAAAATAATTATTCCTCCAAAATTTCAACCTTAATTCTCCCA	4070609	ATCACTTCAAAAATAATTATTCCTCCGAAATTTCAACCTTAATTCTCCCG	1	TOP	T	Red	12046021	+	943	CD30; KI-1; D1S166E;	NM_001243.3	GI:68348710	isoform 1 precursor is encoded by transcript variant 1; Ki-1 antigen; CD30 antigen; cytokine receptor CD30; lymphocyte activation antigen CD30; CD30L receptor; go_component: membrane; go_component: integral to membrane; go_function: receptor activity; go_function: protein binding; go_function: transmembrane receptor activity; go_process: signal transduction; go_process: negative regulation of cel…	tumor necrosis factor receptor superfamily; member 8 isoform 1 precursor	3	TRUE	1:12045819-12046780
cg17285325	ECGF1	0.0064724	-0.674427	endothelial cell growth factor 1 (platelet-derived)	6940491	7200670	BOT	6940491	CAAAACCAAATACCTAAACTAAAATCCAAAACAAACAAACAAAAACAACA	7200670	CGAAACCGAATACCTAAACTAAAATCCGAAACAAACGAACGAAAACAACG	22	BOT	C	Grn	49315321	-	1890	TP; MNGIE; PDECGF; hPD-ECGF;	NM_001953.2	GI:7669488	thymidine phosphorylase; gliostatin; go_component: soluble fraction; go_component: extracellular space; go_function: growth factor activity; go_function: thymidine phosphorylase activity; go_function: transferase activity; transferring glycosyl groups; go_function: platelet-derived growth factor receptor binding; go_process: chemotaxis; go_process: metabolism; go_process: angiogenesis; go_process…	endothelial cell growth factor 1 (platelet-derived)	112	TRUE	22:49314611-49317950
cg10031651	LRRC2	0.00651013	1.4489	leucine rich repeat containing 2	7200403	2900189	TOP	7200403	TCTTATCTTACTAAAACCTAACAACCAAAATTCTACTTATAAAAACATCA	2900189	TCTTATCTTACTAAAACCTAACAACCAAAATTCTACTTATAAAAACATCG	3	BOT	C	Grn	46596576	-	79442		NM_024512.2	GI:14719432	leucine-rich repeat-containing 2	leucine rich repeat containing 2	114	FALSE
cg21608489	POU2F2	0.00653225	-1.24718	POU domain; class 2; transcription factor 2	1230435	3190435	TOP	1230435	TAACTTTCCCAAAAACCCAAAACCAAAAAACATTAAAACTTAAAAACACA	3190435	TAACTTTCCCAAAAACCCAAAACCAAAAAACGTTAAAACTTAAAAACACG	19	BOT	C	Grn	47328420	-	5452	OCT2; OTF2; Oct-2;	NM_002698.1	GI:4505958	homeobox protein; go_component: nucleus; go_component: nucleus; go_function: DNA binding; go_function: sequence-specific DNA binding; go_function: transcription factor activity; go_process: humoral immune response; go_process: regulation of transcription; DNA-dependent; go_process: transcription from RNA polymerase II promoter	POU domain; class 2; transcription factor 2	557	TRUE	19:47328933-47329570
cg06914598	RBAK	0.00663954	-0.776411	RB-associated KRAB repressor	1300687	4810564	TOP	1300687	CATTTATCCTATCCTAATATTTAAATAAAACTTCTCTTAACATTTCAACA	4810564	CATTTATCCTATCCTAATATTTAAATAAAACTTCTCTTAACATTTCAACG	7	BOT	C	Grn	5052079	+	57786		NM_021163.2	GI:16306485	go_component: nucleus; go_function: nucleic acid binding; go_function: zinc ion binding; go_function: transcriptional repressor activity; go_process: regulation of transcription; DNA-dependent	RB-associated KRAB repressor	432	TRUE	7:5051158-5051684
cg22449114	TCF15	0.00664024	-0.958439	basic helix-loop-helix transcription factor 15	540477	5090280	TOP	540477	TAAATCAATAATTCTAAACTTAAAATACCACACCCAACACAAATTCCACA	5090280	TAAATCAATAATTCTAAACTTAAAATACCGCACCCAACACGAATTCCACG	20	BOT	T	Red	538910	-	6939	EC2; PARAXIS;	NM_004609.3	GI:48255908	go_component: nucleus; go_function: transcription factor activity; go_function: transcription factor activity; go_function: RNA polymerase II transcription factor activity; go_process: mesoderm development; go_process: regulation of transcription from RNA polymerase II promoter	basic helix-loop-helix transcription factor 15	667	TRUE	20:538102-539417
cg08441806	NKX6-2	0.00664539	0.74885	NK6 transcription factor related; locus 2	1030220	1690114	TOP	1030220	AAAAAATAAACAAACACCCCAACAACTCAACCAAAAACTTAAAATAACCA	1690114	AAAAAATAAACGAACGCCCCGACAACTCGACCAAAAACTTAAAATAACCG	10	BOT	C	Grn	134449442	-	84504	GTX; NKX6B; NKX6.1; NKX6.2; MGC126684;	NM_177400.1	GI:28912911	NK homeobox family 6; B; glial and testis-specific homeobox protein; homeobox 6B; go_component: nucleus; go_function: transcription factor activity; go_process: regulation of transcription; DNA-dependent	NK6 transcription factor related; locus 2	303	TRUE	10:134447362-134452718
cg15942481	CAPS2	0.00669595	1.71108	calcyphosphine 2	2370373	6550356	TOP	2370373	CTCCCTAAATCTCAAATAATTAAAACCACTACTCTAAAACTAAAAAATCA	6550356	CTCCCTAAATCTCGAATAATTAAAACCACTACTCTAAAACTAAAAAATCG	12	BOT	C	Grn	74070969	-	84698	FLJ34520; UG0636c06;	NM_032606.2	GI:24475723	go_function: calcium ion binding	calcyphosphine 2	528	TRUE	12:74070986-74071635
cg15691649	SLC17A3	0.00671433	0.585807	solute carrier family 17 (sodium phosphate); member 3	430139	160603	TOP	430139	TCTTAATCTTCTAAAACAAAAACACACCCTAAATATTAAACAAAACACCA	160603	TCTTAATCTTCTAAAACAAAAACACGCCCTAAATATTAAACAAAACACCG	6	BOT	C	Grn	25990493	-	10786	NPT4;	NM_006632.1	GI:5730046	go_component: integral to membrane; go_component: membrane fraction; go_component: integral to plasma membrane; go_function: sodium ion binding; go_function: symporter activity; go_function: transporter activity; go_function: sodium:phosphate symporter activity; go_process: transport; go_process: ion transport; go_process: phosphate metabolism; go_process: sodium ion transport	solute carrier family 17 (sodium phosphate); member 3	186	TRUE	6:25990159-25990690
cg14371590	SLC26A10	0.00672321	-0.71752	solute carrier family 26; member 10 isoform 2	2120139	3180661	TOP	2120139	TAAAACAAACAAAATCAAAAACACTATAACCAAATCCTAAAAACCAAACA	3180661	TAAAACAAACAAAATCAAAAACGCTATAACCAAATCCTAAAAACCAAACG	12	TOP	T	Red	56299960	+	65012		NM_133489.2	GI:65506788	isoform 2 is encoded by transcript variant 2; go_component: integral to membrane; go_function: transporter activity; go_process: transport	solute carrier family 26; member 10 isoform 2	222	FALSE
cg18320336	STEAP1	0.00672321	0.795842	six transmembrane epithelial antigen of the prostate	3390369	3850162	BOT	3390369	AAAAAACAAACAACCAATAAAAACAATTCAAAAAACTCACCCACTCTTCA	3850162	GAAAAACAAACGACCAATAAAAACGATTCAAAAAACTCACCCACTCTTCG	7	BOT	C	Grn	89621625	+	26872	STEAP; PRSS24; MGC19484;	NM_012449.2	GI:22027487	go_component: early endosome; go_component: plasma membrane; go_component: vesicular fraction; go_component: intercellular junction; go_component: integral to Golgi membrane; go_component: integral to plasma membrane; go_function: channel or pore class transporter activity	six transmembrane epithelial antigen of the prostate	159	TRUE	7:89620784-89622168
cg14797887	MNS1	0.0067376	-0.913725	meiosis-specific nuclear structural protein 1	1690554	1690441	TOP	1690554	ATAAAAAACCACATTCTACATAAATCACTTTTAATCAAACAAAAAACACA	1690441	ATAAAAAACCACGTTCTACGTAAATCACTTTTAATCGAACGAAAAACGCG	15	TOP	C	Grn	54544627	-	55329	FLJ11222;	NM_018365.1	GI:8922949	synonym: FLJ11222	meiosis-specific nuclear structural protein 1	23	TRUE	15:54544353-54544942
cg09851465	C1orf87	0.00673808	-1.52266	hypothetical protein LOC127795	5820736	4150307	TOP	5820736	ACAAAAATAACCACACAAATAAACAAAATAAACTTCTAAAAAAACACCCA	4150307	ACAAAAATAACCACACAAATAAACGAAATAAACTTCTAAAAAAACGCCCG	1	TOP	C	Grn	60312014	-	127795	FLJ44073; MGC34837;	NM_152377.1	GI:22748810	go_function: calcium ion binding	hypothetical protein LOC127795	245	TRUE	1:60311832-60312293
cg07845392	SLC25A10	0.00686219	0.682954	solute carrier family 25 (mitochondrial carrier; dicarboxylate transporter); member 10	1510358	3400110	BOT	1510358	AAATTACAACCCAATAAACCCACAACCAAACTAAAAATCCTAAATATACA	3400110	AAATTACGACCCAATAAACCCACAACCAAACTAAAAATCCTAAATATACG	17	TOP	T	Red	77289776	+	1468	DIC;	NM_012140.3	GI:34147605	dicarboxylate ion carrier; go_component: membrane; go_component: mitochondrion; go_component: integral to membrane; go_function: binding; go_function: dicarboxylic acid transporter activity; go_process: transport; go_process: gluconeogenesis; go_process: mitochondrial transport; go_process: dicarboxylic acid transport	solute carrier family 25 (mitochondrial carrier; dicarboxylate transporter); member 10	1213	TRUE	17:77288508-77288709
cg27244482	CAMK2A	0.00691254	1.44074	calcium/calmodulin-dependent protein kinase IIA isoform 1	6280253	2470193	TOP	6280253	CCCCCAAACCCACACAAACTTACAATATTATATACAATATAATCAAAACA	2470193	CCCCCAAACCCACACAAACTTACAATATTATATACGATATAATCAAAACG	5	TOP	T	Red	149649529	-	815	CAMKA; KIAA0968;	NM_015981.2	GI:25952113	CaM kinase II isoform 1 is encoded by transcript variant 1; CaM-kinase II alpha chain; calcium/calmodulin-dependent protein kinase II alpha-B subunit; CaM kinase II alpha subunit; CaMK-II alpha subunit; calcium/calmodulin-dependent protein kinase type II alpha chain; go_component: calcium- and calmodulin-dependent protein kinase complex; go_function: ATP binding; go_function: nucleotide binding; …	calcium/calmodulin-dependent protein kinase IIA isoform 1	152	TRUE	5:149649421-149649720
cg10052190	C16orf52	0.00691898	1.72242	hypothetical protein LOC146174	2650114	4120114	TOP	2650114	TAAACTAACCATCATCTCAAAATATCTCTTTCTAACCACCAATATCTTCA	4120114	TAAACTAACCATCATCTCAAAATATCTCTTTCTAACCGCCGATATCTTCG	16	BOT	C	Grn	21927031	+	146174		NM_173501.1	GI:27735108		hypothetical protein LOC146174	146	TRUE	16:21926084-21927740
cg12259537	ZNF606	0.00691898	1.07974	zinc finger protein 606	6200195	4390195	BOT	6200195	CCAAATCTCTTTCCAAAAACCAAACTTTATAAAAACATAAATTACCAACA	4390195	CCAAATCTCTTTCCAAAAACCAAACTTTATAAAAACATAAATTACCAACG	19	TOP	A	Red	63206526	-	80095	ZNF328; FLJ14260; KIAA1852;	NM_025027.3	GI:71480165	zinc finger protein 328; go_component: nucleus; go_function: DNA binding; go_function: zinc ion binding; go_function: metal ion binding; go_process: transcription; go_process: regulation of transcription; DNA-dependent	zinc finger protein 606	20	TRUE	19:63205137-63206903
cg05577173	PAPD4	0.00701138	-0.687666	PAP associated domain containing 4	6380092	6060059	BOT	6380092	TTTAAAATAACCAAAAAATACTACTAAAACCTCCCACACAAAACAAAACA	6060059	TTTAAAATAACCAAAAAATACTACTAAAACCTCCCACGCAAAACAAAACG	5	BOT	C	Grn	78944152	+	167153	FLJ38499;	NM_173797.2	GI:31341107	go_function: nucleic acid binding	PAP associated domain containing 4	282	TRUE	5:78943200-78944596
cg15105987	SOX2	0.00701409	1.2583	sex-determining region Y-box 2	50343	4730048	BOT	50343	TTACTAATCTCCAAATTATACATCTTAAAATTCTCCTAAACCATCTTACA	4730048	TTACTAATCTCCGAATTATACATCTTAAAATTCTCCTAAACCATCTTACG	3	BOT	C	Grn	182912416	+	6657	ANOP3; MGC2413;	NM_003106.2	GI:29826338	transcription factor SOX2; SRY-related HMG-box gene 2; go_component: nucleus; go_function: transcription factor activity; go_process: transcription; go_process: regulation of transcription; DNA-dependent; go_process: establishment and/or maintenance of chromatin architecture	sex-determining region Y-box 2	595	TRUE	3:182911974-182913948
cg09423836	NUP54	0.00704104	-0.795886	nucleoporin 54kDa	5080292	7000711	BOT	5080292	AAAATACCTAACACATAATAAACACAACATATTTACTACAATTCCATTCA	7000711	AAAATACCTAACACATAATAAACGCAACGTATTTACTACAATTCCATTCG	4	BOT	C	Grn	77288679	-	53371	MGC13407;	NM_017426.2	GI:26051236	nucleoporin p54; go_component: cytoplasm; go_component: nucleoplasm; go_component: nuclear pore; go_process: transport	nucleoporin 54kDa	414	TRUE	4:77287929-77289152
cg21885525	SCYE1	0.00707904	-0.785825	small inducible cytokine subfamily E; member 1	3060491	2850288	BOT	3060491	AAAAAAACTCACACACAAAAATACACACACATACATTCACTTACACCTCA	2850288	AAAAAAACTCACACACAAAAATACACACACATACATTCACTTACACCTCG	4	TOP	T	Red	107457124	+	9255	p43; EMAP2; EMAP-2; EMAPII; EMAP II; EMAP-II;	NM_004757.2	GI:45006985	endothelial monocyte-activating polypeptide; go_component: extracellular space; go_function: tRNA binding; go_function: tRNA binding; go_function: nucleic acid binding; go_function: cytokine activity; go_process: chemotaxis; go_process: cell-cell signaling; go_process: protein biosynthesis; go_process: signal transduction; go_process: inflammatory response; go_process: tRNA aminoacylation for pro…	small inducible cytokine subfamily E; member 1	1405	FALSE
cg16516400	FAM89A	0.00708173	-0.787088	hypothetical protein LOC375061	70129	1690487	BOT	70129	AATTAAATCTCAAAAATTATCCATCAACTCAAACAAAAATAAACACAACA	1690487	AATTAAATCTCGAAAATTATCCATCAACTCAAACAAAAATAAACACGACG	1	BOT	C	Grn	229242608	-	375061	C1orf153; MGC15887; RP11-423F24.2;	NM_198552.1	GI:38348389	synonyms: C1orf153; MGC15887; RP11-423F24.2	hypothetical protein LOC375061	1216	FALSE
cg11662098	GOPC	0.0070876	0.840461	golgi associated PDZ and coiled-coil motif containing isoform a	1410333	670717	TOP	1410333	AAAATTCAAACCATAATTTACCAATTATTAATATAACCACTAACAAACCA	670717	AAAATTCAAACCGTAATTTACCAATTATTAATATAACCGCTAACAAACCG	6	TOP	C	Grn	118030374	-	57120	CAL; FIG; PIST; GOPC1;	NM_020399.2	GI:62868211	isoform a is encoded by transcript variant 1; fused in glioblastoma; Golgi associated PDZ and coiled-coil motif containing protein; CFTR-associated ligand; PDZ/coiled-coil domain binding partner for the rho-family GTPase TC10; dJ94G16.2 PIST; go_component: Golgi apparatus; go_component: plasma membrane; go_component: membrane fraction; go_component: Golgi apparatus; go_component: plasma membrane;…	golgi associated PDZ and coiled-coil motif containing isoform a	114	TRUE	6:118029952-118030826
cg17338258	SHBG	0.00714445	0.496478	sex hormone-binding globulin	7200301	2900424	TOP	7200301	CCCTAACAAATATAACACAATAATAACAACAACAACAACAACAACAAACA	2900424	CCCTAACGAATATAACGCAATAATAACAACAACAACAACAACAACAAACG	17	TOP	C	Grn	7474216	+	6462	ABP; MGC126834;	NM_001040.2	GI:7382459	Sex hormone-binding globulin (androgen binding protein); go_component: extracellular region; go_function: androgen binding; go_function: carboxy-lyase activity; go_function: protein homodimerization activity; go_process: hormone transport; go_process: amino acid metabolism	sex hormone-binding globulin	30	FALSE
cg04001333	C14orf58	0.00715821	-1.88803	hypothetical protein LOC55640	290156	6590020	BOT	290156	AAACACTAAAATCCACTTAAAATACAAACTCCAACACAAAAATATCATCA	6590020	AAACGCTAAAATCCGCTTAAAATACGAACTCCGACACAAAAATATCATCG	14	BOT	C	Grn	75114745	+	55640	FLJ20371;	NM_017791.1	GI:8923349	go_component: membrane; go_component: integral to membrane; go_function: transporter activity; go_process: transport	hypothetical protein LOC55640	356	TRUE	14:75113853-75115279
cg25290938	ARHGAP22	0.00731502	-0.826548	Rho GTPase activating protein 2	6370674	1570300	TOP	6370674	CAATAATCACTACTAATCAATCACTAAACCAAAACAAAACAATCCCTCCA	1570300	CAATAATCACTACTAATCAATCACTAAACCAAAACGAAACAATCCCTCCG	10	BOT	C	Grn	49483144	-	58504	RhoGAP2;	NM_021226.2	GI:34013589	go_function: GTPase activator activity	Rho GTPase activating protein 2	4	TRUE	10:49482557-49483450
cg21946698	RGS11	0.00736258	1.3575	regulator of G-protein signalling 11 isoform 1	6250553	5570674	TOP	6250553	ATTAAATCAACTTTCTACATAAACCAAATACCAACTATCAATAAAACACA	5570674	ATTAAATCAACTTTCTACATAAACCGAATACCGACTATCAATAAAACACG	16	BOT	T	Red	265915	-	8786	RS11;	NM_183337.1	GI:34452687	isoform 1 is encoded by transcript variant 1; go_component: heterotrimeric G-protein complex; go_function: signal transducer activity; go_function: GTPase activator activity; go_process: intracellular signaling cascade; go_process: negative regulation of signal transduction; go_process: G-protein coupled receptor protein signaling pathway; go_process: regulation of G-protein coupled receptor prot…	regulator of G-protein signalling 11 isoform 1	701	FALSE
cg20050826	K6IRS2	0.0073846	1.76711	keratin protein K6irs	5080095	4780176	BOT	5080095	ACTAACTCCAACCAACCAAACTATTTAAAAAACAAACTAAACCAAAAACA	4780176	ACTAACTCCAACCAACCAAACTATTTAAAAAACGAACTAAACCGAAAACG	12	BOT	C	Grn	51281559	-	140807	KRT6; K6irs; KRT6IRS2;	NM_080747.1	GI:28372502	expressed in the inner root sheath of hair follicles; go_component: intermediate filament; go_function: structural molecule activity	keratin protein K6irs	3	TRUE	12:51280885-51281747
cg21353232	SEZ6L	0.00750812	0.774412	seizure related 6 homolog (mouse)-like precursor	4810451	5720445	BOT	4810451	CTAATAACAACTATAAATCTACTAAAACACTACACATAACCACAAAATCA	5720445	CTAATAACAACTATAAATCTACTAAAACACTACACATAACCACAAAATCG	22	BOT	T	Red	24895480	+	23544		NM_021115.3	GI:55956782	seizure related gene 6 (mouse)-like; go_component: integral to membrane	seizure related 6 homolog (mouse)-like precursor	601	FALSE
cg21296676	EYA4	0.00753543	-1.00159	eyes absent 4 isoform a	610669	240669	TOP	610669	CTTCTCTAAACACATTACTAAAATAACATTTCATATCTAAACCTTCTACA	240669	CTTCTCTAAACACATTACTAAAATAACATTTCGTATCTAAACCTTCTACG	6	TOP	C	Grn	133604206	+	2070	CMD1J; DFNA10;	NM_004100.2	GI:26667248	isoform a is encoded by transcript variant 1; deafness; autosomal dominant 10; dJ78N10.1 (eyes absent (Drosophila) homolog 4); go_component: nucleus; go_function: hydrolase activity; go_function: magnesium ion binding; go_function: protein tyrosine phosphatase activity; go_process: metabolism; go_process: transcription; go_process: morphogenesis; go_process: visual perception; go_process: sensory…	eyes absent 4 isoform a	853	TRUE	6:133603260-133605886
cg19369556	CDH13	0.00758411	-0.952459	cadherin 13 preproprotein	1980327	1050246	BOT	1980327	TTTAAATACAAAAAAACAACACTCCAAAACCAAACCTAAAATACTAACCA	1050246	TTTAAATACAAAAAAACAACGCTCCGAAACCAAACCTAAAATACTAACCG	16	TOP	C	Grn	NA	+	1012	CDHH;	NT_010498.15		H-cadherin; heart-cadherin; T-cadherin; truncated-cadherin; P105; go_component: membrane; go_function: protein binding; go_function: calcium ion binding; go_process: cell adhesion; go_process: homophilic cell adhesion	cadherin 13 preproprotein	NA	TRUE	16:81217810-81219323
cg18275051	CYB5R1	0.00758411	1.40976	NAD(P)H:quinone oxidoreductase type 3; polypeptide A2	1410674	670300	TOP	1410674	ATTAACTTCAAACCCTTCTACTCTACTTTAAACCTATCTCTAATTCATCA	670300	ATTAACTTCAAACCCTTCTACTCTACTTTAAACCTATCTCTAATTCATCG	1	TOP	T	Red	201203027	-	51706	B5R.1; NQO3A2; humb5R2;	NM_016243.2	GI:49574501	cytochrome b5 reductase 1 (B5R.1); 1500005G05Rik; go_function: oxidoreductase activity; go_process: electron transport	NAD(P)H:quinone oxidoreductase type 3; polypeptide A2	710	TRUE	1:201202625-201203818
cg13797031	NIPSNAP1	0.00758411	0.582282	nipsnap homolog 1	5490594	5490673	BOT	5490594	CTCTACATAAATTAAACTCTTATTACAATTCCTCTATCTTAATAAATCCA	5490673	CTCTACATAAATTAAACTCTTATTACAATTCCTCTATCTTAATAAATCCG	22	BOT	C	Grn	28307328	-	8508		NM_003634.1	GI:4505398	NIPSNAP; C. elegans; homolog 1; 4-nitrophenylphosphatase domain and non-neuronal SNAP25-like 1; go_component: mitochondrion	nipsnap homolog 1	414	FALSE
cg24713204	ZNF471	0.00758411	1.84709	zinc finger protein 471	4010630	2510017	BOT	4010630	CTCTAAAAAATATAATCATCCTAAAAACAAAAAACACAACTAAACCTTCA	2510017	CTCTAAAAAATATAATCGTCCTAAAAACAAAAAACGCGACTAAACCTTCG	19	BOT	C	Grn	61711024	+	57573	ERP1; Z1971; KIAA1396;	NM_020813.1	GI:32698737	EZFIT-related protein 1; go_component: nucleus; go_function: DNA binding; go_function: zinc ion binding; go_function: metal ion binding; go_process: transcription; go_process: regulation of transcription; DNA-dependent	zinc finger protein 471	161	TRUE	19:61710502-61711930
cg10300684	FOXG1B	0.00762569	2.00677	forkhead box G1B	7150097	7150672	TOP	7150097	TTCTAATTCCTAAAAAATAATTACTACTTTTACTACATAACTTACCAACA	7150672	TTCTAATTCCTAAAAAATAATTACTACTTTTACTACATAACTTACCAACG	14	BOT	C	Grn	28306038	+	2290	BF1; QIN; FKH2; HFK1; FKHL1; FKHL4; HBF-1;	NM_005249.3	GI:32307176	oncogene QIN; forkhead (Drosophila)-like 1; forkhead (Drosophila)-like 4; go_component: nucleus; go_function: transcription factor activity; go_process: development; go_process: transcription; go_process: brain development; go_process: regulation of transcription; DNA-dependent	forkhead box G1B	36	TRUE	14:28304543-28307751
cg12582366	FLJ32130	0.00762869	-1.66315	hypothetical protein LOC146540	7400541	5080463	BOT	7400541	ATTATTTCTCCTTCACAAAATTTTCAATTCCCAAACCCACTTTTATCTCA	5080463	ATTATTTCTCCTTCGCAAAATTTTCAATTCCCAAACCCGCTTTTATCTCG	16	BOT	T	Red	30504511	-	146540		NM_152458.4	GI:34222277	go_component: nucleus; go_function: DNA binding; go_function: zinc ion binding; go_process: regulation of transcription; DNA-dependent	hypothetical protein LOC146540	470	TRUE	16:30503906-30504857
cg05399697	LOC400986	0.0076995	0.49228	protein immuno-reactive with anti-PTH polyclonal antibodies	940561	4850563	BOT	940561	TCTATTATTACCTTAAAAACTTCCATTCCTTTATAAAATCCTTATCATCA	4850563	TCTATTATTACCTTAAAAACTTCCATTCCTTTATAAAATCCTTATCATCG	2	TOP	T	Red	95974596	-	400986	HEM1;	NM_001010914.1	GI:58332440	go_component: integral to membrane; go_function: ion channel inhibitor activity; go_process: di-; tri-valent inorganic anion homeostasis	protein immuno-reactive with anti-PTH polyclonal antibodies	663	FALSE
cg07077459	PLAGL1	0.0077011	0.412405	pleiomorphic adenoma gene-like 1 isoform 2	5270086	830435	BOT	5270086	CAAAAAATCCAACAACACTCACAATAAAACTACCTAAATTACAAATAACA	830435	CAAAAAATCCGACGACACTCGCGATAAAACTACCTAAATTACGAATAACG	6	TOP	A	Red	NA	-	5325	ZAC; LOT1; ZAC1; MGC126275; MGC126276; DKFZp781P1017;	NT_025741.14		isoform 2 is encoded by transcript variant 2; PLAG-like 1; pleomorphic adenoma gene-like 1; ZAC tumor supressor; pleiomorphic adenoma gene-like 1; isoform 2; go_component: nucleus; go_function: DNA binding; go_function: zinc ion binding; go_function: metal ion binding; go_function: nucleic acid binding; go_process: transcription; go_process: cell cycle arrest; go_process: induction of apoptosis; …	pleiomorphic adenoma gene-like 1 isoform 2	NA	TRUE	6:144370510-144371695
cg00850538	CRIM1	0.00772131	-0.65148	cysteine-rich motor neuron 1	6550022	6220451	BOT	6550022	AAACTAAATCTTTCTCCCTAAAATAAAACCAAAAACTAAATTACTACACA	6220451	AAACTAAATCTTTCTCCCTAAAATAAAACCGAAAACTAAATTACTACACG	2	BOT	C	Grn	36436901	+	51232	S52;	NM_016441.1	GI:10092638	cysteine-rich repeat-containing protein S52 precursor; go_component: membrane fraction; go_component: integral to membrane; go_function: serine-type endopeptidase inhibitor activity; go_function: insulin-like growth factor receptor activity; go_process: nervous system development	cysteine-rich motor neuron 1	1359	TRUE	2:36435525-36438604
cg22161874	TRPM6	0.0077567	-0.493615	transient receptor potential cation channel; subfamily M; member 6	2680626	6940601	BOT	2680626	TCACAAATAATAAAAACAATACATTAACTTAAATCTCTAATCTCCTCACA	6940601	TCACAAATAATAAAAACAATACGTTAACTTAAATCTCTAATCTCCTCACG	9	BOT	C	Grn	76692830	-	140803	HSH; HMGX; HOMG; CHAK2;	NM_017662.3	GI:18921092	hypomagnesemia; secondary hypocalcemia; go_component: membrane; go_component: integral to membrane; go_function: ATP binding; go_function: zinc ion binding; go_function: receptor activity; go_function: nucleotide binding; go_function: calcium ion binding; go_function: transferase activity; go_function: calcium channel activity; go_function: protein serine/threonine kinase activity; go_process: ca…	transient receptor potential cation channel; subfamily M; member 6	32	FALSE
cg03969797	MKRN3	0.007823	0.99199	makorin; ring finger protein; 3	240706	240136	BOT	240706	ATACTCTACCTAATTTTTACCACAATTTTCCAATCTAACATATTTTTTCA	240136	GTACTCTACCTAATTTTTACCGCAATTTTCCAATCTAACATATTTTTTCG	15	BOT	T	Red	21361547	+	7681	D15S9; RNF63; ZFP127; ZNF127; MGC88288;	NM_005664.2	GI:74272285	zinc finger protein 127; go_component: ubiquitin ligase complex; go_component: ribonucleoprotein complex; go_function: zinc ion binding; go_function: metal ion binding; go_function: nucleic acid binding; go_function: ubiquitin-protein ligase activity; go_process: protein ubiquitination	makorin; ring finger protein; 3	210	TRUE	15:21361624-21362006
cg16306115	DCDC2	0.00787732	-1.61218	doublecortin domain containing 2	2680524	6940221	TOP	2680524	CTACAAACAAAATCAAAATAAACAACTTCTAAACAAAAACCAAAAACACA	6940221	CTACGAACAAAATCAAAATAAACAACTTCTAAACAAAAACCGAAAACGCG	6	BOT	C	Grn	24466259	-	51473	RU2; RU2S;	NM_016356.1	GI:7706690	go_process: neuron migration; go_process: cellular defense response; go_process: intracellular signaling cascade	doublecortin domain containing 2	26	TRUE	6:24465600-24466413
cg01678893	CALR	0.00795784	0.349832	calreticulin precursor	3830088	360646	TOP	3830088	TACCAAAATCTAACTTATATTTAAATTCAATCCAACAAAAAATCCACCCA	360646	TACCAAAATCTAACTTATATTTAAATTCGATCCAACGAAAAATCCACCCG	19	TOP	T	Red	12910423	+	811	RO; SSA; cC1qR;	NM_004343.2	GI:5921996	Sicca syndrome antigen A (autoantigen Ro; calreticulin); go_component: cytosol; go_component: endoplasmic reticulum lumen; go_function: sugar binding; go_function: DNA binding; go_function: zinc ion binding; go_function: calcium ion binding; go_function: unfolded protein binding; go_process: protein folding; go_process: calcium ion homeostasis; go_process: regulation of apoptosis; go_process: pro…	calreticulin precursor	526	TRUE	19:12909908-12911465
cg26656113	NPFFR2	0.00799409	1.83831	G protein-coupled receptor 74 isoform 2	6650020	2750020	TOP	6650020	AAAAAACACCAACTAACCACTAAAATTCCAAAAAAACTATTCATATCCCA	2750020	AAAAAACACCAACTAACCGCTAAAATTCCGAAAAAACTATTCATATCCCG	4	TOP	C	Grn	73116385	+	10886	GPR74; NPFF2; NPGPR;	NM_053036.1	GI:16604257	7-transmembrane receptor; isoform 2 is encoded by transcript variant 2; neuropeptide G protein-coupled receptor; neuropeptide FF 2; G protein-coupled receptor 74; go_component: membrane; go_component: integral to plasma membrane; go_function: receptor activity; go_function: neuropeptide receptor activity; go_function: rhodopsin-like receptor activity; go_process: signal transduction; go_process: …	G protein-coupled receptor 74 isoform 2	92	TRUE	4:73116364-73116958
cg09573795	MSX1	0.00800039	-1.54884	msh homeo box homolog 1	4860523	6270241	BOT	4860523	TTATAACATAAAATCCAAATCAAATTCTACACTTTCCCCAAAACACTTCA	6270241	TTATAACATAAAATCCAAATCAAATTCTACACTTTCCCCGAAACACTTCG	4	BOT	C	Grn	NA	+	4487	HOX7; HYD1; OFC5;	NT_006051.17		msh (Drosophila) homeo box homolog 1 (formerly homeo box 7); go_component: nucleus; go_function: transcription factor activity; go_process: development; go_process: skeletal development; go_process: regulation of transcription; DNA-dependent	msh homeo box homolog 1	NA	TRUE	4:4913563-4914786
cg01375994	MXRA5	0.00803838	-1.12019	adlican	2000626	3610324	TOP	2000626	AAATTAAATAAATACACATACACACACACAAAACCAAATCAAAACACACA	3610324	AAATTAAATAAATACACATACACACACGCAAAACCAAATCAAAACGCACG	X	BOT	C	Grn	3271874	-	25878	DKFZp564I1922;	NM_015419.1	GI:18390318	adhesion protein with leucine-rich repeats and Immunoglobulin domains related to perlecan; go_function: ATP binding; go_function: vascular endothelial growth factor receptor activity; go_process: protein amino acid phosphorylation	adlican	229	TRUE	X:3271570-3272047
cg07654896	RGN	0.00806618	-2.59124	regucalcin	6020360	1740167	BOT	6020360	ATCAATCACCTTCTAAAAAATCAAAATAAACAAATCTAACTCTATTATCA	1740167	ATCAATCGCCTTCTAAAAAATCGAAATAAACGAATCTAACTCTATTATCG	X	BOT	C	Grn	46822719	+	9104	RC; SMP30;	NM_004683.4	GI:68216153	senescence marker protein-30; go_function: calcium ion binding; go_function: enzyme regulator activity	regucalcin	54	TRUE	X:46822380-46823326
cg16465939	KCNQ1	0.00833962	-0.469616	potassium voltage-gated channel; KQT-like subfamily; member 1 isoform 1	3140053	2450309	TOP	3140053	TTCCTTAACAATACTAAAATAACAACTTTCTAACACTACAAAACTAAACA	2450309	TTCCTTAACAATACTAAAATAACAACTTTCTAACACTACAAAACTAAACG	11	TOP	T	Red	NA	+	3784	LQT; RWS; WRS; LQT1; ATFB1; KCNA8; KCNA9; Kv1.9; Kv7.1; KVLQT1;	NT_009237.17		isoform 1 is encoded by transcript variant 1; kidney and cardiac voltage dependend K+ channel; slow delayed rectifier channel subunit; long (electrocardiographic) QT syndrome; Ward-Romano syndrome 1; go_component: membrane; go_component: membrane fraction; go_component: integral to membrane; go_component: voltage-gated potassium channel complex; go_component: voltage-gated potassium channel compl…	potassium voltage-gated channel; KQT-like subfamily; member 1 isoform 1	NA	TRUE	11:2510592-2511245
cg25546588	IL15	0.00835993	-0.649112	interleukin 15 preproprotein	4900202	150441	BOT	4900202	CATATAAAAAACTTCCACAACTAAACCTAAAAACCCAAACTAAACTAACA	150441	CATATAAAAAACTTCCGCAACTAAACCTAAAAACCCGAACTAAACTAACG	4	BOT	C	Grn	142777204	+	3600	IL-15; MGC9721;	NM_000585.2	GI:26787979	go_component: endosome; go_component: Golgi apparatus; go_component: membrane fraction; go_component: extracellular space; go_component: integral to plasma membrane; go_function: signal transducer activity; go_function: signal transducer activity; go_function: hematopoietin/interferon-class (D200-domain) cytokine receptor binding; go_process: immune response; go_process: cell-cell signaling; go_p…	interleukin 15 preproprotein	363	TRUE	4:142776728-142778075
cg14021698	KRTAP21-2	0.00835993	-0.288059	keratin associated protein 21-2	2360056	4250639	BOT	2360056	ATTAAATATCCATAATAATTAAACCACTCTAATATTTATACTATACATCA	4250639	ATTAAATATCCATAATAATTAAACCACTCTAATATTTATACTATACATCG	21	BOT	A	Red	31041391	-	337978	KAP21.2;	NM_181617.1	GI:31791015	synonym: KAP21.2	keratin associated protein 21-2	882	FALSE
cg16029957	QPCT	0.00846645	1.44879	glutaminyl-peptide cyclotransferase precursor	630082	2630082	BOT	630082	CTAAAACAAACAACACACATCCATCCTAAAACTATAAAAACACTTCAACA	2630082	CTAAAACAAACAACACACATCCGTCCTAAAACTATAAAAACACTTCAACG	2	BOT	C	Grn	37425257	+	25797	QC; GCT;	NM_012413.3	GI:68216098	glutaminyl cyclase; go_function: peptidase activity; go_function: transferase activity; go_function: acyltransferase activity; go_function: glutaminyl-peptide cyclotransferase activity; go_process: proteolysis; go_process: protein modification	glutaminyl-peptide cyclotransferase precursor	699	TRUE	2:37425043-37426555
cg21771250	FAM83F	0.00846919	-0.84563	hypothetical protein LOC113828	6660482	5670482	TOP	6660482	CAAACACCCAATAAAAAATCTTACAACATCAAAAACTATCTACCAATACA	5670482	CAAACACCCAATAAAAAATCTTACAACATCAAAAACTATCTACCAATACG	22	BOT	C	Grn	38735638	+	113828		NM_138435.1	GI:19923962		hypothetical protein LOC113828	357	TRUE	22:38735888-38736264
cg11651717	ABCA5	0.00851153	0.267261	ATP-binding cassette; sub-family A ; member 5	3610156	2570341	TOP	3610156	CAATCTATTAACTCAATACAAATAACCCAACTAAAATCTATACAAAAACA	2570341	CAATCTATTAACTCAATACGAATAACCCAACTAAAATCTATACGAAAACG	17	BOT	C	Grn	64834885	-	23461	ABC13; EST90625;	NM_018672.2	GI:27262623	ATP-binding cassette A5; go_function: ATP binding; go_function: ATPase activity; go_function: nucleotide binding	ATP-binding cassette; sub-family A ; member 5	8	TRUE	17:64834269-64835587
cg05807444	VPS28	0.00851153	1.40924	vacuolar protein sorting 28 isoform 1	7550026	1230364	BOT	7550026	TAAAACAAAATAACCACACAACTCCAAAAACTACAACTATACAACAAACA	1230364	TAAAACAAAATAACCGCGCAACTCCGAAAACTACAACTATACAACAAACG	8	BOT	C	Grn	145624735	-	51160	MGC60323;	NM_016208.2	GI:34452691	isoform 1 is encoded by transcript variant 1; yeast class E protein Vps28p homolog; go_process: protein transport	vacuolar protein sorting 28 isoform 1	708	TRUE	8:145623833-145625719
cg18485485	DECR1	0.00859234	0.491866	2;4-dienoyl CoA reductase 1 precursor	4610095	1110095	TOP	4610095	TAACCAATAACTTCATATTAAATCTCCAAAACTCAAACCAAAAAACAACA	1110095	TAACCGATAACTTCATATTAAATCTCCAAAACTCGAACCGAAAAACGACG	8	TOP	C	Grn	91082756	+	1666	DECR; NADPH;	NM_001359.1	GI:4503300	4-enoyl-CoA reductase; go_component: mitochondrion; go_function: oxidoreductase activity; go_function: 2;4-dienoyl-CoA reductase (NADPH) activity; go_process: metabolism	2;4-dienoyl CoA reductase 1 precursor	107	TRUE	8:91082265-91083649
cg20439022	SLC16A8	0.00878985	1.10867	solute carrier family 16; member 8	450632	6250519	BOT	450632	CAACTAAAACTAAATAATACTAAACACCTACTTTATAATCACCAACTTCA	6250519	CGACTAAAACTAAATAATACTAAACGCCTACTTTATAATCACCGACTTCG	22	BOT	C	Grn	36809095	-	23539	MCT3;	NM_013356.1	GI:7019528	monocarboxylate transporter 3; go_component: membrane fraction; go_component: integral to plasma membrane; go_function: symporter activity; go_function: transporter activity; go_function: monocarboxylate porter activity; go_function: lactate transporter activity; go_process: transport; go_process: lactate transport; go_process: organic anion transport	solute carrier family 16; member 8	362	TRUE	22:36808478-36808906
cg17029151	CHMP4C	0.00891171	0.521606	chromatin modifying protein 4C	4010243	2510273	BOT	4010243	TTTACTTTTCTTTAAACCATTCACAAACTAATTCCTCATTCCTAAAACCA	2510273	TTTACTTTTCTTTAAACCATTCACAAACTAATTCCTCGTTCCTAAAACCG	8	TOP	T	Red	82807243	+	92421	Shax3; MGC22825;	NM_152284.3	GI:62526041	Snf7 homologue associated with Alix 3; go_function: molecular function unknown; go_process: protein transport	chromatin modifying protein 4C	171	TRUE	8:82806968-82807564
cg14170423	RASGRP2	0.00896285	-0.765658	RAS guanyl releasing protein 2 isoform 1	2470521	10767	BOT	2470521	CCTCTTTATTAAAAAATATTTTTAACTCTTAACAAACTCAACAACAACCA	10767	CCTCTTTATTAAAAAATATTTTTAACTCTTAACGAACTCAACAACAACCG	11	BOT	C	Grn	64269504	-	10235	CDC25L; CALDAG-GEFI;	NM_005825.2	GI:20149569	isoform 1 is encoded by transcript variant 1; calcium and diacylglycerol-regulated guanine nucleotide exchange factor I; guanine exchange factor MCG7; calcium and DAG-regulated guanine nucleotide exchange factor I; RAS guanyl nucleotide-releasing protein 2; go_component: cytosol; go_component: plasma membrane; go_function: kinase activity; go_function: calcium ion binding; go_function: calcium io…	RAS guanyl releasing protein 2 isoform 1	881	TRUE	11:64269841-64270555
cg19853703	APOL6	0.00919694	-0.649075	apolipoprotein L6	2120519	3180519	TOP	2120519	AAAATTAATCCTCAAACTCTCCTCAAACTCTAACTAACATTTAAACCCCA	3180519	AAAATTAATCCTCAAACTCTCCTCAAACTCTAACTAACATTTAAACCCCG	22	TOP	C	Grn	34374370	+	80830	APOL-VI; FLJ90164; MGC57495; DKFZp667M075;	NM_030641.2	GI:22035660	apolipoprotein L-VI; go_component: cytoplasm; go_component: extracellular region; go_function: lipid binding; go_function: lipid transporter activity; go_process: lipid transport; go_process: lipid transport; go_process: lipoprotein metabolism	apolipoprotein L6	368	FALSE
cg16293656	FGF17	0.00921135	-1.21417	fibroblast growth factor 17 precursor	6550180	6220746	BOT	6550180	ATAACACACTTACAAAATAAAATTAAACAACAAACAAACAACTCCCATCA	6220746	ATAACACACTTACAAAATAAAATTAAACAACAAACGAACGACTCCCATCG	8	BOT	C	Grn	21956374	+	8822	FGF-13;	NM_003867.2	GI:61743927	go_component: extracellular space; go_function: growth factor activity; go_process: cell-cell signaling; go_process: signal transduction; go_process: nervous system development	fibroblast growth factor 17 precursor	10	FALSE
cg04349727	KLK5	0.00924168	0.64258	kallikrein 5 preproprotein	5220112	6370546	TOP	5220112	TAAAACCATCAAACTCTACCCTTTAAATATACAATTTAAACCAAACACCA	6370546	TAAAACCATCAAACTCTACCCTTTAAATATACAATTTAAACCAAACACCG	19	TOP	T	Red	56148088	-	25818	SCTE; KLKL2; KLK-L2;	NM_012427.3	GI:22208993	stratum corneum tryptic enzyme; kallikrein-like protein 2; go_component: extracellular space; go_function: trypsin activity; go_function: chymotrypsin activity; go_process: proteolysis; go_process: epidermis development	kallikrein 5 preproprotein	1113	TRUE	19:56148870-56149668
cg07665060	C19orf33	0.00927611	-1.13002	HAI-2 related small protein	10095	2680195	TOP	10095	TAAATAACATTCAAAAAACTACAAATTTCCCCCAAAAACTCAAATACTCA	2680195	TAAATAACATTCGAAAAACTACAAATTTCCCCCAAAAACTCAAATACTCG	19	TOP	T	Red	43486644	+	64073	IMUP; H2RSP; IMUP-1; IMUP-2; MGC39135; MGC75180;	NM_033520.1	GI:41281602	immortalization-upregulated protein; go_component: nucleus; go_function: molecular function unknown; go_process: biological process unknown	HAI-2 related small protein	206	TRUE	19:43486241-43486509
cg20557202	SLC5A5	0.0093435	1.57324	solute carrier family 5 (sodium iodide symporter); member 5	2650437	4120669	TOP	2650437	AAAAAAACCAAAACTCCCTAAATTAAAAATCTATAAACTATCAATATCCA	4120669	AAAAAAACCGAAACTCCCTAAATTAAAAATCTATAAACTATCGATATCCG	19	TOP	T	Red	17843782	+	6528	NIS;	NM_000453.1	GI:4507034	sodium-iodide symporter; go_component: membrane; go_component: integral to membrane; go_function: sodium ion binding; go_function: symporter activity; go_function: transporter activity; go_function: iodide transporter activity; go_process: ion transport; go_process: sodium ion transport	solute carrier family 5 (sodium iodide symporter); member 5	148	TRUE	19:17843659-17846374
cg07602200	P2RX7	0.00936497	0.674618	purinergic receptor P2X7 isoform a	2630026	20452	BOT	2630026	CACTCAAATCCAAAACATAAATTATAACACCATTAAATAATTCTTCCACA	20452	CACTCGAATCCAAAACATAAATTATAACACCATTAAATAATTCTTCCACG	12	TOP	T	Red	120055061	+	5027	P2X7; MGC20089;	NM_002562.4	GI:34335273	isoform a is encoded by transcript variant 1; P2X purinoceptor 7; ATP receptor; P2Z receptor; P2X7 receptor; P2X7 isoform B; P2X7 isoform C; P2X7 isoform D; P2X7 isoform E; P2X7 isoform F; P2X7 isoform G; P2X7 isoform H; go_component: membrane; go_component: integral to membrane; go_component: integral to plasma membrane; go_function: ATP binding; go_function: receptor activity; go_function: ion …	purinergic receptor P2X7 isoform a	197	TRUE	12:120055197-120055400
cg02624129	SNX19	0.00936497	1.29803	sorting nexin 19	270338	840639	BOT	270338	CCAAAAAAAACCACAATAAATCCACTTCAAATCAAAACTAAATATAAACA	840639	CCGAAAAAAACCGCGATAAATCCACTTCAAATCGAAACTAAATATAAACG	11	BOT	C	Grn	130291572	-	399979	CHET8; KIAA0254; DKFZp667I205;	NM_014758.1	GI:7662025	go_function: protein binding; go_function: phosphoinositide binding; go_process: protein transport; go_process: intracellular signaling cascade	sorting nexin 19	132	TRUE	11:130291206-130291940
cg23413307	LCE1F	0.00944186	-1.12496	late cornified envelope 1F	3400008	3850504	TOP	3400008	ACCCACATAAATCTTATAACAAATAATAACTAACAATTCTACATATACCA	3850504	ACCCACATAAATCTTATAACGAATAATAACTAACAATTCTACATATACCG	1	TOP	T	Red	151015472	+	353137	LEP6;	NM_178354.1	GI:30387645	late envelope protein 6	late cornified envelope 1F	1376	FALSE
cg24691453	S100A4	0.00946166	-0.472414	S100 calcium-binding protein A4	1400148	6180025	BOT	1400148	AAAACTTAATTCCACAACTAAACTAATAAAAAATACTATAACACTTACCA	6180025	AAAACTTAATTCCACGACTAAACTAATAAAAAATACTATAACACTTACCG	1	BOT	C	Grn	151784906	-	6275	42A; 18A2; CAPL; MTS1; P9KA; PEL98;	NM_002961.2	GI:9845514	S100 calcium-binding protein A4 (calcium protein; calvasculin; metastasin; murine placental homolog); malignant transformation suppression 1; go_function: calcium ion binding	S100 calcium-binding protein A4	102	FALSE
cg22546318	ATP5G2	0.00966918	1.09298	ATP synthase; H+ transporting; mitochondrial F0 complex; subunit c isoform 2b precursor	2470332	10332	TOP	2470332	TCCATAAACAAATAATCAACAAAATACCACAACTACTTCTAATAACTTCA	10332	TCCATAAACGAATAATCAACAAAATACCGCAACTACTTCTAATAACTTCG	12	BOT	C	Grn	52356696	-	517		NM_005176.4	GI:50593531	isoform 2b precursor is encoded by transcript variant 2; ATP synthase lipid-binding protein; mitochondrial; ATP synthase proteolipid P2; ATPase protein 9; ATPase subunit C; mitochondrial ATP synthase; subunit C (subunit 9); isoform 2	ATP synthase; H+ transporting; mitochondrial F0 complex; subunit c isoform 2b precursor	51	TRUE	12:52355780-52357696
cg09102714	AARS	0.00974592	-0.560317	alanyl-tRNA synthetase	6620092	7210059	TOP	6620092	ACAACTAAAATAAACAACTATAACAAAATATATAACCTCTACCAAACACA	7210059	ACAACTAAAATAAACAACTATAACAAAATATATAACCTCTACCAAACACG	16	TOP	T	Red	68880913	-	16		NM_001605.1	GI:4501840	go_component: cytoplasm; go_component: soluble fraction; go_function: ATP binding; go_function: ligase activity; go_function: tRNA binding; go_function: nucleotide binding; go_function: nucleic acid binding; go_function: alanine-tRNA ligase activity; go_process: tRNA processing; go_process: protein biosynthesis; go_process: alanyl-tRNA aminoacylation	alanyl-tRNA synthetase	346	TRUE	16:68879136-68881351
cg15988792	ACSS1	0.00974592	-1.10379	acyl-CoA synthetase short-chain family member 1	4260246	4900500	BOT	4260246	TCAATTCCACATCTCAAAAACTAAAACCAAAATTTTCATACCTTTATACA	4900500	TCAATTCCGCATCTCAAAAACTAAAACCAAAATTTTCATACCTTTATACG	20	BOT	C	Grn	24987616	-	84532	ACAS2L; AceCS2L; MGC33843;	NM_032501.2	GI:28416952	acetyl-Coenzyme A synthetase 2 (AMP forming)-like; go_component: mitochondrion; go_function: AMP binding; go_function: ligase activity; go_function: catalytic activity; go_function: acetate-CoA ligase activity; go_process: metabolism	acyl-CoA synthetase short-chain family member 1	302	FALSE
cg00446235	F11R	0.00975113	-2.92596	F11 receptor isoform a precursor	7510541	4250315	TOP	7510541	TTACTACACACACCATAACTAAAAATACCTACAAAAAATTCCTAAAACCA	4250315	TTACTACGCGCACCATAACTAAAAATACCTACGAAAAATTCCTAAAACCG	1	TOP	C	Grn	159275358	-	50848	JAM; KAT; JAM1; JAMA; JCAM; CD321; JAM-1; JAM-A; PAM-1;	NM_016946.3	GI:21464105	isoform a precursor is encoded by transcript variant 1; junctional adhesion molecule 1; platelet F11 receptor; platelet adhesion molecule; junctional adhesion molecule A; go_component: membrane; go_component: cytoplasm; go_component: tight junction; go_component: integral to membrane; go_function: hydrolase activity; go_process: cell motility; go_process: inflammatory response	F11 receptor isoform a precursor	90	TRUE	1:159274828-159275626
cg13621440	NXF2	0.00986189	-0.801698	nuclear RNA export factor 2	5310296	6040228	TOP	5310296	AATATAACACCATTATTAAACTAAAAAACTCTAAATTATTACCTACCCCA	6040228	AATATAACACCATTATTAAACTAAAAAACTCTAAATTATTACCTACCCCG	X	TOP	C	Grn	101365595	+	56001	TAPL-2; FLJ20416;	NM_022053.1	GI:13430853	TAP like protein 2; nuclear RNA export factor 2B; go_component: nucleus; go_component: nucleus; go_component: cytoplasm; go_component: nuclear RNA export factor complex; go_function: RNA binding; go_function: protein binding; go_function: nucleotide binding; go_function: protein transporter activity; go_process: transport; go_process: development; go_process: RNA transport; go_process: mRNA proce…	nuclear RNA export factor 2	63	FALSE
cg04616566	THSD4	0.0100894	-0.563622	hypothetical protein LOC79875	6350358	7650110	TOP	6350358	CTACCAACATACAACCTCTCACCTAAATAATAATATATAATATAAATACA	7650110	CTACCAACGTACAACCTCTCACCTAAATAATAATATATAATATAAATACG	15	BOT	T	Red	69807942	+	79875	FLJ13710; FVSY9334; PRO34005;	NM_024817.1	GI:13376209	go_component: extracellular matrix; go_function: peptidase activity; go_function: metalloendopeptidase activity	hypothetical protein LOC79875	328	FALSE
cg23855121	TLR10	0.0100981	-0.464847	toll-like receptor 10 precursor	5050465	2030100	BOT	5050465	CCACAAAAAACTAAACTTCTCAATCCCACAAATATCTAAAACTACAAACA	2030100	CCGCAAAAAACTAAACTTCTCAATCCCGCAAATATCTAAAACTACAAACG	4	TOP	C	Grn	38460984	-	81793	MGC104967;	NM_030956.2	GI:62865617	go_component: membrane; go_component: membrane; go_component: integral to membrane; go_function: transmembrane receptor activity; go_function: transmembrane receptor activity; go_process: inflammatory response	toll-like receptor 10 precursor	349	TRUE	4:38461308-38461511
cg19721215	GCDH	0.010349	0.415277	glutaryl-Coenzyme A dehydrogenase isoform a precursor	6770368	5560368	BOT	6770368	CTAAAACAAACTAACAAAAAAATTTACTAAAATCACCCACTTAAAACTCA	5560368	CTAAAACAAACTAACAAAAAAATTTACTAAAATCGCCCACTTAAAACTCG	19	TOP	T	Red	12862974	+	2639	GCD; ACAD5;	NM_000159.2	GI:50959149	isoform a precursor is encoded by transcript variant 1; glutaryl-CoA dehydrogenase; mitochondrial; go_component: mitochondrion; go_function: oxidoreductase activity; go_function: glutaryl-CoA dehydrogenase activity; go_process: electron transport	glutaryl-Coenzyme A dehydrogenase isoform a precursor	410	TRUE	19:12862533-12863803
cg10970251	SLC25A22	0.010423	-1.24601	mitochondrial glutamate carrier 1	6330689	4540551	BOT	6330689	CTAAAAATATAATAACCACACACTAAAATCCCTATCAATAAATAACCTCA	4540551	CTAAAAATATAATAACCACGCGCTAAAATCCCTATCGATAAATAACCTCG	11	BOT	C	Grn	786221	-	79751	GC1; FLJ13044;	NM_024698.4	GI:34222352	go_component: mitochondrion; go_component: integral to membrane; go_component: mitochondrial inner membrane; go_function: binding; go_function: symporter activity; go_function: carrier activity; go_function: L-glutamate transporter activity; go_process: transport; go_process: L-glutamate transport	mitochondrial glutamate carrier 1	200	FALSE
cg17166812	NDUFS2	0.0106145	-0.643337	NADH dehydrogenase (ubiquinone) Fe-S protein 2; 49kDa (NADH-coenzyme Q reductase)	4230615	6380615	TOP	4230615	TTTCCTTTTATAAAAAACAAATCCAAAATAACACCTCCTCTTTTCTAACA	6380615	TTTCCTTTTATAAAAAACGAATCCAAAATAACACCTCCTCTTTTCTAACG	1	BOT	T	Red	159435729	+	4720		NM_004550.3	GI:34147556	NADH-ubiquinone oxidoreductase Fe-S protein 2; NADH dehydrogenase (ubiquinone) Fe-S protein 2 (49kD) (NADH-coenzyme Q reductase); NADH-ubiquinone oxidoreductase NDUFS2 subunit; go_component: mitochondrion; go_component: membrane fraction; go_function: iron ion binding; go_function: metal ion binding; go_function: NADH dehydrogenase activity; go_function: electron carrier activity; go_function: el…	NADH dehydrogenase (ubiquinone) Fe-S protein 2; 49kDa (NADH-coenzyme Q reductase)	469	FALSE
cg02475653	KIAA0703	0.0107625	-0.401943	calcium-transporting ATPase 2C2	3390154	1260475	BOT	3390154	AATATTTAAACAACCATATTCATAACAACATTAAACATAAAAACCCTACA	1260475	AATATTTAAACAACCATATTCATAACAACATTAAACATAAAAACCCTACG	16	BOT	C	Grn	82995534	+	9914	SPCA2; ATP2C2; DKFZp686H22230;	NM_014861.1	GI:7662255	calcium-transporting ATPase; secretory pathway calcium ATPase 2; go_component: membrane; go_component: integral to membrane; go_function: ATP binding; go_function: hydrolase activity; go_function: nucleotide binding; go_function: calcium ion binding; go_function: magnesium ion binding; go_function: calcium-transporting ATPase activity; go_function: hydrolase activity; acting on acid anhydrides; c…	calcium-transporting ATPase 2C2	372	FALSE
cg22009923	CD151	0.0110155	-0.72402	CD151 antigen isoform 4	6220338	1990189	TOP	6220338	AAAACCACAACCTATATATACCACATAAATAAAATAAACACCTATACACA	1990189	AAAACCACAACCTATATATACCACATAAATAAAATAAACACCTATACACG	11	BOT	C	Grn	822973	+	977	GP27; SFA1; PETA-3; TSPAN24;	NM_004357.3	GI:34328913	isoform 4 is encoded by transcript variant 4; hemidesmosomal tetraspanin CD151; platelet-endothelial cell tetraspan antigen 3; platelet surface glycoprotein gp27; membrane glycoprotein SFA-1; go_component: plasma membrane; go_component: integral to membrane; go_component: membrane fraction; go_component: integral to plasma membrane; go_function: protein binding; go_process: cell adhesion; go_proc…	CD151 antigen isoform 4	908	FALSE
cg13447818	FLG	0.0110155	-1.07798	filaggrin	7650373	5900437	TOP	7650373	ACTAACCTCTCTCTCTACTATTAAACTAACTTACCATCTTATATCATTCA	5900437	ACTAACCTCTCTCTCTACTATTAAACTAACTTACCATCTTATATCATTCG	1	BOT	C	Grn	150564303	-	2312		NM_002016.1	GI:60097901	profilaggrin; epidermal filaggrin; go_component: cytoskeleton; go_component: intermediate filament; go_component: cytoplasmic membrane-bound vesicle; go_function: calcium ion binding; go_function: calcium ion binding; go_function: structural molecule activity; go_function: structural molecule activity; go_process: development; go_process: cell differentiation	filaggrin	1205	FALSE
cg09818732	FLJ20489	0.0110398	-0.853641	hypothetical protein LOC55652	5550091	510162	TOP	5550091	ATACAAACAAACCACAAAAATTAAAAATCTTTACCTCTAAATACAATACA	510162	ATACGAACGAACCGCGAAAATTAAAAATCTTTACCTCTAAATACGATACG	12	TOP	T	Red	46453258	+	55652		NM_017842.1	GI:8923451		hypothetical protein LOC55652	275	TRUE	12:46452961-46453985
cg10234985	IZUMO1	0.0111822	-1.21008	sperm-specific protein Izumo	7380673	6480717	BOT	7380673	CTTAATTCCCAATTTATAACCTCTAACACTAAAATTCATTAAAAAACCCA	6480717	CTTAATTCCCGATTTATAACCTCTAACACTAAAATTCATTAAAAAACCCG	19	TOP	A	Red	53941978	-	284359	IZUMO; MGC34799;	NM_182575.1	GI:32698979	synonyms: IZUMO; MGC34799	sperm-specific protein Izumo	234	TRUE	19:53941454-53942092
cg10159529	IL5RA	0.0113805	-0.745045	interleukin 5 receptor; alpha isoform 1 precursor	5550725	510450	BOT	5550725	ACTCTCTACCATAAATCATACAATAAACACTACTCTTATCTATTCACACA	510450	ACTCTCTACCGTAAATCATACAATAAACACTACTCTTATCTATTCACACG	3	BOT	C	Grn	3127031	-	3568	IL5R; CDw125; HSIL5R3; MGC26560;	NM_000564.2	GI:28559020	isoform 1 precursor is encoded by transcript variant 1; interleukin 5 receptor type 3; interleukin-5 receptor; interleukin-5 receptor alpha subunit; interleukin-5 receptor alpha chain; CD125 antigen; go_component: membrane; go_component: integral to membrane; go_component: extracellular space; go_component: integral to membrane; go_component: interleukin-5 receptor complex; go_function: receptor …	interleukin 5 receptor; alpha isoform 1 precursor	499	FALSE
cg12774845	ENTPD5	0.0114056	0.401543	ectonucleoside triphosphate diphosphohydrolase 5	1470707	1260619	TOP	1470707	CTCTCCCTAAACCTACCTAAAATTTCAAATCTAAAACTAACAACCTAACA	1260619	CTCTCCCTAAACCTACCTAAAATTTCGAATCTAAAACTAACAACCTAACG	14	BOT	C	Grn	73555714	-	957	PCPH; CD39L4; NTPDase-5;	NM_001249.1	GI:4557426	CD39-like 4; proto-oncogene CPH; Pcph proto-oncogene protein; go_component: integral to membrane; go_component: endoplasmic reticulum; go_function: hydrolase activity; go_function: calcium ion binding; go_function: magnesium ion binding; go_function: nucleoside-diphosphatase activity	ectonucleoside triphosphate diphosphohydrolase 5	351	TRUE	14:73554958-73556139
cg07107453	IFI44	0.0114056	-0.593527	interferon-induced; hepatitis C-associated microtubular aggregat	1170553	2810553	BOT	1170553	CACAATAAAACCCCTTCTCTAACTTCACATTACTAAAAATCATAAATTCA	2810553	CACAATAAAACCCCTTCTCTAACTTCACATTACTAAAAATCATAAATTCG	1	BOT	T	Red	78888104	+	10561	p44; MTAP44;	NM_006417.2	GI:21361309	interferon-induced; hepatitis C-associated microtubular aggregate protein (44kD); go_component: cytoplasm; go_process: response to virus	interferon-induced; hepatitis C-associated microtubular aggregat	540	FALSE
cg15836660	EDNRB	0.0116641	0.902786	endothelin receptor type B isoform 2	6380349	6060494	BOT	6380349	AAAATACAAAACTTAACACAAACCCTTAACCTCTAAATACCTTAATTCCA	6060494	AAAATACAAAACTTAACACAAACCCTTAACCTCTAAATACCTTAATTCCG	13	BOT	C	Grn	NA	-	1910	ETB; ETRB; HSCR; ABCDS; HSCR2;	NT_024524.13		This splice variant isoform differs from the variant 1 protein in the intracellular C-terminal domain. isoform 2 is encoded by transcript variant 2; Hirschsprung disease 2; go_component: plasma membrane; go_component: integral to plasma membrane; go_function: receptor activity; go_function: endothelin receptor activity; go_function: rhodopsin-like receptor activity; go_process: sensory perception…	endothelin receptor type B isoform 2	NA	TRUE	13:77390197-77391989
cg24069559	HNRPL	0.0116641	-1.20292	heterogeneous nuclear ribonucleoprotein L isoform a	630446	2630446	BOT	630446	CTATCCCCTCTTATATTACCATAAACCCCATTTTTTCTAATAAAATCTCA	2630446	CTATCCCCTCTTATATTACCATAAACCCCATTTTTTCTAATAAAATCTCG	19	BOT	C	Grn	44034819	-	3191	hnRNP-L; P/OKcl.14;	NM_001533.2	GI:52632382	isoform a is encoded by transcript variant 1; go_component: nucleus; go_component: nucleoplasm; go_component: heterogeneous nuclear ribonucleoprotein complex; go_function: RNA binding; go_function: RNA binding; go_function: nucleotide binding; go_process: mRNA processing	heterogeneous nuclear ribonucleoprotein L isoform a	589	TRUE	19:44033631-44035218
cg18364820	CXorf38	0.0117798	0.359621	hypothetical protein LOC159013	3140521	2450167	BOT	3140521	CAACCTCCTAATTCCAAATAAAAAACATAATACTATCAAAACTAACAACA	2450167	CAACCTCCTAATTCCAAATAAAAAACATAATACTATCGAAACTAACGACG	X	BOT	C	Grn	40391721	-	159013	MGC39350;	NM_144970.1	GI:21450662	synonym: MGC39350	hypothetical protein LOC159013	28	TRUE	X:40390989-40392078
cg04987894	GSTM5	0.011848	1.27099	glutathione S-transferase M5	1510215	3400113	TOP	1510215	ACTTTACTCCATTAAAATCTAACTAATATCTCAAACACACAACCAAATCA	3400113	ACTTTACTCCGTTAAAATCTAACTAATATCTCAAACGCACAACCAAATCG	1	BOT	C	Grn	110056388	+	2949	GTM5; GSTM5-5;	NM_000851.2	GI:23065562	glutathione S-transferase; Mu-5; glutathione S-alkyltransferase M5; glutathione S-aryltransferase M5; S-(hydroxyalkyl)glutathione lyase M5; glutathione S-aralkyltransferase M5; GST class-mu 5; go_function: transferase activity; go_function: glutathione transferase activity; go_function: glutathione transferase activity; go_process: metabolism	glutathione S-transferase M5	249	TRUE	1:110056117-110056501
cg12188860	TOP1MT	0.0118533	-1.32273	mitochondrial topoisomerase I	6480112	7050437	BOT	6480112	AAATCCATACAACTTATACCTAATAATATAAATATAACAATAAACACCCA	7050437	AAATCCATACGACTTATACCTAATAATATAAATATAACAATAAACGCCCG	8	TOP	C	Grn	144488425	-	116447	2900052H09Rik;	NM_052963.1	GI:16418460	go_component: mitochondrion; go_function: DNA topoisomerase type I activity; go_process: DNA unwinding; go_process: DNA topological change	mitochondrial topoisomerase I	565	TRUE	8:144487548-144488685
cg06566994	ZNF167	0.0119708	-0.773779	zinc finger protein ZFP isoform 2	4480259	3360465	TOP	4480259	TATATAATATCTATTAACCTCATACAATACTCCCAACCCTATAAAATACA	3360465	TATATAATATCTATTAACCTCATACGATACTCCCAACCCTATAAAATACG	3	BOT	C	Grn	44571717	+	55888	ZFP; FLJ12738;	NM_025169.1	GI:47716684	isoform 2 is encoded by transcript variant 2; go_component: nucleus; go_function: DNA binding; go_function: zinc ion binding; go_function: metal ion binding; go_function: nucleic acid binding; go_function: transcription factor activity; go_process: transcription; go_process: regulation of transcription; DNA-dependent	zinc finger protein ZFP isoform 2	329	TRUE	3:44571362-44572140
cg18988395	GLIS3	0.012003	0.71568	GLIS family zinc finger 3	4850653	4850243	TOP	4850653	ATAATTAAATAATCTCTCAAATCCTTTCCAACCCATTTTCTAAATAAACA	4850243	ATAATTAAATAATCTCTCAAATCCTTTCCAACCCATTTTCTAAATAAACG	9	BOT	T	Red	4142183	-	169792	ZNF515; FLJ38999; FLJ90578; MGC33662;	NM_152629.2	GI:34303943	zinc finger protein 515; OK/KNS-cl.4; go_component: nucleus; go_function: DNA binding; go_function: zinc ion binding; go_function: metal ion binding; go_function: specific RNA polymerase II transcription factor activity; go_process: transcription; go_process: regulation of transcription; DNA-dependent; go_process: negative regulation of transcription from RNA polymerase II promoter; go_process: p…	GLIS family zinc finger 3	423	FALSE
cg18661868	FES	0.0120189	-0.469101	V-FES feline sarcoma viral/V-FPS fujinami avian sarcoma viral oncogene homolog	3460609	2690711	TOP	3460609	CTCAAACTATAAACACCTAAAACTTCAACTAAAACAAACTTAACCTATCA	2690711	CTCAAACTATAAACGCCTAAAACTTCAACTAAAACAAACTTAACCTATCG	15	BOT	A	Red	89228713	+	2242	FPS;	NM_002005.2	GI:13376997	Oncogene FES; feline sarcoma virus; feline sarcoma (Snyder-Theilen) viral (v-fes)/Fujinami avian sarcoma (PRCII) viral (v-fps) oncogene homolog; c-fes/fps protein; proto-oncogene c-fes variant 1; proto-oncogene c-fes variant 2; proto-oncogene c-fes variant 3; proto-oncogene c-fes variant 4; go_function: ATP binding; go_function: nucleotide binding; go_function: transferase activity; go_function: …	V-FES feline sarcoma viral/V-FPS fujinami avian sarcoma viral oncogene homolog	256	FALSE
cg03945021	FLJ45256	0.0120189	1.4538	hypothetical protein LOC400511	1710577	6960128	TOP	1710577	ATACTAATACAAACTTAACCAAACTTCTCTAACAAACACTATACATCACA	6960128	ATACTAATACAAACTTAACCGAACTTCTCTAACAAACACTATACATCACG	16	BOT	C	Grn	24589884	-	400511		NM_207448.1	GI:46409519		hypothetical protein LOC400511	309	FALSE
cg13974531	PYDC1	0.0120663	-1.02181	pyrin domain containing 1	5720674	6560014	BOT	5720674	AACAAAAACCACAAAATTAAATAAAAACTACCAAATCAATCTCCTTCCCA	6560014	AACAAAAACCACAAAATTAAATAAAAACTACCAAATCAATCTCCTTCCCG	16	BOT	A	Red	31135899	-	260434	POP1; PYC1;	NM_152901.1	GI:23097245	pyrin-domain containing protein 1; pyrin-only protein 1; PAAD-only protein	pyrin domain containing 1	46	TRUE	16:31135213-31135951
cg00582372	S100G	0.0120692	-0.413468	calbindin 3	1170196	2810458	TOP	1170196	CAAACAATTCTCCTACCTCAATCTTCCAAATAAATAAAACTATAAACACA	2810458	CAAACGATTCTCCTACCTCGATCTTCCAAATAAATAAAACTATAAACACG	X	BOT	C	Grn	16578202	+	795	CABP1; CALB3; CABP9K;	NM_004057.1	GI:4757897	calbindin D9K; calbindin 3; (vitamin D-dependent calcium-binding protein); calbindin 3; (vitamin D-dependent calcium binding protein); go_function: vitamin D binding; go_function: calcium ion binding	calbindin 3	501	TRUE	X:16578542-16578783
cg24857721	RHD	0.0121574	1.22497	Rh blood group D antigen isoform 1	4230630	6380630	TOP	4230630	TAATAAAACCCCTACACAAAAACAAACACAAAATAAACTCTAAATACCCA	6380630	TAATAAAACCCCTACACAAAAACGAACACAAAATAAACTCTAAATACCCG	1	BOT	C	Grn	25471568	+	6007	RH; Rh4; RH30; RHCE; RhII; RhPI; DIIIc; RHCED; RHDel; RHPII; Rh30a; RhDCw; CD240D; RHXIII; rhesus D; RHDVA(TT); RhK562-II;	NM_016124.3	GI:77157792	isoform 1 is encoded by transcript variant 1; Rhesus system D polypeptide; RhD type IIIa protein; RH polypeptide 2; Rh blood group system D-antigen; Rhesus blood group; D antigen; erythrocyte membrane protein; D antigen (DCS); rhesus blood group C antigen; Rhesus blood group CcEe antigene; blood group Rh(CE) polypeptide; Rhesus blood group D antigen; go_component: membrane; go_component: integral…	Rh blood group D antigen isoform 1	74	FALSE
cg11285003	HCN1	0.012331	-1.59716	hyperpolarization activated cyclic nucleotide-gated potassium channel 1	6040152	3060452	BOT	6040152	ACATATACCAATAAATATCTCCTCCAAAAACTCTTAAATTCAATATCACA	3060452	ACGTATACCAATAAATATCTCCTCCGAAAACTCTTAAATTCAATATCACG	5	BOT	C	Grn	45731977	-	348980	BCNG1; HAC-2; BCNG-1;	NM_021072.1	GI:32698745	brain cyclic nucleotide gated channel 1; go_component: membrane; go_component: integral to membrane; go_function: 3 ;5prime-cAMP binding; go_function: nucleotide binding; go_function: sodium ion binding; go_function: potassium ion binding; go_function: voltage-gated potassium channel activity; go_process: cation transport; go_process: sodium ion transport; go_process: potassium ion transport	hyperpolarization activated cyclic nucleotide-gated potassium channel 1	372	TRUE	5:45730846-45732499
cg17054360	MTERF	0.0124384	-0.741926	mitochondrial transcription termination factor precursor	3840541	2340463	TOP	3840541	TTATCAAAAACTACAACACACATATAAATAATAACTACTTTTCCACCACA	2340463	TTATCAAAAACTACAACACGCATATAAATAATAACTACTTTTCCACCACG	7	TOP	T	Red	91347952	-	7978	MGC131634;	NM_006980.3	GI:68448540	transcription termination factor; mitochondrial; go_component: mitochondrion; go_function: double-stranded DNA binding; go_function: transcription termination factor activity; go_process: transcription; go_process: regulation of transcription; DNA-dependent; go_process: RNA transcription termination from mitochondrial promoter	mitochondrial transcription termination factor precursor	310	TRUE	7:91347815-91348388
cg04686412	PSD2	0.0124384	-0.354329	pleckstrin and Sec7 domain containing 2	7570037	7150768	BOT	7570037	AATATAACTTTATTAACAAACCCAAATAAACACCAAAAACAAAAACAACA	7150768	AATATAACTTTATTAACGAACCCGAATAAACACCGAAAACGAAAACGACG	5	BOT	C	Grn	139155590	+	84249	DKFZp761B0514;	NM_032289.1	GI:14150034	6330404E20Rik; go_function: guanyl-nucleotide exchange factor activity	pleckstrin and Sec7 domain containing 2	252	TRUE	5:139155200-139156357
cg15936718	GAS8	0.0124489	0.604504	growth arrest-specific 8	1780390	610646	TOP	1780390	ATTAATCATTCCTTCAATAATCCTTCATCAACACATCTTTACTAAACACA	610646	ATTAATCATTCCTTCAATAATCCTTCATCAACACGTCTTTACTAAACACG	16	BOT	T	Red	88616509	+	2622	GAS11;	NM_001481.1	GI:4503916	growth arrest specific 11; growth arrest-specific 11; go_component: cytoskeleton; go_component: microtubule; go_component: flagellum (sensu Eukaryota); go_function: Ras GTPase activator activity; go_process: sperm motility; go_process: negative regulation of cell proliferation; go_process: negative regulation of Ras protein signal transduction	growth arrest-specific 8	207	TRUE	16:88616246-88616821
cg26561254	ISG20L1	0.0125232	-0.6455	interferon stimulated exonuclease gene 20kDa-like 1	5550753	510731	BOT	5550753	ACTCAAAATACTTATATATTTATTATATACATCCCACTACCAAACCCACA	510731	ACTCAAAATACTTATATATTTATTATATACATCCCACTACCAAACCCACG	15	TOP	T	Red	86965593	+	64782	AEN; pp12744; FLJ12484; FLJ12562;	NM_022767.2	GI:21362093	apoptosis enhancing nuclease; go_component: intracellular; go_function: hydrolase activity; go_function: exonuclease activity	interferon stimulated exonuclease gene 20kDa-like 1	545	FALSE
cg24424381	PEX11A	0.0125807	-0.674914	peroxisomal biogenesis factor 11A	1430376	2100338	BOT	1430376	TAAAAAATCAATCCCAACCCTAAATCTAATTAATAAAACAAATAAAAACA	2100338	TAAAAAATCGATCCCGACCCTAAATCTAATTAATAAAACGAATAAAAACG	15	TOP	T	Red	88034962	-	8800	PEX11-ALPHA;	NM_003847.1	GI:4505716	go_component: integral to membrane; go_component: peroxisomal membrane; go_component: integral to peroxisomal membrane; go_process: peroxisome division; go_process: signal transduction	peroxisomal biogenesis factor 11A	101	TRUE	15:88034009-88035393
cg14155397	MAP2K1	0.0126598	0.554078	mitogen-activated protein kinase kinase 1	1980538	1050070	BOT	1980538	TTACACCCTTCTCAATAATATTACCATTAAACAAACAAAATTTATATACA	1050070	TTACACCCTTCTCAATAATATTACCATTAAACAAACAAAATTTATATACG	15	TOP	T	Red	64466679	+	5604	MEK1; MKK1; MAPKK1; PRKMK1;	NM_002755.2	GI:14589898	protein kinase; mitogen-activated; kinase 1 (MAP kinase kinase 1); go_function: ATP binding; go_function: nucleotide binding; go_function: protein binding; go_function: transferase activity; go_function: MAP kinase kinase activity; go_function: protein-tyrosine kinase activity; go_function: protein serine/threonine kinase activity; go_process: chemotaxis; go_process: cell motility; go_process: si…	mitogen-activated protein kinase kinase 1	843	TRUE	15:64465814-64467156
cg13509147	CREB3L3	0.0127174	0.852761	cAMP responsive element binding protein 3-like 3	7320138	1240463	BOT	7320138	CCTATCCACCAATCAACACCTAAAAATAAACTAAAAACTACCTATAACCA	1240463	CCTATCCACCAATCAACACCTAAAAATAAACTAAAAACTACCTATAACCG	19	TOP	C	Grn	4104629	+	84699	CREB-H; HYST1481; MGC126553; MGC126557;	NM_032607.1	GI:14211948	CREB/ATF family transcription factor; go_component: nucleus; go_function: DNA binding; go_process: regulation of transcription; DNA-dependent	cAMP responsive element binding protein 3-like 3	26	FALSE
cg26743024	CACNG4	0.0127326	-1.03213	voltage-dependent calcium channel gamma-4 subunit	1850709	5270431	TOP	1850709	TAACAACTATATCCCACATCTAAAATTTCAAAAATTCTAACCTAAACACA	5270431	TAACAACTATATCCCACATCTAAAATTTCAAAAATTCTAACCTAAACACG	17	BOT	C	Grn	62391475	+	27092	MGC11138; MGC24983;	NM_014405.2	GI:22027547	neuronal voltage-gated calcium channel gamma-4 subunit; go_component: membrane; go_component: tight junction; go_component: integral to plasma membrane; go_function: calcium ion binding; go_function: structural molecule activity; go_function: voltage-gated calcium channel activity; go_process: ion transport; go_process: calcium ion transport	voltage-dependent calcium channel gamma-4 subunit	731	FALSE
cg25856811	SPRR3	0.0128031	-0.815297	small proline-rich protein 3	4780528	1580129	BOT	4780528	TAAAACTAATCTAACTAAAAATTAAAACCCAAACCAAAAAACCTAACTCA	1580129	TAAAACTAATCTAACTAAAAATTAAAACCCAAACCAAAAAACCTAACTCG	1	TOP	T	Red	151240849	+	6707		NM_005416.1	GI:4885606	esophagin; go_function: structural molecule activity; go_process: keratinization	small proline-rich protein 3	268	FALSE
cg02141570	LOC348840	0.0131088	0.305859	hypothetical protein LOC348840	610040	610605	TOP	610040	ATTACCAAACAATTATTACCTACACACAAAAAACAACTACAACTTAAACA	610605	ATTACCAAACAATTATTACCTACACACAAAAAACGACTACAACTTAAACG	3	BOT	C	Grn	199291988	-	348840		NM_182631.1	GI:32699069		hypothetical protein LOC348840	1042	TRUE	3:199292678-199293152
cg15207953	FLJ45832	0.013122	0.367655	hypothetical protein LOC400841	460300	6650300	TOP	460300	CAACACTTCCACTAATCTTATTTTATTACTATTTATCCAATTAAATATCA	6650300	CAACACTTCCACTAATCTTATTTTATTACTATTTATCCAATTAAATATCG	20	BOT	C	Grn	28134874	-	400841		NM_207470.1	GI:46409569		hypothetical protein LOC400841	1254	TRUE	20:28135781-28136201
cg11675413	RNF113B	0.0132147	-0.397024	ring finger protein 113B	2480358	2970358	BOT	2480358	AATACATACCTAATCTACTTAATCAACCATCCTTCCTAAAAAAAATAACA	2970358	AATACATACCTAATCTACTTAATCGACCGTCCTTCCTAAAAAAAATAACG	13	TOP	C	Grn	97627522	-	140432	RNF161; MGC26599; ZNF183L1; bA10G5.1;	NM_178861.3	GI:37059780	zinc finger protein 183-like 1; go_component: ubiquitin ligase complex; go_function: zinc ion binding; go_function: metal ion binding; go_function: nucleic acid binding; go_function: ubiquitin-protein ligase activity; go_process: protein ubiquitination	ring finger protein 113B	39	TRUE	13:97626465-97627827
cg20832009	STARD8	0.0138326	0.496678	START domain containing 8	4120687	6290152	BOT	4120687	TCACCTTCCTAAAACAAAACCAAAAAACATCCAACAAAAACATAATAACA	6290152	TCACCTTCCTAAAACAAAACCAAAAAACGTCCAACAAAAACATAATAACG	X	BOT	C	Grn	67784236	+	9754	KIAA0189; DKFZp686H1668;	NM_014725.2	GI:31543658	go_function: GTPase activator activity	START domain containing 8	207	TRUE	X:67784063-67784532
cg19514469	ELMO3	0.0140702	-1.77402	engulfment and cell motility 3	1850736	5270736	BOT	1850736	TTCAACACAACAACCAAAAACTTCACCTACAAATAAAATAATCATTCTCA	5270736	TTCAACACAACGACCAAAAACTTCGCCTACAAATAAAATAATCATTCTCG	16	BOT	C	Grn	65790913	+	79767	CED12; ELMO-3; FLJ13824;	NM_024712.2	GI:19718770	ced-12 homolog 3; go_component: membrane; go_component: cytoskeleton; go_process: apoptosis; go_process: phagocytosis	engulfment and cell motility 3	20	TRUE	16:65790430-65791487
cg00911351	PCDHGB4	0.0143313	0.967454	protocadherin gamma subfamily B; 4 isoform 1 precursor	5960634	5050341	TOP	5960634	ATAAAAACTAACACTAAAAAATCTAAACTAAAACTACCCTAAAAAACACA	5050341	ATAAAAACTAACGCTAAAAAATCTAAACTAAAACTACCCTAAAAAACGCG	5	TOP	C	Grn	140747636	+	8641	FIB2; CDH20; MGC138293; PCDH-GAMMA-B4;	NM_003736.2	GI:14270497	isoform 1 precursor is encoded by transcript variant 1; fibroblast cadherin FIB2; cadherin 20; go_component: membrane; go_component: integral to membrane; go_function: protein binding; go_function: calcium ion binding; go_process: cell adhesion; go_process: homophilic cell adhesion; go_process: calcium-dependent cell-cell adhesion	protocadherin gamma subfamily B; 4 isoform 1 precursor	197	TRUE	5:140747256-140748040
cg00815605	ACOT2	0.0144078	0.803942	peroxisomal long-chain acyl-coA thioesterase	730632	5820187	BOT	730632	AATATATCTATATTTAATCTAACTAATCAACTAAACTCTAACCTTCCCCA	5820187	AATATATCTATATTTAATCTAACTAATCGACTAAACTCTAACCTTCCCCG	14	TOP	C	Grn	73105532	+	10965	Mte1; PTE2; ZAP128;	NM_006821.3	GI:34147581	ortholog of mouse peroxisomal acyl-CoA thioesterase Ic; mitochondrial acyl-CoA thioesterase 2; go_component: peroxisome; go_function: hydrolase activity; go_function: serine esterase activity; go_function: palmitoyl-CoA hydrolase activity; go_function: acyl-CoA thioesterase activity; go_process: lipid metabolism; go_process: acyl-CoA metabolism	peroxisomal long-chain acyl-coA thioesterase	103	TRUE	14:73105593-73107289
cg07960846	STK11	0.014453	0.413124	serine/threonine protein kinase 11	1850504	5270348	TOP	1850504	TTTTTAACTAAAATTAACCACTTTATATTACTTTTTAACCCTTAACCTCA	5270348	TTTTTAACTAAAATTAACCACTTTATATTACTTTTTAACCCTTAACCTCG	19	BOT	C	Grn	1156798	+	6794	PJS; LKB1;	NM_000455.4	GI:58530881	serine/threonine kinase 11 (Peutz-Jeghers syndrome); go_function: ATP binding; go_function: nucleotide binding; go_function: protein binding; go_function: transferase activity; go_function: protein-tyrosine kinase activity; go_function: protein serine/threonine kinase activity; go_process: protein amino acid phosphorylation	serine/threonine protein kinase 11	475	TRUE	19:1156305-1158664
cg26162695	ELAC2	0.0147455	0.369131	elaC homolog 2	360022	4040441	BOT	360022	TAATTAACTAAATCCACCATACAAAACAACTAAATAATACACAAAAAACA	4040441	TAATTAACTAAATCCGCCATACGAAACGACTAAATAATACACGAAAAACG	17	BOT	C	Grn	12862049	-	60528	ELC2; HPC2; FLJ10530; FLJ42848;	NM_018127.4	GI:34147640	putative prostate cancer susceptibility protein; elaC (E. coli) homolog 2; hereditary prostate cancer; go_component: nucleus; go_function: zinc ion binding; go_function: metal ion binding; go_function: hydrolase activity; go_function: endonuclease activity; go_process: tRNA processing	elaC homolog 2	11	TRUE	17:12861431-12862724
cg16612562	RRP22	0.0148222	-0.790409	RAS-related on chromosome 22 isoform a	3830187	1400414	TOP	3830187	AAACCTCTTAAAAAATCTACCTATAATAAATACAAAACACAAACCCAACA	1400414	AAACCTCTTAAAAAATCTACCTATAATAAATACGAAACGCAAACCCAACG	22	TOP	C	Grn	28041748	-	10633		NM_006477.3	GI:55953118	isoform a is encoded by transcript variant 1; go_function: GTP binding; go_function: nucleotide binding; go_function: GTPase activity; go_process: small GTPase mediated signal transduction	RAS-related on chromosome 22 isoform a	297	TRUE	22:28040690-28042230
cg19430897	HIST1H2AB	0.0149481	-0.853853	H2A histone family; member M	2120762	3180484	BOT	2120762	TAAAAATTAATCAAAATCCACTCCTTTCCAAAAACATAAATCACAATCCA	3180484	TAAAAATTAATCGAAATCCACTCCTTTCCAAAAACATAAATCACAATCCG	6	BOT	A	Red	26141775	-	8335	H2A/m; H2AFM;	NM_003513.2	GI:19557655	go_component: nucleus; go_component: chromosome; go_component: nucleosome; go_function: DNA binding; go_process: nucleosome assembly; go_process: chromosome organization and biogenesis (sensu Eukaryota)	H2A histone family; member M	349	TRUE	6:26142074-26142527
cg25734864	PROZ	0.0149481	-0.79896	protein Z; vitamin K-dependent plasma glycoprotein	60382	4570382	BOT	60382	CTATATTTATAACCCTATCCCAACACTCCAAATAAAAATAACAAACTACA	4570382	CTATATTTATAACCCTATCCCAACGCTCCGAATAAAAATAACAAACTACG	13	TOP	T	Red	112860969	+	8858	PZ;	NM_003891.1	GI:4506120	go_component: extracellular space; go_function: protein binding; go_function: calcium ion binding; go_function: serine-type endopeptidase activity; go_process: proteolysis; go_process: blood coagulation	protein Z; vitamin K-dependent plasma glycoprotein	18	FALSE
cg15660498	LOC148137	0.0151468	-0.992317	hypothetical protein LOC148137	7050730	6130730	TOP	7050730	CATTCCAAACCAACAAAATCAAAATATCTATTAATAAAACTAAACCTCCA	6130730	CATTCCAAACCAACAAAATCAAAATATCTATTAATAAAACTAAACCTCCG	19	TOP	T	Red	40940925	+	148137	DKFZp434C2231;	NM_144692.1	GI:21389596	synonym: DKFZp434C2231	hypothetical protein LOC148137	848	TRUE	19:40940302-40941942
cg13420923	NHLRC2	0.0151468	0.46496	NHL repeat containing 2	7510129	7040301	TOP	7510129	TCTACAAATACTAATAAACCAAACTATCCTTCTCCTACTAAATAACAACA	7040301	TCTACAAATACTAATAAACCAAACTATCCTTCTCCTACTAAATAACGACG	10	TOP	T	Red	115604410	+	374354	FLJ20147; FLJ25621; FLJ33312; MGC45492; DKFZp779F115;	NM_198514.2	GI:42476012	1200003G01Rik; novel NHL repeat domain containing protein; go_function: electron carrier activity; go_process: electron transport	NHL repeat containing 2	292	TRUE	10:115603785-115605569
cg04936930	PTS	0.0152032	-0.617036	6-pyruvoyltetrahydropterin synthase	1740201	4760201	BOT	1740201	ATAAATAAAAACCCTATATCCTTAATCTATTTACCCCACCTAAAATCACA	4760201	ATAAATAAAAACCCTATATCCTTAATCTATTTACCCCGCCTAAAATCACG	11	BOT	C	Grn	111602309	+	5805	PTPS;	NM_000317.1	GI:4506330	6-pyruvoyl-tetrahydropterin synthase; go_function: lyase activity; go_function: zinc ion binding; go_function: metal ion binding; go_function: protein self binding; go_function: 6-pyruvoyltetrahydropterin synthase activity; go_process: amino acid metabolism; go_process: L-phenylalanine catabolism; go_process: tetrahydrobiopterin biosynthesis; go_process: central nervous system development	6-pyruvoyltetrahydropterin synthase	212	TRUE	11:111602068-111602923
cg11208483	SOX21	0.0152032	1.09351	SRY-box 21	5670136	5390398	TOP	5670136	TTACTAATCTCCAAATTATACATCTTAAAATTCTCCTAAACCATCTTACA	5390398	TTACTAATCTCCGAATTATACATCTTAAAATTCTCCTAAACCATCTTACG	13	BOT	C	Grn	94162390	-	11166	SOX25;	NM_007084.2	GI:46094055	go_component: nucleus; go_function: transcription factor activity; go_function: RNA polymerase II transcription factor activity; go_process: transcription; go_process: establishment and/or maintenance of chromatin architecture; go_process: regulation of transcription from RNA polymerase II promoter	SRY-box 21	156	TRUE	13:94160973-94164117
cg06206628	FRMPD2	0.0152324	-0.576145	FERM and PDZ domain containing 2 isoform 2	1340138	990021	BOT	1340138	AAACACAAACTACTAAAATAACAATACCTACTAACAAACCAAAAACTACA	990021	AAACGCAAACTACTAAAATAACAATACCTACTAACAAACCAAAAACTACG	10	BOT	C	Grn	49152919	-	143162	PDZK5C; MGC35285; MGC87776; MGC87777; MGC90186;	NM_001017929.1	GI:63252915	isoform 2 is encoded by transcript variant 2; PDZ domain containing 5C; go_component: cytoskeleton; go_function: protein binding; go_function: receptor activity	FERM and PDZ domain containing 2 isoform 2	87	FALSE
cg09413557	S100A6	0.0156222	1.47094	S100 calcium-binding protein A6	1300215	4810113	TOP	1300215	CCTTACCAAATCACATATCACAAAAAACAAACTAAACAAACTAAACTACA	4810113	CCTTACCGAATCACGTATCACGAAAAACAAACTAAACAAACTAAACTACG	1	TOP	C	Grn	151775341	-	6277	2A9; PRA; 5B10; CABP; CACY;	NM_014624.3	GI:52352807	S100 calcium-binding protein A6 (calcyclin); prolactin receptor-associated protein; go_component: cytoplasm; go_component: nuclear envelope; go_function: protein binding; go_function: growth factor activity; go_function: calcium ion binding; go_process: cell cycle; go_process: axonogenesis; go_process: cell proliferation; go_process: cell-cell signaling; go_process: signal transduction; go_proces…	S100 calcium-binding protein A6	4	TRUE	1:151774923-151775537
cg10677787	DHRS4L2	0.0157383	-0.613155	dehydrogenase/reductase (SDR family) member 4 like 2	6650523	6650241	BOT	6650523	AACTAATAAATAATCAAAACACTCTCCATTCAAATTACCTATAAAACTCA	6650241	AACTAATAAATAATCAAAACGCTCTCCGTTCAAATTACCTATAAAACTCG	14	BOT	C	Grn	23527959	+	317749	MGC905;	NM_198083.1	GI:37693520	go_function: oxidoreductase activity; go_process: metabolism	dehydrogenase/reductase (SDR family) member 4 like 2	226	TRUE	14:23527658-23528016
cg25133685	OR2W1	0.01586	-0.751296	olfactory receptor; family 2; subfamily W; member 1	6770458	5560458	TOP	6770458	ATAAAATCATTTTAAAACCAACATCTATTTCAAACTTTCAAATCTACACA	5560458	ATAAAATCATTTTAAAACCAACATCTATTTCAAACTTTCAAATCTACACG	6	TOP	T	Red	29120951	-	26692	hs6M1-15; MGC119162; MGC119163; MGC119165;	NM_030903.2	GI:50726880	olfactory receptor OR6-13; go_component: integral to membrane; go_function: receptor activity; go_function: olfactory receptor activity; go_process: sensory perception; go_process: signal transduction; go_process: sensory perception of smell; go_process: G-protein coupled receptor protein signaling pathway	olfactory receptor; family 2; subfamily W; member 1	364	FALSE
cg00546491	PDE1C	0.01586	-0.824175	phosphodiesterase 1C; calmodulin-dependent 70kDa	1850280	5270280	TOP	1850280	ACACCACACTCAAAAACTCTTAATATTTTCTTACTAAAAAAACTCTCTCA	5270280	ACACCACACTCAAAAACTCTTAATATTTTCTTACTAAAAAAACTCTCTCG	7	BOT	C	Grn	32077516	-	5137	Hcam3;	NM_005020.1	GI:4826893	phosphodiesterase 1C; calmodulin-dependent (70kD); Human 3 ;5 cyclic nucleotide phosphodiesterase (HSPDE1C1A); go_function: calmodulin binding; go_function: catalytic activity; go_function: hydrolase activity; go_function: 3 ;5prime-cyclic-nucleotide phosphodiesterase activity; go_function: calmodulin-dependent cyclic-nucleotide phosphodiesterase activity; go_process: signal transduction	phosphodiesterase 1C; calmodulin-dependent 70kDa	71	TRUE	7:32076278-32077689
cg20119051	R3HDM1	0.0158666	-1.36494	R3H domain (binds single-stranded nucleic acids) containing	5900041	1430133	TOP	5900041	TCTAATTATCTTTTAAATACCTCAAATCAATAAAAACTCACAAAACTCCA	1430133	TCTAATTATCTTTTAAATACCTCGAATCAATAAAAACTCACGAAACTCCG	2	BOT	C	Grn	136005553	+	23518	R3HDM; KIAA0029;	NM_015361.2	GI:31543534	go_function: nucleic acid binding; go_function: endopeptidase inhibitor activity	R3H domain (binds single-stranded nucleic acids) containing	358	TRUE	2:136003486-136006366
cg21250978	PRKAR2B	0.0159189	0.638199	cAMP-dependent protein kinase; regulatory subunit beta 2	4850300	1980369	BOT	4850300	CTATTTATTATATTTCATCTTACTAATACTATTCCATTATACACTCCACA	1980369	CTATTTATTATATTTCGTCTTACTAATACTATTCCGTTATACACTCCACG	7	BOT	C	Grn	106472414	+	5577	PRKAR2; RII-BETA;	NM_002736.2	GI:47132584	cAMP-dependent protein kinase type II-beta regulatory chain; H_RG363E19.2; WUGSC:H_RG363E19.2; match to P31323 (PID:g400115); go_component: cAMP-dependent protein kinase complex; go_function: cAMP binding; go_function: kinase activity; go_function: nucleotide binding; go_function: cAMP-dependent protein kinase regulator activity; go_function: cAMP-dependent protein kinase regulator activity; go_p…	cAMP-dependent protein kinase; regulatory subunit beta 2	637	FALSE
cg07309374	PDIA5	0.0163388	0.358544	protein disulfide isomerase-associated 5	3400689	1340373	BOT	3400689	TAACAATCTAAATAAAACTATAAAACAAAAATCCAAACCAAACCAACACA	1340373	TAACAATCTAAATAAAACTATAAAACAAAAATCCGAACCGAACCAACACG	3	TOP	T	Red	124268655	+	10954	PDIR; FLJ30401;	NM_006810.1	GI:5803120	for protein disulfide isomerase-related; go_component: endoplasmic reticulum; go_function: isomerase activity; go_function: electron transporter activity; go_function: electron transporter activity; go_function: protein disulfide isomerase activity; go_process: electron transport; go_process: protein folding; go_process: response to stress	protein disulfide isomerase-associated 5	126	TRUE	3:124268259-124269481
cg08475088	NALP9	0.0164458	-0.700871	NACHT; leucine rich repeat and PYD containing 9 protein	1240703	1780400	TOP	1240703	TCCATAAATAAACAATTAATATCAAAACACCATCTATCCCCAATTCATCA	1780400	TCCATAAATAAACAATTAATATCAAAACGCCATCTATCCCCAATTCATCG	19	BOT	C	Grn	60941580	-	338321	NOD6;	NM_176820.2	GI:33519449	NACHT; LRR and PYD containing protein 9	NACHT; leucine rich repeat and PYD containing 9 protein	477	FALSE
cg17992056	ICMT	0.0164601	-1.34983	isoprenylcysteine carboxyl methyltransferase isoform 1	6450451	1400564	TOP	6450451	AAAAAATTCCTATCCCAAAAAACAATATAAAATTTAAAACAAACCAAACA	1400564	AAAAAATTCCTATCCCAAAAAACAATATAAAATTTAAAACGAACCGAACG	1	BOT	C	Grn	6218619	-	23463	PCMT; PPMT; PCCMT; HSTE14; MST098; MSTP098; MGC39955;	NM_012405.2	GI:24797154	isoform 1 is encoded by transcript variant 1; prenylcysteine carboxyl methyltransferase; prenylated protein carboxyl methyltransferase; protein-S isoprenylcysteine O-methyltransferase; go_component: integral to membrane; go_component: membrane fraction; go_component: endoplasmic reticulum; go_function: transferase activity; go_function: methyltransferase activity; go_function: protein-S-isoprenyl…	isoprenylcysteine carboxyl methyltransferase isoform 1	303	TRUE	1:6217926-6219853
cg26200585	PRX	0.0165562	-1.13994	periaxin isoform 1	1050541	4900463	TOP	1050541	AAAACTAACAAACAAAACCAAAAACTCTCAAAATATCTAAAAACTCAACA	4900463	AAAACTAACAAACGAAACCAAAAACTCTCGAAATATCTAAAAACTCAACG	19	TOP	A	Red	45611111	-	57716	CMT4F; KIAA1620;	NM_020956.1	GI:13491171	isoform 1 is encoded by transcript variant 1; go_component: nucleus; go_component: membrane; go_function: protein binding; go_process: nerve ensheathment; go_process: mechanosensory behavior	periaxin isoform 1	26	FALSE
cg22670733	CHRNA3	0.0165621	0.782535	cholinergic receptor; nicotinic; alpha polypeptide 3	7160072	4670079	TOP	7160072	TTCTTTAATCACCAATAAATAACATAAACTCCCACAACTAAAAACCTTCA	4670079	TTCTTTAATCACCAATAAATAACGTAAACTCCCACAACTAAAAACCTTCG	15	TOP	T	Red	76700377	-	1136	MGC104879;	NM_000743.2	GI:19923121	Cholinergic receptor; neuronal nicotinic; alpha polypeptide-3; neuronal nicotinic acetylcholine receptor; alpha3 subunit; go_component: integral to membrane; go_component: postsynaptic membrane; go_component: nicotinic acetylcholine-gated receptor-channel complex; go_function: ion channel activity; go_function: transporter activity; go_function: neurotransmitter receptor activity; go_function: ac…	cholinergic receptor; nicotinic; alpha polypeptide 3	962	TRUE	15:76701258-76701471
cg03440267	F13A1	0.0165621	-1.11228	coagulation factor XIII A1 subunit precursor	2360541	7550242	TOP	2360541	TCAAAAAATTTTCTATTTACTTCATCTAACCTATTATCCCAACAAATACA	7550242	TCAAAAAATTTTCTATTTACTTCATCTAACCTATTATCCCGACAAATACG	6	BOT	C	Grn	6265901	-	2162	F13A;	NM_000129.2	GI:9961355	TGase; Coagulation factor XIII; A polypeptide; factor XIIIa; bA525O21.1 (coagulation factor XIII; A1 polypeptide); Coagulation factor XIII A chain; go_component: extracellular space; go_function: calcium ion binding; go_function: transferase activity; go_function: acyltransferase activity; go_function: protein-glutamine gamma-glutamyltransferase activity; go_process: blood coagulation; go_process…	coagulation factor XIII A1 subunit precursor	159	FALSE
cg05798712	FABP7	0.0165621	1.05823	fatty acid binding protein 7; brain	4900497	3120747	BOT	4900497	ATATAAAAAATCTTCTAAACTACAATAACAATTAAACCAAAAAATCCCCA	3120747	ATATAAAAAATCTTCTAAACTACAATAACAATTAAACCAAAAAATCCCCG	6	TOP	C	Grn	123142345	+	2173	MRG; BLBP; FABPB; B-FABP; DKFZp547J2313;	NM_001446.3	GI:36054052	mammary-derived growth inhibitor-related; go_function: lipid binding; go_function: lipid binding; go_function: intracellular transporter activity; go_process: transport; go_process: fatty acid metabolism; go_process: nervous system development; go_process: negative regulation of cell proliferation	fatty acid binding protein 7; brain	261	FALSE
cg10970409	VIPR1	0.016601	-0.967019	vasoactive intestinal peptide receptor 1	2900255	730332	BOT	2900255	CAAAAATCAAATTATTTAATCAATTTTCAACAACCCCAATTCATCCTTCA	730332	CAAAAATCGAATTATTTAATCAATTTTCAACAACCCCAATTCATCCTTCG	3	BOT	C	Grn	42519121	+	7433	II; HVR1; RCD1; RDC1; VIPR; VIRG; VPAC1; PACAP-R-2;	NM_004624.2	GI:15619005	pituitary adenylate cyclase activating polypeptide receptor; type II; VIP receptor; type I; PACAP type II receptor; go_component: membrane; go_component: integral to plasma membrane; go_function: receptor activity; go_function: G-protein coupled receptor activity; go_function: vasoactive intestinal polypeptide receptor activity; go_process: digestion; go_process: immune response; go_process: sign…	vasoactive intestinal peptide receptor 1	551	TRUE	3:42517784-42519758
cg13358084	RPL13	0.0167041	0.292485	ribosomal protein L13	6660360	5670167	BOT	6660360	CAAAATAACATAATCTTAAAACCCCACTTCCACAAAAACTAACAACAACA	5670167	CGAAATAACATAATCTTAAAACCCCACTTCCACAAAAACTAACAACGACG	16	TOP	C	Grn	88154591	+	6137	BBC1; D16S444E; MGC71373; MGC117342;	NM_033251.1	GI:15431294	60S ribosomal protein L13; breast basic conserved protein 1; OK/SW-cl.46; go_component: cytosolic ribosome (sensu Eukaryota); go_function: RNA binding; go_function: structural constituent of ribosome; go_process: protein biosynthesis	ribosomal protein L13	338	TRUE	16:88153819-88155556
cg21331821	ZSCAN1	0.0168166	0.663786	zinc finger and SCAN domain containing 1	5390400	6200400	TOP	5390400	AAACACTATATAAAACAATTACATATCTAAAATACCATCATTTTACCCCA	6200400	AAACACTATATAAAACGATTACGTATCTAAAATACCGTCGTTTTACCCCG	19	BOT	C	Grn	63237246	+	284312	MZF-1; FLJ33779;	NM_182572.2	GI:40255265	zinc finger with SCAN domain 1; zinc finger protein; go_component: nucleus; go_function: zinc ion binding; go_function: metal ion binding; go_function: transcription factor activity; go_process: transcription; go_process: regulation of transcription; DNA-dependent	zinc finger and SCAN domain containing 1	285	TRUE	19:63236212-63238223
cg08598221	SNTB1	0.0174076	-0.731177	basic beta 1 syntrophin	1660224	7040674	TOP	1660224	TAAACCACTCAAACTACATTAACTCTTCATTCTAAAATCTTAAAACAACA	7040674	TAAACCACTCGAACTACGTTAACTCTTCATTCTAAAATCTTAAAACAACG	8	TOP	T	Red	121893910	-	6641	A1B; SNT2; BSYN2; 59-DAP; DAPA1B; SNT2B1; TIP-43; FLJ22442; MGC111389;	NM_021021.2	GI:18860908	syntrophin; beta 1 (dystrophin-associated protein A1; 59kD; basic component 1); tax interaction protein 43; go_component: membrane; go_component: cytoskeleton; go_component: dystrophin-associated glycoprotein complex; go_function: actin binding; go_function: calmodulin binding; go_function: calcium ion binding; go_process: muscle contraction	basic beta 1 syntrophin	200	FALSE
cg17354052	UBPH	0.0174076	0.365498	similar to ubiquitin binding protein	3850482	2710482	BOT	3850482	ACTAACTATAACAAAAACCAATTAACTAAAAACAATCCCCAAAAATAACA	2710482	GCTAACTATAACGAAAACCGATTAACTAAAAACAATCCCCGAAAATAACG	16	BOT	C	Grn	23475893	+	56061		NM_019116.1	GI:9507222	go_process: protein modification	similar to ubiquitin binding protein	307	TRUE	16:23475778-23477174
cg12374577	UGT2A3	0.0174076	0.550693	UDP glucuronosyltransferase 2 family; polypeptide A3	1030661	1030523	TOP	1030661	CAACCATCAAATCTCCACAAAAAATCACAAAATCTATAAACATTACATCA	1030523	CAACCATCAAATCTCCACAAAAAATCACAAAATCTATAAACATTACATCG	4	BOT	T	Red	69852093	-	79799	FLJ21934;	NM_024743.2	GI:42476019	go_function: transferase activity; transferring hexosyl groups; go_process: metabolism	UDP glucuronosyltransferase 2 family; polypeptide A3	455	FALSE
cg10332700	ZNF415	0.0175351	0.356132	zinc finger protein 415	3170471	630634	BOT	3170471	AAAATAACAACATCAAACATAAATAACCCTCTATATAAATTAAACCTACA	630634	AAAATAACGACGTCGAACGTAAATAACCCTCTATATAAATTAAACCTACG	19	BOT	C	Grn	58327957	-	55786	FLJ11191;	NM_018355.2	GI:37655176	go_component: nucleus; go_function: zinc ion binding; go_function: metal ion binding; go_function: nucleic acid binding; go_process: regulation of transcription; DNA-dependent	zinc finger protein 415	68	TRUE	19:58327559-58328183
cg03625911	CHI3L1	0.0177272	-0.956183	chitinase 3-like 1	3120215	4890113	TOP	3120215	CACAACTCTAATAAATTAACCTTAACTAACCCAAATACCTATTTAAAACA	4890113	CACAACTCTAATAAATTAACCTTAACTAACCCAAATACCTATTTAAAACG	1	BOT	C	Grn	201422500	-	1116	GP39; YKL40; HC-gp39; HCGP-3P;	NM_001276.1	GI:4557017	cartilage glycoprotein-39; go_component: extracellular space; go_component: extracellular matrix (sensu Metazoa); go_function: sugar binding; go_function: chitinase activity; go_function: extracellular matrix structural constituent; go_function: hydrolase activity; hydrolyzing O-glycosyl compounds; go_process: chitin catabolism; go_process: carbohydrate metabolism	chitinase 3-like 1	140	FALSE
cg12118437	REXO4	0.0180015	-0.396564	XPMC2 prevents mitotic catastrophe 2 homolog	150402	6450424	TOP	150402	ACAAACAAAAAATACATAACTAAAAACTACATACACCAATAATCAAAACA	6450424	ACAAACAAAAAATACGTAACTAAAAACTACATACACCGATAATCAAAACG	9	BOT	C	Grn	135272985	-	57109	XPMC2; XPMC2H;	NM_020385.2	GI:76781491	Xenopus prevents mitotic catastrophe 2 homolog; Xenopus prevents mitotic catatrophe 2 homolog; XPMC2 prevents mitotic catastrophe 2 homolog (Xenopus laevis); go_component: nucleus; go_function: hydrolase activity; go_function: exonuclease activity; go_function: transcription factor activity; go_process: regulation of transcription; DNA-dependent	XPMC2 prevents mitotic catastrophe 2 homolog	656	TRUE	9:135271843-135273790
cg14634738	RBM5	0.0182155	1.6	RNA binding motif protein 5	2030491	2490491	BOT	2030491	AACAATATTTTACACCATACCAATAAAAACAAACTATACTCTCTACAACA	2490491	AACAATATTTTACACCGTACCAATAAAAACAAACTATACTCTCTACGACG	3	TOP	C	Grn	50101372	+	10181	G15; H37; RMB5; LUCA15;	NM_005778.1	GI:5032030	go_component: nucleus; go_function: DNA binding; go_function: RNA binding; go_function: zinc ion binding; go_function: metal ion binding; go_function: nucleotide binding; go_process: cell cycle; go_process: RNA processing; go_process: negative regulation of progression through cell cycle	RNA binding motif protein 5	268	TRUE	3:50100307-50102235
cg16772514	C1QL1	0.0182496	-1.01683	complement component 1; q subcomponent-like 1	5420021	460242	BOT	5420021	ATCAAAATATTTATCACATTATCTAAAACCCAAATCAAACTACTCCACCA	460242	ATCAAAATATTTATCACATTATCTAAAACCCAAATCGAACTACTCCACCG	17	TOP	C	Grn	40401170	-	10882	CRF; C1QRF;	NM_006688.3	GI:34222385	C1q-related factor; go_component: cytoplasm; go_function: molecular function unknown; go_process: phosphate transport; go_process: locomotory behavior	complement component 1; q subcomponent-like 1	1228	TRUE	17:40402280-40402551
cg27443050	DLG7	0.0184229	-2.1748	discs large homolog 7	2000689	3610356	BOT	2000689	TCACCCATCTTTTAAACTAACCCTTCACCTTTCAATCAATTCAAATATCA	3610356	TCACCCATCTTTTAAACTAACCCTTCACCTTTCAATCAATTCAAATATCG	14	BOT	C	Grn	54728149	-	9787	DLG1; HURP; KIAA0008;	NM_014750.3	GI:21361644	Drosophila discs large-1 tumor suppressor-like; hepatoma up-regulated protein; go_component: nucleus; go_function: molecular function unknown; go_process: cell cycle; go_process: cell-cell signaling	discs large homolog 7	6	TRUE	14:54727608-54728433
cg27655855	CST9L	0.018616	1.42944	cystatin 9-like precursor	4540243	7320653	TOP	4540243	TTCTAATTATCCTCAAATACTTAATATCCTTAAATAATTCTATACCTTCA	7320653	TTCTAATTATCCTCAAATACTTAATATCCTTAAATAATTCTATACCTTCG	20	BOT	C	Grn	23497329	-	128821	bA218C14.1;	NM_080610.1	GI:18104939	cystatin 9 (mouse)-like; testatin; go_function: cysteine protease inhibitor activity	cystatin 9-like precursor	126	FALSE
cg00436301	NT5DC1	0.0186799	0.403347	5prime-nucleotidase; cytosolic II-like 1 protein	2230397	5360091	TOP	2230397	AAAAATCCAAAAACAATACCACTACTACACAACTAAAACCTATAAACACA	5360091	AAAAATCCAAAAACGATACCGCTACTACACAACTAAAACCTATAAACACG	6	TOP	T	Red	116528692	+	221294	LP2642; NT5C2L1; C6orf200; MGC24302; MGC131837;	NM_152729.2	GI:38570155	5prime-nucleotidase; cytosolic II-like 1	5prime-nucleotidase; cytosolic II-like 1 protein	263	TRUE	6:116528260-116529339
cg25438963	HIST1H3C	0.0190902	-1.59703	H3 histone family; member C	4890619	6980112	TOP	4890619	CTTTTATATATACTCTCATTACAAATAACTCATACAAAACAAACAACTCA	6980112	CTTTTATATATACTCTCATTACAAATAACTCGTACGAAACAAACAACTCG	6	BOT	C	Grn	26153618	+	8352	H3.1; H3/c; H3FC;	NM_003531.2	GI:21071022	go_component: nucleus; go_component: chromosome; go_component: nucleosome; go_function: DNA binding; go_function: protein binding; go_function: protein binding; go_function: protein binding; go_process: nucleosome assembly; go_process: chromosome organization and biogenesis (sensu Eukaryota)	H3 histone family; member C	24	TRUE	6:26153524-26154098
cg22134325	NPAS4	0.019188	-1.15853	HLH-PAS transcription factor NXF	2450554	2370075	TOP	2450554	AATACAAACAAAACTCATAATATACAAATAAAACAACCAAACCTTATCCA	2370075	AATACAAACGAAACTCATAATATACAAATAAAACAACCGAACCTTATCCG	11	TOP	C	Grn	65945051	+	266743	NXF; Le-PAS; PASD10;	NM_178864.2	GI:31341471	go_function: signal transducer activity; go_process: signal transduction	HLH-PAS transcription factor NXF	270	TRUE	11:65944577-65946304
cg26909431	SMAD4	0.0194638	0.484178	MAD; mothers against decapentaplegic homolog 4	5560661	4920241	TOP	5560661	TCTCCCCAAAACTATCAACTAACTATTAAAAACCAATTTTTATACCTACA	4920241	TCTCCCCAAAACTATCGACTAACTATTAAAAACCAATTTTTATACCTACG	18	BOT	C	Grn	46810611	+	4089	JIP; DPC4; MADH4;	NM_005359.3	GI:34147555	Mothers against decapentaplegic; Drosophila; homolog of; 4; MAD (mothers against decapentaplegic; Drosophila) homolog 4; MAD; mothers against decapentaplegic homolog 4 (Drosophila); deleted in pancreatic carcinoma locus 4; go_component: cytoplasm; go_component: nucleus; go_function: protein binding; go_function: transcription factor activity; go_function: transcription cofactor activity; go_proce…	MAD; mothers against decapentaplegic homolog 4	397	TRUE	18:46809872-46811425
cg26029902	RAB22A	0.01958	-0.691552	RAS-related protein RAB-22A	4290382	60041	BOT	4290382	ATAAATAAAACTAAACTCAAAAAATACCAAAAATACCCCTCTCTCTCTCA	60041	ATAAATAAAACTAAACTCGAAAAATACCAAAAATACCCCTCTCTCTCTCG	20	BOT	C	Grn	56318177	+	57403	MGC16770;	NM_020673.2	GI:34577103	GTP-binding protein RAB22A; go_component: early endosome; go_component: plasma membrane; go_function: GTP binding; go_function: nucleotide binding; go_function: GTPase activity; go_function: protein binding; go_function: protein binding; go_process: endocytosis; go_process: protein transport; go_process: endosome organization and biogenesis; go_process: small GTPase mediated signal transduction	RAS-related protein RAB-22A	346	FALSE
cg02471507	CHMP4C	0.0196089	0.99054	chromatin modifying protein 4C	10220	2680114	BOT	10220	AAAATATATATCACCTATCCAAAACAACTTATTAATTCCCAAAAAAACCA	2680114	AAAATATATATCACCTATCCAAAACGACTTATTAATTCCCAAAAAAACCG	8	TOP	C	Grn	82807243	+	92421	Shax3; MGC22825;	NM_152284.3	GI:62526041	Snf7 homologue associated with Alix 3; go_function: molecular function unknown; go_process: protein transport	chromatin modifying protein 4C	59	TRUE	8:82806968-82807564
cg06437862	TUBA2	0.0196175	1.22451	tubulin; alpha 2 isoform 2	3400161	1340730	TOP	3400161	CTCAAATCCTAATTTTAATTAACCATTATACAAACCACATAATAAAAACA	1340730	CTCGAATCCTAATTTTAATTAACCGTTATACAAACCACGTAATAAAAACG	13	BOT	C	Grn	18653936	-	7278	bA408E5.3;	NM_079836.1	GI:17921990	isoform 2 is encoded by transcript variant 2; go_component: microtubule; go_component: protein complex; go_function: GTP binding; go_function: GTPase activity; go_function: nucleotide binding; go_function: protein binding; go_function: structural molecule activity; go_process: protein polymerization; go_process: microtubule-based movement	tubulin; alpha 2 isoform 2	160	TRUE	13:18653806-18654153
cg25635352	B3GALT3	0.0196586	0.697215	UDP-Gal:betaGlcNAc beta 1;3-galactosyltransferase 3	5260324	6860008	TOP	5260324	AAATATTACACCCTAAAACAAAACAAAATAAACAACCAACAAATACAACA	6860008	AAATATTACACCCTAAAACAAAACAAAATAAACAACCAACGAATACGACG	3	BOT	C	Grn	162305806	-	8706	P; P1; GLCT3; galT3; Gb4Cer; B3GALNT1; beta3Gal-T3;	NM_003781.2	GI:15451873	globoside synthase; globotriaosylceramide 3-beta-N-acetylgalactosaminyltransferase; P blood group globoside; brainiac1; go_component: membrane; go_component: Golgi stack; go_component: integral to membrane; go_function: magnesium ion binding; go_function: galactosyltransferase activity; go_function: transferase activity; transferring glycosyl groups; go_function: UDP-galactose beta-N-acetylglucos…	UDP-Gal:betaGlcNAc beta 1;3-galactosyltransferase 3	392	TRUE	3:162305002-162306113
cg18587364	ZNF562	0.0198935	-1.17079	zinc finger protein 562	6560278	3130523	BOT	6560278	ACTAACCATACTAAACCACAACCAATAAAAATAACAATAACACACTAACA	3130523	ACTAACCATACTAAACCACAACCGATAAAAATAACGATAACACACTAACG	19	TOP	T	Red	9646734	-	54811	FLJ20079;	NM_017656.1	GI:8923085	go_component: nucleus; go_function: zinc ion binding; go_function: nucleic acid binding; go_process: regulation of transcription; DNA-dependent	zinc finger protein 562	45	TRUE	19:9646258-9647647
cg05142115	C7orf24	0.019997	0.448582	hypothetical protein LOC79017	5810053	2260538	TOP	5810053	CTCCAATACAAAAACATAATAAAATATAACCAACTCAAACTACAAAAACA	2260538	CTCCAATACAAAAACGTAATAAAATATAACCAACTCGAACTACAAAAACG	7	TOP	T	Red	30510977	-	79017	MGC3077; FLJ11717;	NM_024051.2	GI:34147353	synonyms: MGC3077; FLJ11717	hypothetical protein LOC79017	151	TRUE	7:30510371-30511704
cg07085271	MMP24	0.0201283	-0.955133	matrix metalloproteinase 24 preproprotein	1580326	1770239	TOP	1580326	CCAACTAAAAAAATCATCTTTCATCCAAAACAACCCATATTTATCAAACA	1770239	CCAACTAAAAAAATCATCTTTCATCCAAAACAACCCATATTTATCAAACG	20	TOP	C	Grn	33278117	+	10893	MMP25; MT-MMP5; MT5-MMP;	NM_006690.3	GI:73620939	membrane-type 5 matrix metalloproteinase; matrix metalloproteinase 24 (membrane-inserted); go_component: integral to plasma membrane; go_component: extracellular matrix (sensu Metazoa); go_function: zinc ion binding; go_function: calcium ion binding; go_function: enzyme activator activity; go_function: metalloendopeptidase activity; go_process: proteolysis; go_process: peptidoglycan metabolism	matrix metalloproteinase 24 preproprotein	642	FALSE
cg19433435	FEZ1	0.0201337	0.551072	zygin 1 isoform 2	510228	7510228	BOT	510228	ACCTCCTCATTTTTAACTTAAAATCCAAACCCAATTAAAACTAAAAAACA	7510228	ACCTCCTCATTTTTAACTTAAAATCCGAACCCAATTAAAACTAAAAAACG	11	BOT	T	Red	124871333	-	9638		NM_022549.2	GI:17105401	isoform 2 is encoded by transcript variant 2; go_function: protein binding; go_function: protein binding; go_function: protein binding; go_process: axon guidance; go_process: cell adhesion; go_process: nervous system development	zygin 1 isoform 2	467	TRUE	11:124869760-124871878
cg10135717	ADAMTS17	0.0202853	-0.886232	ADAM metallopeptidase with thrombospondin type 1 motif; 17 preproprotein	3780709	1850544	BOT	3780709	ATTAAATTTTAATTATTTATAACCACAAAAACTCCCAATCCACTTTCCCA	1850544	ATTAAATTTTAATTATTTATAACCGCAAAAACTCCCAATCCACTTTCCCG	15	TOP	C	Grn	98699650	-	170691	FLJ32769;	NM_139057.1	GI:21265063	a disintegrin-like and metalloprotease (reprolysin type) with thrombospondin type 1 motif; 17; go_component: extracellular matrix (sensu Metazoa); go_function: zinc ion binding; go_function: metal ion binding; go_function: metalloendopeptidase activity; go_process: proteolysis	ADAM metallopeptidase with thrombospondin type 1 motif; 17 preproprotein	520	TRUE	15:98698314-98700240
cg20442697	LRRC17	0.0203019	1.65101	leucine rich repeat containing 17 isoform 2	1570301	7200703	TOP	1570301	AAATAAACTACATTCAACCCTCACATTATACTAATACTATACACAAACCA	7200703	AAATAAACTACATTCAACCCTCACGTTATACTAATACTATACACGAACCG	7	TOP	C	Grn	102340688	+	10234	P37NB;	NM_005824.1	GI:5031970	isoform 2 is encoded by transcript variant 2; 37 kDa leucine-rich repeat (LRR) protein; H_RG318M05.3	leucine rich repeat containing 17 isoform 2	20	FALSE
cg04460372	ST6GALNAC6	0.0205112	-0.91703	ST6 (alpha-N-acetyl-neuraminyl-2;3-beta-galactosyl-1; 3)-N-acetylgalactosaminide alpha-2;6-sialyltransferase 6	2630520	20278	TOP	2630520	CAAAACAAAAATCTAAAAATACCAACCTATTAAAAAACAACTTACTCACA	20278	CAAAACGAAAATCTAAAAATACCGACCTATTAAAAAACGACTTACTCACG	9	BOT	C	Grn	129701692	-	30815	SIAT7F; ST6GALNACVI; RP11-203J24.3;	NM_013443.3	GI:34147672	CMP-NeuAC:(beta)-N-acetylgalactosaminide (alpha)2;6-sialyltransferase member VI; sialytransferase 7 ((alpha-N-acetylneuraminyl 2;3-betagalactosyl-1;3)-N-acetyl galactosaminide alpha-2;6-sialytransferase) F; go_component: membrane; go_component: Golgi apparatus; go_component: plasma membrane; go_component: integral to membrane; go_function: sialyltransferase activity; go_function: sialyltransferas…	ST6 (alpha-N-acetyl-neuraminyl-2;3-beta-galactosyl-1; 3)-N-acetylgalactosaminide alpha-2;6-sialyltransferase 6	696	TRUE	9:129700979-129702035
cg07740989	EEF1A1	0.020527	1.41674	eukaryotic translation elongation factor 1 alpha 1	1430010	2100376	BOT	1430010	TACAACCAAAAACATAAAAATAATTCAAAACACACAAAAACCATAACCCA	2100376	TACAACCAAAAACGTAAAAATAATTCAAAACACGCAAAAACCATAACCCG	6	TOP	T	Red	74287475	-	1915	EF1A; PTI1; EEF-1; EEF1A; EF-Tu; LENG7; eEF1A-1; GRAF-1EF; MGC16224; HNGC:16303;	NM_001402.4	GI:25453469	eukaryotic translation elongation factor 1 alpha 1-like 14; CTCL tumor antigen; prostate tumor-inducing protein 1; EF1a-like protein; glucocorticoid receptor AF-1 specific elongation factor; elongation factor 1-alpha; elongation factor 1 alpha subunit; elongation factor Tu; leukocyte receptor cluster (LRC) member 7; go_component: cytoplasm; go_component: cytoplasm; go_function: GTP binding; go_fu…	eukaryotic translation elongation factor 1 alpha 1	73	TRUE	6:74286535-74288371
cg15701111	KRTHB1	0.0207391	1.09914	keratin; hair; basic; 1	3120538	4890070	BOT	3120538	AAAAAACCTAAAATCCTAATAAAAACTCCAATATACTCCTCAAAACACCA	4890070	AAAAAACCTAAAATCCTAATAAAAACTCCAATATACTCCTCAAAACACCG	12	TOP	C	Grn	50971566	-	3887	HB1; Hb-1; MLN137; ghHkb1; hHAKB2-1;	NM_002281.2	GI:15431319	hard keratin; type II; 1; go_component: intermediate filament; go_function: protein binding; go_function: structural molecule activity	keratin; hair; basic; 1	35	TRUE	12:50971078-50971650
cg07336230	KIF6	0.0207853	-1.78949	kinesin family member 6	4120465	4120100	TOP	4120465	AAAAACACTACACATACACATAAACAAATATCTAAACTCTAAATTTAACA	4120100	AAAAACGCTACGCATACGCATAAACGAATATCTAAACTCTAAATTTAACG	6	BOT	C	Grn	39801159	-	221458	C6orf102; MGC33317; dJ137F1.4; dJ188D3.1; dJ1043E3.1;	NM_145027.3	GI:47271465	go_component: microtubule; go_component: microtubule associated complex; go_function: ATP binding; go_function: nucleotide binding; go_function: microtubule motor activity; go_process: microtubule-based movement	kinesin family member 6	176	TRUE	6:39800547-39801762
cg04762213	BAT2	0.0208006	0.574345	HLA-B associated transcript-2 isoform a	2810491	4670670	TOP	2810491	TATCTAACCACCTCATTTACATAACATAATATAATAACTAAAAAACCCCA	4670670	TATCTAACCACCTCATTTACATAACGTAATATAATAACTAAAAAACCCCG	6	TOP	C	Grn	31696576	+	7916	G2; D6S51; D6S51E; DKFZp686D09175;	NM_080686.1	GI:18375625	isoform a is encoded by transcript variant 1; HLA-B associated transcript-2; large proline-rich protein BAT2; go_component: nucleus; go_function: protein binding	HLA-B associated transcript-2 isoform a	709	TRUE	6:31695693-31697249
cg07190485	STOM	0.0208537	-0.885138	stomatin isoform b	6580523	2650468	BOT	6580523	ATAACACAAAATAATACAACCCTAACATAAAACTTAACATCTAACAACCA	2650468	GTAACACGAAATAATACAACCCTAACATAAAACTTAACATCTAACGACCG	9	TOP	C	Grn	123172366	-	2040	BND7; EPB7; EPB72;	NM_198194.1	GI:38016906	isoform b is encoded by transcript variant 2; erythrocyte membrane protein band 7.2 (stomatin); go_component: membrane; go_component: cytoskeleton; go_component: integral to plasma membrane	stomatin isoform b	386	TRUE	9:123171733-123173317
cg12441928	CCR1	0.0210676	0.723728	chemokine (C-C motif) receptor 1	610504	240102	TOP	610504	AAAAATCCTCACAATTAACTTAACTTCCAAAAAATAACCACTAATAAACA	240102	AAAAATCCTCGCAATTAACTTAACTTCCAAAAAATAACCACTAATAAACG	3	TOP	T	Red	46224836	-	1230	CD191; CKR-1; HM145; CMKBR1; MIP1aR; SCYAR1;	NM_001295.2	GI:53759124	RANTES receptor; go_component: plasma membrane; go_component: integral to plasma membrane; go_function: receptor activity; go_function: protein binding; go_function: C-C chemokine receptor activity; go_function: rhodopsin-like receptor activity; go_process: chemotaxis; go_process: cell adhesion; go_process: cell-cell signaling; go_process: inflammatory response; go_process: elevation of cytosolic…	chemokine (C-C motif) receptor 1	153	FALSE
cg22411207	MOS	0.0210791	-1.68271	v-mos Moloney murine sarcoma viral oncogene homolog	3460593	2690221	TOP	3460593	ATCAATTCTTAATACACTTATTCACTTACTTTATAACCACAAAAACACCA	2690221	ATCGATTCTTAATACACTTATTCACTTACTTTATAACCACAAAAACACCG	8	BOT	C	Grn	57189095	-	4342	MSV; MGC119962; MGC119963;	NM_005372.1	GI:4885488	Oncogene MOS; Moloney murine sarcoma virus; go_function: ATP binding; go_function: nucleotide binding; go_function: transferase activity; go_function: protein serine/threonine kinase activity; go_process: protein amino acid phosphorylation; go_process: regulation of progression through cell cycle	v-mos Moloney murine sarcoma viral oncogene homolog	240	TRUE	8:57187963-57189242
cg04713521	PRRX2	0.0211123	-1.16232	paired related homeobox 2	2360647	7550180	BOT	2360647	AACAAACAAAAATACAAAACACATAATCAACAACAAAACTTCTAAAAACA	7550180	AACGAACGAAAATACAAAACGCGTAATCGACGACAAAACTTCTAAAAACG	9	TOP	C	Grn	131467741	+	51450	PMX2; PRX2; MGC19843;	NM_016307.3	GI:38505203	paired-like homeodomain protein PRX2; paired mesoderm homeobox protein 2; go_component: nuclear chromosome; go_function: transcription factor activity; go_process: development; go_process: regulation of transcription; DNA-dependent	paired related homeobox 2	618	TRUE	9:131467236-131468579
cg16500334	SUMO3	0.0214572	-1.08715	small ubiquitin-like modifier protein 3	4780762	1580484	TOP	4780762	ATAAAACAAATCTTCTTAAAAACAAATATAAAAAACCCAAAACAACCCCA	1580484	ATAAAACGAATCTTCTTAAAAACGAATATAAAAAACCCGAAACAACCCCG	21	TOP	T	Red	45062472	-	6612	SMT3A; SMT3H1; SUMO-3;	NM_006936.2	GI:48928057	SMT3 (suppressor of mif two 3; yeast) homolog 1; SMT3 suppressor of mif two 3 homolog 1 (yeast); go_component: kinetochore; go_process: ubiquitin cycle	small ubiquitin-like modifier protein 3	490	TRUE	21:45061103-45063499
cg22197033	CCDC42	0.0215567	-1.56986	hypothetical protein LOC146849	2940475	3940192	TOP	2940475	CCATATTTTAACATTTCTTCCCATTTTAAATTTATACAAACAAAAACACA	3940192	CCGTATTTTAACATTTCTTCCCGTTTTAAATTTATACAAACAAAAACGCG	17	TOP	C	Grn	8588879	-	146849	FLJ32734;	NM_144681.1	GI:21389578	synonym: FLJ32734	hypothetical protein LOC146849	850	TRUE	17:8589058-8590477
cg08054038	PVRL2	0.0215567	-0.34752	poliovirus receptor-related 2 (herpesvirus entry mediator B)	7610170	3390315	TOP	7610170	ACCAAATAACCCAAAAACAATAACAAACAAACCAAACTTAATAACTCACA	3390315	ACCAAATAACCCAAAAACAATAACAAACAAACCGAACTTAATAACTCACG	19	BOT	C	Grn	50041474	+	5819	HVEB; PRR2; CD112; PVRR2;	NM_002856.1	GI:5360209	nectin 2; poliovirus receptor-like 2; herpesvirus entry mediator B (poliovirus receptor-related 2); herpesvirus entry protein B; poliovirus receptor related 2; go_component: plasma membrane; go_component: integral to membrane; go_function: coreceptor activity	poliovirus receptor-related 2 (herpesvirus entry mediator B)	960	TRUE	19:50040466-50043027
cg10559803	RALGPS2	0.0216921	0.665312	Ral GEF with PH domain and SH3 binding motif 2 isoform 2	6250136	5570044	BOT	6250136	AAAACAAAATCTAAAAACACTTAACCCCAAAATCAAATATCCAACCCACA	5570044	AAAACAAAATCTAAAAACACTTAACCCCAAAATCAAATATCCAACCCACG	1	BOT	C	Grn	176960923	+	55103	FLJ10244; FLJ25604; KIAA0351; dJ595C2.1;	NM_152663.2	GI:32441282	isoform 2 is encoded by transcript variant 2; Ral-A exchange factor RalGPS2; go_function: guanyl-nucleotide exchange factor activity; go_process: small GTPase mediated signal transduction	Ral GEF with PH domain and SH3 binding motif 2 isoform 2	403	TRUE	1:176960451-176962258
cg10217449	GNPDA2	0.0217723	-1.23702	glucosamine-6-phosphate deaminase 2	1450400	6330703	BOT	1450400	CTAAATATAAATCACAAAACTTCAATAATAAATAACAACTTCTACACCCA	6330703	CTAAATATAAATCGCAAAACTTCAATAATAAATAACAACTTCTACACCCG	4	TOP	T	Red	44423369	-	132789	SB52;	NM_138335.1	GI:19923880	4921523I18Rik; glucosamine-6-phosphate isomerase; putative glucosamine-6-phosphate isomerase; go_function: isomerase activity; go_function: glucosamine-6-phosphate deaminase activity; go_process: carbohydrate metabolism; go_process: N-acetylglucosamine metabolism	glucosamine-6-phosphate deaminase 2	682	TRUE	4:44422614-44423637
cg13323752	SLC2A14	0.0219853	0.425876	glucose transporter 14	4230577	6380577	TOP	4230577	AAATAAATACTTATCTTACTTACAAAAAACTCCCAATAAACCAAATCACA	6380577	AAATAAATACTTATCTTACTTACGAAAAACTCCCGATAAACCGAATCACG	12	TOP	T	Red	7916762	-	144195	GLUT14;	NM_153449.2	GI:24475843	go_component: membrane; go_component: integral to membrane; go_function: transporter activity; go_function: sugar porter activity; go_function: glucose transporter activity; go_process: spermatogenesis; go_process: cell differentiation; go_process: carbohydrate transport	glucose transporter 14	72	TRUE	12:7916455-7917428
cg07072140	NANP	0.0220389	0.450737	haloacid dehalogenase-like hydrolase domain containing 4	2470240	10240	BOT	2470240	CAACTATCAATACCAAACCTAAACTTAAACCCTACTTTAAAAAATTATCA	10240	CGACTATCAATACCGAACCTAAACTTAAACCCTACTTTAAAAAATTATCG	20	BOT	C	Grn	25552614	-	140838	HDHD4; MGC26833; C20orf147; dJ694B14.3;	NM_152667.1	GI:23308748	go_function: hydrolase activity; go_function: phosphoglycolate phosphatase activity; go_process: metabolism	haloacid dehalogenase-like hydrolase domain containing 4	638	TRUE	20:25551644-25553461
cg00293409	LRRC33	0.0223263	-0.572692	leucine rich repeat containing 33	1300162	4810553	BOT	1300162	TAATACTAAAATAATCTAATACCCCACAACAAAAAAATAACCCAACCCCA	4810553	TAATACTAAAATAATCTAATACCCCACAACAAAAAAATAACCCAACCCCG	3	TOP	C	Grn	197851053	+	375387	GARPL1; UNQ3030; MGC50789;	NM_198565.1	GI:38348405	ELLP3030; go_component: membrane; go_component: integral to membrane	leucine rich repeat containing 33	13	TRUE	3:197850472-197851449
cg08085267	C17orf57	0.0227103	1.07093	hypothetical protein LOC124989	3830452	360477	BOT	3830452	ACTCACTAACTTACAAATCCTCTTTCTTCCTATAAAAATCATTAACTTCA	360477	ACTCGCTAACTTACAAATCCTCTTTCTTCCTATAAAAATCGTTAACTTCG	17	TOP	T	Red	42756346	+	124989	FLJ40342;	NM_152347.3	GI:34222281	go_function: calcium ion binding	hypothetical protein LOC124989	486	TRUE	17:42756634-42756936
cg24687051	KCNQ5	0.0227103	0.330322	potassium voltage-gated channel; KQT-like subfamily; member 5	6520553	1170300	TOP	6520553	AAAAAATATAAAATCCAACCAAAACAAAATACTACTAAACTCAACAACCA	1170300	AAAAAATATAAAATCCGACCGAAACAAAATACTACTAAACTCGACAACCG	6	BOT	C	Grn	73388556	+	56479	Kv7.5;	NM_019842.2	GI:28373064	potassium channel protein; go_component: membrane; go_component: integral to membrane; go_component: voltage-gated potassium channel complex; go_component: voltage-gated potassium channel complex; go_function: potassium ion binding; go_function: voltage-gated potassium channel activity; go_function: inward rectifier potassium channel activity; go_process: cation transport; go_process: potassium i…	potassium voltage-gated channel; KQT-like subfamily; member 5	238	TRUE	6:73387430-73389940
cg25125453	C20orf38	0.0228158	0.496796	hypothetical protein LOC55304	2940672	2510524	TOP	2940672	AAACAAATTTTCCTTCAAAAATCTCTACAAACTTTAATTTTCAATCTACA	2510524	AAACAAATTTTCCTTCAAAAATCTCTACAAACTTTAATTTTCAATCTACG	20	TOP	A	Red	12937847	+	55304	FLJ11112;	NM_018327.1	GI:8922874	synonym: FLJ11112	hypothetical protein LOC55304	3	FALSE
cg17091851	LOC348174	0.0229612	1.44779	secretory protein LOC348174	6350333	7650730	TOP	6350333	CTAATCATTATAAAATTATTAACACCCTTAAAAAACCCCCAAAAACCCCA	7650730	CTAATCATTATAAAATTATTAACACCCTTAAAAAACCCCCAAAAACCCCG	16	TOP	C	Grn	68542311	+	348174		NM_182619.1	GI:33504574	go_component: membrane; go_component: extracellular region; go_component: integral to membrane; go_function: sugar binding	secretory protein LOC348174	129	TRUE	16:68542384-68542590
cg06126510	PMCHL1	0.0229612	0.415002	pro-melanin-concentrating hormone-like 1	2120025	3180025	BOT	2120025	TAACTAAATTTTCTTCATCCCCAATTTCTCTCTTTTCTTATATTAATTCA	3180025	TAACTAAATTTTCTTCATCCCCAATTTCTCTCTTTTCTTATATTAATTCG	5	BOT	A	Red	22178218	+	5369		NM_031887.2	GI:19923635	go_component: extracellular region; go_function: melanin-concentrating hormone activity; go_process: behavior; go_process: synaptic transmission	pro-melanin-concentrating hormone-like 1	152	FALSE
cg13625205	SNX27	0.0230898	0.277337	sorting nexin family member 27	2710315	6350195	TOP	2710315	CCAAATAAACAAAAACAAACAACTACAAAACATCAACAAAAAACTATACA	6350195	CCAAATAAACGAAAACGAACAACTACGAAACATCAACGAAAAACTATACG	1	BOT	C	Grn	149851286	+	81609	MY014; KIAA0488; MGC20471;	NM_030918.5	GI:73695940	go_function: protein binding; go_process: protein transport; go_process: intracellular signaling cascade	sorting nexin family member 27	240	TRUE	1:149850872-149852255
cg11806565	PHKA1	0.0231574	0.526807	phosphorylase kinase; alpha 1 (muscle)	380307	5260307	BOT	380307	TCCACTTTATTTTCAACTAAATATTTATTACCTCAACCTTATAACCTACA	5260307	TCCACTTTATTTTCAACTAAATATTTATTACCTCAACCTTATAACCTACG	X	BOT	T	Red	71850612	-	5255	PHKA;	NM_002637.1	GI:4505778	Phosphorylase kinase; muscle; alpha polypeptide; phosphorylase kinase; alpha 1 (muscle); muscle glycogenosis; go_function: calmodulin binding; go_function: phosphorylase kinase activity; go_function: phosphorylase kinase regulator activity; go_process: glycogen catabolism; go_process: muscle development; go_process: carbohydrate metabolism; go_process: generation of precursor metabolites and ener…	phosphorylase kinase; alpha 1 (muscle)	808	TRUE	X:71851306-71852273
cg02251134	DOCK2	0.023222	-0.489306	dedicator of cytokinesis 2	130053	4880463	BOT	130053	ACAAACATACACCAACATACCCAACTAACTTTACATTTTCAATAAAAACA	4880463	ACAAACATACACCAACATACCCGACTAACTTTACATTTTCAATAAAAACG	5	BOT	T	Red	168996871	+	1794	KIAA0209;	NM_004946.1	GI:31377467	dedicator of cyto-kinesis 2; go_component: membrane; go_component: cytoskeleton; go_function: GTP binding; go_function: GTPase binding; go_function: protein binding; go_function: T cell receptor binding; go_function: Rac guanyl-nucleotide exchange factor activity; go_process: lymphocyte chemotaxis; go_process: actin cytoskeleton organization and biogenesis	dedicator of cytokinesis 2	730	TRUE	5:168996062-168996419
cg11213150	ANGPTL2	0.0232751	1.17299	angiopoietin-like 2 precursor	240767	2120626	BOT	240767	CAACTAAAAATATATACTACTAAATCTCAAAAAATCACTCCCTACTATCA	2120626	CAACTAAAAATATATACTACTAAATCTCAAAAAATCACTCCCTACTATCG	9	BOT	C	Grn	128924865	-	23452	ARP2; HARP; MGC8889;	NM_012098.2	GI:34577067	angiopoietin-related protein 2; go_component: extracellular space; go_function: receptor binding; go_process: development	angiopoietin-like 2 precursor	587	FALSE
cg05917963	CHUK	0.0232751	-0.634745	conserved helix-loop-helix ubiquitous kinase	3370088	1410400	TOP	3370088	AAAATAAAATTCTTAAATCTAATATTAACTATCCTCCACCTACTAAAACA	1410400	AAAATAAAATTCTTAAATCTAATATTAACTATCCTCCACCTACTAAAACG	10	BOT	C	Grn	101979334	-	1147	IKK1; IKKA; IKBKA; TCF16; NFKBIKA; IKK-alpha;	NM_001278.3	GI:62241000	I-kappa-B kinase-alpha; I-kappa-B kinase 1; Nuclear factor NFkappaB inhibitor kinase alpha; IKK-a kinase; IkB kinase alpha subunit; conserved helix-loop ubiquitous kinase; go_component: cytoplasm; go_function: ATP binding; go_function: nucleotide binding; go_function: protein binding; go_function: transferase activity; go_function: IkappaB kinase activity; go_function: protein serine/threonine ki…	conserved helix-loop-helix ubiquitous kinase	805	TRUE	10:101978073-101979937
cg14494596	SCOTIN	0.0233417	-0.422827	scotin	6270220	2940615	BOT	6270220	TTTATAAAATATCTACTAAATACCAAAATCTACACTAAACACTATCCTCA	2940615	TTTATAAAATATCTACTAAATACCAAAATCTACGCTAAACACTATCCTCG	3	BOT	C	Grn	48516665	-	51246		NM_016479.3	GI:21703709	go_component: nucleus; go_function: DNA binding; go_function: signal transducer activity; go_process: positive regulation of I-kappaB kinase/NF-kappaB cascade	scotin	379	FALSE
cg13056210	MXRA5	0.0233704	-0.67827	adlican	430753	160594	TOP	430753	CATCAAAATTTCAAACTTCCCAAAACTTCACACAATATATTATAATAACA	160594	CATCAAAATTTCAAACTTCCCAAAACTTCACACGATATATTATAATAACG	X	BOT	C	Grn	3271874	-	25878	DKFZp564I1922;	NM_015419.1	GI:18390318	adhesion protein with leucine-rich repeats and Immunoglobulin domains related to perlecan; go_function: ATP binding; go_function: vascular endothelial growth factor receptor activity; go_process: protein amino acid phosphorylation	adlican	157	TRUE	X:3271570-3272047
cg17802847	CFLAR	0.0233886	1.38237	CASP8 and FADD-like apoptosis regulator	5340746	940739	BOT	5340746	ACTCCAAAAATCCCTTTTAATTAAAACTCATCAATAAAACTACAAACTCA	940739	ACTCCGAAAATCCCTTTTAATTAAAACTCGTCGATAAAACTACAAACTCG	2	BOT	C	Grn	201689136	+	8837	CASH; FLIP; MRIT; CLARP; FLAME; Casper; c-FLIP; FLAME-1; I-FLICE; USURPIN; c-FLIPL; c-FLIPR; c-FLIPS; CASP8AP1;	NM_003879.3	GI:21361768	FADD-like anti-apoptotic molecule; Inhibitor of FLICE; Caspase-related inducer of apoptosis; Caspase homolog; Caspase-like apoptosis regulatory protein; usurpin beta; go_function: caspase activity; go_function: protein binding; go_function: signal transducer activity; go_process: proteolysis; go_process: anti-apoptosis; go_process: regulation of apoptosis; go_process: induction of apoptosis by ex…	CASP8 and FADD-like apoptosis regulator	19	TRUE	2:201688339-201690101
[truncated: 186 more rows]

## Sheet: Sheet2
ips	ons	fib
SYMBOL	SYMBOL	SYMBOL
0	0	SEPT1
0	MARCH3	SEPT10
0	SEPT6	AATK
MARCH3	A4GNT	ABCC11
A2BP1	AADAT	ABCC9
A2BP1	AANAT	ABCG1
AARS	AATK	ABCG4
ABCA11	ABCB11	ABI3
ABCA3	ABCC1	ABR
ABCA5	ABCC4	ACAT2
ABCA5	ABHD9	ACMSD
ABI3	ABI3	ACOT2
ACADM	ABR	ACP6
[truncated: 1,314 more rows]

## Sheet: Sheet3
ips	ons	fib
[truncated: 903 more rows]
