# Supplementary material for: DNA methylation in schizophrenia in different patient-derived cell types
Source: NPJ Schizophr. 2017 Jan 23;3:6. doi: 10.1038/s41537-016-0006-0 (PMC5441549; doi:10.1038/s41537-016-0006-0)
Supplement: Supplementary file 3 — Supplementary Table 2 [file 41537_2016_6_MOESM3_ESM.xls]

## Sheet: ONS methylation differences
illuminaProbeID	SYMBOL	hONS Sz Vs Control B & H Adj. P-Value	hONS Sz Vs Control logFC	PRODUCT	ProbeID_A	ProbeID_B	ILMNSTRAND	ADDRESSA_ID	ALLELEA_PROBESEQ	ADDRESSB_ID	ALLELEB_PROBESEQ	CHR	SOURCESTRAND	NEXT_BASE	COLOR_CHANNEL	TSS_COORDINATE	GENE_STRAND	GENE_ID	SYNONYM	ACCESSION	GID	ANNOTATION	PRODUCT	DISTANCE_TO_TSS	CPG_ISLAND	CPG_ISLAND_LOCATIONS
cg17217677	SMPD3	1.0468e-09	-2.73427	sphingomyelin phosphodiesterase 3; neutral membrane	3420152	6270070	BOT	3420152	CCTTCACACCACTCCAAAATACCACAACATCTCCCCCAACACAACAAACA	6270070	CCTTCACACCACTCCAAAATACCGCAACATCTCCCCCAACGCAACAAACG	16	BOT	A	Red	67039905	-	55512	NSMASE2; FLJ22593;	NM_018667.2	GI:46358429	go_component: Golgi stack; go_component: membrane fraction; go_component: integral to membrane; go_function: hydrolase activity; go_function: magnesium ion binding; go_function: sphingomyelin phosphodiesterase activity; go_process: cell cycle; go_process: development; go_process: sphingomyelin catabolism	sphingomyelin phosphodiesterase 3; neutral membrane	790	TRUE	16:67039271-67040730
cg01531431	C20orf149	4.44116e-09	-2.12434	hypothetical protein LOC79144	1110615	4010564	BOT	1110615	TTACACAAATATAATAAACACCTACTATATACACATAACCAAACCAAACA	4010564	TTACACGAATATAATAAACACCTACTATATACACATAACCGAACCAAACG	20	BOT	C	Grn	61622577	+	79144	MGC2479; FLJ21046; dJ697K14.9;	NM_024299.2	GI:34147371	synonyms: MGC2479; FLJ21046; dJ697K14.9	hypothetical protein LOC79144	1270	TRUE	20:61621177-61623765
cg24870273	STK19	4.44116e-09	-1.56038	serine/threonine kinase 19 isoform 2	2630594	20273	BOT	2630594	AACTCCTACCTCTCAAAAATCCAAACTAACTAACAAAAACCATAATAACA	20273	AACTCCTACCTCTCAAAAATCCAAACTAACTAACAAAAACCATAATAACG	6	BOT	T	Red	32047625	+	8859	G11; RP1; D6S60; D6S60E; HLA-RP1;	NM_032454.1	GI:14602430	isoform 2 is encoded by transcript variant 2; Nuclear serine/threonine protein kinase; MHC class III HLA-RP1; go_component: nucleus; go_function: ATP binding; go_function: kinase activity; go_function: nucleotide binding; go_function: protein binding; go_function: transferase activity; go_function: manganese ion binding; go_function: protein serine/threonine kinase activity; go_process: protein a…	serine/threonine kinase 19 isoform 2	755	TRUE	6:32046671-32046893
cg02672220	SIM2	1.44765e-08	-2.2914	single-minded homolog 2 short isoform	2370551	6550551	TOP	2370551	TTAAAAACCAAAATCACTAAACCAAAATCACAAAATAAACACAAATAACA	6550551	TTAAAAACCAAAATCGCTAAACCAAAATCACAAAATAAACGCAAATAACG	21	TOP	C	Grn	36993861	+	6493	SIM; MGC119447;	NM_009586.1	GI:7108361	short isoform is encoded by transcript variant SIM2s; transcription factor SIM2; single-minded homolog 2; short isoform; go_component: nucleus; go_function: signal transducer activity; go_function: transcription factor activity; go_function: transcription factor activity; go_process: signal transduction; go_process: cell differentiation; go_process: nervous system development; go_process: regulat…	single-minded homolog 2 short isoform	1403	TRUE	21:36989945-36994434
cg15396367	UAP1L1	1.44765e-08	-2.44745	UDP-N-acteylglucosamine pyrophosphorylase 1-like 1	3710639	1570451	BOT	3710639	TTTAAACCAATTCTAAACAATATCCCAATCTATACCAAAATTAAAACTCA	1570451	TTTAAACCGATTCTAAACAATATCCCGATCTATACCGAAATTAAAACTCG	9	BOT	C	Grn	139092414	+	91373	RP11-229P13.18;	NM_207309.1	GI:46409263	go_function: nucleotidyltransferase activity; go_process: metabolism	UDP-N-acteylglucosamine pyrophosphorylase 1-like 1	186	TRUE	9:139090808-139093750
cg03636183	F2RL3	2.21313e-08	-2.02945	coagulation factor II (thrombin) receptor-like 3	50047	4730370	TOP	50047	TAATAATAAAACTACCAACCAATAAACTAACACTATAAATACTAACCACA	4730370	TAATAATAAAACTACCGACCAATAAACTAACGCTATAAATACTAACCACG	19	BOT	C	Grn	16860826	+	9002	PAR4;	NM_003950.1	GI:4503638	protease-activated receptor-4; go_component: plasma membrane; go_component: integral to plasma membrane; go_function: receptor activity; go_function: thrombin receptor activity; go_function: rhodopsin-like receptor activity; go_process: blood coagulation; go_process: signal transduction; go_process: signal transduction; go_process: response to wounding; go_process: G-protein signaling; coupled to…	coagulation factor II (thrombin) receptor-like 3	759	TRUE	19:16861538-16862465
cg17465304	KIF12	2.58199e-08	-2.5854	kinesin family member 12	2470286	10040	BOT	2470286	ACCACTAAATACAAATATAATAAATCACATTACTACCCACAAAAATCTCA	10040	ACCGCTAAATACAAATATAATAAATCGCATTACTACCCACAAAAATCTCG	9	BOT	C	Grn	115901158	-	113220	RP11-56P10.3;	NM_138424.1	GI:19923948	go_component: microtubule; go_component: microtubule associated complex; go_function: ATP binding; go_function: nucleotide binding; go_function: microtubule motor activity; go_process: microtubule-based movement	kinesin family member 12	105	TRUE	9:115899815-115901565
cg16825000	PLA2G2E	2.58199e-08	-1.72727	phospholipase A2; group IIE	3190360	270767	BOT	3190360	CTCTCAACAACAACCATAATAATAAATAATAATATTACCAATAACATCCA	270767	CTCTCAACAACAACCGTAATAATAAATAATAATATTACCAATAACATCCG	1	TOP	T	Red	20122697	-	30814		NM_014589.1	GI:7657460	go_component: extracellular region; go_function: hydrolase activity; go_function: calcium ion binding; go_function: phospholipase A2 activity; go_process: lipid catabolism; go_process: inflammatory response; go_process: phospholipid metabolism	phospholipase A2; group IIE	680	FALSE
cg18501026	DOCK3	2.95307e-08	-1.82534	dedicator of cytokinesis 3	5720239	3130414	TOP	5720239	CCAAAAAACCTATAACCATCTCAAAACACAAACAAAAAACACTAAAAACA	3130414	CCAAAAAACCTATAACCATCTCGAAACGCAAACAAAAAACACTAAAAACG	3	BOT	A	Red	50687676	+	1795	MOCA; KIAA0299;	NM_004947.3	GI:54400756	dedicator of cyto-kinesis 3; presenilin-binding protein; modifier of cell adhesion; go_function: GTP binding; go_function: GTPase binding; go_function: guanyl-nucleotide exchange factor activity	dedicator of cytokinesis 3	576	TRUE	3:50686962-50688174
cg22637941	WISP1	3.46033e-08	-2.37083	WNT1 inducible signaling pathway protein 1 isoform 1 precursor	730358	5820110	BOT	730358	TTAAAATTTTCAAACTCAAAAACTCTAAAAATCACCTAACAACTTCATCA	5820110	TTAAAATTTTCAAACTCAAAAACTCTAAAAATCACCTAACAACTTCGTCG	8	BOT	C	Grn	134272494	+	8840	CCN4; WISP1i;	NM_003882.2	GI:18490998	isoform 1 precursor is encoded by transcript variant 1; wnt-1 signaling pathway protein 1; Wnt-1 inducible signaling pathway protein 1; Wnt1 signaling pathway protein 1; go_component: extracellular region; go_component: soluble fraction; go_function: protein binding; go_function: insulin-like growth factor binding; go_process: cell adhesion; go_process: cell-cell signaling; go_process: signal tra…	WNT1 inducible signaling pathway protein 1 isoform 1 precursor	529	TRUE	8:134272943-134273143
cg01962826	GRM4	4.16702e-08	2.56533	glutamate receptor; metabotropic 4	6980524	4280593	BOT	6980524	ACTACTCAAAAACATAAATATCCCTAAAACAAATATCCAAAATACAAACA	4280593	ACTACTCGAAAACATAAATATCCCTAAAACAAATATCCAAAATACGAACG	6	TOP	C	Grn	34209421	-	2914	mGlu4; GPRC1D; MGLUR4;	NM_000841.1	GI:4504140	go_component: membrane; go_component: integral to plasma membrane; go_function: receptor activity; go_function: metabotropic glutamate; GABA-B-like receptor activity; go_function: metabotropic glutamate; GABA-B-like receptor activity; go_process: signal transduction; go_process: synaptic transmission; go_process: G-protein coupled receptor protein signaling pathway; go_process: negative regulatio…	glutamate receptor; metabotropic 4	476	TRUE	6:34208803-34209092
cg06259570	MMP27	4.16702e-08	-1.79266	matrix metalloproteinase 27	1110202	1110482	TOP	1110202	TACTTTTATAATAATCTCCATACCTTACAAAACTCTCTCCTTTCTCCTCA	1110482	TACTTTTATAATAATCTCCATACCTTACAAAACTCTCTCCTTTCTCCTCG	11	BOT	C	Grn	102081678	-	64066	MMP-27;	NM_022122.2	GI:73808267	matrix metalloprotease 27; go_component: extracellular matrix (sensu Metazoa); go_function: metalloendopeptidase activity; go_process: proteolysis	matrix metalloproteinase 27	374	FALSE
cg20977864	HYDIN	9.34696e-08	-2.81797	hydrocephalus inducing	2940100	2940170	BOT	2940100	AAACTACCTATCTAACAAAAAAATCCCAAAAACAAAAATCCAAAATCCCA	2940170	AAACTACCTATCTAACAAAAAAATCCCAAAAACAAAAATCCGAAATCCCG	16	TOP	T	Red	69822070	-	54768	FLJ12871; FLJ14665; KIAA1864; DKFZp434D0513; DKFZp434L0850;	NM_017558.2	GI:46361982	go_function: structural molecule activity	hydrocephalus inducing	279	TRUE	16:69821770-69822355
cg25680829	LHX4	2.0475e-07	-2.27437	LIM homeobox protein 4	7570332	7570634	TOP	7570332	CTACCTATCCATACATCTCATAAATACAATAAACATAACAAACCCTTTCA	7570634	CTACCTATCCATACATCTCGTAAATACAATAAACATAACAAACCCTTTCG	1	BOT	C	Grn	178466065	+	89884	Gsh-4;	NM_033343.2	GI:30410786	go_component: nucleus; go_function: zinc ion binding; go_function: metal ion binding; go_function: sequence-specific DNA binding; go_function: transcription factor activity; go_process: regulation of transcription; DNA-dependent	LIM homeobox protein 4	1133	TRUE	1:178464353-178467947
cg14511156	OSCAR	2.28078e-07	-2.02266	osteoclast-associated receptor isoform 3	6480767	7050360	TOP	6480767	AAAACCATAATAAACAAATACCCACTAAAACTAAAACCAAAACTTAATCA	7050360	AAAACCATAATAAACAAATACCCGCTAAAACTAAAACCAAAACTTAATCG	19	BOT	C	Grn	59295960	-	126014	PIGR3; MGC33613;	NM_130771.2	GI:45580712	isoform 3 is encoded by transcript variant 3; polymeric immunoglobulin receptor 3 precursor; osteoclast associated receptor OSCAR-S1; osteoclast associated receptor OSCAR-S2; go_function: receptor activity	osteoclast-associated receptor isoform 3	24	FALSE
cg17753124	IER2	2.28078e-07	-2.25085	immediate early response 2	4290731	4290519	TOP	4290731	ATAAATCAAAAAAACTTACCTCTCTATTATTCCTCTCCAAAAATACTACA	4290519	ATAAATCAAAAAAACTTACCTCTCTATTATTCCTCTCCAAAAATACTACG	19	BOT	A	Red	13122282	+	9592	ETR101;	NM_004907.2	GI:48675810	immediate early protein	immediate early response 2	1410	FALSE
cg22335801	TNFRSF4	2.33642e-07	-3.15432	tumor necrosis factor receptor superfamily; member 4 precursor	4070017	6900706	BOT	4070017	TAAAATTACACCACATACAAAACTTACACAACTTAAAACTAACCACATCA	6900706	TAAAATTACACCACGTACAAAACTTACACGACTTAAAACTAACCACGTCG	1	TOP	T	Red	1139375	-	7293	OX40; ACT35; CD134; TXGP1L;	NM_003327.2	GI:23312366	tax-transcriptionally activated glycoprotein 1 receptor; CD134 antigen; ATC35 antigen; OX40 antigen; OX40 homologue; lymphoid activation antigene ACT35; OX40 cell surface antigen; go_component: membrane; go_component: integral to plasma membrane; go_function: receptor activity; go_function: tumor necrosis factor receptor activity; go_process: immune response	tumor necrosis factor receptor superfamily; member 4 precursor	421	TRUE	1:1138837-1139104
cg08996748	DISP2	2.41319e-07	-1.94261	dispatched B	5270768	5270739	BOT	5270768	CAATAACCTCAATCCAAATTTCAACATACCAATATACATAAAAATATACA	5270739	CAATAACCTCAATCCGAATTTCAACGTACCAATATACATAAAAATATACG	15	TOP	T	Red	38437726	+	85455	DISPB; HsT16908; KIAA1742; DKFZp547N223;	NM_033510.1	GI:25121979	synonyms: DISPB; HsT16908; KIAA1742; DKFZp547N223	dispatched B	602	TRUE	15:38437199-38438478
cg19777470	CRABP1	2.95741e-07	-1.55913	cellular retinoic acid binding protein 1	6290239	7100243	TOP	6290239	TCTCAATAATACACACCATAATAAATATCTTAATATAAAACTAATCCCCA	7100243	TCTCAATAATACGCACCGTAATAAATATCTTAATATAAAACTAATCCCCG	15	TOP	T	Red	NA	+	1381	RBP5; CRABP; CRABPI; CRABP-I;	NT_010194.16		cellular retinoic acid-binding protein 1; go_component: cytoplasm; go_function: lipid binding; go_function: retinal binding; go_process: transport; go_process: development; go_process: signal transduction	cellular retinoic acid binding protein 1	NA	TRUE	15:76419520-76421296
cg21717724	PSMD5	3.16341e-07	-2.33589	proteasome 26S non-ATPase subunit 5	7330427	7330682	BOT	7330427	CACACAAAATATACAATTACTTTATTCTTTCAAACCCAAAACTAAAATCA	7330682	CGCACAAAATATACAATTACTTTATTCTTTCGAACCCGAAACTAAAATCG	9	BOT	C	Grn	122645027	-	5711	S5B; KIAA0072; MGC23145;	NM_005047.2	GI:25777613	26S protease subunit S5 basic; 26S proteasome subunit S5B; 26S proteasome non-ATPase regulatory subunit 5; go_component: proteasome complex (sensu Eukaryota); go_function: binding	proteasome 26S non-ATPase subunit 5	692	TRUE	9:122644137-122644399
cg17819635	TCTEX1D1	3.18622e-07	-1.66796	hypothetical protein LOC200132	4860528	6270129	BOT	4860528	CTTACATTAACCAAATACCCCAAATACCAACAAACATTAAAATTTAATCA	6270129	CTTACATTAACCAAATACCCCAAATACCGACAAACATTAAAATTTAATCG	1	BOT	T	Red	66990730	+	200132	FLJ40873; MGC125768; RP11-266I14.2;	NM_152665.1	GI:22749350	synonyms: FLJ40873; MGC125768; RP11-266I14.2	hypothetical protein LOC200132	469	TRUE	1:66990232-66990994
cg25400358	GPR137	3.74683e-07	-1.74021	hypothetical protein LOC56834	2690059	4210348	BOT	2690059	TTCTCCATCTATACCCAACTCTAACTAATACTTCTATATAAACACAAACA	4210348	TTCTCCGTCTATACCCAACTCTAACTAATACTTCTATATAAACACAAACG	11	TOP	T	Red	63809907	+	56834	C11orf4; GPR137A; TM7SF1L1;	NM_020155.2	GI:21361824	go_component: integral to membrane; go_function: molecular function unknown; go_process: biological process unknown	hypothetical protein LOC56834	828	TRUE	11:63810728-63810935
cg09601629	FLJ40365	4.14407e-07	-1.7812	hypothetical protein LOC126402	3140088	4730561	TOP	3140088	ACACCACATAACAAAAACCTCAATCTTTACAATTAAACTAAAATTAAACA	4730561	ACACCGCATAACGAAAACCTCAATCTTTACAATTAAACTAAAATTAAACG	19	TOP	T	Red	14982556	+	126402		NM_173482.1	GI:27735062		hypothetical protein LOC126402	668	TRUE	19:14982467-14983303
cg08402568	MGC34647	4.24479e-07	-2.60192	hypothetical protein LOC146433	540224	5090373	BOT	540224	ACCATATAAACCATACTTAAACCTCTATAAACACACTACTAAAAACAACA	5090373	ACCATATAAACCGTACTTAAACCTCTATAAACACACTACTAAAAACGACG	16	TOP	C	Grn	69237969	+	146433		NM_152456.1	GI:22748956		hypothetical protein LOC146433	349	FALSE
cg19629292	ZNF312	4.31159e-07	-1.6935	zinc finger protein 312	2370324	2370008	BOT	2370324	TATTTACCATCAAAATATAACAAAAAAAACACACTACATAACTCAAAACA	2370008	TATTTACCATCAAAATATAACAAAAAAAACACGCTACATAACTCGAAACG	3	BOT	C	Grn	62334061	-	55079	Fez; TOF; FEZL; FKSG36; FLJ10142;	NM_018008.2	GI:21361675	go_component: nucleus; go_function: zinc ion binding; go_function: metal ion binding; go_function: nucleic acid binding	zinc finger protein 312	41	TRUE	3:62333884-62335038
cg01420388	FBXO2	4.31159e-07	-2.15551	F-box only protein 2	1190561	1710524	BOT	1190561	ATAACAAAAAAACATACTCTTTAAAAACCACCTCTAAAACTTCACTAACA	1710524	ATAACAAAAAAACGTACTCTTTAAAAACCGCCTCTAAAACTTCGCTAACG	1	TOP	T	Red	11637326	-	26232	FBG1; FBX2; Fbs1; NFB42;	NM_012168.4	GI:48995171	Rattus norvegicus Nfb42 homolog; F-box gene 1; go_function: protein binding; go_function: ubiquitin-protein ligase activity; go_function: ubiquitin conjugating enzyme activity; go_process: proteolysis; go_process: ubiquitin cycle; go_process: protein catabolism	F-box only protein 2	485	TRUE	1:11636689-11637955
cg13086467	MORG1	4.31159e-07	-2.03428	mitogen-activated protein kinase organizer 1	5810280	2260575	BOT	5810280	TATACTTAAATCACTATCTACTACTCCTTCATCAACTTTACCAACTCTCA	2260575	TATACTTAAATCGCTATCTACTACTCCTTCATCAACTTTACCAACTCTCG	19	BOT	A	Red	12641584	+	84292	MGC4238;	NM_032332.2	GI:39725650	go_function: kinase activity	mitogen-activated protein kinase organizer 1	1211	FALSE
cg27210390	TOM1L1	5.01914e-07	-3.27322	target of myb1-like 1	3870427	3140682	BOT	3870427	ATACCTTTAAAAATAACTTCCCCTACCAAAAAATTTCTAATATCTCCTCA	3140682	ATACCTTTAAAAATAACTTCCCCTACCGAAAAATTTCTAATATCTCCTCG	17	BOT	T	Red	50333203	+	10040	SRCASM;	NM_005486.1	GI:4885638	target of myb 1-like 1; Src activating and signaling molecule; target of myb1 (chicken) homolog-like 1; go_component: membrane; go_component: Golgi stack; go_component: endosome; go_component: lysosome; go_function: protein transporter activity; go_process: intra-Golgi transport; go_process: intracellular protein transport	target of myb1-like 1	379	TRUE	17:50332762-50333678
cg00953256	CCND1	5.36369e-07	-1.82628	cyclin D1	6550110	6220010	TOP	6550110	AATTAAAACCCTACCCTAACAAAATCATCCTATACTCAAAAACCATCTCA	6220010	AATTAAAACCCTACCCTAACAAAATCATCCTATACTCGAAAACCATCTCG	11	BOT	A	Red	NA	+	595	BCL1; PRAD1; U21B31; D11S287E; cyclin D1;	NT_078088.3		B-cell CLL/lymphoma 1; G1/S-specific cyclin D1; parathyroid adenomatosis 1; go_component: nucleus; go_function: protein binding; go_function: protein binding; go_process: cell division; go_process: G1/S transition of mitotic cell cycle; go_process: regulation of progression through cell cycle	cyclin D1	NA	TRUE	11:69177944-69178494
cg06048973	ACTC	6.48012e-07	-2.05037	cardiac muscle alpha actin proprotein	450520	6250278	TOP	450520	CTTTCTAAAATATAAATACTCCCTAAATAATCTATAAATTCAATCCTCCA	6250278	CTTTCTAAAATATAAATACTCCCTAAATAATCTATAAATTCGATCCTCCG	15	BOT	C	Grn	32875153	-	70	CMD1R;	NM_005159.3	GI:46411161	smooth muscle actin; go_component: cytoskeleton; go_component: actin filament; go_function: ATP binding; go_function: protein binding; go_function: nucleotide binding; go_function: structural constituent of cytoskeleton	cardiac muscle alpha actin proprotein	246	FALSE
cg06821993	CSMD3	7.84045e-07	-2.35002	CUB and Sushi multiple domains 3 isoform 3	1660139	450241	TOP	1660139	TAATCCCCATTTTCTTCATCAAAATAAAATCTAAACAACCACATTTAACA	450241	TAATCCCCATTTTCTTCATCAAAATAAAATCTAAACGACCACATTTAACG	8	BOT	C	Grn	114518418	-	114788	KIAA1894;	NM_052900.2	GI:38045885	isoform 3 is encoded by transcript variant c; go_component: integral to membrane	CUB and Sushi multiple domains 3 isoform 3	231	TRUE	8:114518007-114518526
cg03791917	BTK	7.84045e-07	-2.65397	Bruton agammaglobulinemia tyrosine kinase	2260403	240369	BOT	2260403	CAATATCTTTTTTTCTTCTCAACAACATACTATCTAATTCCCTACTACCA	240369	CAATATCTTTTTTTCTTCTCAACAACATACTATCTAATTCCCTACTACCG	X	TOP	T	Red	100527838	-	695	AT; ATK; BPK; XLA; IMD1; AGMX1; PSCTK1; MGC126261; MGC126262;	NM_000061.1	GI:4557376	src-related protein-tyrosine kinase; Bruton s tyrosine kinase; frameshift mutation results in truncated protein; dominant-negative kinase-deficient Brutons tyrosine kinase isoform 5; dominant-negative kinase-deficient Brutons tyrosine kinase isoform 9; dominant-negative kinase-deficient Brutons tyrosine kinase isoform 11; go_component: cytoplasm; go_component: lipid raft; go_function: ATP binding…	Bruton agammaglobulinemia tyrosine kinase	105	FALSE
cg12347740	MGC34647	8.34425e-07	-2.25295	hypothetical protein LOC146433	2630020	2630133	BOT	2630020	AAAACTAATTATATAAAAACAACACTACCACTCAACCATCAACCACAACA	2630133	AAAACTAATTATATAAAAACAACGCTACCACTCAACCATCAACCACAACG	16	BOT	C	Grn	69237969	+	146433		NM_152456.1	GI:22748956		hypothetical protein LOC146433	88	TRUE	16:69237792-69237993
cg13969584	AFG3L1	9.0381e-07	-1.98207	AFG3 ATPase family gene 3-like 1 isoform 1	580477	5310364	TOP	580477	AAACAACAACTAAACTAAACAATAAAACTAAACCTACCCATAAAAACCCA	5310364	AAACAACAACTAAACTAAACAATAAAACTAAACCTACCCATAAAAACCCG	16	TOP	T	Red	88566502	+	172	AFG3; FLJ45200;	NM_001132.2	GI:52145313	isoform 1 is encoded by transcript variant 1; AFG3 (ATPase family gene 3; yeast)-like 1; go_component: mitochondrion; go_component: integral to membrane; go_function: ATP binding; go_function: ATPase activity; go_function: nucleotide binding; go_function: metallopeptidase activity; go_function: metallopeptidase activity; go_function: metalloendopeptidase activity; go_process: proteolysis	AFG3 ATPase family gene 3-like 1 isoform 1	532	TRUE	16:88565306-88567253
cg18399703	EVA1	9.0381e-07	-2.09012	epithelial V-like antigen 1 precursor	3930537	4590368	BOT	3930537	CTCTAAAACCAAAACTAAATTTCCCTCATATATAACAAAAACTCTACTCA	4590368	CTCTAAAACCAAAACTAAATTTCCCTCATATATAACAAAAACTCTACTCG	11	BOT	T	Red	117640219	-	10205	EVA; MPZL2;	NM_005797.2	GI:21536270	go_component: membrane; go_component: cytoskeleton; go_component: integral to membrane; go_function: protein binding; go_process: cell adhesion; go_process: morphogenesis; go_process: homophilic cell adhesion	epithelial V-like antigen 1 precursor	163	FALSE
cg07147350	FMR1	9.46173e-07	-1.76018	fragile X mental retardation 1	5310026	6040347	TOP	5310026	TTTAAACTAAAAACAATAACAACCAAAATAACCCAAACTTTTATAACCCA	6040347	TTTAAACTAAAAACAATAACAACCAAAATAACCCAAACTTTTATAACCCG	X	TOP	T	Red	146801201	+	2332	FMRP; FRAXA; MGC87458;	NM_002024.3	GI:50053960	go_component: polysome; go_component: ribosome; go_component: nucleus; go_component: nucleoplasm; go_component: soluble fraction; go_function: RNA binding; go_function: mRNA binding; go_process: transport; go_process: mRNA processing; go_process: mRNA export from nucleus	fragile X mental retardation 1	601	TRUE	X:146800548-146802079
cg12564453	CETP	1.00546e-06	-1.78322	cholesteryl ester transfer protein; plasma precursor	4220767	870167	TOP	4220767	TTATCAAACAATAATATATAAATAACCCAAACCATTCAACCTAAAACCCA	870167	TTATCAAACAATAATATATAAATAACCCGAACCGTTCAACCTAAAACCCG	16	TOP	T	Red	55553263	+	1071		NM_000078.1	GI:4557442	lipid transfer protein; go_function: lipid binding; go_function: catalytic activity; go_process: lipid transport; go_process: steroid metabolism; go_process: lipid metabolism; go_process: cholesterol metabolism	cholesteryl ester transfer protein; plasma precursor	78	FALSE
cg15551881	TRAF1	1.23109e-06	1.45972	TNF receptor-associated factor 1	4890528	6980402	BOT	4890528	TCTCAAAAAACACAATAAAAATTCCCCTAATTAAAAATCACAAACTACCA	6980402	TCTCAAAAAACACAATAAAAATTCCCCTAATTAAAAATCGCAAACTACCG	9	TOP	C	Grn	122728994	-	7185	EBI6; MGC:10353;	NM_005658.3	GI:53759116	Epstein-Bar virus-induced protein 6; go_component: cytoplasm; go_function: zinc ion binding; go_function: protein binding; go_function: protein binding; go_process: signal transduction; go_process: regulation of apoptosis; go_process: protein complex assembly	TNF receptor-associated factor 1	458	FALSE
cg09619146	CPXM2	1.25378e-06	2.21633	carboxypeptidase X (M14 family); member 2	4610152	1110564	BOT	4610152	AAACCCTAATTATTACAAACAAAAAATCTAAAACCAAAAACCCTACTACA	1110564	AAACCCTAATTATTACGAACAAAAAATCTAAAACCGAAAACCCTACTACG	10	BOT	C	Grn	125641490	-	119587	UNQ676;	NM_198148.1	GI:39930572	carboxypeptidase-like protein X2; 4632435C11Rik; carboxypeptidase Hlo; go_function: carboxypeptidase A activity; go_process: proteolysis; go_process: cell adhesion	carboxypeptidase X (M14 family); member 2	466	TRUE	10:125640686-125641562
cg18877514	PXMP2	1.63079e-06	-1.46688	similar to Peroxisomal membrane protein 2 (22 kDa peroxisomal membrane protein)	4050347	4050411	BOT	4050347	AACCACATCTTATCCTTACTCTATTTTTTTTAAAACTAAATCTAACTCCA	4050411	AACCGCGTCTTATCCTTACTCTATTTTTTTTAAAACTAAATCTAACTCCG	12	TOP	T	Red	131774265	+	5827		XM_936468.1	GI:89036578	Derived by automated computational analysis using gene prediction method: GNOMON.	similar to Peroxisomal membrane protein 2 (22 kDa peroxisomal membrane protein)	1313	TRUE	12:131772493-131776302
cg11360718	TM9SF4	1.99904e-06	-2.53631	transmembrane 9 superfamily protein member 4	5560193	4920672	TOP	5560193	AAAAACTCCTATATTACCAAAAAATATTCCTACAAATTTCTCCAAAACCA	4920672	AAAAACTCCTATATTACCAAAAAATATTCCTACAAATTTCTCCAAAACCG	20	TOP	T	Red	30184476	+	9777	KIAA0255; dJ836N17.2;	NM_014742.2	GI:41281478	go_component: integral to membrane; go_function: transporter activity; go_process: transport	transmembrane 9 superfamily protein member 4	440	FALSE
cg21237591	IGF2AS	1.99904e-06	-1.96024	insulin-like growth factor 2 antisense	2490193	2070097	TOP	2490193	TACAATAAATAACCAACAAACCAAAAACAATACCCAAATTTTAAAAAACA	2070097	TACAATAAATAACCGACGAACCGAAAACAATACCCAAATTTTAAAAAACG	11	BOT	C	Grn	2118323	+	51214	PEG8;	NM_016412.1	GI:7705972	PEG8/IGF2AS; imprinting gene; insulin-like growth factor 2; antisense	insulin-like growth factor 2 antisense	763	TRUE	11:2115427-2119259
cg25620220	LOC221091	2.19392e-06	-3.71761	hypothetical protein LOC221091	3190376	270754	BOT	3190376	ATAAAATTTTTACCAAAACAACATTTTACAACTCAAACCCATACTATTCA	270754	ATAAAATTTTTACCAAAACAACATTTTACGACTCAAACCCGTACTATTCG	11	BOT	C	Grn	62213776	-	221091	MGC61707;	NM_203422.1	GI:44662820	unknown; go_component: integral to membrane	hypothetical protein LOC221091	125	FALSE
cg15853125	TIAM1	2.28682e-06	-2.46415	T-cell lymphoma invasion and metastasis 1	2190379	3930156	TOP	2190379	ACCTTACACTTACCTACTAAACAAAATAAATAACTCAAACAAAATTCACA	3930156	ACCTTACGCTTACCTACTAAACAAAATAAATAACTCGAACAAAATTCACG	21	BOT	C	Grn	31853161	-	7074		NM_003253.1	GI:4507500	human T-lymphoma invasion and metastasis inducing TIAM1 protein; go_function: protein binding; go_function: receptor signaling protein activity; go_function: Rho guanyl-nucleotide exchange factor activity; go_process: intracellular signaling cascade	T-cell lymphoma invasion and metastasis 1	977	TRUE	21:31851562-31854466
cg07888040	GLDN	2.28682e-06	-1.96812	collomin	6480446	7050064	TOP	6480446	AACTACAACATCACTAAATAAAACATCACTACATTTTCCTTAAACTTCCA	7050064	AACTACAACATCACTAAATAAAACATCACTACGTTTTCCTTAAACTTCCG	15	BOT	C	Grn	49456747	+	342035	CLOM; COLM; CRG-L2; UNC-112; FLJ23917; colmedin;	NM_181789.1	GI:32401438	go_component: cytoplasm; go_process: phosphate transport	collomin	71	FALSE
cg25736482	TMC4	2.35187e-06	-1.869	transmembrane channel-like 4	5910176	4220487	BOT	5910176	AAAAACACTAAAATCCCAAAATAACTCAAATAAAAACCATAAAACAACCA	4220487	AAAAACGCTAAAATCCCGAAATAACTCAAATAAAAACCATAAAACGACCG	19	TOP	T	Red	59368664	-	147798	MGC39329;	NM_144686.1	GI:21389588	go_component: integral to membrane	transmembrane channel-like 4	380	TRUE	19:59368866-59369172
cg21501064	SEPT6	2.35187e-06	-2.52652	septin 6 isoform A	2680246	6940327	TOP	2680246	ACTTCTACCCTAAAATTTCCAAACCTTAAATACTATAAACTATAATTTCA	6940327	ACTTCTACCCTAAAATTTCCAAACCTTAAATACTATAAACTATAATTTCG	X	BOT	T	Red	118711361	-	23157	SEP2; KIAA0128; MGC16619; MGC20339; RP5-876A24.2;	NM_145799.2	GI:33624782	isoform A is encoded by transcript variant I; septin 2; go_component: cellular component unknown; go_function: GTP binding; go_function: GTP binding; go_function: nucleotide binding; go_function: protein binding; go_process: cell cycle; go_process: cytokinesis	septin 6 isoform A	556	FALSE
cg26624134	KCNJ5	2.53583e-06	-1.47199	potassium inwardly-rectifying channel J5	1580288	1770647	BOT	1580288	TATAAAATCCTATAAACAAAAATACCTAAACCATCCTATCCCTTCACTCA	1770647	TATAAAATCCTATAAACAAAAATACCTAAACCATCCTATCCCTTCACTCG	11	BOT	C	Grn	128266523	+	3762	CIR; GIRK4; KATP1; KIR3.4;	NM_000890.3	GI:24797140	G protein-activated inward rectifier potassium channel 4; inward rectifier K+ channel KIR3.4; heart KATP channel; cardiac inward rectifier; cardiac ATP-sensitive potassium channel; go_component: membrane; go_component: integral to membrane; go_component: voltage-gated potassium channel complex; go_function: potassium ion binding; go_function: potassium channel activity; go_function: voltage-gated…	potassium inwardly-rectifying channel J5	106	FALSE
cg08952029	CHRDL2	2.53583e-06	-2.04516	chordin-like 2	5360347	1660411	BOT	5360347	AAACAAACTCTCCAATAACATACTATAAACCACAAACTAAATTAAAAACA	1660411	AAACAAACTCTCCGATAACGTACTATAAACCACAAACTAAATTAAAAACG	11	BOT	C	Grn	74119834	-	25884	BNF1; CHL2; FKSG37; DKFZp586N2124;	NM_015424.3	GI:40353768	breast tumor novel factor 1; go_process: ossification; go_process: cell differentiation; go_process: cartilage development	chordin-like 2	714	TRUE	11:74119681-74120667
cg20491707	PPYR1	2.71929e-06	-1.33516	pancreatic polypeptide receptor 1	2690598	1070192	BOT	2690598	AAAAAAACAACACAACTCCAACCTACCTATATCCAAAATTAAAATAAACA	1070192	AAAAAAACAACGCAACTCCAACCTACCTATATCCAAAATTAAAATAAACG	10	TOP	T	Red	46503540	+	5540	Y4; PP1; NPY4R; NPY4-R; MGC116897;	NM_005972.3	GI:57527791	go_component: integral to plasma membrane; go_function: receptor activity; go_function: neuropeptide Y receptor activity; go_function: rhodopsin-like receptor activity; go_process: digestion; go_process: circulation; go_process: signal transduction; go_process: feeding behavior; go_process: G-protein coupled receptor protein signaling pathway	pancreatic polypeptide receptor 1	251	TRUE	10:46503207-46503757
cg00489401	FLT4	2.71929e-06	-2.16057	fms-related tyrosine kinase 4 isoform 1	2480673	2970673	BOT	2480673	AAATACAAATACACACTAACACTTAAAACAAATCTTAAAAAAACAAATCA	2970673	GAATACAAATACACGCTAACACTTAAAACGAATCTTAAAAAAACGAATCG	5	BOT	C	Grn	180009172	-	2324	PCL; FLT41; VEGFR3;	NM_182925.1	GI:33667110	isoform 1 is encoded by transcript variant 1; fms-related tyrosine kinase-4 (vascular endothelial growth factor receptor 3); Vascular endothelial growth factor receptor 3; go_component: membrane; go_component: integral to membrane; go_component: integral to plasma membrane; go_function: ATP binding; go_function: receptor activity; go_function: nucleotide binding; go_function: transferase activity…	fms-related tyrosine kinase 4 isoform 1	691	TRUE	5:180008152-180010059
cg11946503	NEUROG1	2.92443e-06	1.71818	neurogenin 1	5390390	6200390	TOP	5390390	CAAAAACTTTAAAACAATCAAAAATACCTAAACCACTTATTAAATCACCA	6200390	CGAAAACTTTAAAACAATCGAAAATACCTAAACCGCTTATTAAATCGCCG	5	TOP	C	Grn	NA	-	4762	AKA; ngn1; Math4C; NEUROD3;	NT_034772.5		neurogenic differentiation 3; go_component: nucleus; go_function: transcription factor activity; go_process: cell differentiation; go_process: nervous system development; go_process: regulation of transcription from RNA polymerase II promoter	neurogenin 1	NA	TRUE	5:134898284-134900130
cg22975712	GALR3	2.98636e-06	-2.05867	galanin receptor 3	3120025	4890367	BOT	3120025	ATAATAATCTCACTATACTAAACCCTCCAATAACTCAAAAATATTACCCA	4890367	ATAATAATCTCACTATACTAAACCCTCCAATAACTCAAAAATATTACCCG	22	TOP	T	Red	36549335	+	8484		NM_003614.1	GI:4503906	galanin receptor; family member 3; go_component: plasma membrane; go_component: integral to membrane; go_function: receptor activity; go_function: galanin receptor activity; go_function: rhodopsin-like receptor activity; go_process: signal transduction; go_process: feeding behavior; go_process: synaptic transmission; go_process: learning and/or memory; go_process: neuropeptide signaling pathway; …	galanin receptor 3	444	FALSE
cg14035045	C3orf18	3.4762e-06	1.84712	hypothetical protein LOC51161	1300685	7570546	BOT	1300685	ACTCTATTAACAACTCCTCCAAATATTAAAACCTCTAAACCTCAATTACA	7570546	ACTCTATTAACAACTCCTCCAAATATTAAAACCTCTAAACCTCAATTACG	3	BOT	C	Grn	50580186	-	51161	G20;	NM_016210.2	GI:31543080	g20 protein	hypothetical protein LOC51161	1107	TRUE	3:50580742-50581584
cg00919857	TMOD2	3.68953e-06	-1.51728	tropomodulin 2 (neuronal)	1660707	450181	TOP	1660707	ATCCTCACAACACTTTTTCAAACTTAAAACCTATTTTACAAATAAAAACA	450181	ATCCTCACAACACTTTTTCAAACTTAAAACCTATTTTACAAATAAAAACG	15	BOT	C	Grn	49831102	+	29767	NTMOD; MGC39481;	NM_014548.2	GI:40789262	go_component: cytoskeleton; go_component: F-actin capping protein complex; go_function: actin binding; go_function: tropomyosin binding; go_process: nervous system development	tropomodulin 2 (neuronal)	552	TRUE	15:49830408-49831846
cg08727202	MPST	4.38413e-06	-1.86538	3-mercaptopyruvate sulfurtransferase	460639	6650639	TOP	460639	AAATAACACACAAAACTAAAACCATAATTCATCAAATACTCTACCAAACA	6650639	AAATAACACGCAAAACTAAAACCATAATTCATCAAATACTCTACCGAACG	22	TOP	C	Grn	35745648	+	4357	MST; TST2; MGC24539;	NM_001013436.1	GI:61835203	mercaptopyruvate sulfurtransferase variant; go_component: mitochondrial matrix; go_function: transferase activity; go_function: thiosulfate sulfurtransferase activity; go_function: 3-mercaptopyruvate sulfurtransferase activity; go_process: sulfate transport; go_process: response to toxin; go_process: cyanate catabolism	3-mercaptopyruvate sulfurtransferase	955	TRUE	22:35744127-35746186
cg18170080	ESAM	4.44994e-06	-1.20736	endothelial cell adhesion molecule	2000296	3610154	BOT	2000296	CCTAATAACCAACTTACTACAATTTTTATTCCTAAAACTAAATACCCTCA	3610154	CCTAATAACCAACTTACTACGATTTTTATTCCTAAAACTAAATACCCTCG	11	BOT	A	Red	124137387	-	90952	W117m;	NM_138961.1	GI:20452463	2310008D05Rik; HUEL (C4orf1)-interacting protein; go_component: membrane; go_component: integral to membrane; go_function: protein binding; go_process: cell adhesion	endothelial cell adhesion molecule	196	TRUE	11:124137119-124138590
cg07185695	MOSC1	5.87909e-06	-1.53492	MOCO sulphurase C-terminal domain containing 1	2360427	7550438	BOT	2360427	AAAACCTCAAACTAAAACTACATTAACAAAAACCTTAACTCAATTTAACA	7550438	AAAACCTCGAACTAAAACTACATTAACAAAAACCTTAACTCAATTTAACG	1	BOT	C	Grn	219026894	+	64757	FLJ22390; RP11-295M18.1;	NM_022746.2	GI:33285009	synonyms: FLJ22390; RP11-295M18.1	MOCO sulphurase C-terminal domain containing 1	685	TRUE	1:219026119-219026425
cg23534142	ATF3	6.20863e-06	-1.52896	activating transcription factor 3 long isoform	240528	2120082	BOT	240528	CTAAATAAAACCAAAATAACATCACTACCTCACTAAAATACCACAAATCA	2120082	CTAAATAAAACCGAAATAACATCGCTACCTCACTAAAATACCACAAATCG	1	BOT	T	Red	210805374	+	467		NM_001674.2	GI:71902534	long isoform is encoded by transcript variant 1; ATF3deltaZip3; ATF3deltaZip2c; go_component: nucleus; go_function: DNA binding; go_function: protein dimerization activity; go_function: sequence-specific DNA binding; go_function: transcription factor activity; go_function: transcription corepressor activity; go_process: transcription; go_process: regulation of transcription; DNA-dependent	activating transcription factor 3 long isoform	362	FALSE
cg15250797	SCTR	7.08597e-06	-1.29861	secretin receptor precursor	1940274	780274	TOP	1940274	AAATCAATAATAAACACAAAAATTCATCTTAAAACCACCTTCATCTAACA	780274	AAATCGATAATAAACACAAAAATTCATCTTAAAACCGCCTTCGTCTAACG	2	BOT	C	Grn	119998378	-	6344	SR;	NM_002980.1	GI:4506824	pancreatic secretin receptor; go_component: membrane; go_component: integral to plasma membrane; go_function: receptor activity; go_function: secretin receptor activity; go_function: G-protein coupled receptor activity; go_function: vasoactive intestinal polypeptide receptor activity; go_process: digestion; go_process: excretion; go_process: signal transduction; go_process: G-protein coupled rece…	secretin receptor precursor	382	TRUE	2:119997791-119998904
cg08623383	C1orf38	8.33109e-06	-2.34385	basement membrane-induced gene	150307	4900768	BOT	150307	AAATATATCCCTCTTCCATTCTCTATATCTCTAATAACAAATCTCTCTCA	4900768	AAATATATCCCTCTTCCATTCTCTATATCTCTAATAACAAATCTCTCTCG	1	BOT	A	Red	28078827	+	9473	ICB-1;	NM_004848.1	GI:4758579	synonym: ICB-1	basement membrane-induced gene	314	FALSE
cg21584430	ADORA2A	1.09762e-05	-1.7897	adenosine A2a receptor	2350180	4210746	BOT	2350180	AACCATTACTATACTAACCATCCTAAACAATATACTAATATACTAAACCA	4210746	AACCATTACTATACTAACCATCCTAAACAATATACTAATATACTAAACCG	22	TOP	T	Red	23159092	+	135	RDC8; hA2aR; ADORA2;	NM_000675.3	GI:17136146	adenosine A2 receptor; adenosine receptor subtype A2a; go_component: membrane; go_component: plasma membrane; go_component: plasma membrane; go_component: integral to membrane; go_component: membrane fraction; go_component: integral to plasma membrane; go_function: receptor activity; go_function: rhodopsin-like receptor activity; go_function: gastric inhibitory peptide receptor activity; go_funct…	adenosine A2a receptor	370	TRUE	22:23159378-23159731
cg07512517	0	1.09919e-05	-1.32909		1010193	6280097	TOP	1010193	CAAAACCCTAATCAAAAACTTCCTAACAAAACCAAATTCTAACAACTACA	6280097	CAAAACCCTAATCAAAAACTTCCTAACAAAACCAAATTCTAACAACTACG	7	TOP	T	Red	38374181	-	6965						450	FALSE
cg13351161	SCARA3	1.10081e-05	-1.54866	scavenger receptor class A; member 3 isoform 2	780603	5340307	BOT	780603	AAAAACATCCACACATTTTAATACTAAAAATCCCATATCCAAAACAAACA	5340307	AAAAACGTCCGCACATTTTAATACTAAAAATCCCGTATCCAAAACAAACG	8	BOT	T	Red	27547496	+	51435	CSR; APC7; CSR1; MSLR1; MSRL1;	NM_182826.1	GI:33598921	isoform 2 is encoded by transcript variant 2; anaphase promoting complex subunit 7; cellular stress response protein; macrophage scavenger receptor-like 1; go_component: cytoplasm; go_function: receptor activity; go_function: scavenger receptor activity; go_process: UV protection; go_process: phosphate transport; go_process: response to oxidative stress	scavenger receptor class A; member 3 isoform 2	656	TRUE	8:27546745-27547739
cg21898046	MGAT1	1.20168e-05	-1.68541	mannosyl (alpha-1;3-)-glycoprotein beta-1;2-N-acetylglucosaminyltransferase	3310725	540274	TOP	3310725	ATTACTAACTAACTACTCACTAACTTATTTCTACATAAAACCACAAATCA	540274	ATTACTAACTAACTACTCACTAACTTATTTCTACATAAAACCACGAATCG	5	BOT	T	Red	180162654	-	4245	MGAT; GLCT1; GLYT1; GNT-1; GNT-I; GLCNAC-TI;	NM_002406.2	GI:6031182	N-glycosyl-oligosaccharide-glycoprotein N-acetylglucosaminyltransferase; go_component: membrane; go_component: Golgi stack; go_component: Golgi membrane; go_component: integral to membrane; go_function: transferase activity; transferring glycosyl groups; go_function: alpha-1;3-mannosylglycoprotein 2-beta-N-acetylglucosaminyltransferase activity; go_process: aminoglycan biosynthesis; go_process: c…	mannosyl (alpha-1;3-)-glycoprotein beta-1;2-N-acetylglucosaminyltransferase	978	TRUE	5:180163494-180163832
cg00626466	GNS	1.24443e-05	-1.78822	glucosamine (N-acetyl)-6-sulfatase precursor	1510025	7050228	TOP	1510025	CCAAAACAACCACAAAAATATCTAAAACTAATTTCAAAAACTATTCCCCA	7050228	CCAAAACGACCACAAAAATATCTAAAACTAATTTCAAAAACTATTCCCCG	12	TOP	C	Grn	63439479	-	2799	G6S; MGC21274;	NM_002076.2	GI:42490755	glucosamine-6-sulfatase; N-acetylglucosamine-6-sulfatase; go_component: lysosome; go_function: hydrolase activity; go_function: N-acetylglucosamine-6-sulfatase activity; go_process: metabolism; go_process: glycosaminoglycan catabolism	glucosamine (N-acetyl)-6-sulfatase precursor	770	TRUE	12:63440187-63440554
cg15448245	GGTLA1	1.25561e-05	1.26051	gamma-glutamyltransferase-like activity 1	7200192	2900598	TOP	7200192	CAAATACCAAAAACTAAAAACATAATCTATCTACATTCCCCACATAAACA	2900598	CGAATACCAAAAACTAAAAACATAATCTATCTACATTCCCCACATAAACG	22	TOP	T	Red	22971028	-	2687	GGT5; GGT-REL; DKFZP566O011;	NM_004121.1	GI:4758431	go_component: integral to membrane; go_function: transferase activity; go_function: acyltransferase activity; go_function: gamma-glutamyltransferase activity; go_process: glutathione biosynthesis; go_process: leukotriene biosynthesis; go_process: amino acid metabolism	gamma-glutamyltransferase-like activity 1	626	FALSE
cg06154570	HEYL	1.30444e-05	-1.23263	hairy/enhancer-of-split related with YRPW motif-like	1780754	610376	TOP	1780754	AAAATTACTACTAAAAAATTCTTACTAAAAATCAAACCACAACCACCACA	610376	AAAATTACTACTAAAAAATTCTTACTAAAAATCAAACCACAACCACCACG	1	TOP	A	Red	39877905	-	26508		NM_014571.2	GI:19923414	go_component: nucleus; go_function: transcription factor activity; go_process: nervous system development; go_process: regulation of transcription; DNA-dependent	hairy/enhancer-of-split related with YRPW motif-like	446	TRUE	1:39877450-39878424
cg10705800	CITED4	1.46001e-05	-1.43113	Cbp/p300-interacting transactivator; with Glu/Asp-rich carboxy-terminal domain; 4	6900521	6040554	BOT	6900521	ATCTCACTTTAATCAAAACTTTACTATATATTTCCAAAAAACCTCTTCCA	6040554	ATCTCACTTTAATCAAAACTTTACTATATATTTCCAAAAAACCTCTTCCG	1	BOT	C	Grn	41100605	-	163732		NM_133467.2	GI:38455425	transcriptional co-activator 4; go_component: nucleus; go_function: transcription regulator activity; go_process: regulation of transcription	Cbp/p300-interacting transactivator; with Glu/Asp-rich carboxy-terminal domain; 4	402	FALSE
cg12204574	GABRE	1.52295e-05	-1.17672	gamma-aminobutyric acid (GABA) A receptor; epsilon isoform 1 precursor	6520521	1170360	TOP	6520521	AAAAATACTTATCACCAAACCACCACAATACTTCTAAAAACAAAAATCCA	1170360	AAAAATACTTATCACCAAACCACCGCAATACTTCTAAAAACGAAAATCCG	X	BOT	C	Grn	150893807	-	2564		NM_004961.3	GI:52426760	isoform 1 precursor is encoded by transcript variant 1; GABA(A) receptor; go_component: integral to membrane; go_component: postsynaptic membrane; go_component: integral to plasma membrane; go_function: ion channel activity; go_function: GABA-A receptor activity; go_function: GABA-A receptor activity; go_function: neurotransmitter receptor activity; go_function: extracellular ligand-gated ion cha…	gamma-aminobutyric acid (GABA) A receptor; epsilon isoform 1 precursor	379	TRUE	X:150893205-150894382
cg16029760	OSTbeta	1.52995e-05	-2.77532	organic solute transporter beta	4280092	3520059	TOP	4280092	CTATAATTAACTACCACATAACACCCAAAAAACAAATTACTATAACAACA	3520059	CTATAATTAACTACCGCATAACACCCAAAAAACAAATTACTATAACAACG	15	BOT	C	Grn	63129366	+	123264	MGC118959; MGC118960; MGC118961;	NM_178859.2	GI:31341260	synonyms: MGC118959; MGC118960; MGC118961	organic solute transporter beta	411	TRUE	15:63128806-63129135
cg11435943	SERPINB12	1.53768e-05	-1.46728	serine (or cysteine) proteinase inhibitor; clade B (ovalbumin); member 12	1190647	1710739	TOP	1190647	TTAAAAAACATAATCCTACCCACTTTATAATAAAACTCCCTATATTCACA	1710739	TTAAAAAACATAATCCTACCCACTTTATAATAAAACTCCCTATATTCACG	18	TOP	T	Red	59374373	+	89777	YUKOPIN; MGC119247;	NM_080474.1	GI:17998550	go_component: cytoplasm; go_function: enzyme binding; go_function: trypsin inhibitor activity; go_process: negative regulation of protein catabolism	serine (or cysteine) proteinase inhibitor; clade B (ovalbumin); member 12	706	FALSE
cg14782678	TMEM102	1.58205e-05	-1.82765	hypothetical protein LOC284114	4280678	3520242	TOP	4280678	ATTTTCACTAAACAACACTAAACTACAACTAAACCTAAAATCCTATTACA	3520242	ATTTTCACTAAACGACACTAAACTACAACTAAACCTAAAATCCTATTACG	17	BOT	C	Grn	7279486	+	284114	FLJ36878;	NM_178518.2	GI:31341836	synonym: FLJ36878	hypothetical protein LOC284114	959	TRUE	17:7279720-7281661
cg25842356	MARCH3	1.61012e-05	-1.5754	membrane-associated ring finger (C3HC4) 3	2900458	2340019	BOT	2900458	AACAAAAACACCCAACTCCCTACTTTTAATTCTATATTAATAACTCAACA	2340019	AACAAAAACACCCAACTCCCTACTTTTAATTCTATATTAATAACTCAACG	5	BOT	C	Grn	126394149	-	115123	RNF173; MGC48332; MARCH-III;	NM_178450.2	GI:31341961	membrane-associated RING-CH protein III; go_component: integral to membrane; go_component: ubiquitin ligase complex; go_function: zinc ion binding; go_function: metal ion binding; go_function: ubiquitin-protein ligase activity; go_process: protein ubiquitination	membrane-associated ring finger (C3HC4) 3	1120	TRUE	5:126393114-126395304
cg09095562	GTF3C5	1.661e-05	2.08355	general transcription factor IIIC; polypeptide 5; 63kDa	2230241	5360241	TOP	2230241	TACATAAATAAAATCACTACTCCACATAAAACCCTTCAAAAAACCAAACA	5360241	TACATAAATAAAATCACTACTCCGCATAAAACCCTTCAAAAAACCAAACG	9	BOT	C	Grn	134895934	+	9328	TFIIIC63; TFiiiC2-63; TFIIICepsilon;	NM_012087.1	GI:6912401	transcription factor IIIC; 63 kD; general transcription factor IIIC; polypeptide 5 (63kD); go_component: nucleus; go_component: transcription factor TFIIIC complex; go_function: DNA binding; go_function: RNA polymerase III transcription factor activity; go_process: transcription; go_process: transcription from RNA polymerase III promoter	general transcription factor IIIC; polypeptide 5; 63kDa	1023	TRUE	9:134894849-134896808
cg12571423	CCNA1	1.85094e-05	-2.17347	cyclin A1	4060603	7150241	BOT	4060603	AAATCCAAAATACATAATTACAAAAAAACCAATCTCCATCCCAAATAACA	7150241	AAATCCAAAATACATAATTACGAAAAAACCGATCTCCATCCCAAATAACG	13	BOT	A	Red	35904633	+	8900		NM_003914.2	GI:16306528	go_component: nucleus; go_component: cytosol; go_function: protein binding; go_process: meiosis; go_process: mitosis; go_process: cell division; go_process: male meiosis I; go_process: spermatogenesis; go_process: regulation of cyclin dependent protein kinase activity	cyclin A1	115	TRUE	13:35903373-35904811
cg14826456	ADRB1	1.85094e-05	-1.38254	beta-1-adrenergic receptor	6290768	7100427	TOP	6290768	ACTATCTCAACAATAAACAACAAACATAAATCTACTAATAACACTCATCA	7100427	GCTATCTCAACAATAAACAACGAACATAAATCTACTAATAACGCTCATCG	10	BOT	T	Red	115793796	+	153	RHR; B1AR; ADRB1R; BETA1AR;	NM_000684.1	GI:4557264	go_component: plasma membrane; go_component: integral to membrane; go_component: integral to plasma membrane; go_function: receptor activity; go_function: adrenoceptor activity; go_function: rhodopsin-like receptor activity; go_function: beta1-adrenergic receptor activity; go_function: beta1-adrenergic receptor activity; go_process: signal transduction; go_process: adenylate cyclase activation; g…	beta-1-adrenergic receptor	289	TRUE	10:115792649-115795530
cg14916288	CCL23	1.97279e-05	-1.21051	small inducible cytokine A23 isoform CKbeta8-1 precursor	1190112	1710377	BOT	1190112	ATTAAAACAACTCAAAAAATCCACAAAAACAATCCAAATCATCTTTATCA	1710377	ATTAAAACAACTCGAAAAATCCACAAAAACAATCCAAATCATCTTTATCG	17	BOT	T	Red	31369118	-	6368	CKb8; MIP3; Ckb-8; MIP-3; MPIF-1; SCYA23; Ckb-8-1; CK-BETA-8;	NM_005064.3	GI:22538805	isoform CKbeta8-1 precursor is encoded by transcript variant CKbeta8-1; small inducible cytokine subfamily A (Cys-Cys); member 23; myeloid progenitor inhibitory factor 1; macrophage inflammatory protein 3; hmrp-2a; C6 beta-chemokine; go_component: extracellular space; go_function: heparin binding; go_function: chemokine activity; go_process: chemotaxis; go_process: sensory perception; go_process:…	small inducible cytokine A23 isoform CKbeta8-1 precursor	131	FALSE
cg14920334	GALNT8	2.01464e-05	-1.43454	polypeptide N-acetylgalactosaminyltransferase 8	2710600	6350291	TOP	2710600	AAAAACTTTAAAAAATTTCCTCCAAAACATCATCTTCTTCCTAAAAATCA	6350291	AAAAACTTTAAAAAATTTCCTCCAAAACATCATCTTCTTCCTAAAAATCG	12	TOP	T	Red	4700013	+	26290	GALNAC-T8;	NM_017417.1	GI:8393411	protein-UDP acetylgalactosaminyltransferase 8; UDP-GalNAc: polypeptide N-acetylgalactosaminyltransferase 8; GalNAc transferase 8; go_component: Golgi stack; go_component: membrane fraction; go_component: integral to plasma membrane; go_function: RNA binding; go_function: sugar binding; go_function: calcium ion binding; go_function: manganese ion binding; go_function: 3prime-5prime-exoribonuclease…	polypeptide N-acetylgalactosaminyltransferase 8	75	FALSE
cg06851207	FLJ10781	2.0532e-05	-1.5974	hypothetical protein LOC55228	1260047	2600678	TOP	1260047	AAACCTCATTTTCCTCCTTTCTTAATTTCTAATATCTCCCAAAAATTACA	2600678	AAACCTCGTTTTCCTCCTTTCTTAATTTCTAATATCTCCCAAAAATTACG	19	TOP	T	Red	51666617	-	55228		NM_018215.2	GI:39780596		hypothetical protein LOC55228	361	TRUE	19:51666325-51667046
cg21468416	NEK6	2.08854e-05	-1.62773	putative serine-threonine protein kinase	780441	5340554	TOP	780441	TAAACTTATAATAAAAATCTACAATCAACCAACCCTTAAACTCCTATACA	5340554	TAAACTTATAATAAAAATCTACAATCAACCAACCCTTAAACTCCTATACG	9	TOP	T	Red	126060070	+	10783	SID6-1512;	NM_014397.3	GI:34147501	go_component: nucleus; go_function: ATP binding; go_function: nucleotide binding; go_function: transferase activity; go_function: magnesium ion binding; go_function: signal transducer activity; go_function: protein-tyrosine kinase activity; go_function: protein serine/threonine kinase activity; go_process: protein amino acid phosphorylation; go_process: positive regulation of I-kappaB kinase/NF-k…	putative serine-threonine protein kinase	335	TRUE	9:126059687-126060842
cg22286764	C3orf35	2.16345e-05	-1.27714	hypothetical protein LOC339883 isoform B	270379	840133	TOP	270379	CCAATCATTTAATTAACTTAACTACAATCATTCACACCTTCAACTAAACA	840133	CCAATCATTTAATTAACTTAACTACAATCATTCACACCTTCAACTAAACG	3	TOP	T	Red	37402764	+	339883	APRG1;	NM_178339.1	GI:30350205	isoform B is encoded by transcript variant B; AP20 region protein	hypothetical protein LOC339883 isoform B	879	FALSE
cg18272264	CACNB4	2.217e-05	-1.12209	calcium channel; voltage-dependent; beta 4 subunit isoform b	1980736	1050736	BOT	1980736	ACAAACCACAAAACCCCATACCTTACACATTAAACTAATAAATAAAATCA	1050736	ACAAACCACAAAACCCCATACCTTACACATTAAACTAATAAATAAAATCG	2	BOT	C	Grn	152663790	-	785	EA5; EJM; CAB4; CACNLB4;	NM_000726.2	GI:54607063	isoform b is encoded by transcript variant 2; dihydropyridine-sensitive L-type; calcium channel beta-4 subunit; voltage dependent calcium channel beta 4 subunit; go_component: membrane fraction; go_component: voltage-gated calcium channel complex; go_function: calcium ion binding; go_function: voltage-gated calcium channel activity; go_function: voltage-gated calcium channel activity; go_process:…	calcium channel; voltage-dependent; beta 4 subunit isoform b	492	TRUE	2:152662690-152664480
cg22051636	MRGPRX2	2.3049e-05	-1.33766	G protein-coupled receptor MRGX2	650193	2760093	TOP	650193	CTAATAACCCTTTCCTATAACCACAACTATAATTACAATTACAATTACCA	2760093	CTAATAACCCTTTCCTATAACCACAACTATAATTACAATTACAATTACCG	11	BOT	C	Grn	19038804	-	117194	MRGX2;	NM_054030.2	GI:40255006	go_component: integral to membrane; go_function: receptor activity; go_function: neuropeptide binding; go_function: rhodopsin-like receptor activity; go_process: sleep; go_process: signal transduction; go_process: sensory perception of pain; go_process: G-protein coupled receptor protein signaling pathway	G protein-coupled receptor MRGX2	638	FALSE
cg20994561	BAI1	2.52633e-05	-1.1812	brain-specific angiogenesis inhibitor 1 precursor	840324	6590255	BOT	840324	AAAAATCCATAATTTACCCATCACAATAAATAAATCAAAAAACCCATACA	6590255	AAAAATCCATAATTTACCCGTCACAATAAATAAATCGAAAAACCCATACG	8	BOT	T	Red	143542379	+	575		NM_001702.1	GI:4502354	go_component: plasma membrane; go_component: plasma membrane; go_component: intercellular junction; go_component: integral to plasma membrane; go_function: receptor activity; go_function: protein binding; go_function: protein binding; go_function: protein binding; go_function: protein binding; go_function: protein binding; go_function: G-protein coupled receptor activity; go_function: G-protein c…	brain-specific angiogenesis inhibitor 1 precursor	977	FALSE
cg25771201	SCDR10	2.96753e-05	-1.46977	short-chain dehydrogenase/reductase 10 isoform e	6020653	1740273	TOP	6020653	TCTACAAACCTATCTACTAACACACATACTAACTAAACTAATACATAACA	1740273	TCTACAAACCTATCTACTAACACACGTACTAACTAAACTAATACATAACG	19	BOT	A	Red	5632035	+	374875		NM_198533.1	GI:38348361	isoform e is encoded by transcript variant e; go_function: oxidoreductase activity; go_process: metabolism	short-chain dehydrogenase/reductase 10 isoform e	1382	FALSE
cg16547529	FLJ33790	2.98197e-05	-1.62716	hypothetical protein LOC283212	3710021	5810021	BOT	3710021	ATTCTTTCATCATCTTTTAATACTACCTCTTAATAATATTCAATCATTCA	5810021	ATTCTTTCATCATCTTTTAATACTACCTCTTAATAATATTCAATCATTCG	11	BOT	T	Red	74818755	-	283212		NM_173583.1	GI:27734800		hypothetical protein LOC283212	426	TRUE	11:74818131-74820083
cg14399060	HOXD4	3.34586e-05	1.2832	homeobox D4	4250360	5090605	BOT	4250360	ATATTCCCCTAAAATCAAATCTATAACTATACAAATACCACACAAATTCA	5090605	ATATTCCCCTAAAATCGAATCTATAACTATACGAATACCACACAAATTCG	2	BOT	A	Red	176724359	+	3233	HOX4; HOX4B; HHO.C13; HOX-5.1; Hox-4.2;	NM_014621.2	GI:23397671	homeobox protein Hox-D4; Hox-4.2; mouse; homolog of homeo box X; homeo box D4; go_component: nucleus; go_function: transcription factor activity; go_process: development; go_process: regulation of transcription; DNA-dependent	homeobox D4	1043	TRUE	2:176723073-176723586
cg00354572	FLJ21963	3.37787e-05	-1.45959	hypothetical protein LOC79611	4610243	7200307	BOT	4610243	TAAAAAATCAATCAATCAATAAATAACAATCAAAAAACCTTACCTCAACA	7200307	TAAAAAATCAATCAATCAATAAATAACAATCAAAAAACCTTACCTCAACG	12	BOT	C	Grn	79995940	+	79611		NM_024560.2	GI:38505216	go_function: ligase activity; go_process: metabolism; go_process: lipid metabolism; go_process: fatty acid metabolism	hypothetical protein LOC79611	390	TRUE	12:79995525-79996362
cg15046693	CEBPG	3.41776e-05	-1.63393	CCAAT/enhancer binding protein gamma	270017	840044	TOP	270017	ACAAATTTTAAATCACACTAAATCACTACTTATTTTCAAAAATCACCTCA	840044	ACGAATTTTAAATCACACTAAATCGCTACTTATTTTCAAAAATCACCTCG	19	BOT	C	Grn	38556449	+	1054	GPE1BP; IG/EBP-1;	NM_001806.2	GI:34452718	go_component: nucleus; go_function: transcription factor binding; go_function: sequence-specific DNA binding; go_function: protein heterodimerization activity; go_process: transcription; go_process: immune response; go_process: liver development; go_process: chromatin remodeling; go_process: B cell differentiation; go_process: nucleosome disassembly; go_process: enucleate erythrocyte differentiat…	CCAAT/enhancer binding protein gamma	733	TRUE	19:38554952-38557513
cg19948393	ANKRD33	3.43233e-05	-2.01288	ankyrin repeat domain 33	1740091	4760091	TOP	1740091	AAAACTAAAAATAAACACATCCATCAAAAAAAATCATCTTTATAAACCCA	4760091	AAAACTAAAAATAAACGCGTCCGTCAAAAAAAATCGTCTTTATAAACCCG	12	BOT	C	Grn	50568011	+	341405	C12orf7; DKFZp686O1689;	NM_182608.2	GI:40255267	synonyms: C12orf7; DKFZp686O1689	ankyrin repeat domain 33	66	TRUE	12:50567870-50568245
cg01851385	CLCN4	3.44691e-05	-1.72159	chloride channel 4	2480040	2970286	TOP	2480040	ATCACTCCTCTCAAATTTATTTTTCTAAATAATAAACAACTTACCTTCCA	2970286	ATCACTCCTCTCAAATTTATTTTTCTAAATAATAAACAACTTACCTTCCG	X	TOP	C	Grn	10085037	+	1183	CLC4; ClC-4; ClC-4A;	NM_001830.2	GI:11641404	go_component: membrane; go_component: membrane fraction; go_component: integral to plasma membrane; go_function: voltage-gated chloride channel activity; go_function: voltage-gated chloride channel activity; go_process: ion transport; go_process: chloride transport; go_process: chloride transport	chloride channel 4	98	TRUE	X:10084659-10085170
cg02131967	ACE	3.57491e-05	-1.05002	angiotensin I converting enzyme isoform 2 precursor	7570019	7150647	BOT	7570019	AAAACAAAAAACTCCAAAAAATCAAACTAAAAAAATCAAACCAAAAACCA	7150647	AAAACGAAAAACTCCGAAAAATCGAACTAAAAAAATCGAACCGAAAACCG	17	TOP	C	Grn	58908166	+	1636	DCP; ACE1; DCP1; CD143; MGC26566;	NM_152830.1	GI:23238213	isoform 2 precursor is encoded by transcript variant 2; peptidyl-dipeptidase A; dipeptidyl carboxypeptidase 1; kininase II; CD143 antigen; angiotensin converting enzyme; somatic isoform; peptidase P; carboxycathepsin; testicular ECA; go_component: membrane; go_component: plasma membrane; go_component: integral to membrane; go_component: soluble fraction; go_component: membrane fraction; go_compon…	angiotensin I converting enzyme isoform 2 precursor	328	TRUE	17:58907492-58908940
cg01515887	SAA2	3.68164e-05	-1.21165	serum amyloid A2	3140059	3140719	BOT	3140059	ATAAACCACTAAAACTCTAATAAAATCCAATAAAAATAACCAAACTCTCA	3140719	ATAAACCACTAAAACTCTAATAAAATCCAATAAAAATAACCAAACTCTCG	11	BOT	T	Red	18226744	-	6289		NM_030754.2	GI:20149585	go_component: extracellular region; go_process: acute-phase response	serum amyloid A2	534	FALSE
cg19872681	SLC7A7	3.91183e-05	-1.52391	solute carrier family 7 (cationic amino acid transporter; y+ system); member 7	730195	5820500	TOP	730195	ACACTACCATAAAAACCTACTTATATCCAAAACCAAAAAATAAATATACA	5820500	ACACTACCGTAAAAACCTACTTATATCCAAAACCAAAAAATAAATATACG	14	TOP	T	Red	22354852	-	9056	LPI; LAT3; Y+LAT1; y+LAT-1;	NM_003982.2	GI:21361562	go_component: membrane; go_component: integral to plasma membrane; go_function: basic amino acid permease activity; go_function: amino acid-polyamine transporter activity; go_process: transport; go_process: amino acid transport; go_process: amino acid metabolism; go_process: protein complex assembly	solute carrier family 7 (cationic amino acid transporter; y+ system); member 7	494	FALSE
cg24789869	DDX11	4.0091e-05	0.925473	DEAD/H (Asp-Glu-Ala-Asp/His) box polypeptide 11 isoform 1	510270	7510270	TOP	510270	AAACAAATAAATTACAAACACTCACTCACTATTACAATATCTTATCTACA	7510270	AAACAAATAAATTACAAACGCTCACTCACTATTACAATATCTTATCTACG	12	TOP	T	Red	31118077	+	1663	CHL1; KRG2; CHLR1; MGC9335;	NM_030653.2	GI:21536327	isoform 1 is encoded by transcript variant 1; CHL1-related helicase gene-1; DEAD/H (Asp-Glu-Ala-Asp/His) box polypeptide 11 (S.cerevisiae CHL1-like helicase); go_component: nucleus; go_component: nucleolus; go_component: proton-transporting two-sector ATPase complex; go_function: ATP binding; go_function: DNA binding; go_function: ATP-dependent DNA helicase activity; go_function: hydrogen-transpo…	DEAD/H (Asp-Glu-Ala-Asp/His) box polypeptide 11 isoform 1	431	TRUE	12:31117526-31118708
cg06661994	C20orf195	4.0091e-05	-1.86862	hypothetical protein LOC79025	3890619	50703	TOP	3890619	CATCTCCACCCCCACAAAAATCAATACTAAAACCTCTTCCAAAATAAACA	50703	CATCTCCACCCCCACGAAAATCAATACTAAAACCTCTTCCAAAATAAACG	20	TOP	T	Red	61654817	+	79025	MGC5356;	NM_024059.2	GI:15011885	go_component: integral to membrane	hypothetical protein LOC79025	10	FALSE
cg02497700	ZNF238	4.01857e-05	1.34614	zinc finger protein 238 isoform 2	1510333	7550053	TOP	1510333	CTCCCAAAAATATCTCCTAAACTAAATATTCATAATTATATCACTCACCA	7550053	CTCCCGAAAATATCTCCTAAACTAAATATTCATAATTATATCACTCACCG	1	BOT	C	Grn	242281208	+	10472	RP58; TAZ-1; ZBTB18; C2H2-171;	NM_006352.3	GI:45439300	isoform 2 is encoded by transcript variant 2; zinc finger protein C2H2-171; go_component: nucleus; go_component: nuclear chromosome; go_function: protein binding; go_function: zinc ion binding; go_function: metal ion binding; go_function: protein binding; go_function: nucleic acid binding; go_function: transcription factor activity; go_function: transcription factor activity; go_function: specifi…	zinc finger protein 238 isoform 2	1227	TRUE	1:242277547-242280317
cg26385286	GCNT2	4.17798e-05	-1.24646	glucosaminyl (N-acetyl) transferase 2 isoform A	4670086	4200435	BOT	4670086	TTACTCCCTCCTCTATAAATCCATACCAATCAAATTATACATCTAAAACA	4200435	TTACTCCCTCCTCTATAAATCCATACCAATCAAATTATACATCTAAAACG	6	BOT	T	Red	10636575	+	2651	II; IGNT; ULG3; AIGnT; BIGnT; CIGnT; GCNT5; NACGT1; NAGCT1; bA421M1.1; bA360O19.2;	NM_145649.2	GI:30061503	isoform A is encoded by transcript variant 1; glucosaminyl (N-acetyl) transferase 5; I beta-1;6-N-acetylglucosaminyltransferase; blood group Ii; N-acetyllactosaminide beta-1;6-N-acetylglucosaminyltransferase; Ii blood group; go_component: membrane; go_component: Golgi stack; go_component: integral to membrane; go_component: membrane fraction; go_function: transferase activity; go_function: acetyl…	glucosaminyl (N-acetyl) transferase 2 isoform A	774	FALSE
cg22918700	LOC161247	4.40529e-05	-1.42753	similar to CG10671-like	6220377	610113	TOP	6220377	CCTCTATCACCTAAAAATAAACCTAATCTTTAAAAATCTAAAAATCAACA	610113	CCTCTATCACCTAAAAATAAACCTAATCTTTAAAAATCTAAAAATCAACG	14	BOT	T	Red	23670608	+	161247	MGC46490;	NM_203402.1	GI:42822881	synonym: MGC46490	similar to CG10671-like	701	FALSE
cg15720535	AGPAT2	4.5224e-05	-2.48442	1-acylglycerol-3-phosphate O-acyltransferase 2 isoform a	2510022	520221	BOT	2510022	ATCACCAAAAACACTCCAAAAACAAACAAAATAAATATCAAATAACAACA	520221	ATCACCAAAAACGCTCCGAAAACAAACGAAATAAATATCAAATAACGACG	9	TOP	T	Red	138701732	-	10555	BSCL; BSCL1; LPAAB; 1-AGPAT2; LPAAT-beta;	NM_006412.3	GI:68835055	isoform a is encoded by transcript variant 1; 1-acyl-sn-glycerol-3-phosphate acyltransferase beta; lysophosphatidic acid acyltransferase-beta; 1-AGP acyltransferase 2; 1-acylglycerol-3-phosphate O-acyltransferase 2 (lysophosphatidic acid acyltransferase-beta); Berardinelli-Seip congenital lipodystrophy; go_component: membrane; go_component: integral to membrane; go_function: transferase activity;…	1-acylglycerol-3-phosphate O-acyltransferase 2 isoform a	674	TRUE	9:138700778-138702457
cg20264732	RBM35B	4.56258e-05	-1.47043	hypothetical protein LOC80004	7050343	7050220	BOT	7050343	ACTCAAACAAAACCAACTTAATCCTCCTAATTTAACAAATAATTAAACCA	7050220	ACTCGAACGAAACCGACTTAATCCTCCTAATTTAACAAATAATTAAACCG	16	BOT	C	Grn	66827637	-	80004	FLJ21918; FLJ22248;	NM_024939.2	GI:45935392	RNA binding motif protein 35A; go_function: nucleotide binding; go_function: nucleic acid binding	hypothetical protein LOC80004	373	TRUE	16:66826447-66827890
cg02940164	FRAG1	4.56258e-05	-1.36795	FGF receptor activating protein 1	360193	4040097	TOP	360193	AAAAACAAAATATATACAATAAAACAACAAATACCAAAACTCCCACAACA	4040097	AAAAACAAAATATATACGATAAAACGACAAATACCAAAACTCCCACAACG	11	TOP	T	Red	3786360	+	27315	PGAP2; MGC799;	NM_014489.1	GI:7657101	go_component: integral to membrane; go_function: receptor activity	FGF receptor activating protein 1	187	TRUE	11:3785869-3786630
cg18841952	GPR115	4.56258e-05	-1.1334	G-protein coupled receptor 115	6420148	5420025	BOT	6420148	AAAAATCTTCCTCCCACATCATCTAAACTTCTCAATATATTTCAAAATCA	5420025	AAAAATCTTCCTCCCACATCATCTAAACTTCTCAATATATTTCAAAATCG	6	BOT	C	Grn	47761559	+	221393	PGR18; FLJ38076;	NM_153838.1	GI:24475872	seven transmembrane helix receptor; go_component: membrane; go_component: integral to membrane; go_function: receptor activity; go_function: G-protein coupled receptor activity; go_process: signal transduction; go_process: neuropeptide signaling pathway	G-protein coupled receptor 115	1138	FALSE
cg17001430	KIF25	4.76707e-05	1.69912	kinesin family member 25 isoform 1	7200692	2900577	BOT	7200692	CTAAAAATTCAACACCCAAATTACTAACTCTAAAAACCCTTAACAATTCA	2900577	CTAAAAATTCAACACCCAAATTACTAACTCTAAAAACCCTTAACAATTCG	6	BOT	C	Grn	168161402	+	3834	KNSL3;	NM_030615.1	GI:13699825	isoform 1 is encoded by transcript variant 1; kinesin-like 3; go_component: microtubule; go_component: kinesin complex; go_function: ATP binding; go_function: nucleotide binding; go_function: microtubule motor activity; go_process: microtubule-based movement; go_process: mitotic sister chromatid segregation; go_process: organelle organization and biogenesis	kinesin family member 25 isoform 1	277	FALSE
cg23244913	HCG9	5.06136e-05	-2.0708	hypothetical protein LOC10255	1780082	5390762	BOT	1780082	TCAAATACAATATACAACAAAATACAAAAACTAAACACTACCAATTACCA	5390762	TCAAATACGATATACAACGAAATACGAAAACTAAACGCTACCGATTACCG	6	BOT	C	Grn	30050871	+	10255	HCGIX; HCGIX4; HCGIX-4;	NM_005844.2	GI:30240938	go_component: cellular component unknown; go_function: molecular function unknown; go_process: biological process unknown	hypothetical protein LOC10255	509	TRUE	6:30051213-30051683
cg15736165	BNC1	5.15352e-05	-1.70192	basonuclin 1	6480619	7050181	BOT	6480619	CCTTAAATATTAACAACAAAAAACCTAACTAAAACCAAACATCTAAACCA	7050181	CCTTAAATATTAACAACAAAAAACCTAACTAAAACCAAACGTCTAAACCG	15	TOP	C	Grn	NA	-	646	BNC; BSN1; HsT19447;	NT_077661.2		zinc finger protein basonuclin; go_component: nucleus; go_function: zinc ion binding; go_function: metal ion binding; go_function: transcription factor activity; go_process: transcription; go_process: epidermis development; go_process: regulation of transcription; DNA-dependent; go_process: positive regulation of cell proliferation	basonuclin 1	NA	TRUE	15:81742719-81745331
cg03099771	PRSS16	5.50923e-05	-1.39778	protease; serine; 16	70706	6580630	BOT	70706	ACTAAAAATTCCAATACTACATCAACAACCTCTATATACAAACTCTAACA	6580630	ACTAAAAATTCCGATACTACATCAACAACCTCTATATACAAACTCTAACG	6	TOP	T	Red	27323487	+	10279	TSSP;	NM_005865.2	GI:21396490	thymus specific serine peptidase; go_component: cellular component unknown; go_function: serine-type peptidase activity; go_function: serine-type endopeptidase activity; go_process: proteolysis; go_process: protein catabolism	protease; serine; 16	143	FALSE
cg16004226	B4GALNT4	5.59132e-05	-1.46565	beta1;4-N-acetylgalactosaminyltransferases IV	5340093	940731	TOP	5340093	AATCCATAAACAAATAAAACTACTACTACTACTACTACTACTAAACTACA	940731	AATCCGTAAACAAATAAAACTACTACTACTACTACTACTACTAAACTACG	11	BOT	C	Grn	359804	+	338707	FLJ25045; NGalNAc-T1; Beta4GalNAc-T4;	NM_178537.3	GI:40789264	beta1;4-N-acetylgalactosaminyltransferase III; go_function: transferase activity	beta1;4-N-acetylgalactosaminyltransferases IV	71	TRUE	11:358935-360376
cg07331725	SERPINB5	5.59132e-05	-1.48001	serine (or cysteine) proteinase inhibitor; clade B (ovalbumin); member 5	5560433	4920494	BOT	5560433	AAAAAAACCAAACCAAACAAAACCATAATATCAACTTATCCTCAATACCA	4920494	AAAAAAACCAAACCAAACAAAACCGTAATATCAACTTATCCTCGATACCG	18	TOP	C	Grn	NA	+	5268	PI5; maspin;	NT_025028.13		protease inhibitor 5 (maspin); go_function: serine-type endopeptidase inhibitor activity; go_process: cell motility	serine (or cysteine) proteinase inhibitor; clade B (ovalbumin); member 5	NA	TRUE	18:59308015-59308744
cg09382492	AANAT	5.73378e-05	-2.25541	arylalkylamine N-acetyltransferase	1300035	4810551	BOT	1300035	ATAAAATCCAAAACTCCAAACTACAAAACTATAATAACAAATATTCCCCA	4810551	ATAAAATCCGAAACTCCGAACTACAAAACTATAATAACAAATATTCCCCG	17	BOT	A	Red	71975246	+	15	SNAT; AA-NAT;	NM_001088.1	GI:4501844	serotonin N-acetyltransferase; go_function: transferase activity; go_function: acyltransferase activity; go_function: aralkylamine N-acetyltransferase activity; go_process: circadian rhythm	arylalkylamine N-acetyltransferase	30	FALSE
cg15824056	SYNJ2	5.95666e-05	-1.41813	synaptojanin 2	1570020	3840379	TOP	1570020	CATAATAAATAAAAATCATAATCTAAAAATCACAACTCCAAATCTCTTCA	3840379	CGTAATAAATAAAAATCGTAATCTAAAAATCACGACTCCAAATCTCTTCG	6	BOT	C	Grn	158322907	+	8871	INPP5H; KIAA0348; MGC44422;	NM_003898.2	GI:52851404	inositol phosphate 5prime-phosphatase 2 (synaptojanin 2); go_function: RNA binding; go_function: hydrolase activity; go_function: nucleotide binding; go_function: phosphoinositide 5-phosphatase activity	synaptojanin 2	658	TRUE	6:158321912-158323549
cg06836736	ME1	5.95666e-05	-1.54602	cytosolic malic enzyme 1	2690561	1070561	TOP	2690561	TCATAAACCCATAATAAACAAAAACCCTATAAAACCAAAAACTCCAACCA	1070561	TCATAAACCCATAATAAACAAAAACCCTATAAAACCAAAAACTCCGACCG	6	TOP	C	Grn	84197499	-	4199	MES; HUMNDME;	NM_002395.2	GI:13435400	pyruvic-malic carboxylase; Malic enzyme; cytoplasmic; malic enzyme 1; soluble; NADP-dependent malic enzyme; malate dehydrogenase; go_component: cytosol; go_function: NAD binding; go_function: metal ion binding; go_function: oxidoreductase activity; go_function: electron transporter activity; go_function: malate dehydrogenase (oxaloacetate-decarboxylating) (NADP+) activity; go_process: malate meta…	cytosolic malic enzyme 1	213	TRUE	6:84197000-84198161
cg20582779	KIAA1822L	6.31199e-05	1.59263	hypothetical protein LOC79802	3130300	6520270	BOT	3130300	AAACCAAAAAACCCAACAATACAAACCACCACACAAATTAAAAATAAACA	6520270	AAACCAAAAAACCCGACAATACAAACCACCACACAAATTAAAAATAAACG	1	TOP	T	Red	220788067	-	79802	FLJ13840; RP11-378J18.1;	NM_024746.2	GI:21362001	KIAA0319-like	hypothetical protein LOC79802	69	FALSE
cg06688396	TMEM55A	6.45957e-05	-1.50451	transmembrane protein 55A	2570093	5550093	BOT	2570093	TACTTTTACTCCAATTTTCTTATAATCAAATCACAAACCTTTCCTCTTCA	5550093	TACTTTTACTCCAATTTTCTTATAATCAAATCACAAACCTTTCCTCTTCG	8	BOT	C	Grn	92122227	-	55529	DKFZp762O076;	NM_018710.1	GI:24308164	synonym: DKFZp762O076	transmembrane protein 55A	382	FALSE
cg27363486	TRIM17	6.4704e-05	-1.22458	tripartite motif-containing 17 isoform 1	1030026	1690411	TOP	1030026	CACAAATACACATATCAATAAACATACATACATATACACACAAATACACA	1690411	CACAAATACACATATCGATAAACATACATACATATACACACAAATACACG	1	BOT	C	Grn	226670977	-	51127	RBCC; terf; RNF16;	NM_016102.2	GI:68160929	isoform 1 is encoded by transcript variant 1; ring finger protein 16; RING finger protein terf; testis RING finger protein; go_component: ubiquitin ligase complex; go_function: zinc ion binding; go_function: metal ion binding; go_function: catalytic activity; go_function: ubiquitin-protein ligase activity; go_process: protein ubiquitination	tripartite motif-containing 17 isoform 1	709	TRUE	1:226670124-226671275
cg05921324	APOA4	6.50441e-05	-1.64242	apolipoprotein A-IV precursor	6130128	3370470	TOP	6130128	AAAATCACAAAAATCCAAAAAACCTCTTAAAAATATATCACCTTCCAACA	3370470	AAAATCACAAAAATCCAAAAAACCTCTTAAAAATATATCACCTTCCAACG	11	TOP	T	Red	116199221	-	337		NM_000482.3	GI:71773109	go_component: chylomicron; go_component: extracellular region; go_component: extracellular region; go_function: lipid binding; go_function: lipid transporter activity; go_process: circulation; go_process: lipid transport; go_process: lipid transport; go_process: lipid metabolism; go_process: lipoprotein metabolism	apolipoprotein A-IV precursor	103	FALSE
cg04907257	ADCY2	6.75533e-05	-2.32014	adenylate cyclase 2	1340647	990739	BOT	1340647	AAACTTATACAACACCTCCAAAATATAACTAAAACTAAACATACAAAACA	990739	AAACTTATACGACACCTCCAAAATATAACTAAAACTAAACGTACAAAACG	5	TOP	C	Grn	7449345	+	108	HBAC2; KIAA1060;	NM_020546.1	GI:25952130	ATP pyrophosphate-lyase; type II adenylate cyclase; 3 ;5prime-cyclic AMP synthetase; adenylyl cyclase 2; adenylate cyclase II; go_component: integral to membrane; go_function: magnesium ion binding; go_function: adenylate cyclase activity; go_function: phosphorus-oxygen lyase activity; go_process: cAMP biosynthesis; go_process: cyclic nucleotide biosynthesis; go_process: intracellular signaling c…	adenylate cyclase 2	1027	TRUE	5:7447893-7448574
cg02153528	OBFC2B	6.86264e-05	-1.88403	hypothetical protein LOC79035	5820402	4150424	TOP	5820402	AAAATTCAAATTCTTAAACCCAAACTTAATATCCTTCACAAAAATCTCCA	4150424	AAAATTCAAATTCTTAAACCCAAACTTAATATCCTTCACAAAAATCTCCG	12	TOP	T	Red	54904774	+	79035	MGC2731;	NM_024068.2	GI:34147355	LP3587; go_function: nucleic acid binding	hypothetical protein LOC79035	141	FALSE
cg14506668	FHL1	7.39966e-05	-1.30592	four and a half LIM domains 1	7570246	7150470	BOT	7570246	AAACTCAATACCAAACTCTAATAATAACAACATTATCTACAAACAATACA	7150470	AAACTCAATACCGAACTCTAATAATAACAACGTTATCTACAAACAATACG	X	BOT	C	Grn	135057346	+	2273	FHL1B; KYO-T; SLIM1; MGC111107; bA535K18.1;	NM_001449.3	GI:34147646	Four-and-a-half LIM domains 1; bA535K18.1 (LIM protein SLIMMER); go_component: nucleus; go_function: zinc ion binding; go_function: metal ion binding; go_process: cell growth; go_process: cell differentiation; go_process: muscle development; go_process: organ morphogenesis	four and a half LIM domains 1	827	TRUE	X:135056426-135058476
cg13066963	ESPN	7.60007e-05	-1.65241	espin	1190615	1710494	TOP	1190615	ACCTACAATAACTACTATCACAAAACAACTACAAAATACAAATAAATCCA	1710494	ACCTACAATAACTACTATCGCAAAACGACTACAAAATACAAATAAATCCG	1	BOT	C	Grn	6407435	+	83715	DFNB36; LP2654; DKFZP434A196;	NM_031475.1	GI:13899328	deafness; autosomal recessive 36; go_component: actin cytoskeleton; go_function: structural molecule activity; go_process: cell adhesion	espin	469	TRUE	1:6406907-6408004
cg26873164	SNAI1	8.31043e-05	-1.60188	snail 1 homolog	6060523	2360468	TOP	6060523	AACTAACTAAACCAAACTACTTTACAAAAAAACCATAACATTTCAAACCA	2360468	AACTAACTAAACCAAACTACTTTACAAAAAAACCGTAACATTTCAAACCG	20	BOT	C	Grn	48032934	+	6615	SNA; SNAH; SLUGH2; dJ710H13.1;	NM_005985.2	GI:18765740	snail 1 (drosophila homolog); zinc finger protein; snail 1 zinc finger protein; go_component: nucleus; go_function: DNA binding; go_function: zinc ion binding; go_function: metal ion binding; go_process: development; go_process: cartilage condensation; go_process: nervous system development	snail 1 homolog	552	TRUE	20:48032014-48033196
cg12629244	FAM20B	8.75937e-05	-1.3588	family with sequence similarity 20; member B	6330484	5560129	BOT	6330484	ACATCTATTTTTTACTAAAAACCATAAACCCCATAAAAACAAATCAATCA	5560129	ACATCTATTTTTTACTAAAAACCGTAAACCCCATAAAAACAAATCAATCG	1	BOT	C	Grn	177261697	+	9917		NM_014864.2	GI:41281529		family with sequence similarity 20; member B	719	TRUE	1:177260801-177261024
cg06882877	PAQR6	8.75937e-05	-2.04804	progestin and adipoQ receptor family member VI isoform 1	6620128	7210470	TOP	6620128	ACTTAATAAATACTCCTAAACTAATAAATCAACAAACCCAAAACTCCACA	7210470	ACTTAATAAATACTCCTAAACTAATAAATCAACAAACCCAAAACTCCACG	1	BOT	A	Red	154484467	-	79957	FLJ22672;	NM_024897.2	GI:24432010	isoform 1 is encoded by transcript variant 1; go_component: integral to membrane; go_function: receptor activity	progestin and adipoQ receptor family member VI isoform 1	42	FALSE
cg15670863	SPACA4	8.75937e-05	-1.71614	sperm acrosomal membrane protein 14	2320026	70411	BOT	2320026	CAAAACACTACATAAAATCAATAAACTCACAAAAAACACAATCCTTAACA	70411	CAAAACACTACATAAAATCGATAAACTCACAAAAAACGCAATCCTTAACG	19	BOT	C	Grn	53801812	+	171169	SAMP14;	NM_133498.2	GI:33563295	synonym: SAMP14	sperm acrosomal membrane protein 14	292	TRUE	19:53802028-53802318
cg07536847	PAX7	8.75937e-05	-1.34502	paired box gene 7 isoform 1	1940470	380008	BOT	1940470	AAATATTCATTAACAATTTCTTTTCATTATTAATCCTCCACTCCCTTACA	380008	AAATATTCGTTAACGATTTCTTTTCGTTATTAATCCTCCGCTCCCTTACG	1	BOT	C	Grn	18830087	+	5081	HUP1; PAX7B;	NM_002584.1	GI:4505618	isoform 1 is encoded by transcript variant 1; paired domain gene 7; paired box homeotic gene 7; PAX7 transcriptional factor isoform B; go_component: nucleus; go_function: sequence-specific DNA binding; go_function: transcription factor activity; go_process: morphogenesis; go_process: anti-apoptosis; go_process: regulation of transcription; DNA-dependent	paired box gene 7 isoform 1	268	TRUE	1:18829151-18831168
cg21885995	SRP68	8.75937e-05	-1.53786	signal recognition particle 68kDa	1300475	4810598	BOT	1300475	ATTTTTACTTTACACCTTCTAAAATCTAAAACCTAAAATTCCAATCCCCA	4810598	ATTTTTACTTTACACCTTCTAAAATCTAAAACCTAAAATTCCAATCCCCG	17	TOP	C	Grn	71580202	-	6730		NM_014230.2	GI:24497619	go_component: ribosome; go_component: nucleolus; go_component: endoplasmic reticulum; go_component: signal recognition particle (sensu Eukaryota); go_function: binding; go_function: RNA binding; go_function: signal recognition particle binding	signal recognition particle 68kDa	649	TRUE	17:71579714-71581363
cg01869233	C20orf75	8.95999e-05	-1.46073	hypothetical protein LOC164312	4260390	7610646	BOT	4260390	TTCTACATTTCTATCCTCTATTTATTCTCACTCCTTACAAAAAACAAACA	7610646	TTCTACATTTCTATCCTCTATTTATTCTCACTCCTTACGAAAAACAAACG	20	BOT	T	Red	5982676	-	164312	NLRR4; FLJ23994; MGC25027; dJ1056H1.1;	NM_152611.2	GI:34303942	neuronal leucine-rich repeat protein 4; go_component: integral to membrane	hypothetical protein LOC164312	463	FALSE
cg00208967	OLFM2	9.15332e-05	-1.78414	olfactomedin 2	4830592	4640184	BOT	4830592	TCCCAAAAATAAAACTAAACAAAAACACCCTTCATATACAAATAACTTCA	4640184	TCCCGAAAATAAAACTAAACAAAAACGCCCTTCATATACAAATAACTTCG	19	BOT	C	Grn	9908070	-	93145	NOE2; OlfC; NOELIN2; NOELIN2_V1;	NM_058164.1	GI:17157992	neuronal olfactomedin related ER localized protein 2; noelin 2; go_component: membrane; go_function: latrotoxin receptor activity	olfactomedin 2	854	TRUE	19:9908693-9909096
cg08775230	C11orf52	0.000100673	-1.49166	hypothetical protein LOC91894	7000767	4860154	BOT	7000767	CAAAAAACACTTCAAATCCTAAAATTAAAATAACTCTCACCTAAAACCCA	4860154	CAAAAAACGCTTCAAATCCTAAAATTAAAATAACTCTCACCTAAAACCCG	11	TOP	T	Red	111294847	+	91894	FLJ25219; MGC14839; MGC131888;	NM_080659.1	GI:18087826	synonyms: FLJ25219; MGC14839; MGC131888	hypothetical protein LOC91894	144	FALSE
cg13055278	ID2	0.000101927	1.87946	inhibitor of DNA binding 2	3890600	50246	BOT	3890600	ACTATTTTTCCTAACAAACCTCACAAAACTAAAAACTTTCATACTAACCA	50246	ACTATTTTTCCTAACGAACCTCACGAAACTAAAAACTTTCATACTAACCG	2	BOT	C	Grn	8739564	+	3398	GIG8; ID2A; ID2H; MGC26389;	NM_002166.4	GI:33946335	inhibitor of differentiation 2; DNA-binding protein inhibitor ID2; helix-loop-helix protein ID2; cell growth-inhibiting gene 8; go_component: nucleus; go_function: transcription regulator activity; go_process: development; go_process: regulation of transcription	inhibitor of DNA binding 2	175	TRUE	2:8738733-8740300
cg22229142	KCTD17	0.000101927	-1.80172	potassium channel tetramerisation domain containing 17	3890286	50605	BOT	3890286	AAAATATCTAACATACAAATACTCAACCAACCTCAAATCCAACTATATCA	50605	AAAATATCTAACATACAAATACTCAACCAACCTCAAATCCAACTATATCG	22	TOP	T	Red	35777562	+	79734	FLJ12242;	NM_024681.1	GI:13489098	go_component: membrane; go_component: voltage-gated potassium channel complex; go_function: protein self binding; go_function: voltage-gated potassium channel activity; go_process: potassium ion transport	potassium channel tetramerisation domain containing 17	310	TRUE	22:35777251-35778239
cg14869028	TINAGL1	0.000104586	1.12161	P3ECSL	2470273	10161	BOT	2470273	AAAAACATCCCTACCTAATAAAAATATAAACTAAAACCCAAACTAACCCA	10161	AAAAACGTCCCTACCTAATAAAAATATAAACTAAAACCCAAACTAACCCG	1	BOT	C	Grn	31814747	+	64129	ARG1; LCN7; LIECG3; TINAGRP;	NM_022164.1	GI:11545917	androgen-regulated gene 1; lipocalin 7; glucocorticoid-inducible protein; oxidized-LDL responsive gene 2; tubulointerstitial nephritis antigen-related protein precursor; go_component: extracellular region; go_function: cysteine-type endopeptidase activity; go_function: extracellular matrix structural constituent; go_process: proteolysis; go_process: endosome transport	P3ECSL	1	TRUE	1:31814506-31814859
cg21979032	CYP8B1	0.000104586	-1.20296	cytochrome P450; family 8; subfamily B; polypeptide 1	7400458	5080196	BOT	7400458	AAAAACAACAAAATATTCCCCTAAACTTAACACTTAACTAACTAATCACA	5080196	AAAAACAACAAAATATTCCCCTAAACTTAACACTTAACTAACTAATCACG	3	TOP	T	Red	42892637	-	1582	CP8B; CYP12;	NM_004391.1	GI:13929428	7 alpha-hydroxy-4-cholesten-3-one 12-alpha-hydroxylase; sterol 12-alpha-hydroxylase; cytochrome P450; subfamily VIIIB (sterol 12-alpha-hydroxylase); polypeptide 1; go_component: microsome; go_component: integral to membrane; go_component: endoplasmic reticulum; go_function: heme binding; go_function: iron ion binding; go_function: metal ion binding; go_function: oxygen binding; go_function: monoo…	cytochrome P450; family 8; subfamily B; polypeptide 1	116	FALSE
cg13756879	IGF2	0.000104586	-1.96494	insulin-like growth factor 2	1690170	520474	TOP	1690170	TATCTAAATAATAATTACCCCATCCTCAATACATTAAACTTACATAAACA	520474	TATCTAAATAATAATTACCCCGTCCTCAATACGTTAAACTTACATAAACG	11	BOT	C	Grn	2116578	-	3481	FLJ44734;	NM_000612.2	GI:6453816	somatomedin A; insulin-like growth factor II (78 AA); go_component: extracellular region; go_function: hormone activity; go_function: growth factor activity; go_function: prothoracicotrophic hormone activity; go_function: insulin-like growth factor receptor binding; go_process: imprinting; go_process: development; go_process: cell proliferation; go_process: physiological process; go_process: skel…	insulin-like growth factor 2	1471	TRUE	11:2115427-2119259
cg04914105	PTPN9	0.000104586	-1.08826	protein tyrosine phosphatase; non-receptor type 9	7510131	7040010	BOT	7510131	CATTTACAAATTATCTACTAACTAACACCTCTCCTAAAATTAACTTACCA	7040010	CGTTTACAAATTATCTACTAACTAACACCTCTCCTAAAATTAACTTACCG	15	TOP	C	Grn	73658680	-	5780	MEG2;	NM_002833.2	GI:18375663	protein-tyrosine phosphatase MEG2; PTPase-MEG2; go_component: intracellular; go_function: hydrolase activity; go_function: transporter activity; go_function: non-membrane spanning protein tyrosine phosphatase activity; go_process: transport; go_process: protein amino acid dephosphorylation	protein tyrosine phosphatase; non-receptor type 9	418	TRUE	15:73657711-73659211
cg04454050	TREML1	0.000104586	1.26862	triggering receptor expressed on myeloid cells-like 1	5130450	2000372	TOP	5130450	ACAAAAAAATATCAACTCCTAAACTTACCTAAACACTAATACAACATTCA	2000372	ACAAAAAAATATCAACTCCTAAACTTACCTAAACACTAATACAACATTCG	6	BOT	C	Grn	41230048	-	340205	TLT1; TLT-1; PRO3438; GLTL1825; MGC119173; dJ238O23.3;	NM_178174.2	GI:31342330	TREM-like transcript 1; go_function: receptor activity	triggering receptor expressed on myeloid cells-like 1	11	FALSE
cg05209917	CNTN6	0.00010528	-1.874	contactin 6	4210292	6650445	TOP	4210292	AATTTTTCTACAAAACTCTATTTCAAACTCTCAACCAAACATACTATACA	6650445	AATTTTTCTACAAAACTCTATTTCAAACTCTCAACCAAACATACTATACG	3	TOP	T	Red	1109629	+	27255	NB3;	NM_014461.2	GI:28373130	neural adhesion molecule; go_component: membrane; go_function: protein binding; go_process: cell adhesion; go_process: Notch signaling pathway; go_process: central nervous system development	contactin 6	101	FALSE
cg15823100	PISD	0.00010591	-1.5424	phosphatidylserine decarboxylase	1990414	3310025	BOT	1990414	TAAAATACAAAACCCATAAAATAAATAATACATACTATCTTCCCACCCCA	3310025	TAAAATACAAAACCCATAAAATAAATAATACATACTATCTTCCCACCCCG	22	TOP	C	Grn	30356810	-	23761	PSSC; DJ858B16; dJ858B16.2; DKFZP566G2246;	NM_014338.3	GI:34147578	go_function: lyase activity; go_function: phosphatidylserine decarboxylase activity; go_process: phospholipid biosynthesis	phosphatidylserine decarboxylase	770	FALSE
cg24750391	PON3	0.000110158	-1.6159	paraoxonase 3	6330626	460706	TOP	6330626	TTTCCTTCTCCCATTAACTATAAAAACAAACACAACTATTCACAAATCCA	460706	TTTCCTTCTCCCGTTAACTATAAAAACAAACGCAACTATTCACAAATCCG	7	TOP	T	Red	94863598	-	5446		NM_000940.1	GI:29788995	go_component: extracellular region; go_function: hydrolase activity; go_function: arylesterase activity; go_process: response to external stimulus	paraoxonase 3	549	TRUE	7:94863421-94864257
cg06339657	PDE8B	0.000110158	-1.18741	phosphodiesterase 8B isoform 1	2100403	2940524	TOP	2100403	ACAAACAAATACAATAAATAAACCTAAACTATAAAACCCCTACCATTTCA	2940524	ACAAACAAATACGATAAATAAACCTAAACTATAAAACCCCTACCATTTCG	5	BOT	A	Red	76542462	+	8622	FLJ11212;	NM_003719.2	GI:71164863	isoform 1 is encoded by transcript variant 1; 3 ;5 cyclic nucleotide phosphodiesterase 8B; go_component: cellular component unknown; go_function: hydrolase activity; go_function: magnesium ion binding; go_function: manganese ion binding; go_function: signal transducer activity; go_function: 3 ;5prime-cyclic-nucleotide phosphodiesterase activity; go_process: signal transduction; go_process: cyclic…	phosphodiesterase 8B isoform 1	774	TRUE	5:76541665-76543102
cg26866014	C7orf33	0.000110158	-0.978757	hypothetical protein LOC202865	2260307	2260603	BOT	2260307	AAACAACATAATCTAAATTACATAAAAAACAAACTCCAACTAACTTTCCA	2260603	AAACAACGTAATCTAAATTACATAAAAAACAAACTCCAACTAACTTTCCG	7	TOP	T	Red	147918590	+	202865		NM_145304.2	GI:34147719		hypothetical protein LOC202865	55	FALSE
cg07708788	SLCO2A1	0.000111686	-1.49152	solute carrier organic anion transporter family; member 2A1	6580315	6580195	BOT	6580315	AACAATAAACAAATACTTCCACTATCCCATTACTTAATCCAATAAAAACA	6580195	AACGATAAACAAATACTTCCACTATCCCATTACTTAATCCGATAAAAACG	3	TOP	T	Red	135231418	-	6578	PGT; OATP2A1; SLC21A2;	NM_005630.1	GI:5032094	solute carrier family 21 (prostaglandin transporter); member 2; go_component: membrane; go_component: membrane fraction; go_component: integral to plasma membrane; go_function: lipid transporter activity; go_process: lipid transport	solute carrier organic anion transporter family; member 2A1	417	TRUE	3:135230607-135231981
cg05836145	SP8	0.000111686	-0.907981	Sp8 transcription factor isoform 1	6220400	650762	BOT	6220400	ACACACACTTTATTACATTATTCCCATTCCCCACTACCAACTTTAATACA	650762	ACACACACTTTATTACATTATTCCCATTCCCCACTACCAACTTTAATACG	7	BOT	C	Grn	20793030	-	221833	BTD;	NM_182700.2	GI:39812495	isoform 1 is encoded by transcript variant 1; go_component: nucleus; go_function: DNA binding; go_function: zinc ion binding; go_function: metal ion binding	Sp8 transcription factor isoform 1	612	TRUE	7:20792505-20793712
cg01040850	MR1	0.00011414	1.31373	major histocompatibility complex; class I-related	3420630	5130121	TOP	3420630	TAATACTAAAATCTCTATCTAAAATAACAAATATCACTTAAATTATCCCA	5130121	TAATACTAAAATCTCTATCTAAAATAACAAATATCACTTAAATTATCCCG	1	TOP	T	Red	179269762	+	3140	HLALS;	NM_001531.1	GI:4504416	major histocompatibility complex; class I-like sequence; MHC class I-like antigen MR-1; go_component: MHC class I protein complex; go_function: MHC class I receptor activity; go_function: MHC class I receptor activity; go_process: antigen presentation; go_process: antigen presentation; endogenous antigen; go_process: antigen processing; endogenous antigen via MHC class I	major histocompatibility complex; class I-related	470	FALSE
cg16652259	DLX1	0.000117509	-2.2568	distal-less homeo box 1	5560735	4920497	BOT	5560735	CAACTAACCACTCCAACTCAAAACTACACAAATCTAATTAAAACAATACA	4920497	CAACTAACCACTCCAACTCGAAACTACACGAATCTAATTAAAACAATACG	2	BOT	C	Grn	172657723	+	1745		NM_178120.3	GI:64225289	go_component: nucleus; go_component: nucleus; go_function: transcription factor activity; go_process: development; go_process: regulation of transcription; DNA-dependent	distal-less homeo box 1	24	TRUE	2:172657345-172659187
cg23867494	TNFRSF4	0.000119334	-1.8622	tumor necrosis factor receptor superfamily; member 4 precursor	5570593	290221	BOT	5570593	CTAAACACAACAAATATCTATAACTAAACTATACCCCTTAAATTCCTACA	290221	CTAAACACGACAAATATCTATAACTAAACTATACCCCTTAAATTCCTACG	1	TOP	T	Red	1139375	-	7293	OX40; ACT35; CD134; TXGP1L;	NM_003327.2	GI:23312366	tax-transcriptionally activated glycoprotein 1 receptor; CD134 antigen; ATC35 antigen; OX40 antigen; OX40 homologue; lymphoid activation antigene ACT35; OX40 cell surface antigen; go_component: membrane; go_component: integral to plasma membrane; go_function: receptor activity; go_function: tumor necrosis factor receptor activity; go_process: immune response	tumor necrosis factor receptor superfamily; member 4 precursor	810	FALSE
cg09886641	SPESP1	0.00011951	-1.68941	sperm equatorial segment protein 1	4260519	7200187	TOP	4260519	ACAAAATACTACAAACAACACCTATAAAACCCTTAATCCTTCTAATTACA	7200187	ACAAAATACTACGAACGACGCCTATAAAACCCTTAATCCTTCTAATTACG	15	TOP	C	Grn	67009919	+	246777	MGC24663;	NM_145658.1	GI:21717831	glycosylated 38 kDa sperm protein C-7/8 precursor	sperm equatorial segment protein 1	153	TRUE	15:67009476-67010545
cg05208153	C9orf24	0.00011951	-1.05949	testes development-related NYD-SP22 isoform 2	7160047	4670370	BOT	7160047	AAAAACTCATTTAAACTACTACCTTTACTACTAACTTACAATATAACTCA	4670370	AAAAACTCATTTAAACTACTACCTTTACTACTAACTTACAATATAACTCG	9	BOT	A	Red	34387849	-	84688	CBE1; MGC32921; MGC33614; NYD-SP22; bA573M23.4;	NM_147168.1	GI:22219468	isoform 2 is encoded by transcript variant 2; ciliated bronchial epithelium 1	testes development-related NYD-SP22 isoform 2	788	FALSE
cg26128092	WDR8	0.000121187	-1.30433	WD repeat domain 8 protein	1410615	670445	BOT	1410615	AACCAAACAAAAATATCAAAATCTACACAATCTAAAAAACCCTAAAAACA	670445	AACCAAACGAAAATATCAAAATCTACGCGATCTAAAAAACCCTAAAAACG	1	BOT	C	Grn	3556497	-	49856	FLJ20430; MGC99569;	NM_017818.2	GI:16445433	WD repeat-containing protein 8	WD repeat domain 8 protein	913	TRUE	1:3556965-3559547
cg01747665	IGFALS	0.000127146	-1.2649	insulin-like growth factor binding protein; acid labile subunit	4850689	1980373	TOP	4850689	AAATTAACAAAAAAACACAACTATACCTAACACCAAAAATCTCTATCCCA	1980373	AAATTAACAAAAAAACACAACTATACCTAACACCAAAAATCTCTATCCCG	16	TOP	T	Red	1783710	-	3483	ALS;	NM_004970.1	GI:4826771	INSULIN-LIKE GROWTH FACTOR BINDING PROTEIN COMPLEX ACID LABILE CHAIN PRECURSOR; go_component: soluble fraction; go_component: extracellular space; go_function: protein binding; go_function: insulin-like growth factor binding; go_process: cell adhesion; go_process: signal transduction	insulin-like growth factor binding protein; acid labile subunit	285	FALSE
cg02250594	ONECUT2	0.000129245	-1.24463	one cut domain; family member 2	3400731	1340519	BOT	3400731	TCAACATAATATAAATATTACTCATACCCATACCAAACAAAAACAAATCA	1340519	TCAACGTAATATAAATATTACTCATACCCATACCAAACGAAAACGAATCG	18	BOT	C	Grn	53253915	+	9480	OC2; OC-2; MGC120377; MGC120378;	NM_004852.1	GI:4758847	onecut 2; go_component: nucleus; go_function: transcription factor activity; go_function: RNA polymerase II transcription factor activity; go_process: organ morphogenesis; go_process: regulation of transcription; DNA-dependent	one cut domain; family member 2	436	TRUE	18:53252264-53255385
cg04391111	TP73	0.000129245	-2.33004	tumor protein p73	6860544	3780048	TOP	6860544	AACAACTCTCAATAACAACACTACTTATAATCTAATACTTATAAAACCCA	3780048	AACGACTCTCAATAACGACGCTACTTATAATCTAATACTTATAAAACCCG	1	TOP	T	Red	NA	+	7161	P73;	NT_004321.17		p53-related protein; go_component: nucleus; go_function: zinc ion binding; go_function: metal ion binding; go_function: protein binding; go_function: protein binding; go_function: protein binding; go_function: transcription factor activity; go_process: apoptosis; go_process: cell cycle; go_process: transcription; go_process: mismatch repair; go_process: regulation of transcription; DNA-dependent;…	tumor protein p73	NA	TRUE	1:3556965-3559547
cg19067730	PPGB	0.000130964	-0.920181	protective protein for beta-galactosidase	3890753	50731	TOP	3890753	CAACAACCCCTCCTAACTCAATATAAAAACTAAAATCTACTAAAACTCCA	50731	CAACGACCCCTCCTAACTCAATATAAAAACTAAAATCTACTAAAACTCCG	20	TOP	T	Red	43953611	+	5476	GSL; CTSA; GLB2; NGBE; PPCA;	NM_000308.1	GI:4505988	beta-galactosidase 2; Protective protein for beta-galactosidase (cathepsin A); beta-galactosidase protective protein; go_component: lysosome; go_component: endoplasmic reticulum; go_function: catalytic activity; go_function: peptidase activity; go_function: carboxypeptidase C activity; go_function: enzyme activator activity; go_function: serine carboxypeptidase activity; go_function: intracellula…	protective protein for beta-galactosidase	1380	TRUE	20:43952158-43953882
cg09864990	GATA5	0.000130964	-1.58303	GATA binding protein 5	4150521	1940626	TOP	4150521	ATATCCTTATCTAACCCAAACCAAATAACTATAATAAACCTCAATCAACA	1940626	ATATCCTTATCTAACCCAAACCGAATAACTATAATAAACCTCAATCAACG	20	BOT	C	Grn	NA	-	140628	bB379O24.1;	NT_011362.9		GATA-binding protein 5; transcription factor GATA-5; GATA binding factor-5; go_component: nucleus; go_function: zinc ion binding; go_function: metal ion binding; go_function: transcription factor activity; go_function: transcriptional activator activity; go_process: transcription; go_process: positive regulation of transcription; go_process: regulation of transcription; DNA-dependent	GATA binding protein 5	NA	TRUE	20:60474622-60475245
cg09721659	TSHR	0.000130964	-2.06116	thyroid stimulating hormone receptor isoform 1	4760500	1300500	BOT	4760500	ATTAAATATCCTTACAAATAACTCTAAAATCCTCCTCCTAATAACACTCA	1300500	GTTAAATATCCTTACAAATAACTCTAAAATCCTCCTCCTAATAACACTCG	14	BOT	C	Grn	80491622	+	7253	LGR3; hTSHR-I; MGC75129;	NM_000369.2	GI:64085120	isoform 1 is encoded by transcript variant 1; thyrotropin receptor; thyrotropin receptor-I; thyrotropin receptor-I; hTSHR-I; thyroid stimulating hormone receptor; isoform 2; go_component: membrane; go_component: integral to plasma membrane; go_function: receptor activity; go_function: thyroid-stimulating hormone receptor activity; go_process: signal transduction; go_process: cell-cell signaling; …	thyroid stimulating hormone receptor isoform 1	242	TRUE	14:80491667-80491962
cg17963840	ADRA1A	0.000130964	-1.38025	alpha-1A-adrenergic receptor isoform 3	5390577	6200577	TOP	5390577	AAAACTCCTTACAACATACAATTCCAAAATTACAAAAATCTACTTTTCCA	6200577	AAAACTCCTTACAACATACAATTCCAAAATTACGAAAATCTACTTTTCCG	8	BOT	C	Grn	26778839	-	148	ADRA1C; ADRA1L1; ALPHA1AAR;	NM_033302.1	GI:15451756	isoform 3 is encoded by transcript variant 3; adrenergic; alpha-1C-; receptor; adrenergic; alpha -1A-; receptor; G protein coupled receptor; go_component: integral to plasma membrane; go_function: receptor activity; go_function: adrenoceptor activity; go_function: rhodopsin-like receptor activity; go_function: alpha1-adrenergic receptor activity; go_function: alpha1-adrenergic receptor activity; …	alpha-1A-adrenergic receptor isoform 3	61	TRUE	8:26777467-26780920
cg19815720	HTR3C	0.000133297	-1.39903	5-hydroxytryptamine receptor 3 subunit C	990326	6660131	TOP	990326	TAAATCTCAACACACAACTACCAAATAAAATACTTTTCCCCTAATATCCA	6660131	TAAATCTCAACACACAACTACCAAATAAAATACTTTTCCCCTAATATCCG	3	BOT	C	Grn	185253529	+	170572		NM_130770.2	GI:47519866	go_component: integral to membrane; go_component: postsynaptic membrane; go_function: ion channel activity; go_function: neurotransmitter receptor activity; go_function: extracellular ligand-gated ion channel activity; go_process: ion transport	5-hydroxytryptamine receptor 3 subunit C	185	FALSE
cg26561254	ISG20L1	0.000144288	-1.1606	interferon stimulated exonuclease gene 20kDa-like 1	5550753	510731	BOT	5550753	ACTCAAAATACTTATATATTTATTATATACATCCCACTACCAAACCCACA	510731	ACTCAAAATACTTATATATTTATTATATACATCCCACTACCAAACCCACG	15	TOP	T	Red	86965593	+	64782	AEN; pp12744; FLJ12484; FLJ12562;	NM_022767.2	GI:21362093	apoptosis enhancing nuclease; go_component: intracellular; go_function: hydrolase activity; go_function: exonuclease activity	interferon stimulated exonuclease gene 20kDa-like 1	545	FALSE
cg11979312	TNFSF10	0.000146832	1.19097	tumor necrosis factor (ligand) superfamily; member 10	6960138	5050463	BOT	6960138	ATTTAAAACCCTAAATCTACAATTACATTCCTAAATTCATTCAAACACCA	5050463	ATTTAAAACCCTAAATCTACAATTACATTCCTAAATTCATTCAAACACCG	3	TOP	C	Grn	173723963	-	8743	TL2; APO2L; CD253; TRAIL; Apo-2L;	NM_003810.2	GI:23510439	Apo-2 ligand; TNF-related apoptosis inducing ligand TRAIL; go_component: membrane; go_component: extracellular space; go_component: soluble fraction; go_component: integral to plasma membrane; go_function: zinc ion binding; go_function: metal ion binding; go_function: tumor necrosis factor receptor binding; go_process: apoptosis; go_process: immune response; go_process: cell-cell signaling; go_pr…	tumor necrosis factor (ligand) superfamily; member 10	1444	FALSE
cg00078867	WAS	0.000147454	1.29273	Wiskott-Aldrich syndrome protein	2060669	2060736	TOP	2060669	TAAAATACTTAAACAAAAATACTTAATAAACTAAAAATCTCCTACCCCCA	2060736	TAAAATACTTAAACGAAAATACTTAATAAACTAAAAATCTCCTACCCCCG	X	BOT	C	Grn	48427153	+	7454	THC; IMD2; WASP;	NM_000377.1	GI:4507908	Wiskott-Aldrich syndrome (eczema-thrombocytopenia) protein; thrombocytopenia 1 (X-linked); go_component: actin cytoskeleton; go_function: protein self binding; go_function: small GTPase regulator activity; go_process: defense response; go_process: blood coagulation; go_process: epidermis development; go_process: protein complex assembly; go_process: actin polymerization and/or depolymerization	Wiskott-Aldrich syndrome protein	189	TRUE	X:48427234-48427469
cg20261167	SPP1	0.000150403	-1.40665	secreted phosphoprotein 1	5490025	5490367	TOP	5490025	CAACTAAATACACAACCCAATAACAAACTAAAACTATACCTTAATCAACA	5490367	CAACTAAATACACAACCCAATAACAAACTAAAACTATACCTTAATCGACG	4	TOP	T	Red	89115826	+	6696	OPN; BNSP; BSPI; ETA-1; MGC110940;	NM_000582.2	GI:38146097	Secreted phosphoprotein-1 (osteopontin; bone sialoprotein); go_component: extracellular space; go_component: extracellular matrix (sensu Metazoa); go_function: protein binding; go_function: integrin binding; go_function: cytokine activity; go_function: growth factor activity; go_process: ossification; go_process: cell adhesion; go_process: anti-apoptosis; go_process: ossification; go_process: cel…	secreted phosphoprotein 1	140	FALSE
cg24881834	ME1	0.000150403	-1.71299	cytosolic malic enzyme 1	7200402	4120243	BOT	7200402	ATAATCATAAACCCATAATAAACAAAAACCCTATAAAACCAAAAACTCCA	4120243	ATAATCATAAACCCATAATAAACAAAAACCCTATAAAACCAAAAACTCCG	6	BOT	A	Red	84197499	-	4199	MES; HUMNDME;	NM_002395.2	GI:13435400	pyruvic-malic carboxylase; Malic enzyme; cytoplasmic; malic enzyme 1; soluble; NADP-dependent malic enzyme; malate dehydrogenase; go_component: cytosol; go_function: NAD binding; go_function: metal ion binding; go_function: oxidoreductase activity; go_function: electron transporter activity; go_function: malate dehydrogenase (oxaloacetate-decarboxylating) (NADP+) activity; go_process: malate meta…	cytosolic malic enzyme 1	217	TRUE	6:84197000-84198161
cg03171924	RUNX3	0.000159665	1.75749	runt-related transcription factor 3 isoform 2	5860746	130463	TOP	5860746	AACTACCAAACACAAACTCTCTTAAAAAATTCAATAAAAAACCTTTACCA	130463	AACTACCAAACGCAAACTCTCTTAAAAAATTCAATAAAAAACCTTTACCG	1	TOP	T	Red	NA	-	864	AML2; CBFA3; PEBP2aC;	NT_004610.18		isoform 2 is encoded by transcript variant 2; core-binding factor; runt domain; alpha subunit 3; encoded by distal 5' portion of the mRNA; go_component: nucleus; go_function: ATP binding; go_function: transcription factor activity; go_process: transcription; go_process: cell proliferation; go_process: regulation of transcription; DNA-dependent; go_process: transcription from RNA polymerase II pro…	runt-related transcription factor 3 isoform 2	NA	TRUE	1:25127692-25131906
cg10329418	PON3	0.000160192	-1.43508	paraoxonase 3	2570521	5550767	TOP	2570521	ACTCATCTTCTCCAAAATTTAAAACACAAAAACCTATCTCCTAACCTTCA	5550767	ACTCATCTTCTCCAAAATTTAAAACACGAAAACCTATCTCCTAACCTTCG	7	BOT	T	Red	94863598	-	5446		NM_000940.1	GI:29788995	go_component: extracellular region; go_function: hydrolase activity; go_function: arylesterase activity; go_process: response to external stimulus	paraoxonase 3	519	TRUE	7:94863421-94864257
cg17518962	GAL3ST4	0.000160192	-1.22384	galactose-3-O-sulfotransferase 4	1850092	5270196	TOP	1850092	AAATAAAAAACCTTATTCTCTAAATATCAATCTCTAACTACCTTACCACA	5270196	AAATAAAAAACCTTATTCTCTAAATATCAATCTCTAACTACCTTACCACG	7	TOP	T	Red	99604152	-	79690	FLJ12116; GAL3ST-4;	NM_024637.3	GI:31542834	beta-galactose-3-O-sulfotransferase; 4; go_component: Golgi stack; go_component: membrane fraction; go_component: integral to membrane; go_function: transferase activity; go_function: proteoglycan sulfotransferase activity; go_function: galactosylceramide sulfotransferase activity; go_function: 3prime-phosphoadenosine 5prime-phosphosulfate binding; go_process: biosynthesis; go_process: sulfur met…	galactose-3-O-sulfotransferase 4	336	FALSE
cg06638966	COL19A1	0.000162978	1.30641	alpha 1 type XIX collagen precursor	2370768	7380121	TOP	2370768	AATAAAACATAAACCTAAAAAACATTACTCCCAACTCTAAAACAACATCA	7380121	AATAAAACATAAACCTAAAAAACATTACTCCCAACTCTAAAACGACATCG	6	BOT	C	Grn	70633169	+	1310	COL9A1L; D6S228E;	NM_001858.4	GI:61698136	collagen XIX; alpha-1 polypeptide; collagen alpha 1 (Y) chain; a1 chain of type XIX collagen; go_component: cytoplasm; go_component: collagen; go_function: protein binding; bridging; go_function: extracellular matrix structural constituent; go_function: extracellular matrix structural constituent; go_process: phosphate transport; go_process: cell-cell adhesion; go_process: skeletal development; g…	alpha 1 type XIX collagen precursor	127	TRUE	6:70633025-70633404
cg14871138	NTSR1	0.000163806	1.3836	neurotensin receptor 1	4570326	3990239	BOT	4570326	ATACAACTCCACAAACATAACCAACAACAAAATAAACAAATCAAACAACA	3990239	ATACAACTCCACGAACATAACCAACAACAAAATAAACAAATCGAACAACG	20	BOT	C	Grn	60810634	+	4923	NTR;	NM_002531.1	GI:4505476	go_component: Golgi apparatus; go_component: endoplasmic reticulum; go_component: integral to plasma membrane; go_function: receptor activity; go_function: rhodopsin-like receptor activity; go_function: neurotensin receptor activity; G-protein coupled; go_process: signal transduction; go_process: synaptic transmission; go_process: G-protein coupled receptor protein signaling pathway	neurotensin receptor 1	696	TRUE	20:60810126-60811791
cg25307641	SURF2	0.000169057	-1.16666	surfeit 2	3780332	1850634	TOP	3780332	TTCATCCATTCAAAATACATTTAATAAACAACTACAATTAACCAAACACA	1850634	TTCATCCATTCAAAATACATTTAATAAACAACTACAATTAACCGAACACG	9	BOT	A	Red	135213249	+	6835	SURF-2;	NM_017503.2	GI:19557686	surfeit locus protein 2; go_component: cellular component unknown; go_function: molecular function unknown; go_process: biological process unknown	surfeit 2	1265	TRUE	9:135211917-135212150
cg06836772	PRKAA2	0.000171758	-2.37241	AMP-activated protein kinase alpha 2 catalytic subunit	7100376	2190110	TOP	7100376	AAAAAAACAATTCAAAAAAACACAAAACTACATACATTCTCCCTATACCA	2190110	AAAAAAACAATTCAAAAAAACACAAAACTACGTACATTCTCCCTATACCG	1	BOT	C	Grn	56883608	+	5563	AMPK; AMPK2; PRKAA;	NM_006252.2	GI:46877067	AMPK-alpha-2 chain; 5prime-AMP-activated protein kinase; catalytic alpha-2 chain; go_function: ATP binding; go_function: nucleotide binding; go_function: transferase activity; go_function: protein serine/threonine kinase activity; go_process: fatty acid biosynthesis; go_process: signal transduction; go_process: cholesterol biosynthesis; go_process: protein amino acid phosphorylation	AMP-activated protein kinase alpha 2 catalytic subunit	617	TRUE	1:56882948-56884107
cg04001802	THEDC1	0.000177679	-0.846209	thioesterase domain containing 1	1110075	2120524	BOT	1110075	CTAAAAACCAAACACCCTTCTAAACTTTCAATACCTATTAAAACTTTTCA	2120524	CTAAAAACCAAACACCCTTCTAAACTTTCAATACCTATTAAAACTTTTCG	10	BOT	T	Red	15125968	+	55301	FLJ11106; MGC51852;	NM_018324.1	GI:8922870	go_function: catalytic activity; go_function: hydrolase activity; acting on ester bonds; go_function: oleoyl-[acyl-carrier protein] hydrolase activity; go_process: biosynthesis; go_process: fatty acid biosynthesis	thioesterase domain containing 1	683	FALSE
cg24126851	DCHS1	0.000188109	-1.19027	dachsous 1 precursor	7510220	7040743	BOT	7510220	TTTATACACATCTCAAATCCAAAAAACCTATTTTTCTCACAATCTACTCA	7040743	TTTATACACATCTCAAATCCAAAAAACCTATTTTTCTCACAATCTACTCG	11	BOT	C	Grn	6633656	-	8642	FIB1; CDH25; PCDH16; FLJ11790; KIAA1773;	NM_003737.2	GI:73623031	fibroblast cadherin FIB1; protocadherin 16; fibroblast cadherin 1; go_component: membrane; go_component: integral to membrane; go_function: protein binding; go_function: calcium ion binding; go_process: cell adhesion; go_process: homophilic cell adhesion; go_process: calcium-dependent cell-cell adhesion	dachsous 1 precursor	1063	FALSE
cg04514469	C14orf49	0.000191589	-1.29802	hypothetical protein LOC161176	2710739	6350647	BOT	2710739	ACCAACCCTAAACTCTCCCTAAAATAAACTTCTCAAACTAAAAATAATCA	6350647	ACCAACCCTAAACTCTCCCTAAAATAAACTTCTCAAACTAAAAATAATCG	14	TOP	T	Red	95011926	-	161176	FLJ25605; c14_5734; nesprin-3;	NM_152592.2	GI:38570051	likely ortholog of mouse nesprin-3; go_component: integral to membrane; go_function: actin binding	hypothetical protein LOC161176	493	FALSE
cg13594711	SRCRB4D	0.00020041	-2.02049	scavenger receptor cysteine rich domain containing; group B (4 domains)	4060070	4060102	BOT	4060070	AAATATTCTAAACTCTTTCTATCCCTTCTTCTACAATCAATCCAAAATCA	4060102	AAATATTCTAAACTCTTTCTATCCCTTCTTCTACAATCAATCCAAAATCG	7	TOP	A	Red	75876948	-	136853	S4D-SRCRB; SRCRB-S4D;	NM_080744.1	GI:18152778	scavenger receptor cysteine-rich protein SRCRB-S4D; go_component: membrane; go_function: receptor activity; go_function: copper ion binding; go_function: scavenger receptor activity; go_function: protein-lysine 6-oxidase activity	scavenger receptor cysteine rich domain containing; group B (4 domains)	227	FALSE
cg26624914	AQP3	0.000216864	-1.50237	aquaporin 3	4570138	3990541	BOT	4570138	TACCTATTAAACATAACTAAATAACCTAACTTATCACACATATACCTACA	3990541	TACCTATTAAACATAACTAAATAACCTAACTTATCACACGTATACCTACG	9	TOP	T	Red	33437590	-	360	GIL;	NM_004925.3	GI:22165421	aquaporin 3 (GIL blood group); go_component: membrane; go_component: membrane fraction; go_component: integral to plasma membrane; go_function: transporter activity; go_process: excretion; go_process: transport	aquaporin 3	792	FALSE
cg09276363	KCND3	0.000232144	1.68165	potassium voltage-gated channel; Shal-related subfamily; member 3 isoform 1	70292	6580192	TOP	70292	TAAAAACAAAACATCTCAAATCCTATTCAAATATCAACACTAAACAAACA	6580192	TAAAAACAAAACATCTCGAATCCTATTCAAATATCAACACTAAACAAACG	1	BOT	C	Grn	112333300	-	3752	KV4.3; KCND3L; KCND3S; KSHIVB;	NM_004980.3	GI:27436983	isoform 1 is encoded by transcript variant 1; sha1-related potassium channel Kv4.3; voltage-gated K+ channel; potassium ionic channel Kv4.3; voltage-gated potassium channel Kv4.3; go_component: membrane; go_component: integral to membrane; go_component: voltage-gated potassium channel complex; go_component: voltage-gated potassium channel complex; go_function: protein binding; go_function: metal …	potassium voltage-gated channel; Shal-related subfamily; member 3 isoform 1	289	TRUE	1:112332922-112335442
cg09816471	SNN	0.000232144	-2.15618	Stannin	840730	4260730	TOP	840730	TATTCCACCATCAACTAACTAAACAAATAAATAATACATAAATAAATTCA	4260730	TATTCCGCCATCGACTAACTAAACGAATAAATAATACATAAATAAATTCG	16	BOT	C	Grn	11669818	+	8303		NM_003498.3	GI:29893560	go_component: integral to membrane; go_process: response to stress; go_process: response to abiotic stimulus	Stannin	457	TRUE	16:11669120-11670901
cg25677688	TAS2R48	0.000232144	-1.20452	taste receptor; type 2; member 48	6940709	7200431	TOP	6940709	ACTACCTTATCTACCCTAAATCAACCAAACTAACAACAAAATACAATACA	7200431	ACTACCTTATCTACCCTAAATCAACCAAACTAACGACAAAATACAATACG	12	BOT	T	Red	11066437	-	259294	T2R48; MGC126853;	NM_176888.1	GI:28882034	go_component: integral to membrane; go_function: receptor activity; go_function: G-protein coupled receptor activity; go_process: sensory perception; go_process: signal transduction; go_process: sensory perception of taste; go_process: G-protein coupled receptor protein signaling pathway	taste receptor; type 2; member 48	1216	FALSE
cg09191626	SPON1	0.00023638	-2.08276	spondin 1; extracellular matrix protein	4570019	3990014	TOP	4570019	AAACAAATATACAACAAAAATTATTTCTCAAACTTTCCCTCCTCTAAACA	3990014	AAACAAATATACAACAAAAATTATTTCTCAAACTTTCCCTCCTCTAAACG	11	BOT	C	Grn	13940814	+	10418	KIAA0762; MGC10724; f-spondin;	NM_006108.1	GI:24307904	spondin 1; (f-spondin) extracellular matrix protein; VSGP/F-spondin; go_component: extracellular matrix (sensu Metazoa); go_function: protein binding; go_process: development; go_process: cell adhesion	spondin 1; extracellular matrix protein	252	TRUE	11:13940272-13941720
cg12228229	DLG4	0.000241073	-1.62049	postsynaptic density protein 95	1450048	1450114	BOT	1450048	AATTAAACTACTTCTCCCCACTAAATTCCAACTATAAATAAAATAAACCA	1450114	AATTAAACTACTTCTCCCCACTAAATTCCAACTATAAATAAAATAAACCG	17	TOP	T	Red	7063754	-	1742	PSD95; SAP90;	NM_001365.1	GI:4557528	membrane-associated guanylate kinase; discs large homolog 4; synapse-associated protein 90; go_component: cortical cytoskeleton; go_component: postsynaptic membrane; go_function: protein binding; go_function: protein C-terminus binding; go_process: learning; go_process: signal transduction; go_process: synaptic transmission; go_process: protein complex assembly; go_process: nervous system develop…	postsynaptic density protein 95	769	FALSE
cg11896923	PNMT	0.000253192	1.8091	phenylethanolamine N-methyltransferase	7320343	7320220	BOT	7320343	ATTTACACCTCTCAACTATCTCTTATTTCTTAATCCCCATCTATTAAACA	7320220	ATTTACACCTCTCAACTATCTCTTATTTCTTAATCCCCATCTATTAAACG	17	BOT	C	Grn	35078033	+	5409	PENT;	NM_002686.2	GI:31543421	go_function: transferase activity; go_function: methyltransferase activity; go_function: phenylethanolamine N-methyltransferase activity; go_process: catecholamine biosynthesis	phenylethanolamine N-methyltransferase	520	TRUE	17:35077148-35078655
cg13121699	C2orf10	0.000254235	-1.4927	hypothetical protein LOC91752	7050167	6130626	TOP	7050167	TTTCCATAACAAACCCATTAATTCATATACAAATTTTTCCATTCAAATCA	6130626	TTTCCGTAACAAACCCATTAATTCGTATACAAATTTTTCCATTCAAATCG	2	BOT	C	Grn	185171338	+	91752		NM_194250.1	GI:34740326	similar to C630007C17Rik protein; go_component: nucleus; go_function: zinc ion binding; go_function: nucleic acid binding	hypothetical protein LOC91752	696	TRUE	2:185170526-185170785
cg06148175	ACY3	0.000258606	-1.1488	aspartoacylase (aminocyclase) 3	5720592	2060689	BOT	5720592	TCTTCCCTAAAAAAACAACACAAAACAAAAACTCCAAACAACTACTTCCA	2060689	TCTTCCCTAAAAAAACAACACAAAACAAAAACTCCAAACAACTACTTCCG	11	BOT	C	Grn	67174706	-	91703	ACY-3; HCBP1; MGC9740;	NM_080658.1	GI:18087824	aspartoacylase-3; HCV core-binding protein; go_function: aspartoacylase activity; go_function: hydrolase activity; acting on ester bonds; go_process: metabolism	aspartoacylase (aminocyclase) 3	18	TRUE	11:67174436-67174737
cg13520327	KCNH6	0.000264106	-1.93894	potassium voltage-gated channel; subfamily H; member 6 isoform 1	5960544	1010048	TOP	5960544	AAAACTAAACCCCTTTACTAACTTCTAACCAAACAAAATAATAAATACCA	1010048	AAAACTAAACCCCTTTACTAACTTCTAACCGAACAAAATAATAAATACCG	17	BOT	A	Red	58954427	+	81033	ERG2; HERG2; Kv11.2;	NM_030779.2	GI:27886649	isoform 1 is encoded by transcript variant 1; eag-related gene member 2; ether-a-go-go related gene potassium channel 2; eag related protein 2; go_component: membrane; go_component: integral to membrane; go_function: potassium ion binding; go_function: voltage-gated potassium channel activity; go_process: cation transport; go_process: potassium ion transport	potassium voltage-gated channel; subfamily H; member 6 isoform 1	262	TRUE	17:58954005-58954727
cg20792294	IGF2AS	0.000272553	1.69386	insulin-like growth factor 2 antisense	1470021	1260678	BOT	1470021	AACAAATATCTAAAAATCCCAAAAACACCCAAAAAACAACATCCTAATCA	1260678	AACAAATATCTAAAAATCCCGAAAACGCCCGAAAAACAACGTCCTAATCG	11	BOT	C	Grn	NA	+	51214	PEG8;	NT_009237.17		PEG8/IGF2AS; imprinting gene; insulin-like growth factor 2; antisense	insulin-like growth factor 2 antisense	NA	TRUE	11:2121548-2122565
cg12869240	DHX32	0.000286741	-1.10601	DEAD/H (Asp-Glu-Ala-Asp/His) box polypeptide 32	840747	4260497	TOP	840747	TCCTTTTATAAAATCCAACTCCTCTTTTAACATAAAATTAAATAACCACA	4260497	TCCTTTTATAAAATCCAACTCCTCTTTTAACATAAAATTAAATAACCACG	10	TOP	T	Red	127559874	-	55760	DDX32; DHLP1; FLJ10694; FLJ10889;	NM_018180.2	GI:20336299	DEAD/H helicase-like protein-1; go_function: ATP binding; go_function: helicase activity; go_function: ATP-dependent helicase activity	DEAD/H (Asp-Glu-Ala-Asp/His) box polypeptide 32	89	FALSE
cg04481779	IL20RA	0.000296978	-1.56257	interleukin 20 receptor; alpha	3120463	4890168	BOT	3120463	CTCTCAAACTCTCAAAACTAACAACCAAATAACTAAAAACTATAAATCCA	4890168	CTCTCAAACTCTCAAAACTAACAACCGAATAACTAAAAACTATAAATCCG	6	BOT	C	Grn	137407991	-	53832	IL-20R1; ZCYTOR7;	NM_014432.2	GI:31083155	class II cytokine receptor ZCYTOR7; interleukin-20 receptor I; go_component: membrane; go_component: integral to membrane; go_function: receptor activity; go_function: hematopoietin/interferon-class (D200-domain) cytokine receptor activity; go_process: blood coagulation	interleukin 20 receptor; alpha	173	TRUE	6:137406829-137408018
cg07446572	CDCA3	0.000297339	-1.42726	trigger of mitotic entry 1	2320180	70768	BOT	2320180	AAAACCATTCTCTCAAAATTCCTTAAAAAAACCTCTATCCTCCTACTTCA	70768	AAAACCATTCTCTCAAAATTCCTTAAAAAAACCTCTATCCTCCTACTTCG	12	BOT	A	Red	6830686	-	83461	GRCC8; TOME-1; MGC2577;	NM_031299.3	GI:34147595	gene rich cluster; C8 gene; go_component: cellular component unknown; go_function: molecular function unknown; go_process: biological process unknown	trigger of mitotic entry 1	907	FALSE
cg15387123	CLIC3	0.000302028	-1.26516	chloride intracellular channel 3	20035	2490296	TOP	20035	CAATCAAACACAAATAAAAACCTAAAAAACTCTTTAAATCTCCCTATACA	2490296	CGATCAAACGCGAATAAAAACCTAAAAAACTCTTTAAATCTCCCTATACG	9	BOT	C	Grn	139010845	-	9022		NM_004669.2	GI:40288289	go_component: membrane; go_component: nucleus; go_component: membrane fraction; go_function: voltage-gated chloride channel activity; go_process: ion transport; go_process: chloride transport; go_process: signal transduction	chloride intracellular channel 3	34	TRUE	9:139010788-139010998
cg16422907	CCNA1	0.000302781	-1.76661	cyclin A1	6940021	7200370	BOT	6940021	TAATTACAAAAAAACCAATCTCCATCCCAAATAACAAACAAAATACTACA	7200370	TAATTACGAAAAAACCGATCTCCATCCCAAATAACGAACAAAATACTACG	13	BOT	C	Grn	35904633	+	8900		NM_003914.2	GI:16306528	go_component: nucleus; go_component: cytosol; go_function: protein binding; go_process: meiosis; go_process: mitosis; go_process: cell division; go_process: male meiosis I; go_process: spermatogenesis; go_process: regulation of cyclin dependent protein kinase activity	cyclin A1	101	TRUE	13:35903373-35904811
cg08097973	NUMA1	0.000306497	-1.65	nuclear mitotic apparatus protein 1	7160168	6940243	BOT	7160168	AACCACACACCAAATTAATAACAAAACTAAAACTAAACTCCAATTCTCCA	6940243	AACCACACACCAAATTAATAACAAAACTAAAACTAAACTCCAATTCTCCG	11	TOP	A	Red	71469221	-	4926	NUMA;	NM_006185.2	GI:71361681	centrophilin stabilizes mitotic spindle in mitotic cells; structural nuclear protein; go_component: nucleus; go_component: spindle microtubule; go_function: catalytic activity; go_function: protein binding; go_function: structural molecule activity; go_process: mitotic anaphase; go_process: nuclear organization and biogenesis	nuclear mitotic apparatus protein 1	1478	FALSE
cg10669058	CILP2	0.000311853	-2.16773	cartilage intermediate layer protein 2	7560189	1440328	BOT	7560189	AAAATAAAACTTCCCACTAACCTAAAAAACTTCAACTAAAACTAAAAACA	1440328	AAAATAAAACTTCCCGCTAACCTAAAAAACTTCAACTAAAACTAAAAACG	19	TOP	A	Red	19510115	+	148113	CLIP-2; MGC45771;	NM_153221.1	GI:23510284	cartilage intermediate layer protein-like protein 2; go_component: extracellular matrix (sensu Metazoa)	cartilage intermediate layer protein 2	560	TRUE	19:19509027-19509590
cg00689340	RTKN	0.000311853	-1.91468	rhotekin isoform b	3290110	6060630	TOP	3290110	CTAACCAAACCACAAAATAAACAACATAAATCCAATAAAAATACAAACCA	6060630	CTAACCAAACCGCGAAATAAACAACATAAATCCGATAAAAATACAAACCG	2	TOP	T	Red	74522568	-	6242		NM_033046.2	GI:62739177	isoform b is encoded by transcript variant 2; go_component: intracellular; go_function: protein binding; go_function: protein binding; go_process: signal transduction; go_process: signal transduction	rhotekin isoform b	388	TRUE	2:74521537-74523151
cg06003187	GUCA2A	0.000313986	-1.37775	guanylate cyclase activator 2A	3830477	360243	TOP	3830477	TAACTTTAATAAAAATCAAAACCCCCACTAAATACCAACTTAACCTATCA	360243	TAACTTTAATAAAAATCAAAACCCCCGCTAAATACCAACTTAACCTATCG	1	BOT	C	Grn	42402982	-	2980	GUCA2; STARA; GUANYLIN;	NM_033553.2	GI:38176148	guanylate cyclase activator 2A (guanylin 2; intestinal; heat-stable); go_component: extracellular region; go_function: hormone activity; go_function: guanylate cyclase activator activity; go_process: signal transduction	guanylate cyclase activator 2A	597	FALSE
cg16937611	SERPINA5	0.000315304	-2.34584	serine (or cysteine) proteinase inhibitor; clade A (alpha-1 antiproteinase; antitrypsin); member 5	6480411	7050280	TOP	6480411	AACCAAATATATCTACAAACATAACCAAATATACTAAATAAAAACACCCA	7050280	AACCAAATATATCTACAAACATAACCAAATATACTAAATAAAAACACCCG	14	TOP	C	Grn	94117564	+	5104	PCI; PAI3; PROCI; PLANH3;	NM_000624.3	GI:34147643	Protein C inhibitor (plasminogen activator inhibitor-3); protein C inhibitor (plasminogen activator inhibitor III); go_component: extracellular space; go_function: serine-type endopeptidase inhibitor activity	serine (or cysteine) proteinase inhibitor; clade A (alpha-1 antiproteinase; antitrypsin); member 5	291	FALSE
cg14127336	TCL1A	0.000315304	-1.37557	T-cell lymphoma-1	2650044	4120044	TOP	2650044	AAACTAACTATACCTCAATAATTAAAAACAACCAAACATACTACTTCTCA	4120044	AAACTAACTATACCTCGATAATTAAAAACAACCAAACGTACTACTTCTCG	14	BOT	T	Red	95250201	-	8115	TCL1;	NM_021966.1	GI:11415027	T-cell lymphoma-1A; go_component: microsome; go_component: endoplasmic reticulum; go_process: development	T-cell lymphoma-1	129	TRUE	14:95249952-95250699
cg00739120	NIFIE14	0.000315304	1.6429	seven transmembrane domain protein	4150414	1940253	TOP	4150414	ACTCCTTCCCCCTTACCATAAAATAAACTTCACAAAATTATCATTAAACA	1940253	ACTCCTTCCCCCTTACCATAAAATAAACTTCACGAAATTATCATTAAACG	19	TOP	C	Grn	40728385	+	10430	MGC1936;	NM_032635.2	GI:34147430	go_component: integral to membrane; go_function: protein binding	seven transmembrane domain protein	670	TRUE	19:40727497-40728997
cg14726637	CR1	0.000318513	-1.26982	complement component (3b/4b) receptor 1 isoform F precursor	7400440	5080240	TOP	7400440	AAAATATTTAAAAACAAACTACCATCATCCACCACCTTTATCTAAAAACA	5080240	AAAATATTTAAAAACGAACTACCATCATCCACCGCCTTTATCTAAAAACG	1	BOT	C	Grn	205736125	+	1378	C3BR; CD35;	NM_000573.2	GI:18490996	isoform F precursor is encoded by transcript variant F; C3-binding protein; CD35 antigen; CR1 protein domain SCR25; go_component: integral to plasma membrane; go_function: receptor activity; go_function: complement component C3b receptor activity; go_process: immune response; go_process: complement activation; classical pathway	complement component (3b/4b) receptor 1 isoform F precursor	194	TRUE	1:205735785-205736813
cg14299800	TOR1B	0.000322841	-1.08204	torsin family 1; member B (torsin B)	1450379	1450341	BOT	1450379	AAACAAATCTATCTTAAAACCACTACATCCCCAATACTCAATCTAAAACA	1450341	AAACAAATCTATCTTAAAACCGCTACATCCCCAATACTCAATCTAAAACG	9	TOP	C	Grn	131605253	+	27348	DQ1; MGC4386;	NM_014506.1	GI:14149652	go_component: endoplasmic reticulum; go_function: ATP binding; go_function: nucleotide binding; go_function: unfolded protein binding; go_process: protein folding; go_process: response to unfolded protein; go_process: chaperone cofactor dependent protein folding	torsin family 1; member B (torsin B)	1379	TRUE	9:131603832-131606043
cg14633704	HSD17B3	0.000323075	-0.96548	estradiol 17 beta-dehydrogenase 3	940494	4850433	TOP	940494	TTATTCCTCAAATACATAAATTTTTCTCACTTCAAACATTATACTAACCA	4850433	TTATTCCTCAAATACGTAAATTTTTCTCACTTCAAACATTATACTAACCG	9	TOP	T	Red	98104255	-	3293	EDH17B3;	NM_000197.1	GI:4557648	17-beta-HSD3; go_component: microsome; go_function: oxidoreductase activity; go_function: estradiol 17-beta-dehydrogenase activity; go_process: metabolism; go_process: sex determination; go_process: steroid biosynthesis; go_process: male genitalia morphogenesis	estradiol 17 beta-dehydrogenase 3	916	FALSE
cg23983449	GABARAP	0.00032965	-1.41702	GABA(A) receptor-associated protein	2190551	3930035	BOT	2190551	ACCAAAACATCTAATATCAACATTATTATATCCCAAACATCTAATATCCA	3930035	GCCAAAACATCTAATATCAACATTATTATATCCCAAACATCTAATATCCG	17	TOP	C	Grn	7086477	-	11337	MM46; FLJ25768; MGC120154; MGC120155;	NM_007278.1	GI:6005763	GABA(A)-receptor-associated protein; go_component: Golgi stack; go_component: microtubule; go_component: plasma membrane; go_function: protein binding; go_function: beta-tubulin binding; go_function: GABA receptor binding; go_process: protein transport; go_process: protein targeting; go_process: synaptic transmission	GABA(A) receptor-associated protein	1004	TRUE	17:7086933-7087551
cg08818385	FAHD2A	0.000331865	-1.23236	fumarylacetoacetate hydrolase domain containing 2A	4830687	4640523	TOP	4830687	CTAAACCTTATTTACATACACAAAAAACCACTAAAAAATTCTCAATAACA	4640523	CTAAACCTTATTTACGTACACAAAAAACCGCTAAAAAATTCTCAATAACG	2	TOP	T	Red	95432175	+	51011	CGI-105;	NM_016044.1	GI:7705607	fumarylacetoacetate hydrolase domain containing 1; go_function: hydrolase activity; go_process: metabolism	fumarylacetoacetate hydrolase domain containing 2A	763	TRUE	2:95431267-95431494
cg04555771	CACNA2D2	0.000346706	-1.25724	calcium channel; voltage-dependent; alpha 2/delta subunit 2 isoform a	6840438	1510255	TOP	6840438	AAACAAAAAACACTACCTCTATAACACTAACCACAACAAAAAAATACTCA	1510255	AAACAAAAAACACTACCTCTATAACACTAACCACAACAAAAAAATACTCG	3	BOT	C	Grn	50515896	-	9254	CACNA2D; gene 26; KIAA0558; LUAC11.1;	NM_001005505.1	GI:54112391	isoform a is encoded by transcript variant 1; alpha 2 delta calcium channel subunit; go_component: membrane	calcium channel; voltage-dependent; alpha 2/delta subunit 2 isoform a	755	TRUE	3:50515139-50516486
cg23759710	OXER1	0.000347549	0.85664	G-protein coupled receptor TG1019	7650544	1430324	BOT	7650544	TAAACCTAATAAAAAACAATTTAACCCTCTTCATCTTCTACATCCACACA	1430324	TAAACCTAATAAAAAACAATTTAACCCTCTTCATCTTCTACATCCACACG	2	BOT	C	Grn	42844905	-	165140	GPCR; GPR170; TG1019;	NM_148962.3	GI:40255258	5-oxo-ETE acid G-protein-coupled receptor 1; go_component: membrane; go_component: integral to membrane; go_function: receptor activity; go_function: rhodopsin-like receptor activity; go_function: 5-oxo-6E;8Z;11Z;14Z-icosatetraenoic acid binding; go_function: 5-hydroxy-6E;8Z;11Z;14Z-icosatetraenoic acid binding; go_function: 5(S)-hydroxyperoxy-6E;8Z;11Z;14Z-icosatetraenoic acid binding; go_proces…	G-protein coupled receptor TG1019	444	TRUE	2:42844185-42844463
cg06911084	DLX5	0.000347549	-1.54745	distal-less homeo box 5	540132	5090670	BOT	540132	CCAAACTCACTAACCCTCTTAAACTCTCTAAATAAATTTCAAAACAAACA	5090670	CCAAACTCACTAACCCTCTTAAACTCTCTAAATAAATTTCAAAACGAACG	7	TOP	A	Red	NA	-	1749		NT_007933.14		go_component: nucleus; go_function: transcription factor activity; go_process: development; go_process: skeletal development; go_process: nervous system development; go_process: regulation of transcription; DNA-dependent	distal-less homeo box 5	NA	TRUE	7:96490825-96492388
cg22759185	REEP6	0.000347549	-1.92097	polyposis locus protein 1-like 1	150079	6450600	TOP	150079	CCAATTATAACTCCATTACAATTCTTCCATAACTTTCACCCTTAATAACA	6450600	CCGATTATAACTCCATTACAATTCTTCCGTAACTTTCACCCTTAATAACG	19	BOT	C	Grn	1442165	+	92840	DP1L1; TB2L1; C19orf32; FLJ25383;	NM_138393.1	GI:19923918	receptor expression enhancing protein 6; go_component: membrane; go_component: integral to membrane	polyposis locus protein 1-like 1	873	TRUE	19:1441050-1443157
cg18660898	MLLT11	0.000362738	-1.73673	MLLT11 protein	5420646	5420112	BOT	5420646	CTCAACCCCTTCCCTATTCACTATAAAATTAAATTCAAATAACTCTTCCA	5420112	CTCAACCCCTTCCCTATTCACTATAAAATTAAATTCGAATAACTCTTCCG	1	BOT	C	Grn	149298775	+	10962	AF1Q; RP11-316M1.10;	NM_006818.3	GI:55774979	ALL1-fused gene from chromosome 1q; go_component: cellular component unknown; go_function: molecular function unknown	MLLT11 protein	1183	FALSE
cg24401441	PAX1	0.000367866	1.12885	paired box gene 1	5720300	6560400	TOP	5720300	CAATAAACCAACTAAACAATCATTTAAAACCAATATTCAATTCTATACCA	6560400	CAATAAACCGACTAAACAATCATTTAAAACCGATATTCAATTCTATACCG	20	TOP	T	Red	21627714	+	5075	HUP48;	NM_006192.1	GI:9845286	go_component: nucleus; go_function: DNA binding; go_process: development; go_process: transcription; go_process: skeletal development; go_process: regulation of transcription; DNA-dependent; go_process: transcription from RNA polymerase II promoter	paired box gene 1	129	FALSE
cg17031727	COG2	0.000379315	-1.60037	component of oligomeric golgi complex 2	4120435	6290356	TOP	4120435	TCTACTTCATTATACATAACCAAAAATTAACCCTTTAATTCTCAAACCCA	6290356	TCTACTTCGTTATACATAACCAAAAATTAACCCTTTAATTCTCAAACCCG	1	TOP	T	Red	228844881	+	22796	LDLC;	NM_007357.1	GI:6678675	brefeldin A-sensitive; peripheral Golgi protein; conserved oligomeric Golgi complex protein 2; low density lipoprotein receptor defect C complementing; go_component: membrane; go_component: Golgi stack; go_component: Golgi membrane; go_component: Golgi transport complex; go_function: protein binding; go_function: protein transporter activity; go_process: protein transport; go_process: intra-Golgi…	component of oligomeric golgi complex 2	383	TRUE	1:228844295-228845376
cg05266781	IRX5	0.000382981	-1.89625	iroquois homeobox protein 5	6660010	5670010	BOT	6660010	ACAAACAACTCTTAAATCCAAAACCTAAACAAAACTAACAAAAACAATCA	5670010	ACGAACAACTCTTAAATCCAAAACCTAAACGAAACTAACGAAAACAATCG	16	BOT	C	Grn	53522612	+	10265	IRX-2a;	NM_005853.4	GI:47778932	go_component: nucleus; go_function: transcription factor activity; go_process: regulation of transcription; DNA-dependent	iroquois homeobox protein 5	381	TRUE	16:53519622-53523204
cg27661264	GNAS	0.000384919	1.64633	guanine nucleotide binding protein; alpha stimulating activity polypeptide 1 isoform a	7210519	6840035	BOT	7210519	TAACTAATTTAAAATCTTTCTCCTCACTTCTCCACTAACCAAAAAAAACA	6840035	TAACTAATTTAAAATCTTTCTCCTCGCTTCTCCGCTAACCAAAAAAAACG	20	BOT	C	Grn	NA	+	2778	XL; AHO; GSA; GSP; POH; XL2; GPSA; NESP; GNAS1; PHP1A; PHP1B; GNASXL; NESP55; C20orf45; MGC33735; XLalphas; dJ309F20.1.1; dJ806M20.3.3;	NT_011362.9		isoform a is encoded by transcript variant 1; guanine nucleotide binding protein (G protein); alpha stimulating activity polypeptide 1; neuroendocrine secretory protein 55; paternally expressed G protein XL alpha S; guanine nucleotide regulatory protein; G-s-alpha; adenylate cyclase-stimulating G alpha protein; neuroendocrine-specific Golgi protein p55; go_component: plasma membrane; go_component…	guanine nucleotide binding protein; alpha stimulating activity polypeptide 1 isoform a	NA	TRUE	20:56860981-56861502
cg01318557	LAT2	0.000406414	-2.34671	linker for activation of T cells family member 2 isoform 1	3170356	630373	TOP	3170356	CCAACAATACAACAAATATACAAATAATTCAATAACTAACAAAAAACCCA	630373	CCGACAATACGACGAATATACGAATAATTCAATAACTAACAAAAAACCCG	7	BOT	C	Grn	73262211	+	7462	LAB; NTAL; WSCR5; WBSCR5; HSPC046; WBSCR15;	NM_014146.2	GI:14702181	isoform 1 is encoded by transcript variant 3; Williams-Beuren syndrome chromosome region 15; linker for activation of B cells; non-T cell activation linker; Williams-Beuren syndrome chromosome region 5; go_component: lipid raft; go_function: protein binding; go_function: SH2 domain binding; go_process: B cell activation; go_process: calcium-mediated signaling; go_process: intracellular signaling …	linker for activation of T cells family member 2 isoform 1	44	TRUE	7:73261846-73262293
cg17414107	GNAS	0.000417751	1.99663	guanine nucleotide binding protein; alpha stimulating activity polypeptide 1 isoform a	5340274	940240	BOT	5340274	TACTCCTAACACCAAAAACCCAAAACTTTAAATAAAAAAACTAATAAACA	940240	TACTCCTAACGCCAAAAACCCGAAACTTTAAATAAAAAAACTAATAAACG	20	BOT	C	Grn	NA	+	2778	XL; AHO; GSA; GSP; POH; XL2; GPSA; NESP; GNAS1; PHP1A; PHP1B; GNASXL; NESP55; C20orf45; MGC33735; XLalphas; dJ309F20.1.1; dJ806M20.3.3;	NT_011362.9		isoform a is encoded by transcript variant 1; guanine nucleotide binding protein (G protein); alpha stimulating activity polypeptide 1; neuroendocrine secretory protein 55; paternally expressed G protein XL alpha S; guanine nucleotide regulatory protein; G-s-alpha; adenylate cyclase-stimulating G alpha protein; neuroendocrine-specific Golgi protein p55; go_component: plasma membrane; go_component…	guanine nucleotide binding protein; alpha stimulating activity polypeptide 1 isoform a	NA	TRUE	20:56860981-56861502
cg14404298	CYP8B1	0.000421405	1.18499	cytochrome P450; family 8; subfamily B; polypeptide 1	520608	2120246	BOT	520608	CAACCTTAAAATTCAATCTAAAACTAAACCAAATCCAATAAACTAAACCA	2120246	CAACCTTAAAATTCGATCTAAAACTAAACCAAATCCAATAAACTAAACCG	3	TOP	T	Red	42892637	-	1582	CP8B; CYP12;	NM_004391.1	GI:13929428	7 alpha-hydroxy-4-cholesten-3-one 12-alpha-hydroxylase; sterol 12-alpha-hydroxylase; cytochrome P450; subfamily VIIIB (sterol 12-alpha-hydroxylase); polypeptide 1; go_component: microsome; go_component: integral to membrane; go_component: endoplasmic reticulum; go_function: heme binding; go_function: iron ion binding; go_function: metal ion binding; go_function: oxygen binding; go_function: monoo…	cytochrome P450; family 8; subfamily B; polypeptide 1	1392	FALSE
cg18765542	DGKZ	0.000421405	-1.20752	diacylglycerol kinase; zeta 104kDa isoform 2	5390079	6200079	TOP	5390079	TTTAAAACAAAAACATACAAAAACAATAACATAAACCAACATTAACCCCA	6200079	TTTAAAACGAAAACGTACAAAAACGATAACATAAACCAACATTAACCCCG	11	TOP	T	Red	46311315	+	8525	DAGK5; DAGK6; DGK-ZETA; hDGKzeta;	NM_003646.2	GI:41872506	isoform 2 is encoded by transcript variant 2; diacylglycerol kinase; zeta (104kD); go_component: nucleus; go_function: ATP binding; go_function: kinase activity; go_function: metal ion binding; go_function: transferase activity; go_function: diacylglycerol binding; go_function: diacylglycerol kinase activity; go_function: diacylglycerol kinase activity; go_process: protein kinase C activation; go…	diacylglycerol kinase; zeta 104kDa isoform 2	638	TRUE	11:46310525-46311899
cg04541293	PTPRT	0.000431198	-1.29618	protein tyrosine phosphatase; receptor type; T isoform 1 precursor	3310273	540673	TOP	3310273	CTAACCAAAATCTCAAACACACCCTAAAATAAAAATTTCATCTAAAAACA	540673	CTAACCAAAATCTCGAACACACCCTAAAATAAAAATTTCATCTAAAAACG	20	BOT	C	Grn	41251971	-	11122	RPTPrho; KIAA0283;	NM_133170.2	GI:48762921	isoform 1 precursor is encoded by transcript variant 1; receptor protein tyrosine phosphatase; go_component: membrane; go_component: integral to plasma membrane; go_function: receptor activity; go_function: hydrolase activity; go_function: protein binding; go_function: protein tyrosine phosphatase activity; go_function: transmembrane receptor protein tyrosine phosphatase activity; go_process: pro…	protein tyrosine phosphatase; receptor type; T isoform 1 precursor	568	TRUE	20:41249910-41252787
cg21964481	SLC34A3	0.000444281	-1.04623	solute carrier family 34 (sodium phosphate); member 3	2370577	6550128	BOT	2370577	TTAACATTTAATACTAAACAATAACATCTCAACTTAATAAAAACCCCACA	6550128	TTAACATTTAATACTAAACAATAACGTCTCGACTTAATAAAAACCCCACG	9	BOT	C	Grn	139245206	+	142680	HHRH; NPTIIc; FLJ38680;	NM_080877.1	GI:25014087	type IIc Na+/Pi cotransporter; go_component: membrane; go_component: integral to membrane; go_function: sodium ion binding; go_function: symporter activity; go_function: sodium-dependent phosphate transporter activity; go_process: ion transport; go_process: phosphate transport; go_process: sodium ion transport	solute carrier family 34 (sodium phosphate); member 3	311	FALSE
cg19466563	SPARCL1	0.00046618	-0.989328	SPARC-like 1	840377	4260377	BOT	840377	AAATTAACTCTTTCCCTTTTAATTTACAAACACTACCTATAAAACCCTCA	4260377	AAATTAACTCTTTCCCTTTTAATTTACAAACACTACCTATAAAACCCTCG	4	BOT	C	Grn	88669530	-	8404	SC1; PIG33;	NM_004684.2	GI:21359870	hevin; mast9; proliferation-inducing protein 33; go_component: extracellular matrix (sensu Metazoa); go_function: calcium ion binding	SPARC-like 1	0	FALSE
cg00546897	LOC284837	0.00046618	-1.30159	hypothetical protein LOC284837	2650360	4120360	BOT	2650360	AAATATATCCTCCACACTCCCTTAATAATCACATAAATCCCAAAAAAACA	4120360	AAATATATCCTCCACACTCCCTTAATAATCACGTAAATCCCGAAAAAACG	21	TOP	C	Grn	44056876	-	284837		NM_194310.1	GI:34916037		hypothetical protein LOC284837	216	FALSE
cg21541083	STXBP2	0.000468362	1.41314	syntaxin binding protein 2	2470497	10747	BOT	2470497	CAAACACACACTCAAAATTTCAAAAACTACTTCTACTATATATCCTATCA	10747	CAAACACACACTCGAAATTTCAAAAACTACTTCTACTATATATCCTATCG	19	BOT	C	Grn	7608011	+	6813	UNC18B; Hunc18b; UNC18-2; pp10122; MUNC18-2;	NM_006949.1	GI:5902127	go_component: cellular component unknown; go_function: syntaxin-2 binding; go_function: syntaxin-3 binding; go_process: vesicle-mediated transport; go_process: intracellular protein transport; go_process: vesicle docking during exocytosis	syntaxin binding protein 2	799	TRUE	19:7607145-7608358
cg01148741	DUSP2	0.000485695	-1.34393	dual specificity phosphatase 2	7610181	7610703	TOP	7610181	AAAAAAATATTACCCAAAATCAAAAAAACTAACACCCCTCCATTTTTACA	7610703	AAAAAAATATTACCCGAAATCGAAAAAACTAACACCCCTCCGTTTTTACG	2	BOT	C	Grn	96174906	-	1844	PAC1; PAC-1;	NM_004418.2	GI:12707563	serine/threonine specific protein phosphatase; Dual-specificity phosphatase 2; go_component: nucleus; go_function: hydrolase activity; go_function: MAP kinase phosphatase activity; go_function: protein tyrosine phosphatase activity; go_function: protein tyrosine/threonine phosphatase activity; go_process: inactivation of MAPK activity; go_process: protein amino acid dephosphorylation; go_process:…	dual specificity phosphatase 2	274	TRUE	2:96173982-96175216
cg18809289	ALOX5	0.000485695	-0.925692	arachidonate 5-lipoxygenase	2680097	6940672	BOT	2680097	AAAATCATTATAAAAAAACTTATCCAACAAATACTTCTCACTACAACCCA	6940672	GAAATCGTTATAAAAAAACTTATCCAACAAATACTTCTCGCTACAACCCG	10	BOT	C	Grn	45189635	+	240	5-LO; 5LPG; LOG5;	NM_000698.2	GI:62912458	arachidonic acid 5-lipoxygenase; leukotriene A4 synthase; go_function: iron ion binding; go_function: calcium ion binding; go_function: protein binding; go_function: protein binding; go_function: lipoxygenase activity; go_function: oxidoreductase activity; go_function: arachidonate 5-lipoxygenase activity; go_process: electron transport; go_process: inflammatory response; go_process: leukotriene …	arachidonate 5-lipoxygenase	187	TRUE	10:45188579-45190314
cg10045881	CHI3L2	0.000490192	-0.851028	chitinase 3-like 2 isoform b	1010270	6280041	BOT	1010270	ACTTCTTCTAAAATACACATTCTCTAAATCTTTTATCCACTAAAATTTCA	6280041	ACTTCTTCTAAAATACACATTCTCTAAATCTTTTATCCACTAAAATTTCG	1	BOT	A	Red	111571804	+	1117	YKL39; YKL-39;	NM_001025197.1	GI:68533252	isoform b is encoded by transcript variant 2; chondrocyte protein 39; go_component: extracellular space; go_function: catalytic activity; go_function: chitinase activity; go_function: hydrolase activity; go_process: chitin catabolism; go_process: carbohydrate metabolism	chitinase 3-like 2 isoform b	10	FALSE
cg14950072	LAMA1	0.000506492	-0.91324	laminin; alpha 1 precursor	5490259	5490465	TOP	5490259	ATCCAAAAAAATAAATTCCAAAAAACTATATACCCAACTAACCCTACCCA	5490465	ATCCGAAAAAATAAATTCCGAAAAACTATATACCCAACTAACCCTACCCG	18	BOT	C	Grn	7107813	-	284217	LAMA;	NM_005559.2	GI:38788415	go_component: laminin-1; go_component: laminin-3; go_component: basement membrane; go_function: receptor binding; go_function: extracellular matrix structural constituent; go_process: development; go_process: regulation of cell adhesion; go_process: regulation of cell migration; go_process: regulation of embryonic development; go_process: positive regulation of epithelial cell proliferation	laminin; alpha 1 precursor	309	TRUE	18:7106780-7108404
cg20580177	LRFN3	0.000517401	-1.82473	leucine rich repeat and fibronectin type III domain containing 3	5130477	2000575	TOP	5130477	CAAAATCTAAAACCTAAACCCCAATATATAAAACTAAAATCTCAACATCA	2000575	CAAAATCTAAAACCTAAACCCCAATATATAAAACTAAAATCTCAACATCG	19	BOT	A	Red	41119862	+	79414	MGC2656;	NM_024509.1	GI:13375645	go_component: integral to membrane	leucine rich repeat and fibronectin type III domain containing 3	243	TRUE	19:41118890-41119655
cg25514503	PER3	0.000517469	-1.24854	period 3	7330008	7330192	TOP	7330008	CCCAAATTCCATCTACAAAAAAAATTAACAAACAACAACCACAAATAACA	7330192	CCCGAATTCCATCTACAAAAAAAATTAACGAACAACAACCACAAATAACG	1	BOT	C	Grn	7767350	+	8863	GIG13;	NM_016831.1	GI:8567387	period circadian protein 3; growth-inhibiting protein 13; period (Drosophila) homolog 3; go_component: nucleus; go_function: signal transducer activity; go_process: transcription; go_process: rhythmic process; go_process: signal transduction; go_process: regulation of transcription; DNA-dependent	period 3	307	TRUE	1:7765900-7767854
cg00616135	LACTB	0.000537584	-1.10937	lactamase; beta isoform a	2940546	2940437	BOT	2940546	TTAATTTTAAATCCTCAACTTCTAAAACAACACAAAACACACAATAAACA	2940437	TTAATTTTAAATCCTCAACTTCTAAAACAACGCAAAACACACAATAAACG	15	BOT	C	Grn	61201085	+	114294	G24; MRPL56; FLJ14902;	NM_032857.2	GI:26051230	isoform a is encoded by transcript variant 1; mitochondrial ribosomal protein L56; mitochondrial 39S ribosomal protein L56; serine beta lactamase-like protein LACTB; go_component: integral to membrane; go_function: hydrolase activity; go_process: response to antibiotic	lactamase; beta isoform a	418	FALSE
cg08260891	PPGB	0.000537584	-1.28203	protective protein for beta-galactosidase	3780725	1850450	BOT	3780725	ATAAAAACTAAAATCTACTAAAACTCCATAACCCATATACTAAACCTTCA	1850450	ATAAAAACTAAAATCTACTAAAACTCCGTAACCCATATACTAAACCTTCG	20	BOT	T	Red	43953611	+	5476	GSL; CTSA; GLB2; NGBE; PPCA;	NM_000308.1	GI:4505988	beta-galactosidase 2; Protective protein for beta-galactosidase (cathepsin A); beta-galactosidase protective protein; go_component: lysosome; go_component: endoplasmic reticulum; go_function: catalytic activity; go_function: peptidase activity; go_function: carboxypeptidase C activity; go_function: enzyme activator activity; go_function: serine carboxypeptidase activity; go_function: intracellula…	protective protein for beta-galactosidase	1402	TRUE	20:43952158-43953882
cg05671350	P4HA3	0.000537584	-1.4746	prolyl 4-hydroxylase; alpha III subunit precursor	1430241	60356	TOP	1430241	AATAAAATAACTCAAATTAAATATAACCCCAAACTCATTATCATACTACA	60356	AATAAAATAACTCAAATTAAATATAACCCCAAACTCATTATCATACTACG	11	TOP	T	Red	73700347	-	283208	C-P4H alpha III;	NM_182904.3	GI:54792078	go_function: binding; go_function: carbon-oxygen lyase activity; acting on polysaccharides	prolyl 4-hydroxylase; alpha III subunit precursor	351	TRUE	11:73699933-73700730
cg19814116	KCNAB2	0.000540153	-1.43305	potassium voltage-gated channel; shaker-related subfamily; beta member 2 isoform 1	2510068	2230070	BOT	2510068	AATACTATAATCCCAAAACACATACTTTACAACAAATATATAACCTAACA	2230070	AATACTATAATCCCAAAACGCGTACTTTACAACAAATATATAACCTAACG	1	TOP	T	Red	6008967	+	8514	AKR6A5; KCNA2B; HKvbeta2; KV-BETA-2; HKvbeta2.1; HKvbeta2.2;	NM_003636.2	GI:27436967	isoform 1 is encoded by transcript variant 1; K+ channel beta-2 subunit; potassium channel shaker chain beta 2; go_component: cytoplasm; go_component: integral to membrane; go_function: ion channel activity; go_function: potassium ion binding; go_function: oxidoreductase activity; go_function: potassium channel regulator activity; go_function: voltage-gated potassium channel activity; go_process:…	potassium voltage-gated channel; shaker-related subfamily; beta member 2 isoform 1	68	TRUE	1:6008780-6009154
cg12622986	BARHL1	0.000551178	-1.39829	BarH-like 1	1340288	990204	TOP	1340288	AAAATAAAATCAATCCCAAAACCATTAAAACCTTCCATAACCAAACTACA	990204	AAAATAAAATCGATCCCAAAACCATTAAAACCTTCCATAACCAAACTACG	9	TOP	A	Red	134447814	+	56751		NM_020064.2	GI:31542183	BarH (Drosophila)-like 1; go_component: nucleus; go_function: transcription factor activity; go_process: regulation of transcription; DNA-dependent	BarH-like 1	180	TRUE	9:134444863-134448377
cg19795898	KIAA1984	0.000551232	-1.38891	hypothetical protein LOC84960	3830201	4040338	BOT	3830201	ATTTTCCTATCCATTCTAACTTTAAAACCCATATTACTCTTATACTCACA	4040338	ATTTTCCTATCCATTCTAACTTTAAAACCCGTATTACTCTTATACTCACG	9	BOT	T	Red	138813688	+	84960	PARF; MGC15438; bA216L13.7; RP11-216L13.7; RP11-216L13.9;	NM_032874.2	GI:29126186	go_function: GTP binding; go_process: protein transport; go_process: small GTPase mediated signal transduction	hypothetical protein LOC84960	671	FALSE
cg25092283	SORBS1	0.000558371	1.1265	sorbin and SH3 domain containing 1 isoform 1	6400168	5390053	BOT	6400168	CCTAAACCTCAATTTACCCATCTATAAAATAACATAATAATCCAACTTCA	5390053	CCTAAACCTCAATTTACCCATCTATAAAATAACATAATAATCCGACTTCG	10	TOP	T	Red	97311125	-	10580	CAP; FLAF2; R85FL; SH3D5; SORB1; SH3P12; FLJ12406; KIAA1296; DKFZp586P1422;	NM_006434.1	GI:5454055	isoform 1 is encoded by transcript variant 1; SH3-domain protein 5; ponsin; c-Cbl associated protein; Fas-ligand associated factor 2; SH3-domain protein 5 (ponsin); go_component: nucleus; go_component: membrane; go_component: lipid raft; go_component: nucleus; go_component: stress fiber; go_component: zonula adherens; go_component: cell-substrate adherens junction; go_function: actin binding; go_…	sorbin and SH3 domain containing 1 isoform 1	450	TRUE	10:97310124-97311603
cg23430664	XYLT2	0.000558867	-1.33778	xylosyltransferase II	4890685	6980156	TOP	4890685	AAAATTAAACTTTACCCCACAAATACAACCTCCAAATTTTTAAACAAACA	6980156	AAAATTAAACTTTACCCCGCAAATACGACCTCCAAATTTTTAAACAAACG	17	BOT	C	Grn	45778392	+	64132	XT2; XT-II; xylT-II;	NM_022167.1	GI:11545913	UDP-D-xylose:proteoglycan core protein beta-D-xylosyltransferase; go_component: membrane; go_component: Golgi stack; go_component: integral to membrane; go_component: endoplasmic reticulum; go_function: acetylglucosaminyltransferase activity; go_function: protein xylosyltransferase activity; go_function: transferase activity; transferring glycosyl groups; go_process: glycosaminoglycan biosynthesis	xylosyltransferase II	372	TRUE	17:45777822-45779295
cg02915261	LSR	0.000570897	-1.45961	LISCH protein isoform 3	4480647	4480471	TOP	4480647	TATCCCTACTCCAAATCCATCCTATTACATTCTAAAAATTTTAATAAACA	4480471	TATCCCTACTCCAAATCCGTCCTATTACATTCTAAAAATTTTAATAAACG	19	TOP	T	Red	40431399	+	51599	LISCH7; MGC10659; MGC48312; MGC48503;	NM_205835.2	GI:47777678	isoform 3 is encoded by transcript variant 3; lipolysis-stimulated receptor; LISCH protein; liver-specific bHLH-Zip transcription factor; go_component: plasma membrane; go_function: fatty acid binding; go_function: triglyceride binding; go_function: lipoprotein receptor activity; go_function: low-density lipoprotein binding; go_process: liver development; go_process: embryonic development; go_pro…	LISCH protein isoform 3	203	TRUE	19:40430224-40432569
cg25048564	HUNK	0.000570897	-2.42877	hormonally upregulated Neu-associated kinase	7650035	1850242	BOT	7650035	ACCTTCCATTAAAATAATACCTATAATTACAAAAAATAAACCAACACTCA	1850242	ACCTTCCATTAAAATAATACCTATAATTACAAAAAATAAACCGACGCTCG	21	BOT	C	Grn	32167499	+	30811		NM_014586.1	GI:7657213	hormonally upregulated neu tumor-associated kinase; serine/threonine protein kinase MAK-V; go_function: ATP binding; go_function: nucleotide binding; go_function: transferase activity; go_function: protein serine/threonine kinase activity; go_process: development; go_process: signal transduction; go_process: protein amino acid phosphorylation	hormonally upregulated Neu-associated kinase	876	TRUE	21:32166484-32168605
cg13202751	SLC6A3	0.000575929	-1.44856	solute carrier family 6 (neurotransmitter transporter; dopamine); member 3	3940100	3450474	TOP	3940100	CCAAAACCCAAAATATCCAAATCCTTAAAAAACACCAAAATAAATAACCA	3450474	CCAAAACCCAAAATATCCAAATCCTTAAAAAACACCGAAATAAATAACCG	5	BOT	C	Grn	1498545	-	6531	DAT; DAT1;	NM_001044.2	GI:38194225	dopamine transporter; variable number tandem repeat (VNTR); go_component: cytoplasm; go_component: plasma membrane; go_component: integral to plasma membrane; go_function: symporter activity; go_function: protein binding; go_function: dopamine:sodium symporter activity; go_function: monoamine transporter activity; go_process: monoamine transport	solute carrier family 6 (neurotransmitter transporter; dopamine); member 3	898	TRUE	5:1497252-1499827
cg20588069	MSX1	0.000584941	1.17835	msh homeo box homolog 1	2710241	6350468	BOT	2710241	AAAATCATCAATAAAACACCAATCTAACCTTAAAATAACCTCAAACAACA	6350468	AAAATCGTCAATAAAACACCGATCTAACCTTAAAATAACCTCAAACAACG	4	BOT	C	Grn	4912307	+	4487	HOX7; HYD1; OFC5;	NM_002448.1	GI:4505266	msh (Drosophila) homeo box homolog 1 (formerly homeo box 7); go_component: nucleus; go_function: transcription factor activity; go_process: development; go_process: skeletal development; go_process: regulation of transcription; DNA-dependent	msh homeo box homolog 1	967	TRUE	4:4908144-4911629
cg03000846	RAC3	0.000593118	-1.30916	ras-related C3 botulinum toxin substrate 3 (rho family; small GTP binding protein Rac3)	4850356	1980224	TOP	4850356	AAAAAACATTAATCATATAACTAATCAACAAACATATCTTCCCCACAACA	1980224	AAAAAACGTTAATCGTATAACTAATCAACAAACATATCTTCCCCACGACG	17	TOP	C	Grn	77582821	+	5881		NM_005052.2	GI:38683861	rho family; small GTP binding protein Rac3; go_function: GTP binding; go_function: nucleotide binding; go_process: protein transport; go_process: small GTPase mediated signal transduction	ras-related C3 botulinum toxin substrate 3 (rho family; small GTP binding protein Rac3)	731	TRUE	17:77583436-77583655
cg24812167	SNAPC4	0.000593118	-1.21549	small nuclear RNA activating complex; polypeptide 4; 190kDa	4050474	4050072	TOP	4050474	ACTATTAATACCTACCACCTAAACAATCTCAATATATATCTCTATAAACA	4050072	ACTATTAATACCTACCACCTAAACAATCTCAATATATATCTCTATAAACG	9	TOP	T	Red	138413072	-	6621	SNAP190; FLJ13451; PTFalpha;	NM_003086.1	GI:4507106	go_component: nucleus; go_function: transcription factor activity; go_process: snRNA transcription; go_process: regulation of transcription; go_process: transcription from RNA polymerase II promoter; go_process: transcription from RNA polymerase III promoter	small nuclear RNA activating complex; polypeptide 4; 190kDa	107	FALSE
cg15503752	ST6GALNAC1	0.000593161	-0.922039	GalNAc alpha-2; 6-sialyltransferase I	290575	6590326	TOP	290575	TAACTCAAATACCTACATCTCCACAAACAAAACCTCATAATAATAAATCA	6590326	TAACTCAAATACCTACATCTCCACAAACAAAACCTCATAATAATAAATCG	17	BOT	A	Red	72151328	-	55808	SIAT7A; HSY11339; ST6GalNAcI;	NM_018414.2	GI:21359927	GalNAc alpha-2; 6-sialyltransferase I; long form; alpha-N-acetylgalactosaminide alpha-2;6-sialyltransferase; sialyltransferase 7 ((alpha-N-acetylneuraminyl-2;3-beta-galactosyl-1; 3)-N-acetyl galactosaminide alpha-2;6-sialyltransferase) A; go_component: membrane; go_component: Golgi stack; go_component: Golgi apparatus; go_component: integral to membrane; go_function: sialyltransferase activity; g…	GalNAc alpha-2; 6-sialyltransferase I	2	FALSE
cg05517572	STAP2	0.00059717	1.65991	signal-transducing adaptor protein-2 isoform 1	1010500	6280315	TOP	1010500	AACACAAAATAACCTCAAAACAAAAACCATAACAAAACCAAAATCTTCCA	6280315	AACACGAAATAACCTCAAAACAAAAACCATAACGAAACCAAAATCTTCCG	19	BOT	C	Grn	4289847	-	55620	BKS; FLJ20234;	NM_017720.2	GI:62243733	isoform 1 is encoded by transcript variant 1; brk kinase substrate; breast tumor kinase substrate; go_process: intracellular signaling cascade	signal-transducing adaptor protein-2 isoform 1	78	FALSE
cg09034896	GRK1	0.000601269	-1.2963	rhodopsin kinase	520017	4830630	BOT	520017	ACAACTCAAAAAATTATCTTTTTCTAACACCTTCTTACCACTCCTAAACA	4830630	ACAACTCAAAAAATTATCTTTTTCTAACACCTTCTTACCACTCCTAAACG	13	TOP	T	Red	113369595	+	6011	RK; RHOK; GPRK1;	NM_002929.2	GI:51873041	go_component: cytoplasm; go_function: ATP binding; go_function: kinase activity; go_function: receptor activity; go_function: nucleotide binding; go_function: protein binding; go_function: transferase activity; go_function: rhodopsin kinase activity; go_function: signal transducer activity; go_function: protein-tyrosine kinase activity; go_function: G-protein coupled receptor kinase activity; go_…	rhodopsin kinase	128	FALSE
cg17982671	IL28B	0.00062043	-1.09812	interleukin 28B	6180348	6550307	TOP	6180348	TAACACAAACATAACCAAAAACTACATACCAATACTAATACTAATAACCA	6550307	TAACACAAACATAACCGAAAACTACATACCAATACTAATACTAATAACCG	19	TOP	C	Grn	44427451	-	282617	IFNL3; IL28C; IL-28B;	NM_172139.2	GI:28144900	interferon; lambda 3; interferon; lambda 4; interleukin 28C; interferon lambda 3; go_component: extracellular space; go_function: cytokine activity; go_process: response to virus	interleukin 28B	43	FALSE
cg25692323	ZNF485	0.000623532	-1.55727	zinc finger protein 485	3420066	5130497	BOT	3420066	CTTCAAATACTCTACCACAAAACAAACAAACAACAAATCAAATACCTACA	5130497	CTTCAAATACTCTACCACAAAACAAACAAACAACGAATCAAATACCTACG	10	TOP	C	Grn	43421881	+	220992		NM_145312.2	GI:34147721	Zinc finger protein 93 (Zinc finger protein HTF34); go_component: nucleus; go_function: zinc ion binding; go_function: nucleic acid binding; go_process: regulation of transcription; DNA-dependent	zinc finger protein 485	306	TRUE	10:43421558-43422399
cg10173075	RLBP1	0.000628638	-0.753291	retinaldehyde binding protein 1	510468	7510241	BOT	510468	TTAAAACTACCTAATACCTAAATATCCTAAAACTCTAAAAATTCCCTCCA	7510241	TTAAAACTACCTAATACCTAAATATCCTAAAACTCTAAAAATTCCCTCCG	15	TOP	C	Grn	87565926	-	6017	CRALBP; MGC3663;	NM_000326.3	GI:38201694	retinaldehyde-binding protein 1; Newfoundland rod-cone dystrophy; included; cellular retinaldehyde-binding protein-1; go_component: intracellular; go_component: soluble fraction; go_function: binding; go_function: retinol binding; go_function: transporter activity; go_process: transport; go_process: sensory perception; go_process: visual perception; go_process: vitamin A metabolism	retinaldehyde binding protein 1	86	FALSE
cg13320683	RHOBTB1	0.000646658	-1.48528	Rho-related BTB domain containing 1	5490382	5490300	BOT	5490382	CTAACATCACAAATCACACATAACTTAATCATTTACTAATAATCCTATCA	5490300	CTAACATCACAAATCACACATAACTTAATCGTTTACTAATAATCCTATCG	10	TOP	T	Red	62431204	-	9886	KIAA0740; MGC33059; MGC33841;	NM_014836.3	GI:38201615	go_function: GTP binding; go_function: protein binding; go_function: nucleotide binding; go_process: small GTPase mediated signal transduction	Rho-related BTB domain containing 1	621	FALSE
cg11059483	ESR2	0.000647627	-1.20494	estrogen receptor 2	6860286	3780040	BOT	6860286	AAAACTACAAAACAAAACTAACACCCAAAACCTAAACTACAAAAAATACA	3780040	AAAACTACGAAACAAAACTAACGCCCGAAACCTAAACTACAAAAAATACG	14	BOT	C	Grn	63830831	-	2100	Erb; ESRB; 5p152; NR3A2; ER-BETA; ESR-BETA;	NM_001437.1	GI:10835012	estrogen receptor beta; go_component: nucleus; go_function: lipid binding; go_function: zinc ion binding; go_function: metal ion binding; go_function: protein binding; go_function: steroid binding; go_function: sequence-specific DNA binding; go_function: estrogen receptor activity; go_function: receptor antagonist activity; go_function: transcription factor activity; go_function: transcription co…	estrogen receptor 2	214	TRUE	14:63830389-63831156
cg04794268	CYHR1	0.000654875	1.67706	cysteine and histidine rich 1	460224	6650224	BOT	460224	TCCTAACATCCAATAATAAAAACCTAAAACCTAAACTTACTAAAATACCA	6650224	TCCTAACATCCAATAATAAAAACCTAAAACCTAAACTTACTAAAATACCG	8	BOT	C	Grn	145661657	-	50626	CHRP; KIAA0496; MGC13010;	NM_032687.2	GI:32261299	cysteine and histidine rich protein; go_function: zinc ion binding	cysteine and histidine rich 1	466	FALSE
cg04275881	SLAMF8	0.000654875	-1.28879	B lymphocyte activator macrophage expressed	7330615	4780564	BOT	7330615	CAAATTCTTATAAATCAACCTCTTTCACATACACATAATTAACTAACACA	4780564	CAAATTCTTATAAATCAACCTCTTTCACATACACATAATTAACTAACACG	1	BOT	T	Red	158063225	+	56833	BLAME; SBBI42; FLJ20442; MGC129578;	NM_020125.1	GI:9910341	BCM-like membrane protein precursor; go_component: membrane; go_component: integral to membrane	B lymphocyte activator macrophage expressed	167	FALSE
cg20876010	CACHD1	0.000670629	-1.46813	cache domain containing 1	1070066	2320328	TOP	1070066	ACCTTAACCTACATTTTATTTTCAACCAAAATTAAAATAATAACCCCACA	2320328	ACCTTAACCTACATTTTATTTTCAACCAAAATTAAAATAATAACCCCACG	1	BOT	C	Grn	64744186	+	57685	KIAA1573; RP4-655E10.1;	NM_020925.1	GI:32698741	von Willebrand factor type A and cache domain containing 1; go_component: membrane	cache domain containing 1	154	TRUE	1:64743689-64744367
cg09053680	UTF1	0.000672512	-1.61324	undifferentiated embryonic cell transcription factor 1	670682	4050390	TOP	670682	TTATCTTTAAAAAACTTATAACAACAACAACACTACACAAAAATACAACA	4050390	TTATCTTTAAAAAACTTATAACGACGACGACACTACGCGAAAATACGACG	10	TOP	C	Grn	134893768	+	8433		NM_003577.2	GI:71043875	go_function: transcription coactivator activity; go_function: RNA polymerase II transcription factor activity; go_process: regulation of transcription from RNA polymerase II promoter	undifferentiated embryonic cell transcription factor 1	336	TRUE	10:134892848-134895213
cg22764925	GGT1	0.000675118	1.19883	gamma-glutamyltransferase 1 precursor	3140241	2450468	BOT	3140241	TATATAACAAATTTATCAACTTACCTAACCCAAAACCAACTCTCATACCA	2450468	TATATAACAAATTTATCAACTTACCTAACCCAAAACCGACTCTCATACCG	22	TOP	T	Red	23309718	+	2678	GGT; GTG; CD224; D22S672; D22S732; MGC96963;	NM_005265.2	GI:73915089	glutamyl transpeptidase; go_component: membrane; go_component: integral to membrane; go_function: transferase activity; go_function: acyltransferase activity; go_function: gamma-glutamyltransferase activity; go_process: glutathione biosynthesis; go_process: amino acid metabolism	gamma-glutamyltransferase 1 precursor	246	FALSE
cg21480743	PTEN	0.000676024	-1.34532	phosphatase and tensin homolog	2940180	3940044	TOP	2940180	ATAAACTCAACCAAATAACTTATCTAATCTAAAAACCTAATCAATAACCA	3940044	ATAAACTCAACCAAATAACTTATCTAATCTAAAAACCTAATCAATAACCG	10	TOP	T	Red	NA	+	5728	BZS; MHAM; TEP1; MMAC1; PTEN1; MGC11227;	NT_030059.12		tensin homolog; MMAC1 phosphatase and tension homolog deleted on chromosome 10; mutated in multiple advanced cancers 1; go_component: cytoplasm; go_component: cytoplasm; go_function: hydrolase activity; go_function: protein binding; go_function: PDZ domain binding; go_function: PDZ domain binding; go_function: protein tyrosine phosphatase activity; go_function: phosphatidylinositol-3-phosphatase …	phosphatase and tensin homolog	NA	TRUE	10:89611198-89614163
cg15278948	ZFAND2B	0.000684034	-1.46411	zinc finger; AN1-type domain 2B	5810433	5810349	TOP	5810433	AATACAAACATCTCTAAAACTACAAATCCCTCCTCAATCTAAACTAAACA	5810349	AATACAAACGTCTCTAAAACTACAAATCCCTCCTCAATCTAAACTAAACG	2	TOP	C	Grn	219779782	+	130617		NM_138802.1	GI:20270356	zinc finger; AN1-type 2B; go_function: molecular function unknown	zinc finger; AN1-type domain 2B	435	TRUE	2:219779250-219780243
cg16051027	ZNF341	0.000731507	-1.78454	zinc finger protein 341	1510184	3400392	TOP	1510184	ACTAACTTAAATCCCTAAACTCTAAATCCAAACTATACACACAAATAACA	3400392	ACTAACTTAAATCCCTAAACTCTAAATCCAAACTATACACACAAATAACG	20	TOP	C	Grn	31783469	+	84905		NM_032819.3	GI:40807464	go_component: nucleus; go_function: DNA binding; go_function: zinc ion binding; go_function: metal ion binding; go_function: nucleic acid binding; go_function: nutrient reservoir activity; go_process: transcription; go_process: regulation of transcription; DNA-dependent	zinc finger protein 341	550	TRUE	20:31782728-31785193
cg24407308	DGKZ	0.000734389	-0.759012	diacylglycerol kinase; zeta 104kDa isoform 2	3940452	3450026	BOT	3940452	CCTCCTTACCTATAAAACACCTACTTTCATAAATACAACTAACAAAAACA	3450026	CCTCCTTACCTATAAAACACCTACTTTCGTAAATACAACTAACGAAAACG	11	BOT	C	Grn	46311315	+	8525	DAGK5; DAGK6; DGK-ZETA; hDGKzeta;	NM_003646.2	GI:41872506	isoform 2 is encoded by transcript variant 2; diacylglycerol kinase; zeta (104kD); go_component: nucleus; go_function: ATP binding; go_function: kinase activity; go_function: metal ion binding; go_function: transferase activity; go_function: diacylglycerol binding; go_function: diacylglycerol kinase activity; go_function: diacylglycerol kinase activity; go_process: protein kinase C activation; go…	diacylglycerol kinase; zeta 104kDa isoform 2	258	TRUE	11:46310525-46311899
cg03458191	SAA1	0.000734389	-0.985112	serum amyloid A1 isoform 2	2000747	3610692	TOP	2000747	ATAAACCACTAAAACTCTAATAAAATCCAATAAAAATAACCAAACTCTCA	3610692	ATAAACCACTAAAACTCTAATAAAATCCAATAAAAATAACCAAACTCTCG	11	BOT	T	Red	18244346	+	6288	SAA; PIG4; TP53I4; MGC111216;	NM_199161.1	GI:40316909	isoform 2 is encoded by transcript variant 2; tumor protein p53 inducible protein 4; go_component: extracellular region; go_component: extracellular region; go_function: lipid transporter activity; go_function: G-protein-coupled receptor binding; go_process: platelet activation; go_process: acute-phase response; go_process: lymphocyte chemotaxis; go_process: macrophage chemotaxis; go_process: neu…	serum amyloid A1 isoform 2	588	FALSE
cg16175263	TNFRSF10C	0.000747276	-1.58091	tumor necrosis factor receptor superfamily; member 10c precursor	3780689	1850224	TOP	3780689	CCCTTTTCTAAATACTTAAAAATAACTACTACAAATAACAAATAACCACA	1850224	CCCTTTTCTAAATACTTAAAAATAACTACTACAAATAACAAATAACCACG	8	BOT	C	Grn	23016379	+	8794	LIT; DCR1; TRID; CD263; TRAILR3;	NM_003841.2	GI:22547120	decoy receptor 1; TRAIL receptor 3; TNF related TRAIL receptor; lymphocyte inhibitor of TRAIL; decoy without an intracellular domain; antagonist decoy receptor for TRAIL/Apo-2L; TNF related apoptosis-inducing ligand receptor 3; go_component: membrane; go_component: integral to plasma membrane; go_function: transmembrane receptor activity; go_process: apoptosis; go_process: signal transduction	tumor necrosis factor receptor superfamily; member 10c precursor	49	TRUE	8:23016236-23017035
cg20313722	FKRP	0.000750263	-1.28468	fukutin-related protein	70095	7100768	BOT	70095	TTCTCATCAACTATTTATTTAAATACCAACTTCCTACTAAATAACAAACA	7100768	TTCTCATCAACTATTTATTTAAATACCAACTTCCTACTAAATAACAAACG	19	BOT	A	Red	51941155	+	79147	MDC1C; LGMD2I; MGC2991; FLJ12576;	NM_024301.2	GI:36951139	go_component: membrane; go_component: Golgi stack; go_component: integral to membrane; go_function: transferase activity	fukutin-related protein	1312	FALSE
cg27433088	GALNT7	0.000760977	-1.02119	polypeptide N-acetylgalactosaminyltransferase 7	610327	240095	BOT	610327	TTACATCCCTCAAATCTAATATTTACCACTTAATTTCTACTTTTCAAACA	240095	TTACGTCCCTCAAATCTAATATTTACCACTTAATTTCTACTTTTCAAACG	4	BOT	C	Grn	174326530	+	51809	GalNAcT7; GALNAC-T7;	NM_017423.1	GI:8393408	go_component: Golgi stack; go_component: integral to membrane; go_function: sugar binding; go_function: calcium ion binding; go_function: manganese ion binding; go_function: transferase activity; transferring glycosyl groups; go_function: polypeptide N-acetylgalactosaminyltransferase activity; go_process: carbohydrate metabolism; go_process: protein amino acid O-linked glycosylation	polypeptide N-acetylgalactosaminyltransferase 7	936	FALSE
cg04435377	FLJ31568	0.000760977	-2.11582	hypothetical protein LOC150244	6420053	6290500	BOT	6420053	AAAAATACCTTAAAACCCATAAACCAACCTAAACTTATACATAACAAACA	6290500	AAAAATACCTTAAAACCCGTAAACCGACCTAAACTTATACATAACAAACG	22	TOP	T	Red	22074742	-	150244		NM_152509.1	GI:22749056		hypothetical protein LOC150244	648	FALSE
cg16313343	BRF1	0.000766555	-1.42767	transcription initiation factor IIIB isoform 1	2750082	3710402	TOP	2750082	TCACCAACCCTATAACAATTATAAACAACACCTACAAATATTTAAAAACA	3710402	TCACCGACCCTATAACGATTATAAACAACACCTACAAATATTTAAAAACG	14	TOP	T	Red	104838374	-	2972	BRF; hBRF; GTF3B; TAF3C; TAF3B2; TF3B90; TAFIII90; TFIIIB90; MGC105048;	NM_001519.2	GI:22035555	isoform 1 is encoded by transcript variant 1; TATA box binding protein (TBP)-associated factor; RNA polymerase III; GTF3B subunit 2; general transcription factor IIIB; 90kD subunit; TATA box binding protein (TBP)-associated factor; RNA polymerase III; subunit 2; TATA box binding protein (TBP)-associated factor 3C; TBP - associated factor; RNA polymerase III; 90kD; B - related factor 1; go_compone…	transcription initiation factor IIIB isoform 1	780	TRUE	14:104837473-104839456
cg20925954	DUSP5	0.000778521	-1.72261	dual specificity phosphatase 5	6660681	5670086	TOP	6660681	AAAACAAACACAATTCACCCATTCAACAAACATTTATTAAAAATCAACCA	5670086	AAAACAAACACAATTCACCCATTCAACAAACATTTATTAAAAATCAACCG	10	TOP	T	Red	112247615	+	1847	DUSP; HVH3;	NM_004419.3	GI:62865889	serine/threonine specific protein phosphatase; VH1-like phosphatase 3; go_component: nucleus; go_function: hydrolase activity; go_function: MAP kinase phosphatase activity; go_function: protein tyrosine phosphatase activity; go_function: protein tyrosine phosphatase activity; go_process: protein amino acid dephosphorylation; go_process: protein amino acid dephosphorylation	dual specificity phosphatase 5	985	FALSE
cg05593325	GALNT12	0.000778521	-1.50058	UDP-N-acetyl-alpha-D-galactosamine:polypeptide N-acetylgalactosaminyltransferase 12 (GalNAc-T12)	6020523	1740468	TOP	6020523	ACAATAAAATTCATAACACCCTACAAAATATATTCAACCAACACTTAACA	1740468	ACAATAAAATTCATAACACCCTACAAAATATATTCAACCAACACTTAACG	9	BOT	C	Grn	100609802	+	79695	FLJ21212; GalNAc-T10;	NM_024642.2	GI:22203764	UDP-N-acetyl-alpha-D-galactosamine:polypeptide N-acetylgalactosaminyltransferase 12(GalNAc-T12); UDP-GalNAc: polypeptide N-acetylgalactosaminyltransferase; go_component: Golgi stack; go_component: integral to membrane; go_function: sugar binding; go_function: calcium ion binding; go_function: manganese ion binding; go_function: transferase activity; transferring glycosyl groups; go_function: poly…	UDP-N-acetyl-alpha-D-galactosamine:polypeptide N-acetylgalactosaminyltransferase 12 (GalNAc-T12)	285	TRUE	9:100609494-100610687
cg17740399	IPF1	0.000781773	-1.52295	insulin promoter factor 1; homeodomain transcription factor	1030037	1690019	BOT	1030037	TTCCCTCTAAAATCAATACAAAACTATCAAAACAAACAAAAATAACACCA	1690019	TTCCCTCTAAAATCAATACGAAACTATCAAAACGAACAAAAATAACGCCG	13	TOP	A	Red	27392177	+	3651	IUF1; PDX1; IDX-1; MODY4; PDX-1; STF-1;	NM_000209.1	GI:4557672	Glucose sensitive factor is similar to homeodomain protein IPF-1; pancreatic-duodenal homeobox factor 1; insulin upstream factor 1; go_component: nucleus; go_function: transcription factor activity; go_function: specific RNA polymerase II transcription factor activity; go_process: development; go_process: organ morphogenesis; go_process: regulation of transcription; DNA-dependent; go_process: gen…	insulin promoter factor 1; homeodomain transcription factor	0	TRUE	13:27391843-27392974
cg10098541	PDIA5	0.000785036	1.32746	protein disulfide isomerase-associated 5	510296	7510296	BOT	510296	ATAAACAAAAACTTACTCTATACCTAAAACTTCAAAAACAATATCTCACA	7510296	ATAAACGAAAACTTACTCTATACCTAAAACTTCAAAAACAATATCTCACG	3	BOT	C	Grn	124268655	+	10954	PDIR; FLJ30401;	NM_006810.1	GI:5803120	for protein disulfide isomerase-related; go_component: endoplasmic reticulum; go_function: isomerase activity; go_function: electron transporter activity; go_function: electron transporter activity; go_function: protein disulfide isomerase activity; go_process: electron transport; go_process: protein folding; go_process: response to stress	protein disulfide isomerase-associated 5	315	TRUE	3:124268259-124269481
cg25234611	VWA1	0.000785036	-1.34879	von Willebrand factor A domain-related protein isoform 1	4230121	6380121	BOT	4230121	AACAATATCACCTAAAACACCTAAACCACCAACCTCAAATAAACAAAACA	6380121	AACGATATCGCCTAAAACACCTAAACCGCCAACCTCAAATAAACAAAACG	1	BOT	C	Grn	1360772	+	64856	WARP; VWA-1; FLJ22215; DKFZp761O051;	NM_022834.3	GI:40068484	isoform 1 is encoded by transcript variant 1; von Willebrand factor A domain-related protein	von Willebrand factor A domain-related protein isoform 1	438	TRUE	1:1360547-1361469
cg21269934	FLJ37478	0.000785036	1.37876	hypothetical protein LOC339983	4150292	1940711	TOP	4150292	TATCAAAAAAACTCTACTCCAACAACCCTCAAAATAATACTAAAAAATCA	1940711	TATCGAAAAAACTCTACTCCGACAACCCTCGAAATAATACTAAAAAATCG	4	BOT	C	Grn	2031385	+	339983	MGC117272;	NM_178557.2	GI:31341708	go_function: transferase activity; go_function: N-acetyltransferase activity	hypothetical protein LOC339983	1368	TRUE	4:2029497-2032981
cg06362985	RAB3IP	0.000785036	-1.30655	RAB3A interacting protein isoform alpha 1	4540491	7320491	TOP	4540491	TAAAATAATAAAATCTAAATTCTACAAAATTCCTCCCCTCCCATCTCCCA	7320491	TAAAATAATAAAATCTAAATTCTACAAAATTCCTCCCCTCCCATCTCCCG	12	BOT	C	Grn	68418909	+	117177	RABIN3; FLJ14660; FLJ22548; MGC71495;	NM_022456.2	GI:28274698	isoform alpha 1 is encoded by transcript variant alpha 1; SSX2 interacting protein; go_component: cytosol; go_component: nucleus; go_function: protein binding; go_function: protein binding; go_function: GTPase activator activity; go_process: protein transport	RAB3A interacting protein isoform alpha 1	434	TRUE	12:68418350-68419982
cg00634577	HIST1H4K	0.000785919	-1.01428	H4 histone family; member D	5570053	290068	TOP	5570053	TAATAATACCCTAAATATTATCACACAATACTTTACAATAACACTTAACA	290068	TAATAATACCCTAAATATTATCGCGCAATACTTTACGATAACGCTTAACG	6	BOT	C	Grn	27907284	-	8362	H4/d; H4FD; dJ160A22.1;	NM_003541.2	GI:15718726	synonyms: H4/d; H4FD; dJ160A22.1	H4 histone family; member D	45	TRUE	6:27906431-27907527
cg25218351	TRIM54	0.000790318	-1.59039	ring finger protein 30 isoform 1	1770634	1770427	BOT	1770634	CTCTTAAAATAACTCTACTTTCTCTCCTATCCCTTTAACAACTTATCTCA	1770427	CTCTTAAAATAACTCTACTTTCTCTCCTATCCCTTTAACAACTTATCTCG	2	BOT	T	Red	27359104	+	57159	MURF; RNF30; MURF-3;	NM_032546.2	GI:34878859	isoform 1 is encoded by transcript variant 1; muscle-specific RING-finger protein 3; ring finger protein 30; go_component: microtubule; go_component: ubiquitin ligase complex; go_function: zinc ion binding; go_function: metal ion binding; go_function: zinc ion binding; go_function: signal transducer activity; go_function: ubiquitin-protein ligase activity; go_process: protein ubiquitination; go_p…	ring finger protein 30 isoform 1	154	FALSE
cg25839227	ABI3	0.000791385	-1.48959	NESH protein	430452	430368	TOP	430452	TCACCAACATCTATATAAAAACAAAAACTTTAAATCTCTAAATTAACCCA	430368	TCGCCAACATCTATATAAAAACGAAAACTTTAAATCTCTAAATTAACCCG	17	TOP	T	Red	44642588	+	51225	NESH; SSH3BP3;	NM_016428.2	GI:29337288	new molecule containing SH3 domain; similar to e3B1; new molecule including SH3; go_component: cytoplasm; go_function: protein binding; go_process: cell motility	NESH protein	913	FALSE
cg06825142	DRD4	0.000791385	-1.42575	dopamine receptor D4	7100364	2190347	TOP	7100364	TCCCTACACAAAATTCCAAAATAAACAAATACTAAACTCACAATAAAACA	2190347	TCCCTACGCAAAATTCCAAAATAAACAAATACTAAACTCACGATAAAACG	11	BOT	C	Grn	627305	+	1815	D4DR;	NM_000797.2	GI:32483396	D(2C) dopamine receptor; seven transmembrane helix receptor; see also Acc#: L12398; go_component: membrane; go_component: membrane; go_component: plasma membrane; go_component: integral to membrane; go_component: integral to plasma membrane; go_function: receptor activity; go_function: dopamine receptor activity; go_function: dopamine receptor activity; go_function: dopamine receptor activity; go…	dopamine receptor D4	135	TRUE	11:626306-627963
cg17398595	SH3GL2	0.000829524	-2.58382	SH3-domain GRB2-like 2	4760600	1300600	BOT	4760600	AACTTATTCATTAACCCAAATAAAAAACCAATCTTTTTCAAACTACAACA	1300600	AACTTATTCATTAACCCAAATAAAAAACCAATCTTTTTCAAACTACGACG	9	TOP	C	Grn	17569194	+	6456	CNSA2; SH3P4; EEN-B1; SH3D2A; FLJ20276;	NM_003026.1	GI:4506930	bA335L15.1 (SH3-domain GRB2-like 2); Endophilin A1 BAR domain; go_component: cytoplasm; go_function: lipid binding; go_function: transferase activity; go_function: acyltransferase activity; go_function: protein self binding; go_process: signal transduction; go_process: central nervous system development	SH3-domain GRB2-like 2	469	TRUE	9:17568653-17569949
cg00767581	HOXD4	0.000853139	1.19674	homeobox D4	4250475	2340328	BOT	4250475	TCACACTTTAATCTCTAACTATTCCAAAAAAACATAAAATTTTTACATCA	2340328	TCGCACTTTAATCTCTAACTATTCCGAAAAAACGTAAAATTTTTACATCG	2	BOT	A	Red	176724359	+	3233	HOX4; HOX4B; HHO.C13; HOX-5.1; Hox-4.2;	NM_014621.2	GI:23397671	homeobox protein Hox-D4; Hox-4.2; mouse; homolog of homeo box X; homeo box D4; go_component: nucleus; go_function: transcription factor activity; go_process: development; go_process: regulation of transcription; DNA-dependent	homeobox D4	988	TRUE	2:176723073-176723586
cg05517711	ST6GALNAC6	0.000853139	-1.76151	ST6 (alpha-N-acetyl-neuraminyl-2;3-beta-galactosyl-1; 3)-N-acetylgalactosaminide alpha-2;6-sialyltransferase 6	7400524	5080593	TOP	7400524	TAAAATATTCCTTCTTATAATTACCAAAACATCCATAACATCACTCTACA	5080593	TAAAATATTCCTTCTTATAATTACCAAAACATCCATAACATCACTCTACG	9	BOT	T	Red	129701692	-	30815	SIAT7F; ST6GALNACVI; RP11-203J24.3;	NM_013443.3	GI:34147672	CMP-NeuAC:(beta)-N-acetylgalactosaminide (alpha)2;6-sialyltransferase member VI; sialytransferase 7 ((alpha-N-acetylneuraminyl 2;3-betagalactosyl-1;3)-N-acetyl galactosaminide alpha-2;6-sialytransferase) F; go_component: membrane; go_component: Golgi apparatus; go_component: plasma membrane; go_component: integral to membrane; go_function: sialyltransferase activity; go_function: sialyltransferas…	ST6 (alpha-N-acetyl-neuraminyl-2;3-beta-galactosyl-1; 3)-N-acetylgalactosaminide alpha-2;6-sialyltransferase 6	580	TRUE	9:129702258-129702529
cg19283196	SLC10A4	0.000853139	-1.29665	solute carrier family 10 (sodium/bile acid cotransporter family); member 4	730541	5820463	TOP	730541	ACCAAAAACAATTTTTTCCTACTCTAATCCTTTATCAAATCTTTATTCCA	5820463	ACCAAAAACGATTTTTTCCTACTCTAATCCTTTATCAAATCTTTATTCCG	4	BOT	C	Grn	48180206	+	201780	MGC29802;	NM_152679.2	GI:34328082	bile acid transporter SLC10A4; go_component: membrane; go_function: bile acid:sodium symporter activity; go_process: sodium ion transport	solute carrier family 10 (sodium/bile acid cotransporter family); member 4	216	TRUE	4:48179835-48181422
cg21450627	PSD4	0.000863443	1.01199	pleckstrin and Sec7 domain containing 4	6330056	4540408	TOP	6330056	TTAAAATACAAAACCTATAACTATATAAACCAAAAAACCTCCATTCCCCA	4540408	TTAAAATACAAAACCTATAACTATATAAACCAAAAAACCTCCATTCCCCG	2	TOP	T	Red	113648031	+	23550	TIC; EFA6B;	NM_012455.2	GI:56788369	SEC7 homolog; ADP-ribosylation factor guanine nucleotide-exchange factor 6; go_function: guanyl-nucleotide exchange factor activity	pleckstrin and Sec7 domain containing 4	720	FALSE
cg03663715	FOXD1	0.000866617	-1.39144	forkhead box D1	5490504	3710110	BOT	5490504	CCCAACTAAAAAACTCCTACAAACTATCAAAAAATCAAACCAAAATATCA	3710110	CCCGACTAAAAAACTCCTACAAACTATCGAAAAATCAAACCAAAATATCG	5	BOT	C	Grn	72780356	-	2297	FKHL8; FREAC4;	NM_004472.1	GI:4758391	forkhead-related activator 4; Forkhead; drosophila; homolog-like 8; forkhead (Drosophila)-like 8; go_component: nucleus; go_function: transcription factor activity; go_process: transcription; go_process: regulation of transcription; DNA-dependent	forkhead box D1	304	TRUE	5:72778217-72780764
cg22721827	NTN2L	0.000870584	-1.39131	netrin 2-like	2760634	4230255	BOT	2760634	TCTTTACTACTCCTAAAACTATACCACATACTAAACAAAAATCTAAATCA	4230255	TCTTTACTACTCCTAAAACTATACCACGTACTAAACGAAAATCTAAATCG	16	BOT	C	Grn	2461501	+	4917		NM_006181.1	GI:5453809	Netrin-2; chicken; homolog of; like; netrin 2 (chicken)-like; go_component: extracellular matrix (sensu Metazoa); go_function: structural molecule activity; go_process: axon guidance	netrin 2-like	542	FALSE
cg07685786	S100B	0.000870584	1.16374	S100 calcium-binding protein; beta	630110	2630110	BOT	630110	ATAAAAAATCACAAACTCTCAAAATTAAACAATACCTTAAAAATATCCCA	2630110	ATAAAAAATCACAAACTCTCAAAATTAAACGATACCTTAAAAATATCCCG	21	TOP	T	Red	46849424	-	6285	NEF; S100;	NM_006272.1	GI:5454033	S100 beta; S100 calcium-binding protein; beta (neural); S-100 calcium-binding protein; beta chain; go_component: nucleus; go_component: cytoplasm; go_component: extracellular region; go_function: zinc ion binding; go_function: S100 alpha binding; go_function: calcium ion binding; go_function: tau protein binding; go_function: S100 beta binding; go_function: calcium ion binding; go_function: kinas…	S100 calcium-binding protein; beta	695	FALSE
cg14176836	ITGAL	0.000874575	-1.23571	integrin alpha L precursor	5050026	2030364	TOP	5050026	CTACATCACTATAATAACCATAACACTACTATCTAAATTCTTTTTCTTCA	2030364	CTACATCACTATAATAACCATAACGCTACTATCTAAATTCTTTTTCTTCG	16	BOT	A	Red	30391572	+	3683	CD11A; LFA-1; LFA1A;	NM_002209.1	GI:4504756	antigen CD11A (p180); lymphocyte function-associated antigen 1; alpha polypeptide; LFA-1 alpha; integrin gene promoter; go_component: membrane; go_component: integrin complex; go_component: integral to membrane; go_component: integrin complex; go_function: protein binding; go_function: receptor activity; go_function: calcium ion binding; go_function: magnesium ion binding; go_process: cell adhesi…	integrin alpha L precursor	147	FALSE
cg17006282	RPL36	0.000875056	1.83918	ribosomal protein L36	4220470	870121	TOP	4220470	ATAATAATACCAAACTATATAAACTATTAAAACACCCATTAAACCAAACA	870121	ATAATAATACCAAACTATATAAACTATTAAAACGCCCATTAAACCGAACG	19	TOP	C	Grn	5641306	+	25873	DKFZP566B023;	NM_015414.2	GI:16117793	60S ribosomal protein L36; go_component: ribosome; go_component: cytosolic large ribosomal subunit (sensu Eukaryota); go_function: structural constituent of ribosome; go_process: protein biosynthesis	ribosomal protein L36	363	TRUE	19:5640498-5643279
cg00448720	MGC48915	0.000878867	-1.98432	hypothetical protein LOC338872	580592	2060224	TOP	580592	ACAATACAACCATTTATTCAATACCAATAATCATAAACTCACTTTCCTCA	2060224	GCGATACAACCATTTATTCAATACCAATAATCATAAACTCACTTTCCTCG	13	TOP	T	Red	23781716	+	338872		NM_178540.3	GI:65301114	go_component: cytoplasm; go_function: protein binding; go_process: cell adhesion; go_process: phosphate transport	hypothetical protein LOC338872	702	TRUE	13:23780072-23781046
cg26344532	IPF1	0.000890381	-1.73735	insulin promoter factor 1; homeodomain transcription factor	2190544	3930220	TOP	2190544	AAATTCCCTCTAAAATCAATACAAAACTATCAAAACAAACAAAAATAACA	3930220	AAATTCCCTCTAAAATCAATACGAAACTATCAAAACGAACAAAAATAACG	13	BOT	C	Grn	27392177	+	3651	IUF1; PDX1; IDX-1; MODY4; PDX-1; STF-1;	NM_000209.1	GI:4557672	Glucose sensitive factor is similar to homeodomain protein IPF-1; pancreatic-duodenal homeobox factor 1; insulin upstream factor 1; go_component: nucleus; go_function: transcription factor activity; go_function: specific RNA polymerase II transcription factor activity; go_process: development; go_process: organ morphogenesis; go_process: regulation of transcription; DNA-dependent; go_process: gen…	insulin promoter factor 1; homeodomain transcription factor	3	TRUE	13:27391843-27392974
cg03667047	KL	0.000893466	-1.5325	klotho isoform a	160373	160224	BOT	160373	AAAAACTTCACCATACACTAAAAAAAATTCCCCCTTAAATAAAATACTCA	160224	AAAAACTTCGCCGTACGCTAAAAAAAATTCCCCCTTAAATAAAATACTCG	13	BOT	C	Grn	32488571	+	9365		NM_004795.2	GI:24497613	isoform a is encoded by transcript variant 1; go_component: membrane; go_component: integral to membrane; go_function: hormone activity; go_function: vitamin D binding; go_function: glucosidase activity; go_function: beta-glucuronidase activity; go_process: carbohydrate metabolism	klotho isoform a	609	TRUE	13:32487803-32489516
cg24116028	LYPD4	0.000893466	0.931863	LY6/PLAUR domain containing 4	870601	3440324	BOT	870601	TATATCAATTATAATTTTCCTAATCTCTAATTTTCCTTTTCTCTCAAACA	3440324	TATATCGATTATAATTTTCCTAATCTCTAATTTTCCTTTTCTCTCGAACG	19	BOT	C	Grn	47040348	-	147719	MGC42718;	NM_173506.3	GI:40255169	synonym: MGC42718	LY6/PLAUR domain containing 4	57	TRUE	19:47039969-47041322
cg17277939	MGC13168	0.000904407	-1.03265	hypothetical protein LOC84821	6650273	5310575	BOT	6650273	AAAACACCTCTTCAAAAAAACCCAAAATTTAAAAATTCTCTTTCCTATCA	5310575	AAAACACCTCTTCGAAAAAACCCGAAATTTAAAAATTCTCTTTCCTATCG	12	BOT	A	Red	68379380	-	84821		NM_032735.1	GI:14249355		hypothetical protein LOC84821	105	TRUE	12:68379242-68379452
cg21716693	CPNE5	0.000923386	-1.46653	copine V	7200288	2900091	BOT	7200288	AAACACAAACTTTCTAAAATATAACCCCAACCTAACTTCCTATTCTACCA	2900091	AAACGCAAACTTTCTAAAATATAACCCCAACCTAACTTCCTATTCTACCG	6	TOP	T	Red	36915198	-	57699	CPN5; COPN5; KIAA1599; DKFZp666C234;	NM_020939.1	GI:25141322	synonyms: CPN5; COPN5; KIAA1599; DKFZp666C234	copine V	338	TRUE	6:36914773-36916564
cg01671575	PGBD5	0.000923386	-1.46894	piggyBac transposable element derived 5	270112	6280477	BOT	270112	CATCCAACTCATACATTTAAAATAAACACTAACCATCATTATAAATACCA	6280477	CATCCGACTCATACATTTAAAATAAACACTAACCATCATTATAAATACCG	1	TOP	T	Red	228579990	-	79605	FLJ11413; DKFZp761A0620;	NM_024554.2	GI:25777747	synonyms: FLJ11413; DKFZp761A0620	piggyBac transposable element derived 5	199	FALSE
cg03972838	FLJ20232	0.000923386	1.49508	hypothetical protein LOC54471	3840239	3400577	TOP	3840239	ATTTATCCATTTACTTCTCTATCTCTCACTAAATTTAAAAACAAAAACCA	3400577	ATTTATCCATTTACTTCTCTATCTCTCACTAAATTTAAAAACGAAAACCG	22	TOP	T	Red	38228230	+	54471	HSU79252; dJ1104E15.3;	NM_019008.4	GI:42766427	dJ1104E15.3 (HYPOTHETICAL 17.7 KD PROTEIN); go_component: cellular_component unknown; go_function: molecular_function unknown; go_process: biological_process unknown	hypothetical protein LOC54471	704	TRUE	22:38227522-38227753
cg25527547	PLOD3	0.000938439	1.63891	procollagen-lysine; 2-oxoglutarate 5-dioxygenase 3 precursor	6450497	1400692	TOP	6450497	TAAACAATATATATAATACCTTTCAAAATATAACCTTTCCCCAACCTTCA	1400692	TAAACAATATATATAATACCTTTCAAAATATAACCTTTCCCCAACCTTCG	7	TOP	A	Red	100647731	-	8985	LH3;	NM_001084.4	GI:62739167	lysyl hydroxylase 3; lysine hydroxylase 3; go_component: membrane; go_component: endoplasmic reticulum; go_function: iron ion binding; go_function: metal ion binding; go_function: protein binding; go_function: L-ascorbic acid binding; go_function: oxidoreductase activity; go_function: procollagen-lysine 5-dioxygenase activity; go_function: oxidoreductase activity; acting on single donors with inc…	procollagen-lysine; 2-oxoglutarate 5-dioxygenase 3 precursor	1289	FALSE
cg23273897	MME	0.000947625	-1.1645	membrane metallo-endopeptidase	4150112	6590706	BOT	4150112	TTTCCTTAATCAAAATACTCTCATATCAAAATCTAAACTAAAACTCTCCA	6590706	TTTCCTTAATCGAAATACTCTCATATCAAAATCTAAACTAAAACTCTCCG	3	BOT	C	Grn	156280153	+	4311	NEP; CD10; CALLA; MGC126681; MGC126707;	NM_007287.1	GI:6042199	neprilysin; go_component: plasma membrane; go_component: integral to plasma membrane; go_function: zinc ion binding; go_function: metal ion binding; go_function: neprilysin activity; go_function: metallopeptidase activity; go_process: proteolysis; go_process: cell-cell signaling	membrane metallo-endopeptidase	598	FALSE
cg20451680	ESM1	0.000947625	-1.92211	endothelial cell-specific molecule 1 precursor	2370121	6550017	TOP	2370121	AAACAACCACCAAATATACAAACACAAAAAACATAATCAACAACAAAACA	6550017	AAACGACCACCAAATATACAAACACGAAAAACGTAATCAACAACAAAACG	5	BOT	C	Grn	54317167	-	11082		NM_007036.2	GI:13259505	go_component: extracellular region; go_function: protein binding; go_function: growth factor activity; go_function: insulin-like growth factor binding; go_process: regulation of cell growth	endothelial cell-specific molecule 1 precursor	74	TRUE	5:54316863-54317280
cg26220985	DPT	0.000948892	-1.31081	dermatopontin precursor	4200377	1820377	TOP	4200377	ACCCATCATCACTATAATCATAATACTACTAATATAAATATCCATAATCA	1820377	ACCCATCATCGCTATAATCATAATACTACTAATATAAATATCCATAATCG	1	BOT	C	Grn	166965052	-	1805	TRAMP;	NM_001937.3	GI:32307171	tyrosine-rich acidic matrix protein; go_component: extracellular matrix (sensu Metazoa); go_function: protein binding; go_process: cell adhesion	dermatopontin precursor	79	FALSE
cg10234985	IZUMO1	0.000962196	-1.67919	sperm-specific protein Izumo	7380673	6480717	BOT	7380673	CTTAATTCCCAATTTATAACCTCTAACACTAAAATTCATTAAAAAACCCA	6480717	CTTAATTCCCGATTTATAACCTCTAACACTAAAATTCATTAAAAAACCCG	19	TOP	A	Red	53941978	-	284359	IZUMO; MGC34799;	NM_182575.1	GI:32698979	synonyms: IZUMO; MGC34799	sperm-specific protein Izumo	234	TRUE	19:53941454-53942092
cg06521852	HRIHFB2122	0.000962196	-1.24522	Tara-like protein isoform 2	4570376	3990446	BOT	4570376	TAAACACCAAAAAATACCTTACTTAAAATAACACTAAACTAAAATCCCCA	3990446	TAAACACCGAAAAATACCTTACTTAAAATAACACTAAACTAAAATCCCCG	22	TOP	T	Red	36472193	+	11078	KIAA1662; dJ37E16.4;	NM_138632.1	GI:20336762	isoform 2 is encoded by transcript variant 2; go_component: nucleus; go_component: actin cytoskeleton; go_function: actin binding; go_function: GTP-Rho binding; go_function: myosin II binding; go_process: actin modification; go_process: barbed-end actin filament capping	Tara-like protein isoform 2	828	TRUE	22:36471324-36473042
cg05982504	IGFALS	0.000962196	-1.45332	insulin-like growth factor binding protein; acid labile subunit	7100347	2190368	TOP	7100347	CTACTAAATAAACAAATCATAAATCTTTCTAAATATAAACTTTCTCCCCA	2190368	CTACTAAATAAACGAATCGTAAATCTTTCTAAATATAAACTTTCTCCCCG	16	TOP	T	Red	1783710	-	3483	ALS;	NM_004970.1	GI:4826771	INSULIN-LIKE GROWTH FACTOR BINDING PROTEIN COMPLEX ACID LABILE CHAIN PRECURSOR; go_component: soluble fraction; go_component: extracellular space; go_function: protein binding; go_function: insulin-like growth factor binding; go_process: cell adhesion; go_process: signal transduction	insulin-like growth factor binding protein; acid labile subunit	1253	TRUE	16:1784796-1785119
cg13163729	SIX3	0.000962196	-1.31516	sine oculis homeobox homolog 3	2350484	4210278	BOT	2350484	AAATAAACAACTAAAACATAAACAACTCTTCCAAAAAAACCCTAAAACCA	4210278	AAATAAACAACTAAAACATAAACAACTCTTCCGAAAAAACCCTAAAACCG	2	BOT	C	Grn	45022365	+	6496	HPE2;	NM_005413.1	GI:4885596	holoprosencephaly 2; alobar or semilobar; human homeobox protein SIX3 (NP_005404); go_component: nucleus; go_function: transcription factor activity; go_process: development; go_process: brain development; go_process: visual perception; go_process: regulation of transcription; DNA-dependent	sine oculis homeobox homolog 3	586	TRUE	2:45022104-45024317
cg10316764	TAOK2	0.00097266	-1.20252	TAO kinase 2 isoform 1	3930021	4590138	TOP	3930021	ACTATAACATAAATACACTATAACCTTAACAAATCTTACAACCTACAACA	4590138	ACTATAACATAAATACACTATAACCTTAACAAATCTTACAACCTACAACG	16	BOT	C	Grn	29892723	+	9344	PSK; PSK1; TAO1; TAO2; MAP3K17; KIAA0881;	NM_004783.2	GI:45505128	isoform 1 is encoded by transcript variant 1; thousand and one amino acid protein kinase; prostate derived STE20-like kinase PSK; go_component: cytoplasmic membrane-bound vesicle; go_function: ATP binding; go_function: nucleotide binding; go_function: transferase activity; go_function: protein kinase activity; go_function: protein-tyrosine kinase activity; go_function: protein serine/threonine ki…	TAO kinase 2 isoform 1	557	TRUE	16:29892075-29893396
cg11037148	HIST1H4J	0.000985069	-1.07549	H4 histone family; member E	1580470	1770630	BOT	1580470	TAATAATACCCTAAATATTATCACACAATACTTTACAATAACACTTAACA	1770630	TAATAATACCCTAAATATTATCGCGCAATACTTTACGATAACGCTTAACG	6	BOT	C	Grn	27899882	+	8363	H4/e; H4FE; dJ160A22.2;	NM_021968.3	GI:16306592	synonyms: H4/e; H4FE; dJ160A22.2	H4 histone family; member E	44	TRUE	6:27899638-27900367
cg09059945	MEST	0.00103184	-2.51443	mesoderm specific transcript isoform b	3940040	3450735	BOT	3940040	TATTATCAAAACCACAACCTACCATTTCATACCCTTTACAATAAATAACA	3450735	TATTATCGAAACCACGACCTACCATTTCATACCCTTTACAATAAATAACG	7	TOP	C	Grn	129913282	+	4232	PEG1; MGC8703; MGC111102; DKFZp686L18234;	NM_177524.1	GI:29294634	isoform b is encoded by transcript variant 2; paternally expressed gene 1; go_function: catalytic activity; go_function: hydrolase activity; go_process: mesoderm development	mesoderm specific transcript isoform b	28	TRUE	7:129912883-129914215
cg20981893	HSD11B2	0.00103184	-1.32489	hydroxysteroid (11-beta) dehydrogenase 2	5080201	7000243	BOT	5080201	CACCTTAACTATACCCATAAAAAATCAATCCTATTAAATATCCAATCCCA	7000243	CGCCTTAACTATACCCATAAAAAATCAATCCTATTAAATATCCAATCCCG	16	BOT	C	Grn	66022537	+	3291	AME; AME1; HSD2; HSD11K;	NM_000196.2	GI:31542940	go_component: microsome; go_component: endoplasmic reticulum; go_function: oxidoreductase activity; go_process: metabolism; go_process: cell-cell signaling; go_process: glucocorticoid biosynthesis	hydroxysteroid (11-beta) dehydrogenase 2	425	TRUE	16:66021800-66023132
cg14450605	NCOA4	0.00103715	-1.01118	nuclear receptor coactivator 4	270711	840092	TOP	270711	TATCACTTACCAAACAACTAATAAATCAATAACCTAACCTATAAAATACA	840092	TATCGCTTACCGAACAACTAATAAATCGATAACCTAACCTATAAAATACG	10	BOT	T	Red	51242373	+	8031	RFG; ELE1; PTC3; ARA70; DKFZp762E1112;	NM_005437.1	GI:14149616	RET-activating gene ELE1; go_component: nucleus; go_function: receptor activity; go_function: androgen receptor binding; go_function: transcription coactivator activity; go_process: transcription; go_process: male gonad development; go_process: androgen receptor signaling pathway; go_process: positive regulation of transcription; DNA-dependent; go_process: transmembrane receptor protein tyrosine …	nuclear receptor coactivator 4	129	TRUE	10:51242171-51242786
cg03991512	LDHD	0.00103772	-1.26651	D-lactate dehydrogenase isoform 1 precursor	3060594	2850717	BOT	3060594	ATAAACCCAATACCCTTTTACCCAAAATCAAATCACTTAATACTAAAACA	2850717	ATAAACCCAATACCCTTTTACCCAAAATCAAATCACTTAATACTAAAACG	16	TOP	T	Red	73708166	-	197257	MGC57726;	NM_153486.2	GI:37595753	isoform 1 precursor is encoded by transcript variant 1; D-lactate dehydrogenase; go_component: mitochondrion; go_function: protein binding; go_function: D-lactate dehydrogenase activity; go_process: ATP biosynthesis; go_process: electron transport	D-lactate dehydrogenase isoform 1 precursor	209	FALSE
cg13269964	CD300LG	0.00103908	1.27898	triggering receptor expressed on myeloid cells 4	6840725	1510450	TOP	6840725	TAAAAACAACAAACAACCCCATAACAAAACCAAAAACCACATTCTAAACA	1510450	TAAAAACAACAAACAACCCCATAACAAAACCAAAAACCGCATTCTAAACG	17	TOP	C	Grn	39280070	+	146894	CLM9; TREM4;	NM_145273.2	GI:37059758	go_function: receptor activity	triggering receptor expressed on myeloid cells 4	33	TRUE	17:39279738-39280139
cg02876062	FAM107B	0.00103908	1.75404	hypothetical protein LOC83641	2060577	6560154	TOP	2060577	TCCTTACCCCATTTAAACTTTACAATAATTCACTACAAATCATATCCACA	6560154	TCCTTACCCCGTTTAAACTTTACAATAATTCACTACAAATCATATCCACG	10	TOP	T	Red	14856902	-	83641	C10orf45; FLJ45505; MGC11034; MGC90261;	NM_031453.2	GI:40254981	synonyms: C10orf45; FLJ45505; MGC11034; MGC90261	hypothetical protein LOC83641	242	TRUE	10:14856124-14856711
cg06200697	CTNND1	0.00105341	-1.67497	catenin (cadherin-associated protein); delta 1	4850377	3460192	TOP	4850377	TCAACATATAATAATCCTATTTTTAAAATTTCTCTCTCCTTTCTTTCCCA	3460192	TCAACATATAATAATCCTATTTTTAAAATTTCTCTCTCCTTTCTTTCCCG	11	TOP	T	Red	57285845	+	1500	CAS; CTNND; P120CAS; P120CTN; KIAA0384;	NM_001331.1	GI:10835009	go_component: nucleus; go_component: cytoskeleton; go_component: cytoplasm; go_function: protein binding; go_function: structural molecule activity; go_process: transcription; go_process: cell-cell adhesion; go_process: Wnt receptor signaling pathway; go_process: regulation of transcription; DNA-dependent	catenin (cadherin-associated protein); delta 1	431	FALSE
cg23495733	CPNE8	0.00105453	-2.01037	copine VIII	4540747	7320689	BOT	4540747	TTAAAAAACACTCAAAATACCACAAAACTTTACACAAACAAAAAATTACA	7320689	TTAAAAAACGCTCGAAATACCACGAAACTTTACGCAAACAAAAAATTACG	12	BOT	C	Grn	37585687	-	144402		NM_153634.2	GI:38683845		copine VIII	288	TRUE	12:37585034-37587123
cg25593948	TFAP2B	0.00106202	-1.29989	transcription factor AP-2 beta (activating enhancer binding protein 2 beta)	6520619	1170703	BOT	6520619	AAACTCTAAAATACATCTAAAAATATCAACTCACCTCATAAATATCTTCA	1170703	AAACTCTAAAATACATCTAAAAATATCGACTCACCTCATAAATATCTTCG	6	BOT	T	Red	50894542	+	7021	CHAR; AP-2B; AP2-B;	NM_003221.2	GI:31377807	transcription factor AP-2 beta (activating enhancer-binding protein 2 beta); Char syndrome (patent ductus arteriosus with facial dysmorphism and abnormal fifth digits); go_component: nucleus; go_function: transcription factor activity; go_function: transcription coactivator activity; go_process: transcription; go_process: nervous system development; go_process: regulation of transcription from RN…	transcription factor AP-2 beta (activating enhancer binding protein 2 beta)	87	FALSE
cg24340926	RAB33A	0.00106644	1.33561	Ras-related protein Rab-33A	4780647	1580398	TOP	4780647	TACAACAACCAATAAAAACCACTCTCCTAAACATTCAAAAAATAAATACA	1580398	TACGACAACCAATAAAAACCGCTCTCCTAAACATTCAAAAAATAAATACG	X	BOT	C	Grn	129133454	+	9363	RabS10; MGC1488;	NM_004794.2	GI:34485717	Small GTP-binding protein S10; go_function: GTP binding; go_function: nucleotide binding; go_function: GTPase activity; go_process: intracellular protein transport; go_process: small GTPase mediated signal transduction	Ras-related protein Rab-33A	737	TRUE	X:129132596-129134255
cg01485797	RPLP2	0.00107417	1.31754	ribosomal protein P2	6480397	7050162	TOP	6480397	AACTCACTAATATTAAACTTCCAAAACTTATTAATCACAATTTTACCTCA	7050162	AACTCACTAATATTAAACTTCCAAAACTTATTAATCACGATTTTACCTCG	11	TOP	T	Red	799965	+	6181	P2; RPP2; MGC71408; D11S2243E;	NM_001004.2	GI:16905512	60S acidic ribosomal protein P2; acidic ribosomal phosphoprotein P2; go_component: ribosome; go_component: cytosolic large ribosomal subunit (sensu Eukaryota); go_function: RNA binding; go_function: structural constituent of ribosome; go_process: protein biosynthesis; go_process: translational elongation	ribosomal protein P2	855	TRUE	11:799094-800873
cg25041439	HYLS1	0.00109089	-0.960314	hypothetical protein LOC219844	1010017	6280706	BOT	1010017	AAACTATACTTTCAAAAATCACCAATAATCTTAATAATCAACTCCAATCA	6280706	AAACTATACTTTCAAAAATCACCAATAATCTTAATAATCAACTCCAATCG	11	BOT	T	Red	125258719	+	219844	FLJ32915;	NM_145014.1	GI:21450730	synonym: FLJ32915	hypothetical protein LOC219844	399	FALSE
cg19988449	BNC1	0.00111726	-1.19407	basonuclin 1	3930136	1190592	TOP	3930136	TTTTCTTTTACCTCAAAATTTATAAAACAACTAATATTTCACACTAACCA	1190592	TTTTCTTTTACCTCAAAATTTATAAAACAACTAATATTTCACACTAACCG	15	TOP	T	Red	81744472	-	646	BNC; BSN1; HsT19447;	NM_001717.2	GI:19743791	zinc finger protein basonuclin; go_component: nucleus; go_function: zinc ion binding; go_function: metal ion binding; go_function: transcription factor activity; go_process: transcription; go_process: epidermis development; go_process: regulation of transcription; DNA-dependent; go_process: positive regulation of cell proliferation	basonuclin 1	660	TRUE	15:81742719-81745331
cg14500718	TMEM79	0.00115368	1.61703	hypothetical protein LOC84283	2120600	3180291	BOT	2120600	ACCAAAATATAACCAAAACTCTAAAAATCATCTTCTCATACAAATATCCA	3180291	GCCAAAATATAACCAAAACTCTAAAAATCGTCTTCTCATACAAATATCCG	1	TOP	T	Red	154519363	+	84283	FLJ16057; FLJ32254; MGC13102;	NM_032323.1	GI:14150097	synonyms: FLJ16057; FLJ32254; MGC13102	hypothetical protein LOC84283	1283	FALSE
cg13663218	TRHDE	0.00115368	1.60259	thyrotropin-releasing hormone degrading enzyme	4730647	3830739	TOP	4730647	ACAATAAACATCAAATTATAATACAACAACTTCAAATAACCCAACAAACA	3830739	ACGATAAACATCAAATTATAATACAACGACTTCAAATAACCCGACAAACG	12	TOP	C	Grn	70952730	+	29953	PAP-II; PGPEP2; TRH-DE;	NM_013381.1	GI:7019560	pyroglutamyl-peptidase II; thyrotropin-releasing hormone degrading ectoenzyme; go_component: integral to plasma membrane; go_function: zinc ion binding; go_function: metal ion binding; go_function: aminopeptidase activity; go_function: pyroglutamyl-peptidase II activity; go_function: membrane alanyl aminopeptidase activity; go_process: proteolysis; go_process: cell-cell signaling; go_process: sig…	thyrotropin-releasing hormone degrading enzyme	513	TRUE	12:70951587-70954434
cg19594666	LEP	0.00115657	-1.58302	leptin precursor	1580168	1450414	TOP	1580168	AAAACAAAAACTAACACTAAAAATACACCAAAACCTACAAAACAATTACA	1450414	GAAACGAAAACTAACGCTAAAAATACGCCGAAACCTACGAAACAATTACG	7	TOP	C	Grn	127668567	+	3952	OB; OBS;	NM_000230.1	GI:4557714	leptin (murine obesity homolog); obesity (murine homolog; leptin); go_component: extracellular space; go_function: hormone activity; go_process: cell-cell signaling; go_process: signal transduction; go_process: energy reserve metabolism	leptin precursor	51	TRUE	7:127667928-127668724
cg08999352	CDK9	0.00115657	-1.46034	cyclin-dependent kinase 9	7150309	7150538	TOP	7150309	AACAACTACCATTTTCTCAACACTCTTATATACTCAAAAAATACTAAACA	7150538	AACAACTACCATTTTCTCAACACTCTTATATACTCAAAAAATACTAAACG	9	TOP	T	Red	129588152	+	1025	TAK; C-2k; CDC2L4; PITALRE;	NM_001261.2	GI:17017983	CDC2-related kinase; serine/threonine protein kinase PITALRE; cell division protein kinase 9; go_component: nucleus; go_component: transcription elongation factor complex; go_function: ATP binding; go_function: nucleotide binding; go_function: protein binding; go_function: protein binding; go_function: transferase activity; go_function: protein-tyrosine kinase activity; go_function: cyclin-depend…	cyclin-dependent kinase 9	1121	TRUE	9:129586837-129589076
cg26986236	GPI	0.00117682	1.23842	glucose phosphate isomerase	4280687	3520564	TOP	4280687	CACACATCATCTATTATACTTACTTATTTAACACATATATATCCACAACA	3520564	CACACATCATCTATTATACTTACTTATTTAACACATATATATCCACAACG	19	BOT	C	Grn	39547909	+	2821	AMF; NLK; PGI; PHI; GNPI; SA-36;	NM_000175.2	GI:18201904	neuroleukin; glucose-6-phosphate isomerase; autocrine motility factor; sperm antigen-36; phosphoglucose isomerase; phosphohexose isomerase; phosphohexomutase; hexosephosphate isomerase; hexose monophosphate isomerase; phosphosaccharomutase; oxoisomerase; go_component: extracellular space; go_function: cytokine activity; go_function: isomerase activity; go_function: growth factor activity; go_func…	glucose phosphate isomerase	354	TRUE	19:39547487-39548830
cg00853068	FMNL1	0.00117834	-1.53816	formin-like 1	4010672	2510608	TOP	4010672	AATTAATCAAAATAAAACAAATAACAAAAATCTCCACTAACCTACATCCA	2510608	GATTAATCGAAATAAAACAAATAACGAAAATCTCCACTAACCTACGTCCG	17	BOT	C	Grn	40655075	+	752	FMNL; FHOD4; KW-13; C17orf1; MGC1894; C17orf1B; MGC21878;	NM_005892.3	GI:33356147	formin-like; leukocyte formin; CLL-associated antigen KW-13; go_component: cellular component unknown; go_function: actin binding; go_function: Rho GTPase binding; go_process: cell organization and biogenesis; go_process: actin cytoskeleton organization and biogenesis	formin-like 1	700	TRUE	17:40654323-40655671
cg10431340	MPZ	0.00118258	-0.901917	myelin protein zero	2450291	2370246	BOT	2450291	TAAATTACATAAAAAAATAAACTCAAACACCTAAATTTAATTCCCACTCA	2370246	TAAATTACATAAAAAAATAAACTCAAACACCTAAATTTAATTCCCACTCG	1	BOT	T	Red	159546368	-	4359	P0; CHM; DSS; MPP; CMT1; CMT1B; CMT2I; CMT2J; CMT4E; CMTDI3; HMSNIB;	NM_000530.3	GI:39725669	go_component: membrane; go_component: plasma membrane; go_component: integral to plasma membrane; go_function: structural molecule activity; go_process: nerve ensheathment; go_process: homophilic cell adhesion; go_process: mechanosensory behavior; go_process: synaptic transmission; go_process: peripheral nervous system development	myelin protein zero	636	FALSE
cg00564163	STEAP4	0.00118258	-1.18748	tumor necrosis factor; alpha-induced protein 9	2970554	6020554	TOP	2970554	AAATCACAAAACAACCTCAAATAACTTTCCTCTAAAATAATACCAAAACA	6020554	AAATCGCGAAACAACCTCAAATAACTTTCCTCTAAAATAATACCGAAACG	7	BOT	C	Grn	87774142	-	79689	TIARP; STAMP2; TNFAIP9; FLJ23153; DKFZp666D049;	NM_024636.1	GI:13375867	tumor necrosis-alpha-induced adipose-related protein; six transmembrane prostate protein 2; go_component: plasma membrane; go_component: integral to membrane; go_component: integral to plasma membrane; go_process: electron transport; go_process: fat cell differentiation	tumor necrosis factor; alpha-induced protein 9	227	TRUE	7:87773887-87774392
cg25115460	TP73	0.00118258	-1.30843	tumor protein p73	4610521	1110154	BOT	4610521	CTCAAAAAAAACCCTAATAAATTTAATTATAAAACCAACACTAACCAACA	1110154	CTCGAAAAAAACCCTAATAAATTTAATTATAAAACCGACGCTAACCGACG	1	TOP	T	Red	NA	+	7161	P73;	NT_004321.17		p53-related protein; go_component: nucleus; go_function: zinc ion binding; go_function: metal ion binding; go_function: protein binding; go_function: protein binding; go_function: protein binding; go_function: transcription factor activity; go_process: apoptosis; go_process: cell cycle; go_process: transcription; go_process: mismatch repair; go_process: regulation of transcription; DNA-dependent;…	tumor protein p73	NA	TRUE	1:3596889-3597535
cg10667970	FBXO6	0.00118616	-1.66857	F-box only protein 6	3370743	3370367	TOP	3370743	AACACCTCAAATTTTTTACCTTTAAATCTATAAAACCTACAAAAATCACA	3370367	AACACCTCAAATTTTTTACCTTTAAATCTATAAAACCTACGAAAATCACG	1	BOT	C	Grn	11646768	+	26270	FBG2; FBS2; FBX6; Fbx6b;	NM_018438.4	GI:48995170	F-box protein Fbx6; F-box protein FBG2; go_function: protein binding; go_function: ubiquitin-protein ligase activity; go_function: ubiquitin conjugating enzyme activity; go_process: proteolysis; go_process: ubiquitin cycle; go_process: protein catabolism	F-box only protein 6	124	TRUE	1:11646573-11647622
cg06323290	HK1	0.00120535	-1.3851	hexokinase 1 isoform HKI-R	1300129	4810082	BOT	1300129	ATTTAATAAACAAAACCAACAACCATACAACAAAATAAATTATCCTCACA	4810082	ATTTAATAAACAAAACCAACAACCATACAACAAAATAAATTATCCTCACG	10	TOP	A	Red	70699762	+	3098	HKI; HXK1; HK1-ta; HK1-tb;	NM_033496.1	GI:15991826	isoform HKI-R is encoded by transcript variant 2; brain form hexokinase; glycolytic enzyme; go_component: membrane; go_function: ATP binding; go_function: kinase activity; go_function: nucleotide binding; go_function: transferase activity; go_function: hexokinase activity; go_process: glycolysis	hexokinase 1 isoform HKI-R	123	FALSE
cg06908778	SPAG6	0.00121851	-1.48731	sperm associated antigen 6 isoform 1	3180500	380315	TOP	3180500	AAATACTACAAAATAAAACCAAAACAAACAAATACCCTAACTAACTAACA	380315	AAATACTACAAAATAAAACCGAAACGAACAAATACCCTAACTAACTAACG	10	BOT	C	Grn	22674405	+	9576	pf16; MGC26276; Repro-SA-1; DKFZp434I153;	NM_012443.2	GI:27262639	sperm flagellar protein Repro-SA-1 isoform 1 is encoded by transcript variant 1; axoneme central apparatus protein; sperm associated antigen 6 (SPAG6); go_component: flagellum; go_component: axoneme; go_component: microtubule; go_component: cytoskeleton; go_function: binding; go_process: spermatid development	sperm associated antigen 6 isoform 1	203	TRUE	10:22673932-22675060
cg23663476	LAT	0.00122238	-1.18278	linker for activation of T cells isoform a	6220142	1990017	TOP	6220142	TAATCAAACCAAAACCTAAACTAAAATCAAAAAATCCAATTACCCCTACA	1990017	TAATCAAACCAAAACCTAAACTAAAATCGAAAAATCCAATTACCCCTACG	16	TOP	T	Red	28903648	+	27040	LAT1; pp36;	NM_014387.3	GI:62739153	isoform a is encoded by transcript variant 1; 36 kDa phospho-tyrosine adaptor protein; go_component: membrane; go_component: lipid raft; go_component: integral to membrane; go_component: immunological synapse; go_function: protein binding; go_function: protein binding; go_function: SH3/SH2 adaptor activity; go_process: immune response; go_process: signal transduction; go_process: mast cell degran…	linker for activation of T cells isoform a	302	TRUE	16:28903790-28903997
cg27316956	SYNE1	0.00126994	-1.26578	nesprin 1 isoform beta	130189	4880639	TOP	130189	ACCCTATACATTACAAAACCATTTATATCTTTAACCACAAATCCTTCTCA	4880639	ACCCTATACATTACGAAACCATTTATATCTTTAACCACAAATCCTTCTCG	6	BOT	T	Red	153000227	-	23345	8B; CPG2; MYNE1; MYNE-1; SYNE-1; SYNE-1B; FLJ30878; KIAA0796; KIAA1262; KIAA1756; dJ398G3.1; dJ398G3.2; nesprin-1; RP3-398G3.1; RP11-809I23.2; DKFZp781J13156;	NM_015293.1	GI:19526752	isoform beta is encoded by transcript variant beta; synaptic nuclei expressed gene 1; nesprin 1; enaptin; go_component: cytoskeleton; go_component: Golgi apparatus; go_component: nuclear envelope; go_component: integral to membrane; go_component: postsynaptic membrane; go_function: actin binding; go_function: actin binding; go_function: lamin binding; go_function: structural molecule activity; go…	nesprin 1 isoform beta	365	FALSE
cg19006008	F2RL3	0.00126994	-0.890473	coagulation factor II (thrombin) receptor-like 3	5220274	6370180	BOT	5220274	TATAAATTATAAAAACCAAACTACCCCACATAACTATATCCAATATAACA	6370180	TATAAATTATAAAAACCGAACTACCCCACGTAACTATATCCAATATAACG	19	BOT	C	Grn	16860826	+	9002	PAR4;	NM_003950.1	GI:4503638	protease-activated receptor-4; go_component: plasma membrane; go_component: integral to plasma membrane; go_function: receptor activity; go_function: thrombin receptor activity; go_function: rhodopsin-like receptor activity; go_process: blood coagulation; go_process: signal transduction; go_process: signal transduction; go_process: response to wounding; go_process: G-protein signaling; coupled to…	coagulation factor II (thrombin) receptor-like 3	58	FALSE
cg02131995	HAMP	0.00127315	-1.31018	hepcidin antimicrobial peptide	4040110	6180215	TOP	4040110	AAATTCTAACAAAAAACACTAAATAACCCTAAACAAAACAAACATCAACA	6180215	AAATTCTAACAAAAAACACTAAATAACCCTAAACAAAACAAACATCAACG	19	TOP	T	Red	40465250	+	57817	HEPC; HFE2B; LEAP1; LEAP-1;	NM_021175.2	GI:50541944	liver-expressed antimicrobial peptide; go_component: extracellular region; go_function: hormone activity; go_process: immune response; go_process: iron ion homeostasis; go_process: response to pathogen; go_process: xenobiotic metabolism; go_process: defense response to fungi; go_process: defense response to bacteria	hepcidin antimicrobial peptide	493	FALSE
cg21277505	LOC284361	0.00129182	1.11757	hypothetical protein LOC284361 isoform 1	4540280	7320364	TOP	4540280	AAAACATCTAACATAAACAAACCCTACAAAAATAATCATTCTCCTAACCA	7320364	AAAACGTCTAACATAAACAAACCCTACGAAAATAATCATTCTCCTAACCG	19	BOT	C	Grn	55670405	+	284361	HSM1; HSS1; INM02; AAAS764; MGC33203;	NM_175063.3	GI:45580693	isoform 1 is encoded by transcript variant 1; hematopoietic signal peptide-containing secreted 1; hematopoietic signal peptide-containing membrane domain-containing 1	hypothetical protein LOC284361 isoform 1	245	FALSE
cg23280807	SLC5A11	0.00129182	-1.04567	solute carrier family 5 (sodium/glucose cotransporter); member 11	2370494	6550494	BOT	2370494	CTTCCTTTAATCCCCACTACAACTAAAACTAAAATTTAAAATTTAACCCA	6550494	CTTCCTTTAATCCCCGCTACAACTAAAACTAAAATTTAAAATTTAACCCG	16	TOP	C	Grn	24765053	+	115584	KST1; RKST1; SGLT6; SMIT2;	NM_052944.2	GI:17941284	putative sodium-coupled cotransporter RKST1; homolog of rabbit KST1; sodium/myo-inositol cotransporter 2; go_component: membrane; go_component: integral to membrane; go_function: transporter activity; go_function: sugar porter activity; go_process: transport	solute carrier family 5 (sodium/glucose cotransporter); member 11	27	FALSE
cg13302823	SCRT1	0.00129336	-1.23605	scratch	2940075	3940433	BOT	2940075	CACAAAAATCATACCCAAATCCTTCCTAATCAAAAAAATCAAACTTAACA	3940433	CGCAAAAATCATACCCAAATCCTTCCTAATCAAAAAAATCAAACTTAACG	8	BOT	C	Grn	145530751	-	83482	SCRT; DKFZp547F072;	NM_031309.3	GI:71979668	scratch (drosophila homolog) 1; zinc finger protein; scratch 1; go_component: nucleus; go_function: zinc ion binding; go_function: metal ion binding; go_function: transcription factor activity; go_process: transcription; go_process: regulation of transcription; DNA-dependent	scratch	151	TRUE	8:145530348-145533488
cg25711779	EFEMP1	0.00133514	2.0278	EGF-containing fibulin-like extracellular matrix protein 1 isoform b	780192	510674	TOP	780192	ACATAAAAACTACTATAAAATTACATTTCACATTACTCCATCCTACTACA	510674	ACGTAAAAACTACTATAAAATTACATTTCACGTTACTCCATCCTACTACG	2	BOT	C	Grn	56003682	-	2202	DHRD; DRAD; FBNL; MLVT; S1-5; FBLN3; MGC111353;	NM_018894.1	GI:9665252	isoform b is encoded by transcript variant 2; fibrillin-like; EGF-containing fibulin-like extracellular matrix protein 1 isoform b variant; go_component: extracellular matrix (sensu Metazoa); go_function: calcium ion binding; go_function: protein binding; go_process: visual perception	EGF-containing fibulin-like extracellular matrix protein 1 isoform b	353	TRUE	2:56003158-56003360
cg12741420	IRF4	0.00136923	-0.65412	interferon regulatory factor 4	360746	4040136	BOT	360746	AATAAACTAACCAAACTATCAAAACCCCAAAAATAACTAAAACAAAACCA	4040136	AATAAACTAACCGAACTATCGAAACCCCAAAAATAACTAAAACGAAACCG	6	TOP	T	Red	336760	+	3662	MUM1; LSIRF;	NM_002460.1	GI:4505286	multiple myeloma oncogene 1; go_component: nucleus; go_component: nucleus; go_component: nucleus; go_component: nucleus; go_function: transcription factor binding; go_function: transcription factor activity; go_function: transcription factor activity; go_function: transcription factor binding; go_function: transcription factor activity; go_function: transcription factor activity; go_function: tra…	interferon regulatory factor 4	371	TRUE	6:336092-339080
cg25374854	ABR	0.00136923	-1.23775	active breakpoint cluster region-related protein isoform b	870653	3440243	BOT	870653	TTCCCACCATTTCTAAATAATAATACAAACACAATAAACTTTCCAAACCA	3440243	TTCCCACCATTTCTAAATAATAATACAAACACGATAAACTTTCCAAACCG	17	BOT	C	Grn	1029881	-	29	MDB;	NM_001092.3	GI:38679953	isoform b is encoded by transcript variant 2; go_function: GTPase activator activity; go_function: guanyl-nucleotide exchange factor activity; go_process: small GTPase mediated signal transduction	active breakpoint cluster region-related protein isoform b	827	TRUE	17:1028822-1030827
cg07981588	YWHAZ	0.00136923	-0.950144	tyrosine 3/tryptophan 5 -monooxygenase activation protein; zeta polypeptide	20524	4060086	TOP	20524	CATTCACACTATAAATATTTCTCTCTAAACTTCCTAAAATCAACTAAACA	4060086	CATTCACACTATAAATATTTCTCTCTAAACTTCCTAAAATCAACTAAACG	8	TOP	A	Red	102034745	-	7534	KCIP-1; MGC111427; MGC126532;	NM_003406.2	GI:21735623	protein kinase C inhibitor protein-1; phospholipase A2; 14-3-3 zeta; 14-3-3 protein/cytosolic phospholipase A2; go_function: protein domain specific binding	tyrosine 3/tryptophan 5 -monooxygenase activation protein; zeta polypeptide	90	TRUE	8:102031668-102034953
cg13179915	KCNK7	0.00139047	-0.926247	potassium channel; subfamily K; member 7 isoform A	830056	5910369	BOT	830056	AACTTAACTACCTAACTCTCTTACCTATAATAATAAAAATACTAACAACA	5910369	GACTTAACTACCTAACTCTCTTACCTATAATAATAAAAATACTAACAACG	11	TOP	A	Red	65120043	-	10089	TWIK3; MGC118782;	NM_033347.1	GI:16118230	isoform A is encoded by transcript variant A; two pore domain K+ channel; potassium channel; subfamily K; member 7; isoform B; go_component: membrane; go_component: membrane fraction; go_component: integral to plasma membrane; go_function: potassium ion binding; go_function: potassium channel activity; go_function: voltage-gated ion channel activity; go_process: ion transport; go_process: potassi…	potassium channel; subfamily K; member 7 isoform A	518	FALSE
cg16022279	ZNF185	0.001408	-1.33331	zinc finger protein 185 (LIM domain)	6770044	5560044	BOT	6770044	AACCACTAAAAATTACAAAAAACTATAAATATACAACACCAAACTCAACA	5560044	AACCACTAAAAATTACAAAAAACTATAAATATACAACGCCAAACTCAACG	X	TOP	T	Red	151837321	+	7739		NM_007150.1	GI:6005971	go_function: zinc ion binding; go_function: metal ion binding; go_function: zinc ion binding	zinc finger protein 185 (LIM domain)	58	FALSE
cg10398682	BNC1	0.00140894	-1.58464	basonuclin 1	2750372	3710240	TOP	2750372	AAATTTAACTCAAAACTACACACTAATTAATATCAAATCTCCTTCACTCA	3710240	AAATTTAACTCGAAACTACGCGCTAATTAATATCAAATCTCCTTCACTCG	15	BOT	C	Grn	NA	-	646	BNC; BSN1; HsT19447;	NT_077661.2		zinc finger protein basonuclin; go_component: nucleus; go_function: zinc ion binding; go_function: metal ion binding; go_function: transcription factor activity; go_process: transcription; go_process: epidermis development; go_process: regulation of transcription; DNA-dependent; go_process: positive regulation of cell proliferation	basonuclin 1	NA	TRUE	15:81742719-81745331
cg26267310	DHRS10	0.00141962	-1.77916	dehydrogenase/reductase (SDR family) member 10	1070333	2320358	BOT	1070333	ATTAAAAACTAAATTATAACAAAATAACTCACAAAAACCATACCCCCTCA	2320358	ATTAAAAACTAAATTATAACAAAATAACTCGCAAAAACCATACCCCCTCG	19	TOP	T	Red	54031746	-	51171	retSDR3;	NM_016246.2	GI:59889577	retinal short-chain dehydrogenase/reductase 3; go_function: oxidoreductase activity; go_process: metabolism	dehydrogenase/reductase (SDR family) member 10	659	TRUE	19:54032130-54032682
cg15014458	LYPD3	0.00143418	-1.73745	GPI-anchored metastasis-associated protein homolog	520753	4830093	TOP	520753	AACCAACACTAAATTAACCCAATTAAACAAAACTAAAATTACCTAAAACA	4830093	AACCGACGCTAAATTAACCCGATTAAACAAAACTAAAATTACCTAAAACG	19	TOP	A	Red	48661648	-	27076	C4.4A;	NM_014400.1	GI:7656943	2310061G07Rik	GPI-anchored metastasis-associated protein homolog	2	FALSE
cg26825412	SOX18	0.00143418	-1.1149	SRY-box 18	3370392	3310093	BOT	3370392	TAAAAAAACTACCTTCCCAACAACCAATAAATCCTTCCTAAAATACAACA	3310093	TAAAAAAACTACCTTCCCAACAACCGATAAATCCTTCCTAAAATACAACG	20	BOT	C	Grn	62151423	-	54345	HLTS;	NM_018419.2	GI:31077201	Transcription factor SOX-18; go_component: nucleus; go_function: DNA binding; go_function: RNA polymerase II transcription factor activity; go_process: transcription; go_process: regulation of transcription from RNA polymerase II promoter	SRY-box 18	449	FALSE
cg20080624	DLX5	0.00146676	-2.29378	distal-less homeo box 5	6110521	4560767	BOT	6110521	TCTTAACAATATAAAACCTCCTCAAAAATAAACAAAACCTAATATTCTCA	4560767	TCTTAACAATATAAAACCTCCTCGAAAATAAACAAAACCTAATATTCTCG	7	BOT	C	Grn	NA	-	1749		NT_007933.14		go_component: nucleus; go_function: transcription factor activity; go_process: development; go_process: skeletal development; go_process: nervous system development; go_process: regulation of transcription; DNA-dependent	distal-less homeo box 5	NA	TRUE	7:96487969-96489640
cg01443452	GAPDHS	0.00146724	-2.10792	glyceraldehyde-3-phosphate dehydrogenase; spermatogenic	5130537	2000452	TOP	5130537	CACAACAAATCCAAACCAATAATAACCTTATAAAAAACCATATCAAAACA	2000452	CACAACAAATCCAAACCAATAATAACCTTATAAAAAACCATATCGAAACG	19	BOT	C	Grn	40716204	+	26330	GAPD2; GAPDS; GAPDH-2;	NM_014364.3	GI:34222311	glyceraldehyde-3-phosphate dehydrogenase; testis-specific; go_function: NAD binding; go_function: oxidoreductase activity; go_function: glyceraldehyde-3-phosphate dehydrogenase (phosphorylating) activity; go_process: glycolysis; go_process: sperm motility; go_process: glucose metabolism; go_process: positive regulation of glycolysis	glyceraldehyde-3-phosphate dehydrogenase; spermatogenic	75	TRUE	19:40715859-40717062
cg24364574	PREX1	0.00147266	-0.99329	PREX1 protein	2510307	2230139	TOP	2510307	ACAAAAACCTATACATAAAAAATTCTACCCTAAAATTCTATCAATCCCCA	2230139	ACAAAAACCTATACATAAAAAATTCTACCCTAAAATTCTATCAATCCCCG	20	BOT	C	Grn	46877827	-	57580	KIAA1415;	NM_020820.2	GI:34452731	go_component: cytosol; go_component: plasma membrane; go_function: enzyme binding; go_function: phospholipid binding; go_function: Rho GTPase activator activity; go_function: Rho guanyl-nucleotide exchange factor activity; go_process: neutrophil activation; go_process: superoxide metabolism; go_process: actin filament polymerization; go_process: intracellular signaling cascade	PREX1 protein	726	TRUE	20:46877007-46878774
cg01986577	ARNTL2	0.00149004	-1.00065	aryl hydrocarbon receptor nuclear translocator-like 2	5670709	7400343	BOT	5670709	AAACTATCAAATAATACCCAAAAAATCTTATTTCTAAATTTACCCAACCA	7400343	AAACTATCAAATAATACCCAAAAAATCTTATTTCTAAATTTACCCAACCG	12	TOP	T	Red	27377255	+	56938	CLIF; MOP9; BMAL2; PASD9;	NM_020183.3	GI:31745179	transcription factor BMAL2; go_component: nucleus; go_component: nucleus; go_function: signal transducer activity; go_function: transcription factor activity; go_function: transcription factor activity; go_process: signal transduction; go_process: entrainment of circadian clock; go_process: regulation of transcription; DNA-dependent; go_process: regulation of transcription; DNA-dependent	aryl hydrocarbon receptor nuclear translocator-like 2	615	TRUE	12:27376605-27378080
cg07360076	FGFR3	0.00149004	-1.40954	fibroblast growth factor receptor 3 isoform 1 precursor	6770474	5560474	BOT	6770474	AAAAAATCTCAACAAAAATCAAAATATCAAAAAACTTCACCAAAATACCA	5560474	AAAAAATCTCGACGAAAATCGAAATATCAAAAAACTTCGCCGAAATACCG	4	BOT	C	Grn	1765421	+	2261	ACH; CEK2; JTK4; CD333; HSFGFR3EX;	NM_000142.2	GI:13112046	isoform 1 precursor is encoded by transcript variant 1; hydroxyaryl-protein kinase; tyrosine kinase JTK4; go_component: integral to plasma membrane; go_function: ATP binding; go_function: receptor activity; go_function: nucleotide binding; go_function: transferase activity; go_function: identical protein binding; go_function: protein-tyrosine kinase activity; go_function: fibroblast growth factor…	fibroblast growth factor receptor 3 isoform 1 precursor	984	TRUE	4:1764134-1767193
cg24857721	RHD	0.00149947	-1.60175	Rh blood group D antigen isoform 1	4230630	6380630	TOP	4230630	TAATAAAACCCCTACACAAAAACAAACACAAAATAAACTCTAAATACCCA	6380630	TAATAAAACCCCTACACAAAAACGAACACAAAATAAACTCTAAATACCCG	1	BOT	C	Grn	25471568	+	6007	RH; Rh4; RH30; RHCE; RhII; RhPI; DIIIc; RHCED; RHDel; RHPII; Rh30a; RhDCw; CD240D; RHXIII; rhesus D; RHDVA(TT); RhK562-II;	NM_016124.3	GI:77157792	isoform 1 is encoded by transcript variant 1; Rhesus system D polypeptide; RhD type IIIa protein; RH polypeptide 2; Rh blood group system D-antigen; Rhesus blood group; D antigen; erythrocyte membrane protein; D antigen (DCS); rhesus blood group C antigen; Rhesus blood group CcEe antigene; blood group Rh(CE) polypeptide; Rhesus blood group D antigen; go_component: membrane; go_component: integral…	Rh blood group D antigen isoform 1	74	FALSE
cg15006973	GJA4	0.00149947	-1.08884	connexin 37	5220044	5220180	BOT	5220044	CAAACTCTAAAAACAACCCTAAATTCAAATCTTACCTTTTAATAACTACA	5220180	CAAACTCTAAAAACGACCCTAAATTCAAATCTTACCTTTTAATAACTACG	1	BOT	A	Red	35031186	+	2701	CX37;	NM_002060.2	GI:62865884	gap junction protein; alpha 4; 37kD (connexin 37); go_component: connexon complex; go_component: integral to membrane; go_component: integral to plasma membrane; go_function: connexon channel activity; go_function: connexon channel activity; go_process: transport; go_process: cell communication; go_process: intercellular junction assembly	connexin 37	334	TRUE	1:35030967-35031557
cg20887241	HTR1D	0.00149947	-0.742999	5-hydroxytryptamine (serotonin) receptor 1D	2760619	2060112	BOT	2760619	AATTACAATCAAAAACCACCACACCCAACTAATAATTAATTTTTAAAACA	2060112	AATTACAATCAAAAACCACCGCACCCAACTAATAATTAATTTTTAAAACG	1	BOT	T	Red	23393809	-	3352	HTRL; RDC4; HT1DA; 5-HT1D; HTR1DA;	NM_000864.3	GI:39725667	go_component: integral to plasma membrane; go_function: receptor activity; go_function: serotonin receptor activity; go_function: rhodopsin-like receptor activity; go_process: signal transduction; go_process: synaptic transmission; go_process: G-protein signaling; coupled to cyclic nucleotide second messenger	5-hydroxytryptamine (serotonin) receptor 1D	1414	TRUE	1:23395199-23395405
cg07581365	CBX8	0.00149947	-1.28615	chromobox homolog 8	7560091	7560162	TOP	7560091	CAAAAAATACATACAAAAATACATACACCAAATAAATACTCAAAACCCCA	7560162	CAAAAAATACATACGAAAATACATACACCAAATAAATACTCGAAACCCCG	17	BOT	C	Grn	75385485	-	57332	PC3; RC1; HPC3;	NM_020649.1	GI:10190681	chromobox homolog 8 (Drosophila Pc class); polycomb 3; go_component: nucleus; go_component: chromatin; go_function: chromatin binding; go_process: transcription; go_process: chromatin modification; go_process: chromatin assembly or disassembly; go_process: regulation of transcription; DNA-dependent	chromobox homolog 8	446	TRUE	17:75384855-75388071
cg13823701	TNXB	0.00149947	-1.36485	tenascin XB isoform 2	6960373	5050750	TOP	6960373	AAACCTCACCACTAAAATATAACTTAACCAAATCACAAATAAAAAATACA	5050750	AAACCTCACCACTAAAATATAACTTAACCAAATCACGAATAAAAAATACG	6	BOT	T	Red	32185131	-	7148	XB; TNX; XBS; HXBL; TENX; TNXB1; TNXB2; TNXBS;	NM_032470.2	GI:20665033	isoform 2 is encoded by transcript variant XB-S; tenascin XB1; tenascin XB2; hexabrachion-like; tenascin-X; go_component: extracellular matrix (sensu Metazoa); go_component: extracellular matrix (sensu Metazoa); go_function: protein binding; go_process: cell adhesion; go_process: cell-matrix adhesion	tenascin XB isoform 2	1258	FALSE
cg25737664	SIRPD	0.00149947	-0.87823	hypothetical protein LOC128646	1980343	1050343	TOP	1980343	TAAAAACCTCAAACACATAAACTAAACAAAAACCTCATCCACATAATACA	1050343	TAAAAACCTCAAACACATAAACTAAACAAAAACCTCATCCACATAATACG	20	BOT	C	Grn	1486343	-	128646	PTPNS1L2; dJ576H24.4;	NM_178460.1	GI:30425381	protein tyrosine phosphatase; non-receptor type substrate 1-like 2; go_component: membrane; go_function: receptor activity	hypothetical protein LOC128646	328	FALSE
cg10521852	EDG4	0.00149947	-1.3974	endothelial differentiation; lysophosphatidic acid G-protein-coupled receptor; 4	1300731	1190672	BOT	1300731	ATCATCAAACACCCTACAACACCTACATAAAAACAATTAAAACTAAATCA	1190672	ATCATCAAACACCCTACAACACCTACGTAAAAACAATTAAAACTAAATCG	19	BOT	C	Grn	19600017	-	9170	LPA2; EDG-4; LPAR2;	NM_004720.4	GI:44955913	G protein-coupled receptor; LPA receptor EDG4; lysophosphatidic acid receptor EDG4; go_component: plasma membrane; go_component: integral to plasma membrane; go_function: lipid binding; go_function: receptor activity; go_function: LIM domain binding; go_function: lysosphingolipid and lysophosphatidic acid receptor activity; go_process: signal transduction; go_process: phospholipase C activation; …	endothelial differentiation; lysophosphatidic acid G-protein-coupled receptor; 4	803	TRUE	19:19599394-19601188
cg08900043	HOXC10	0.00150365	-1.4349	homeo box C10	4640019	5870014	TOP	4640019	CATTTTCAAATCCCATTAATCTAACCATCACATAATAAAAACCAAATACA	5870014	CATTTTCAAATCCCATTAATCTAACCGTCACATAATAAAAACCGAATACG	12	BOT	C	Grn	52665221	+	3226	HOX3I; MGC5259;	NM_017409.2	GI:24497532	homeobox protein Hox-C10; homeoprotein C10; go_component: nucleus; go_function: transcription factor activity; go_function: RNA polymerase II transcription factor activity; go_process: morphogenesis; go_process: regulation of transcription; DNA-dependent; go_process: positive regulation of cell proliferation	homeo box C10	58	TRUE	12:52664872-52666801
cg00943909	GNAS	0.00151686	2.24074	guanine nucleotide binding protein; alpha stimulating activity polypeptide 1 isoform a	2640132	6110670	BOT	2640132	TACTTAAATCTAACAAACATACCAATTCAATCCAAAAATCACCAATAACA	6110670	TACTTAAATCTAACGAACGTACCGATTCGATCCGAAAATCGCCAATAACG	20	BOT	C	Grn	NA	+	2778	XL; AHO; GSA; GSP; POH; XL2; GPSA; NESP; GNAS1; PHP1A; PHP1B; GNASXL; NESP55; C20orf45; MGC33735; XLalphas; dJ309F20.1.1; dJ806M20.3.3;	NT_011362.9		isoform a is encoded by transcript variant 1; guanine nucleotide binding protein (G protein); alpha stimulating activity polypeptide 1; neuroendocrine secretory protein 55; paternally expressed G protein XL alpha S; guanine nucleotide regulatory protein; G-s-alpha; adenylate cyclase-stimulating G alpha protein; neuroendocrine-specific Golgi protein p55; go_component: plasma membrane; go_component…	guanine nucleotide binding protein; alpha stimulating activity polypeptide 1 isoform a	NA	TRUE	20:56860981-56861502
cg15439862	DSC3	0.00151686	-0.799581	desmocollin 3 isoform Dsc3a preproprotein	4150056	1940014	TOP	4150056	AAATCTAACTTACCACAAAAATCAACAACAAATACAAACAAACAACTCCA	1940014	AAATCTAACTTACCACGAAAATCAACAACAAATACAAACAAACGACTCCG	18	BOT	C	Grn	26876687	-	1825	DSC; DSC1; DSC2; DSC4; CDHF3; HT-CP;	NM_001941.2	GI:13435367	isoform Dsc3a preproprotein is encoded by transcript variant Dsc3a; desmocollin 4; go_component: cytoskeleton; go_component: plasma membrane; go_component: integral to membrane; go_component: membrane fraction; go_component: intercellular junction; go_function: protein binding; go_function: calcium ion binding; go_process: cell adhesion; go_process: homophilic cell adhesion	desmocollin 3 isoform Dsc3a preproprotein	96	TRUE	18:26874977-26877256
cg03630088	CPXM2	0.00155393	1.39816	carboxypeptidase X (M14 family); member 2	1980402	1050402	BOT	1980402	TTCTTCTAAAATTAAAACTCATTAACATCTCTAAAAAAACAAACCCCACA	1050402	TTCTTCTAAAATTAAAACTCATTAACGTCTCTAAAAAAACAAACCCCACG	10	BOT	C	Grn	125641490	-	119587	UNQ676;	NM_198148.1	GI:39930572	carboxypeptidase-like protein X2; 4632435C11Rik; carboxypeptidase Hlo; go_function: carboxypeptidase A activity; go_process: proteolysis; go_process: cell adhesion	carboxypeptidase X (M14 family); member 2	26	TRUE	10:125640686-125641562
cg19456540	SIX6	0.00159066	-3.48279	sine oculis homeobox homolog 6	3170687	630368	BOT	3170687	ATATAATAAAACTCACAATAATTACCACCATAAAAAACCACAATAACTCA	630368	ATATAATAAAACTCGCGATAATTACCACCGTAAAAAACCACGATAACTCG	14	BOT	T	Red	60045775	+	4990	Six9; OPTX2;	NM_007374.1	GI:6677978	optic homeobox 2; go_component: nucleus; go_function: transcription factor activity; go_process: development; go_process: visual perception; go_process: organ morphogenesis; go_process: regulation of transcription; DNA-dependent	sine oculis homeobox homolog 6	263	TRUE	14:60045112-60046647
cg05636175	TNFRSF10C	0.00161836	-1.47987	tumor necrosis factor receptor superfamily; member 10c precursor	5900364	1430451	BOT	5900364	TACTTAAAAATAACTACTACAAATAACAAATAACCACACCTTTTCCCCCA	1430451	TACTTAAAAATAACTACTACAAATAACAAATAACCACGCCTTTTCCCCCG	8	TOP	C	Grn	23016379	+	8794	LIT; DCR1; TRID; CD263; TRAILR3;	NM_003841.2	GI:22547120	decoy receptor 1; TRAIL receptor 3; TNF related TRAIL receptor; lymphocyte inhibitor of TRAIL; decoy without an intracellular domain; antagonist decoy receptor for TRAIL/Apo-2L; TNF related apoptosis-inducing ligand receptor 3; go_component: membrane; go_component: integral to plasma membrane; go_function: transmembrane receptor activity; go_process: apoptosis; go_process: signal transduction	tumor necrosis factor receptor superfamily; member 10c precursor	37	TRUE	8:23016236-23017035
cg12584718	BCDIN3	0.00161836	-1.36913	bin3; bicoid-interacting 3	5050161	2030717	TOP	5050161	CACTCAATCTCAATACTTACACTAATAAAAACCATATAATTCTTACTTCA	2030717	CGCTCAATCTCAATACTTACACTAATAAAAACCATATAATTCTTACTTCG	7	BOT	C	Grn	99865465	+	56257	FLJ20257;	NM_019606.4	GI:47271405	go_component: nucleus; go_function: transferase activity; go_function: methyltransferase activity; go_function: S-adenosylmethionine-dependent methyltransferase activity	bin3; bicoid-interacting 3	873	TRUE	7:99863663-99866414
cg17505463	GGT2	0.00162081	-0.748224	gamma-glutamyltransferase 2	630075	2630075	TOP	630075	TAAAACAATATATCTACCTCTAAAATCAAACACTCTACACTAAAACAACA	2630075	TAAAACAATATATCTACCTCTAAAATCAAACGCTCTACACTAAAACAACG	22	TOP	T	Red	17159474	-	2679	GGT;	NM_002058.1	GI:62079286	go_component: cellular component unknown; go_function: gamma-glutamyltransferase activity; go_process: glutathione biosynthesis	gamma-glutamyltransferase 2	724	FALSE
cg01683883	CMTM2	0.00162657	-1.44701	chemokine-like factor superfamily 2	2350324	4210008	BOT	2350324	ACCATAAAATTAAAACTACTACTTTTATCAAAAACACCTACTTCCTCTCA	4210008	ACCATAAAATTAAAACTACTACTTTTATCGAAAACACCTACTTCCTCTCG	16	TOP	T	Red	65170852	+	146225	CKLFSF2; MGC39436;	NM_144673.2	GI:31563435	chemokine-like factor super family 2; go_component: membrane; go_component: extracellular space; go_component: integral to membrane; go_function: cytokine activity; go_process: chemotaxis; go_process: sensory perception	chemokine-like factor superfamily 2	298	TRUE	16:65170077-65171345
cg11787522	STRA6	0.00162657	-1.93154	stimulated by retinoic acid gene 6 homolog	2810040	1440605	TOP	2810040	TCAAAAAAACCCAACTAAAAAAACCCAAACAAACAATACAAAACTAACCA	1440605	TCAAAAAAACCCAACTAAAAAAACCCAAACAAACAATACGAAACTAACCG	15	TOP	T	Red	72282245	-	64220	PP14296; FLJ12541;	NM_022369.2	GI:21314699	synonyms: PP14296; FLJ12541	stimulated by retinoic acid gene 6 homolog	83	FALSE
cg03160815	NPB	0.00162746	-1.24586	preproneuropeptide B	630017	2630706	BOT	630017	CAAAAATACTAAAAATTACCTAAAAAACAACTCCTAAAACTAAACACCCA	2630706	CAAAAATACTAAAAATTACCTAAAAAACGACTCCTAAAACTAAACGCCCG	17	TOP	T	Red	77453446	+	256933	PPL7; PPNPB;	NM_148896.2	GI:51593085	L7 precursor; go_process: neuropeptide signaling pathway	preproneuropeptide B	324	TRUE	17:77453058-77454255
cg24498554	CSH1	0.00166238	-0.856996	chorionic somatomammotropin hormone 1 isoform 1	2490754	2070376	TOP	2490754	AAATCAAATAAATACCCTCTAACTACAAACCATATTAATCAACCTAAACA	2070376	AAATCAAATAAATACCCTCTAACTACAAACCATATTAATCAACCTAAACG	17	BOT	C	Grn	59327719	-	1442	PL; CSA; CSMT;	NM_001317.3	GI:20819954	isoform 1 is encoded by transcript variant 1; hCS-A; chorionic somatomammotropin A; CS-1; placental lactogen; choriomammotropin; go_component: extracellular region; go_function: hormone activity	chorionic somatomammotropin hormone 1 isoform 1	250	FALSE
cg14912575	C14orf162	0.00170017	-1.95421	chromosome 14 open reading frame 162	1300292	4810609	BOT	1300292	TACCAATCTAACTAACAAAAAACCACAATTATTTACAATCCAAACTAACA	4810609	TACCAATCTAACTAACAAAAAACCGCAATTATTTACGATCCAAACTAACG	14	TOP	T	Red	69107671	-	56936	PLPL;	NM_020181.1	GI:9910495	myelin proteolipid protein-like protein	chromosome 14 open reading frame 162	318	TRUE	14:69107691-69110444
cg03642518	PNOC	0.00171243	-2.11032	prepronociceptin	4540543	7320543	TOP	4540543	TACTACTAACCTCTTACAAAATAATTTCTTCATTCATCTCCTTTATAACA	7320543	TACTACTAACCTCTTACGAAATAATTTCTTCATTCATCTCCTTTATAACG	8	BOT	C	Grn	28230568	+	5368	PPNOC;	NM_006228.2	GI:11079650	propronociceptin; go_component: extracellular region; go_function: opioid peptide activity; go_function: neuropeptide hormone activity; go_process: synaptic transmission; go_process: sensory perception; go_process: signal transduction; go_process: neuropeptide signaling pathway	prepronociceptin	354	FALSE
cg22956483	IGF2	0.0017686	-1.59435	insulin-like growth factor 2	1190397	1230025	TOP	1190397	AACACTAAATAAACTACTTCCAAATATCATATTAAAAAAACTTACCCACA	1230025	AACGCTAAATAAACTACTTCCAAATATCATATTAAAAAAACTTACCCACG	11	BOT	A	Red	NA	-	3481	FLJ44734;	NT_009237.17		somatomedin A; insulin-like growth factor II (78 AA); go_component: extracellular region; go_function: hormone activity; go_function: growth factor activity; go_function: prothoracicotrophic hormone activity; go_function: insulin-like growth factor receptor binding; go_process: imprinting; go_process: development; go_process: cell proliferation; go_process: physiological process; go_process: skel…	insulin-like growth factor 2	NA	TRUE	11:2110452-2111041
cg01386493	ADRB3	0.00179453	-1.74447	adrenergic; beta-3-; receptor	5080403	7000561	BOT	5080403	AAAACAAAAATAACCCACTAAAATCAAACAAAAAATTCACAAAAACCCCA	7000561	AAAACAAAAATAACCCGCTAAAATCAAACAAAAAATTCACAAAAACCCCG	8	TOP	C	Grn	37943341	-	155	BETA3AR;	NM_000025.1	GI:4557266	Beta-3 Adrenergic Receptor; go_component: plasma membrane; go_component: integral to plasma membrane; go_function: receptor activity; go_function: rhodopsin-like receptor activity; go_function: beta3-adrenergic receptor activity; go_process: signal transduction; go_process: carbohydrate metabolism; go_process: energy reserve metabolism; go_process: generation of precursor metabolites and energy; …	adrenergic; beta-3-; receptor	345	FALSE
cg16832407	TRPM3	0.00181531	-0.910905	transient receptor potential cation channel; subfamily M; member 3 isoform a	5490100	5490170	TOP	5490100	TACACAAAACAACCTATAATCAAAATCAAAACAACCTACTCCAAAATACA	5490170	TACACAAAACAACCTATAATCGAAATCAAAACAACCTACTCCAAAATACG	9	BOT	C	Grn	72926334	-	80036	GON-2; MLSN2; LTRPC3;	NM_020952.3	GI:55953088	isoform a is encoded by transcript variant 1; melastatin 2; long transient receptor potential channel 3; go_component: membrane; go_component: integral to membrane; go_function: receptor activity; go_function: calcium ion binding; go_function: calcium channel activity; go_process: cation transport; go_process: calcium ion transport	transient receptor potential cation channel; subfamily M; member 3 isoform a	25	FALSE
cg20684549	PRG2	0.00182492	-1.67269	plasticity-related protein 2	5960047	1010370	BOT	5960047	AATCTCCAAACCCCAAACAACAAAATTTACAAAAATCAATTTTTAAACCA	1010370	AATCTCCGAACCCCAAACGACAAAATTTACAAAAATCGATTTTTAAACCG	19	TOP	T	Red	772952	-	79948	MBP; BMPG; MGC14537;	NM_024888.1	GI:13376338	go_component: integral to membrane; go_function: hydrolase activity	plasticity-related protein 2	890	TRUE	19:772219-774095
cg26457013	TMEM86B	0.00184859	-1.60544	hypothetical protein LOC255043	4210603	1470220	BOT	4210603	TAAACCCTATTATCAATCACAAAATCCACAAAACACTCCTTAAATTAACA	1470220	TAAACCCTATTATCAATCACAAAATCCACAAAACGCTCCTTAAATTAACG	19	BOT	T	Red	60432444	-	255043	MGC30208;	NM_173804.3	GI:31560865	synonym: MGC30208	hypothetical protein LOC255043	444	FALSE
cg00910168	DHX37	0.00187155	-0.835686	DEAH (Asp-Glu-Ala-His) box polypeptide 37	1710703	6960400	BOT	1710703	CCCAACCCTAATTTACACATCTATATTTTCTAATATTCCTACAAAAAACA	6960400	CCCAACCCTAATTTACGCATCTATATTTTCTAATATTCCTACAAAAAACG	12	TOP	T	Red	124039620	-	57647	DDX37; MGC2695; MGC4322; KIAA1517; MGC46245;	NM_032656.2	GI:29029600	DEAD/DEAH box helicase DDX37; DEAD/H (Asp-Glu-Ala-Asp/His) box polypeptide 37; go_function: ATP binding; go_function: hydrolase activity; go_function: nucleotide binding; go_function: nucleic acid binding; go_function: ATP-dependent helicase activity	DEAH (Asp-Glu-Ala-His) box polypeptide 37	354	TRUE	12:124039310-124040298
cg22396129	ZCRB1	0.00189467	1.48959	zinc finger CCHC-type and RNA binding motif 1	610021	240047	BOT	610021	TCTTTAATAAAATTCTCCTTCATCTCCTAACCTTAACTATTAATAACACA	240047	TCTTTAATAAAATTCTCCTTCATCTCCTAACCTTAACTATTAATAACACG	12	TOP	T	Red	41006199	-	85437	MADP1; RBM36; MADP-1; ZCCHC19; MGC26805;	NM_033114.3	GI:51243064	U11/U12 snRNP 31K; MADP-1 protein; go_function: RNA binding; go_function: zinc ion binding; go_function: metal ion binding; go_function: nucleotide binding	zinc finger CCHC-type and RNA binding motif 1	1213	FALSE
cg20583073	EDG6	0.00191663	-1.34068	endothelial differentiation; G protein coupled receptor 6 precursor	2100386	2940093	BOT	2100386	TTCAAATAACAAAAAACCAAAACCAACAAAACAAATAACTCCACCCTACA	2940093	TTCAAATAACAAAAAACCAAAACCAACAAAACGAATAACTCCACCCTACG	19	TOP	T	Red	3129770	+	8698	LPC1; SLP4; S1PR4;	NM_003775.1	GI:4503458	putative G-protein coupled receptor; go_component: integral to plasma membrane; go_function: lipid binding; go_function: receptor activity; go_function: lysosphingolipid and lysophosphatidic acid receptor activity; go_process: immune response; go_process: signal transduction; go_process: phospholipase C activation; go_process: elevation of cytosolic calcium ion concentration; go_process: G-protei…	endothelial differentiation; G protein coupled receptor 6 precursor	11	TRUE	19:3129659-3131083
cg23003832	ZDHHC12	0.00191663	-1.28441	zinc finger; DHHC domain containing 12	1850762	5270278	TOP	1850762	TTCTAACTCCCACCTAAATTAAATCACCCATAATCAAAATATACACCACA	5270278	TTCTAACTCCCGCCTAAATTAAATCACCCATAATCAAAATATACACCACG	9	TOP	T	Red	130526229	-	84885	ZNF400; FLJ14524; MGC13153; MGC54050;	NM_032799.4	GI:42516559	go_component: membrane; go_component: integral to membrane; go_function: zinc ion binding; go_function: metal ion binding; go_function: transferase activity; go_function: acyltransferase activity	zinc finger; DHHC domain containing 12	510	TRUE	9:130525877-130526756
cg04109382	C20orf10	0.00195071	-1.40724	TP53-target gene 5 protein	5570291	290246	BOT	5570291	ATCCTCTTACCCCACAAAAAAATTATAACAATACACACAACTATCTATCA	290246	ATCCTCTTACCCCACAAAAAAATTATAACAATACACACAACTATCTATCG	20	BOT	C	Grn	43440371	-	27296	CLG01; TP53TG5;	NM_014477.2	GI:40804465	TP53-inducible gene 5 protein; go_function: molecular function unknown; go_process: intracellular signaling cascade; go_process: negative regulation of cell growth	TP53-target gene 5 protein	150	FALSE
cg01192952	LGALS14	0.00195126	0.972373	lectin; galactoside-binding; soluble; 14 isoform 1	1780288	610288	BOT	1780288	TTTAAATAATCCCACTCAAAAATTCACACAAAAAACTAAACACAATTCCA	610288	TTTAAATAATCCCACTCAAAAATTCACACAAAAAACTAAACACAATTCCG	19	TOP	A	Red	44886786	+	56891	CLC2; PPL13; MGC22235;	NM_020129.2	GI:45439323	isoform 1 is encoded by transcript variant 1; placental protein 13-like protein; Charcot-Leyden crystal protein 2; go_component: nucleus; go_function: sugar binding	lectin; galactoside-binding; soluble; 14 isoform 1	196	FALSE
cg02415431	IGLL1	0.00195531	-0.998016	immunoglobulin lambda-like polypeptide 1 isoform a precursor	7510176	7510064	BOT	7510176	TACAATACTTTACCACACTACAAAATAATTAAATCAAACTAACACACACA	7510064	TACGATACTTTACCACACTACAAAATAATTAAATCAAACTAACACACACG	22	BOT	T	Red	22252495	-	3543	IGO; 14.1; IGL1; IGL5; IGLL; IGVPB; CD179b; VPREB2; IGLJ14.1;	NM_020070.2	GI:23110977	isoform a precursor is encoded by transcript variant 1; lambda5; CD179b antigen; immunoglobulin omega polypeptide chain; immunoglobulin-related 14.1 protein; Pre-B lymphocyte-specific protein-2; go_component: membrane; go_process: immune response	immunoglobulin lambda-like polypeptide 1 isoform a precursor	760	FALSE
cg26417554	RPUSD3	0.00197614	0.952692	RNA pseudouridylate synthase domain containing 3	1070719	2320040	BOT	1070719	CAAAAACCTAAAAAAACATCTCCAAAAACCAATCTCAAATTAAACAATCA	2320040	CAAAAACCTAAAAAAACATCTCCAAAAACCAATCTCAAATTAAACAATCG	3	BOT	T	Red	9860676	-	285367	FLJ34707; MGC29784;	NM_173659.2	GI:52851448	go_function: RNA binding; go_function: pseudouridine synthase activity; go_process: RNA processing	RNA pseudouridylate synthase domain containing 3	556	TRUE	3:9861190-9861630
cg22471346	GAS7	0.00197614	-1.16172	growth arrest-specific 7 isoform a	5490494	5490022	BOT	5490494	AAAAAACAAAAACCAAAACTATAAAAACCAAAACTACAATCCTCAATACA	5490022	AAAAAACGAAAACCGAAACTATAAAAACCGAAACTACGATCCTCGATACG	17	BOT	C	Grn	10042593	-	8522	MGC1348; KIAA0394;	NM_003644.2	GI:41406075	isoform a is encoded by transcript variant a; go_function: transcription factor activity; go_process: cell differentiation; go_process: cell cycle arrest; go_process: nervous system development	growth arrest-specific 7 isoform a	395	TRUE	17:10041659-10043517
cg04824716	CCHCR1	0.00197614	1.63768	StAR-binding protein	6900152	2640026	TOP	6900152	CCCAAACAAAAAAACCAACATCCTAACATCTTATTCAAATCTTTCCTACA	2640026	CCCAAACAAAAAAACCAACGTCCTAACATCTTATTCAAATCTTTCCTACG	6	BOT	A	Red	31233519	-	54535	HCR; SBP; C6orf18; MGC126371; MGC126372;	NM_019052.2	GI:40538792	HCR (a-helix coiled-coil rod homologue); go_component: nucleus; go_component: cytoplasm; go_process: cell differentiation	StAR-binding protein	65	TRUE	6:31233425-31235022
cg10135708	UCN2	0.00198425	-1.18496	urocortin 2 preproprotein	3290221	2480561	BOT	3290221	AACTACCTTACCCCAAAAACAACTAATAACAATAAAACTAAATTAAATCA	2480561	AACTACCTTACCCCAAAAACAACTAATAACGATAAAACTAAATTAAATCG	3	BOT	A	Red	48576205	-	90226	SRP; URP; UCNI; UCN-II;	NM_033199.3	GI:63053518	stresscopin-related peptide; urocortin II; urocortin-related peptide; go_component: extracellular region; go_function: hormone activity; go_process: digestion; go_process: cAMP biosynthesis; go_process: response to stress	urocortin 2 preproprotein	84	FALSE
cg15269875	H19	0.0019931	1.41152		1010747	6280328	BOT	1010747	CTACAACCCAAAATCTAATACAAAAAAAACCCACAATAAACTTAATAACA	6280328	CTACGACCCAAAATCTAATACGAAAAAAACCCACAATAAACTTAATAACG	11	BOT	C	Grn	NA	-	283120	ASM; BWS; ASM1; MGC4485; PRO2605; D11S813E;	NT_009237.17		synonyms: ASM; BWS; ASM1; MGC4485; PRO2605; D11S813E		NA	TRUE	11:1973888-1974871
cg10298815	GPR88	0.00199647	-1.48951	G-protein coupled receptor 88	3420296	5130228	BOT	3420296	AAAATATCTTTACCCTTCTAACAAACAAAACAATATCAAAATAAACCACA	5130228	AAAATATCTTTACCCTTCTAACAAACAAAACAATATCAAAATAAACCGCG	1	TOP	C	Grn	100776281	+	54112	STRG;	NM_022049.1	GI:11545752	go_component: membrane; go_component: integral to membrane; go_function: receptor activity; go_function: rhodopsin-like receptor activity; go_function: G-protein coupled receptor activity; unknown ligand; go_process: signal transduction; go_process: G-protein coupled receptor protein signaling pathway	G-protein coupled receptor 88	781	TRUE	1:100777010-100778568
cg22143352	JDP2	0.00199876	-0.785604	Jun dimerization protein	2100730	2940110	BOT	2100730	TAAATATAATAATATTAACCCCTACCAACCACCAAAAACCAAAACTAACA	2940110	TAAATATAATAATATTAACCCCTACCAACCACCAAAAACCAAAACTAACG	14	TOP	T	Red	74968590	+	122953	JUNDM2;	NM_130469.2	GI:31982907	go_component: nucleus; go_function: DNA binding; go_process: regulation of transcription; DNA-dependent	Jun dimerization protein	996	FALSE
cg01883966	STK19	0.00202345	-0.650275	serine/threonine kinase 19 isoform 2	3370685	3370592	BOT	3370685	CTACCTCTCAAAAATCCAAACTAACTAACAAAAACCATAATAACATAACA	3370592	CTACCTCTCAAAAATCCAAACTAACTAACAAAAACCATAATAACGTAACG	6	BOT	A	Red	32047625	+	8859	G11; RP1; D6S60; D6S60E; HLA-RP1;	NM_032454.1	GI:14602430	isoform 2 is encoded by transcript variant 2; Nuclear serine/threonine protein kinase; MHC class III HLA-RP1; go_component: nucleus; go_function: ATP binding; go_function: kinase activity; go_function: nucleotide binding; go_function: protein binding; go_function: transferase activity; go_function: manganese ion binding; go_function: protein serine/threonine kinase activity; go_process: protein a…	serine/threonine kinase 19 isoform 2	760	TRUE	6:32046671-32046893
cg13015534	ST6GALNAC1	0.00202525	0.978785	GalNAc alpha-2; 6-sialyltransferase I	3830524	360593	TOP	3830524	AAATTCTACATATCCTAAAACCTTAATATAAACAACTAAAAATCTCACCA	360593	AAATTCTACATATCCTAAAACCTTAATATAAACAACTAAAAATCTCACCG	17	BOT	C	Grn	72151328	-	55808	SIAT7A; HSY11339; ST6GalNAcI;	NM_018414.2	GI:21359927	GalNAc alpha-2; 6-sialyltransferase I; long form; alpha-N-acetylgalactosaminide alpha-2;6-sialyltransferase; sialyltransferase 7 ((alpha-N-acetylneuraminyl-2;3-beta-galactosyl-1; 3)-N-acetyl galactosaminide alpha-2;6-sialyltransferase) A; go_component: membrane; go_component: Golgi stack; go_component: Golgi apparatus; go_component: integral to membrane; go_function: sialyltransferase activity; g…	GalNAc alpha-2; 6-sialyltransferase I	60	FALSE
cg19662708	TEAD1	0.00202525	-0.964694	TEA domain family member 1	6760646	4290646	BOT	6760646	CCAAACAAAACTAATAACTAAACCAAAATCACCACTAAAAAACTTAACCA	4290646	CCAAACAAAACTAATAACTAAACCAAAATCACCACTAAAAAACTTAACCG	11	TOP	T	Red	12742301	+	7003	TCF13; TEF-1;	NM_021961.3	GI:60115820	transcriptional enhancer factor 1; transcription factor 13; SV40 transcriptional enhancer factor; go_component: nucleus; go_function: protein binding; go_function: transcription factor activity; go_process: transcription; go_process: regulation of transcription; DNA-dependent	TEA domain family member 1	152	FALSE
cg02883621	S100P	0.00202525	-0.909439	S100 calcium binding protein P	4850458	1050754	TOP	4850458	CTATAAACATCCAACCTTACTTTTATATCCAATCATATTTCCATACTTCA	1050754	CTATAAACATCCAACCTTACTTTTATATCCAATCATATTTCCATACTTCG	4	BOT	C	Grn	6746467	+	6286	MIG9;	NM_005980.2	GI:45827727	S100 calcium-binding protein P; migration-inducing gene 9; go_component: nucleus; go_component: cytoplasm; go_function: calcium ion binding; go_function: magnesium ion binding; go_function: calcium-dependent protein binding	S100 calcium binding protein P	643	FALSE
cg19241311	DEFB123	0.00202525	1.46049	beta defensin 123 precursor	2360717	7550594	TOP	2360717	AAATAAACTTTCTCTCCCATTAAAATAACTATAATCTTCACAAAACTTCA	7550594	AAATAAACTTTCTCTCCCATTAAAATAACTATAATCTTCACAAAACTTCG	20	TOP	T	Red	29492072	+	245936	DEFB-23; ESC42-RELD;	NM_153324.2	GI:24475840	beta defensin 23; specific to testis and epididymis; go_process: defense response to bacteria	beta defensin 123 precursor	482	FALSE
cg07829804	OLR1	0.00202852	-0.62472	oxidised low density lipoprotein (lectin-like) receptor 1	2320692	70128	TOP	2320692	AAATACTAAAACTAACTCTTTCTACATTCAAAATACTCTCTACTACTACA	70128	AAATACTAAAACTAACTCTTTCTACATTCAAAATACTCTCTACTACTACG	12	TOP	T	Red	10216004	-	4973	LOX1; CLEC8A; SCARE1;	NM_002543.2	GI:37595562	scavenger receptor class E; member 1; lectin-type oxidized LDL receptor 1; go_component: membrane fraction; go_component: integral to plasma membrane; go_function: sugar binding; go_function: protein binding; go_function: receptor activity; go_process: cell adhesion; go_process: circulation; go_process: proteolysis; go_process: inflammatory response	oxidised low density lipoprotein (lectin-like) receptor 1	550	FALSE
cg01283289	FLJ21963	0.00203182	-1.54027	hypothetical protein LOC79611	1190367	1710348	TOP	1190367	AAAACAAAACTACCAAACAAATCAACTAATACAAACCCTAAACCAAAACA	1710348	AAAACAAAACTACCGAACAAATCAACTAATACAAACCCTAAACCAAAACG	12	BOT	C	Grn	79995940	+	79611		NM_024560.2	GI:38505216	go_function: ligase activity; go_process: metabolism; go_process: lipid metabolism; go_process: fatty acid metabolism	hypothetical protein LOC79611	368	TRUE	12:79995525-79996362
cg09390792	TSPAN18	0.00203855	1.18355	tetraspanin 18 isoform 2	1230689	3190689	BOT	1230689	AAAAAATTTCTTCCTCATATAAAAATACATTCCTAAAATACTCCATACCA	3190689	AAAAAATTTCTTCCTCGTATAAAAATACATTCCTAAAATACTCCATACCG	11	BOT	C	Grn	44837628	+	90139	TSPAN;	NM_130783.2	GI:42476203	isoform 2 is encoded by transcript variant 2; tetraspanin similiar to uroplakin 1; go_component: membrane; go_component: integral to membrane	tetraspanin 18 isoform 2	392	FALSE
cg03609102	MUC5B	0.00204237	-0.801562	mucin 5; subtype B; tracheobronchial	5720373	2060598	TOP	5720373	ACCCTATATTAAAAACAAATAAAATCCCATCCAAAACACTCAAAAAATCA	2060598	ACCCTATATTAAAAACGAATAAAATCCCATCCAAAACACTCAAAAAATCG	11	TOP	T	Red	1200930	+	4587		XM_039877.12	GI:89033745	Derived by automated computational analysis using gene prediction method: GNOMON.	mucin 5; subtype B; tracheobronchial	179	TRUE	11:1200863-1201126
cg24484296	ZFPL	0.00206405	-0.662235	zinc finger protein like	1780021	1980450	TOP	1780021	TAAAAAAACATCTTTCACATACCTAAACTAAAAAAACTTCTTTTACAACA	1980450	TAAAAAAACATCTTTCACATACCTAAACTAAAAAAACTTCTTTTACAACG	19	TOP	T	Red	58086411	-	162967	DKFZp686G16228;	NM_207333.2	GI:61676194	go_component: nucleus; go_function: zinc ion binding; go_function: nucleic acid binding	zinc finger protein like	626	FALSE
cg11191337	PLTP	0.00206829	1.40388	phospholipid transfer protein isoform b precursor	1050196	4900092	TOP	1050196	TAAATTTTTTAATAAACCCTTAAAACAAAATACTCTAAACAACATCCCCA	4900092	TAAATTTTTTAATAAACCCTTAAAACAAAATACTCTAAACAACATCCCCG	20	BOT	C	Grn	43974193	-	5360		NM_182676.1	GI:33356540	isoform b precursor is encoded by transcript variant 2; lipid transfer protein II; go_component: extracellular region; go_function: lipid binding; go_process: lipid transport; go_process: lipid metabolism	phospholipid transfer protein isoform b precursor	1018	TRUE	20:43974743-43975233
cg10989517	SERGEF	0.00208394	0.894886	deafness locus associated putative guanine nucleotide exchange factor	5090239	7560609	TOP	5090239	ACCAATCACAACAAAATATCAACAAATAAACAAAATCTATACCTTATACA	7560609	ACCGATCACAACAAAATATCAACAAATAAACAAAATCTATACCTTATACG	11	BOT	C	Grn	17991213	-	26297	Gnefr; DELGEF;	NM_012139.2	GI:40548400	go_component: nucleus; go_component: cytoplasm; go_function: protein binding; go_function: Ran guanyl-nucleotide exchange factor activity; go_process: signal transduction; go_process: negative regulation of protein secretion	deafness locus associated putative guanine nucleotide exchange factor	613	TRUE	11:17990274-17991973
cg05722906	CYP4F12	0.00209047	-1.63371	cytochrome P450; family 4; subfamily F; polypeptide 12	3440605	6180056	TOP	3440605	ACTAAACTAAACTAAAACAACCAATCCCCACAACCTAAATATATCTTCCA	6180056	ACTAAACTAAACTAAAACAACCAATCCCCACAACCTAAATATATCTTCCG	19	TOP	T	Red	15644918	+	66002	F22329_1;	NM_023944.1	GI:13184045	cytochrome P450 isoform 4F12; cytochrome P450; subfamily IVF; polypeptide 12; go_component: membrane; go_component: microsome; go_component: integral to membrane; go_component: endoplasmic reticulum; go_function: heme binding; go_function: iron ion binding; go_function: metal ion binding; go_function: monooxygenase activity; go_function: unspecific monooxygenase activity; go_process: electron tra…	cytochrome P450; family 4; subfamily F; polypeptide 12	127	FALSE
cg13614083	KCNAB2	0.00209047	-1.28181	potassium voltage-gated channel; shaker-related subfamily; beta member 2 isoform 1	3460341	2690681	BOT	3460341	ATACCAAAATCAACTATATACTAAAATAAACTACCCACCTTTTACCTACA	2690681	ATACCGAAATCGACTATATACTAAAATAAACTACCCACCTTTTACCTACG	1	BOT	C	Grn	6008967	+	8514	AKR6A5; KCNA2B; HKvbeta2; KV-BETA-2; HKvbeta2.1; HKvbeta2.2;	NM_003636.2	GI:27436967	isoform 1 is encoded by transcript variant 1; K+ channel beta-2 subunit; potassium channel shaker chain beta 2; go_component: cytoplasm; go_component: integral to membrane; go_function: ion channel activity; go_function: potassium ion binding; go_function: oxidoreductase activity; go_function: potassium channel regulator activity; go_function: voltage-gated potassium channel activity; go_process:…	potassium voltage-gated channel; shaker-related subfamily; beta member 2 isoform 1	508	TRUE	1:6008424-6008691
cg13449778	C1orf76	0.00209242	-0.887256	hypothetical protein MGC16664	1850356	5270689	BOT	1850356	TTTAAAAAACACCCATTACACTATTTAACTACATAACTTCACTTAACCCA	5270689	TTTAAAAAACGCCCGTTACGCTATTTAACTACGTAACTTCACTTAACCCG	1	TOP	C	Grn	177978921	+	148753	NDSP; MGC16664; RP11-12M5.2;	NM_173509.2	GI:34222229	neuroblastoma derived secretory protein	hypothetical protein MGC16664	0	TRUE	1:177978406-177980764
cg15652212	FLJ90586	0.00209242	-1.27848	hypothetical protein LOC135932	6980192	2510491	TOP	6980192	TAATCTTTATACTTAAAACCAAAATTAACATTAACCTTTCCCTCTCAACA	2510491	TAATCTTTATACTTAAAACCGAAATTAACATTAACCTTTCCCTCTCGACG	7	TOP	C	Grn	142692185	+	135932		NM_153345.1	GI:23503270		hypothetical protein LOC135932	287	FALSE
cg10918202	BAALC	0.00209776	-1.01269	brain and acute leukemia; cytoplasmic isoform 1	5360131	1660653	TOP	5360131	AATCAATATAAATAAACCAAATAAATTCTATCTCCCAAATCCAACTCTCA	1660653	AATCGATATAAATAAACCAAATAAATTCTATCTCCCGAATCCAACTCTCG	8	TOP	T	Red	104222097	+	79870	FLJ12015;	NM_024812.2	GI:66933010	isoform 1 is encoded by transcript variant 1; go_component: cytoplasm	brain and acute leukemia; cytoplasmic isoform 1	252	TRUE	8:104221725-104222671
cg06874144	CAB39	0.00213312	-0.963465	calcium binding protein 39	940162	4850397	BOT	940162	TATTTATACTAAAAACATAAACTATTTCACTCACTACCCCATCCCTAACA	4850397	TATTTATACTAAAAACATAAACTATTTCGCTCACTACCCCATCCCTAACG	2	TOP	T	Red	231285909	+	51719	MO25; CGI-66;	NM_016289.2	GI:19745179	go_function: protein binding	calcium binding protein 39	792	TRUE	2:231284634-231285152
cg26847490	ASB4	0.00215694	-0.872904	ankyrin repeat and SOCS box-containing protein 4 isoform b	7100458	2190598	TOP	7100458	TCTTAACTAACTTAACAACTCCAAATTTAATAACAAAAACAATAATACCA	2190598	TCTTAACTAACTTAACAACTCCAAATTTAATAACAAAAACAATAATACCG	7	TOP	T	Red	94953220	+	51666	ASB-4;	NM_145872.1	GI:22208963	isoform b is encoded by transcript variant 2; go_process: intracellular signaling cascade	ankyrin repeat and SOCS box-containing protein 4 isoform b	5	FALSE
cg20903926	C1orf177	0.00219658	-2.14123	hypothetical protein LOC163747	540519	6900368	BOT	540519	AAACCCTAAAAATATACACAAACAAATTAAAAATCAACAAACTACATACA	6900368	AAACCCTAAAAATATACACGAACAAATTAAAAATCAACGAACTACGTACG	1	BOT	C	Grn	55044324	+	163747	FLJ40201;	NM_152607.1	GI:22749242	synonym: FLJ40201	hypothetical protein LOC163747	59	TRUE	1:55044094-55044620
cg26920757	SH2D3C	0.00219658	-1.05369	SH2 domain containing 3C isoform 2	7650347	5900639	BOT	7650347	AAAAAACAAACCACAAACTCTAAAAACAAAACCCAATAAACTAAAAACCA	5900639	AAAAAACAAACCGCAAACTCTAAAAACGAAACCCAATAAACTAAAAACCG	9	TOP	C	Grn	129580733	-	10044	CHAT; NSP3; PRO34088;	NM_170600.1	GI:41281820	isoform 2 is encoded by transcript variant 2; novel SH2-containing protein 3; SH2 domain-containing 3C; go_function: SH3/SH2 adaptor activity; go_function: guanyl-nucleotide exchange factor activity; go_process: JNK cascade; go_process: intracellular signaling cascade; go_process: small GTPase mediated signal transduction	SH2 domain containing 3C isoform 2	325	FALSE
cg04953015	CHRNA2	0.00219658	-1.67512	cholinergic receptor; nicotinic; alpha polypeptide 2 (neuronal)	2750482	3830079	TOP	2750482	CCAACATAATAAATCCTACTACTACAAAACTACATATAAACCTAACACCA	3830079	CCAACATAATAAATCCTACTACTACAAAACTACATATAAACCTAACACCG	8	TOP	T	Red	27392675	-	1135		NM_000742.1	GI:4502822	go_component: integral to membrane; go_component: postsynaptic membrane; go_component: nicotinic acetylcholine-gated receptor-channel complex; go_function: ion channel activity; go_function: acetylcholine receptor activity; go_function: extracellular ligand-gated ion channel activity; go_function: nicotinic acetylcholine-activated cation-selective channel activity; go_process: ion transport; go_p…	cholinergic receptor; nicotinic; alpha polypeptide 2 (neuronal)	1478	FALSE
cg17688525	L3MBTL4	0.00219658	-1.30314	hypothetical protein LOC91133	5360725	5360450	BOT	5360725	CTCCCCAAAATATAAAACACTAAACAAAACAAATACAACAAAAACATACA	5360450	CTCCCCGAAATATAAAACACTAAACGAAACAAATACGACGAAAACATACG	18	BOT	C	Grn	6404901	-	91133	HsT1031;	NM_173464.1	GI:28212273	go_component: nucleus; go_component: integrin complex; go_function: transcription factor activity; go_process: cell adhesion; go_process: platelet activation; go_process: regulation of transcription; DNA-dependent	hypothetical protein LOC91133	77	TRUE	18:6403816-6405200
cg07433344	HSD17B8	0.00220053	-1.19712	estradiol 17 beta-dehydrogenase 8	2360187	7550164	BOT	2360187	ACCTATAACCAAAACCAATACAAAACAAAATCAATTCTAAAACTAAAACA	7550164	ACCTATAACCAAAACCAATACGAAACGAAATCGATTCTAAAACTAAAACG	6	BOT	C	Grn	33280397	+	7923	KE6; FABG; HKE6; FABGL; RING2; H2-KE6; D6S2245E; dJ1033B10.9;	NM_014234.3	GI:20143980	FabG (beta-ketoacyl-[acyl-carrier-protein] reductase; E coli) like (E. coli); beta-ketoacyl-[acyl-carrier-protein] reductase-like; 17-beta-hydroxysteroid dehydrogenase 8; 17-beta-HSD 8; estrogen 17-oxidoreductase; go_component: cellular component unknown; go_function: oxidoreductase activity; go_function: estradiol 17-beta-dehydrogenase activity; go_process: metabolism; go_process: estrogen biosy…	estradiol 17 beta-dehydrogenase 8	31	FALSE
cg02111587	TACR1	0.00221053	-1.15659	tachykinin receptor 1 isoform long	2340692	4610612	BOT	2340692	AATACAAAACTCCAAAATCCTAACCATAAACTCAAAACTTTTACAAATCA	4610612	AATACGAAACTCCAAAATCCTAACCATAAACTCAAAACTTTTACAAATCG	2	BOT	C	Grn	75279781	-	6869	SPR; NK1R; NKIR; TAC1R;	NM_001058.2	GI:7669544	isoform long is encoded by transcript variant long; neurokinin 1 receptor; Tachykinin receptor 1 (substance P receptor; neurokinin-1 receptor); NK-1 receptor; tachykinin 1 receptor (substance P receptor; neurokinin 1 receptor); go_component: plasma membrane; go_component: plasma membrane; go_component: integral to membrane; go_component: integral to plasma membrane; go_function: receptor activity…	tachykinin receptor 1 isoform long	239	TRUE	2:75279706-75281705
cg08575537	EPO	0.0022119	-1.01133	erythropoietin precursor	610240	240209	TOP	610240	CTAAAAAACCCCAACCAAACACAAAAATAAAAATACACAATAAATACTCA	240209	CTAAAAAACCCCGACCAAACGCGAAAATAAAAATACACGATAAATACTCG	7	BOT	C	Grn	100156359	+	2056	EP;	NM_000799.2	GI:62240996	epoetin; go_component: extracellular space; go_function: hormone activity; go_function: erythropoietin receptor binding; go_process: development; go_process: circulation; go_process: cell-cell signaling; go_process: erythrocyte maturation; go_process: response to stress; go_process: signal transduction	erythropoietin precursor	203	TRUE	7:100155958-100156762
cg02189785	CLIC3	0.00224864	-1.24423	chloride intracellular channel 3	770091	1190553	TOP	770091	CACCTTAACAAACAACTAAAACTTAATCTCCACCATAATAAAAACTACCA	1190553	CACCTTAACAAACAACTAAAACTTAATCTCCGCCATAATAAAAACTACCG	9	BOT	C	Grn	139010845	-	9022		NM_004669.2	GI:40288289	go_component: membrane; go_component: nucleus; go_component: membrane fraction; go_function: voltage-gated chloride channel activity; go_process: ion transport; go_process: chloride transport; go_process: signal transduction	chloride intracellular channel 3	16	TRUE	9:139010788-139010998
cg16504670	FLJ20186	0.00224864	-1.15259	differentially expressed in FDCP 8 isoform 1	1300491	4810204	BOT	1300491	AAAACAAATAAAAACCAACATATACACCTAATACACTTACCCTAAACTCA	4810204	AAAACAAATAAAAACCAACATATACGCCTAATACGCTTACCCTAAACTCG	16	BOT	C	Grn	88542652	+	54849		NM_207514.1	GI:46447819	isoform 1 is encoded by transcript variant 1; go_process: intracellular signaling cascade	differentially expressed in FDCP 8 isoform 1	898	TRUE	16:88541730-88543707
cg06638433	IGF2BP1	0.00226406	-1.46995	insulin-like growth factor 2 mRNA binding protein 1	6480754	7050446	TOP	6480754	ATAACCAAATTTAACCAAAAACTAACCACTATAAAAAATCTTATACTCCA	7050446	GTAACCGAATTTAACCAAAAACTAACCGCTATAAAAAATCTTATACTCCG	17	TOP	C	Grn	44429773	+	10642	IMP1; CRDBP; IMP-1; CRD-BP; VICKZ1;	NM_006546.3	GI:56237026	coding region determinant-binding protein; IGF-II mRNA-binding protein 1; go_function: nucleotide binding; go_function: nucleic acid binding	insulin-like growth factor 2 mRNA binding protein 1	401	TRUE	17:44427641-44431137
cg24938727	GUP1	0.00229201	1.24688	hypothetical protein LOC57467	940402	4850301	BOT	940402	TCAAATAACACAACCTCCAACTAATACCCAAAACCTAAATACACAAAACA	4850301	TCAAATAACACAACCTCCAACTAATACCCAAAACCTAAATACACAAAACG	3	BOT	C	Grn	42718017	-	57467	OACT3; C3orf3; MSTP002; KIAA1173;	NM_020707.2	GI:21359936	go_component: cytoplasm; go_component: integral to membrane; go_function: molecular function unknown; go_process: biological process unknown	hypothetical protein LOC57467	20	FALSE
cg10923408	MGC40178	0.00229201	-1.33537	hypothetical protein LOC122046	3440025	4480367	BOT	3440025	AAAAATCAAATTCCAAAAAATTCTACCCCTACCAAAAAATACTAACCACA	4480367	AAAAATCGAATTCCAAAAAATTCTACCCCTACCAAAAAATACTAACCACG	13	BOT	C	Grn	30404834	+	122046		NM_152325.1	GI:22748710		hypothetical protein LOC122046	124	TRUE	13:30404651-30404896
cg08965143	TP53I3	0.00232742	1.12608	tumor protein p53 inducible protein 3	7380471	6480438	BOT	7380471	AAAACAATCTCCTACAATAACAAACTAACTAATCCAAAATATCAATAACA	6480438	AAAACGATCTCCTACAATAACGAACTAACTAATCCAAAATATCAATAACG	2	BOT	C	Grn	24161232	-	9540	PIG3;	NM_004881.2	GI:22538443	quinone oxidoreductase homolog; p53-induced gene 3 protein; go_component: cellular component unknown; go_function: zinc ion binding; go_function: oxidoreductase activity; go_process: induction of apoptosis by oxidative stress	tumor protein p53 inducible protein 3	518	TRUE	2:24161615-24161836
cg14634738	RBM5	0.00234705	-2.0305	RNA binding motif protein 5	2030491	2490491	BOT	2030491	AACAATATTTTACACCATACCAATAAAAACAAACTATACTCTCTACAACA	2490491	AACAATATTTTACACCGTACCAATAAAAACAAACTATACTCTCTACGACG	3	TOP	C	Grn	50101372	+	10181	G15; H37; RMB5; LUCA15;	NM_005778.1	GI:5032030	go_component: nucleus; go_function: DNA binding; go_function: RNA binding; go_function: zinc ion binding; go_function: metal ion binding; go_function: nucleotide binding; go_process: cell cycle; go_process: RNA processing; go_process: negative regulation of progression through cell cycle	RNA binding motif protein 5	268	TRUE	3:50100307-50102235
cg12322132	IGF2AS	0.00234705	1.32443	insulin-like growth factor 2 antisense	4070181	6900703	BOT	4070181	AACAAAACTAATTTCACCCTTATTTAATACTAACAAAAACCCAAACAACA	6900703	AACAAAACTAATTTCACCCTTATTTAATACTAACGAAAACCCGAACGACG	11	BOT	C	Grn	NA	+	51214	PEG8;	NT_009237.17		PEG8/IGF2AS; imprinting gene; insulin-like growth factor 2; antisense	insulin-like growth factor 2 antisense	NA	TRUE	11:2121548-2122565
cg11481351	FNDC7	0.00234705	1.30284	hypothetical protein LOC163479	2640097	6110672	BOT	2640097	CAAACCTCCTAATTTTCCAAAAAATACTTTTTACAATACACAATATCTCA	6110672	CAAACCTCCTAATTTTCCAAAAAATACTTTTTACAATACACAATATCTCG	1	BOT	C	Grn	109066556	+	163479	FLJ35838; RP11-293A10.2;	NM_173532.1	GI:27734936	synonyms: FLJ35838; RP11-293A10.2	hypothetical protein LOC163479	354	FALSE
cg13735697	MYOG	0.00234904	-1.25218	myogenin	4210438	6770255	BOT	4210438	ACATCAAAACATTTACAATAAATTAAATATAATTCCCCTTCTTTCTCCCA	6770255	ACATCAAAACGTTTACAATAAATTAAATATAATTCCCCTTCTTTCTCCCG	1	TOP	C	Grn	201321789	-	4656	MYF4; MYOGENIN;	NM_002479.3	GI:53729340	myogenic factor 4; Myogenic factor-4; myogenin; go_component: nucleus; go_function: transcription factor activity; go_function: transcription factor activity; go_process: cell differentiation; go_process: striated muscle development; go_process: regulation of transcription; DNA-dependent; go_process: transcription from RNA polymerase II promoter	myogenin	130	FALSE
cg25081201	FXYD4	0.00236122	-1.12094	FXYD domain containing ion transport regulator 4	360424	4040424	TOP	360424	CACCTAAACTAACAACACAAAAAACAAATCTAAAAAAACTACTAAACACA	4040424	CACCTAAACTAACAACGCAAAAAACGAATCTAAAAAAACTACTAAACACG	10	TOP	T	Red	43187098	+	53828	CHIF;	NM_173160.2	GI:50659101	FXYD domain-containing ion transport regulator 4; channel-inducing factor; go_component: membrane; go_function: ion channel activity; go_process: ion transport	FXYD domain containing ion transport regulator 4	21	FALSE
cg23873703	KCNAB1	0.00237806	-1.21972	potassium voltage-gated channel; shaker-related subfamily; beta member 1 isoform 2	4540450	7320450	BOT	4540450	TATACAACATACCTATAATACAAACAATAATATACTCACTAAACAAATCA	7320450	TATACGACATACCTATAATACAAACGATAATATACTCGCTAAACAAATCG	3	BOT	C	Grn	157321042	+	7881	hKvb3; AKR6A3; KCNA1B; Kvb1.3; hKvBeta3; KV-BETA-1;	NM_003471.2	GI:27436961	isoform 2 is encoded by transcript variant 2; voltage-gated potassium channel beta-1 subunit; potassium channel beta 3 chain; potassium channel beta3 subunit; potassium channel shaker chain beta 1a; go_component: cytoplasm; go_component: integral to membrane; go_function: potassium ion binding; go_function: oxidoreductase activity; go_function: potassium channel regulator activity; go_function: v…	potassium voltage-gated channel; shaker-related subfamily; beta member 1 isoform 2	277	TRUE	3:157321193-157321531
cg21092462	KCNH1	0.00237806	-1.68623	potassium voltage-gated channel; subfamily H; member 1 isoform 2	2850603	6760603	BOT	2850603	AAAAAAATTACATCAACACACTCCCCTAAAACTTATTAAAAATAAATCCA	6760603	AAAAAAATTACATCAACACGCTCCCCTAAAACTTATTAAAAATAAATCCG	1	BOT	C	Grn	209374080	-	3756	EAG; EAG1; h-eag; Kv10.1;	NM_002238.2	GI:27436999	isoform 2 is encoded by transcript variant 2; ether-a-go-go; Drosophila; homolog of; potassium channel; voltage-gated; subfamily H; member 1; ether-a-go-go potassium channel 1; go_component: membrane; go_component: membrane fraction; go_component: integral to membrane; go_component: voltage-gated potassium channel complex; go_function: calmodulin binding; go_function: potassium ion binding; go_fu…	potassium voltage-gated channel; subfamily H; member 1 isoform 2	304	FALSE
cg08179907	RAB39	0.00237806	-1.31739	rab-related GTP-binding protein	4850372	1980202	TOP	4850372	TAAAACCTTACTTCATTTTCCTTAATTATTACTACTATCACATCTTCCCA	1980202	TAAAACCTTACTTCATTTTCCTTAATTATTACTACTATCACGTCTTCCCG	11	BOT	C	Grn	107304487	+	54734		NM_017516.1	GI:39930370	go_component: cellular component unknown; go_function: GTP binding; go_function: nucleotide binding; go_process: intracellular protein transport; go_process: small GTPase mediated signal transduction	rab-related GTP-binding protein	310	TRUE	11:107303999-107305260
cg27519140	RPP21	0.00240375	-0.930696	ribonuclease P 21kDa subunit	3420554	5130441	BOT	3420554	AAACAAAAACTCTAACTAAATATAAATTACACATAACCATCTCCCCAACA	5130441	AAACAAAAACTCTAACTAAATATAAATTACACATAACCATCTCCCCAACG	6	TOP	T	Red	30420916	+	79897	C6orf135; FLJ22638;	NM_024839.1	GI:13376252	Em:AB014085.3; go_component: nucleus; go_function: hydrolase activity; go_function: protein binding; go_function: ribonuclease P activity; go_process: tRNA processing	ribonuclease P 21kDa subunit	292	FALSE
cg21656748	SCARB2	0.0024186	-1.17205	scavenger receptor class B; member 2	7610390	3390646	BOT	7610390	CTACATTATATTATAATTACAATAACAATATCCCCACTAACTTACAAACA	3390646	CTACATTATATTATAATTACGATAACGATATCCCCGCTAACTTACGAACG	4	BOT	C	Grn	77354059	-	950	CD36L2; HLGP85; LIMPII; SR-BII;	NM_005506.2	GI:33598925	CD36 antigen (collagen type I receptor; thrombospondin receptor)-like 2 (lysosomal integral membrane protein II); 85 kDa lysosomal sialoglycoprotein scavenger receptor class B; member 2; go_component: lysosomal membrane; go_component: membrane fraction; go_component: integral to plasma membrane; go_function: receptor activity; go_process: cell adhesion	scavenger receptor class B; member 2	312	TRUE	4:77353529-77354453
cg25104511	RAPGEFL1	0.0024186	1.62232	Rap guanine nucleotide exchange factor (GEF)-like 1	7560301	1450445	BOT	7560301	TATCCAAACCACAAACCTATCCTAACTCTTTAAAATAATACTAAAACCCA	1450445	TATCCAAACCACAAACCTATCCTAACTCTTTAAAATAATACTAAAACCCG	17	TOP	A	Red	35588133	+	51195	Link-GEFII;	NM_016339.1	GI:7705938	Link guanine nucleotide exchange factor II; RAP guanine-nucleotide-exchange factor (GEF)-like 1; go_component: membrane fraction; go_function: guanyl-nucleotide exchange factor activity; go_process: nervous system development; go_process: small GTPase mediated signal transduction; go_process: G-protein coupled receptor protein signaling pathway	Rap guanine nucleotide exchange factor (GEF)-like 1	1104	TRUE	17:35586970-35588355
cg06682185	SERPINB5	0.0024186	-1.10826	serine (or cysteine) proteinase inhibitor; clade B (ovalbumin); member 5	3520189	3890524	BOT	3520189	TTTACCCTCAAAATCATCATAACCCTAATTCTTTTCCAACAAAAAAAACA	3890524	TTTACCCTCAAAATCATCATAACCCTAATTCTTTTCCAACAAAAAAAACG	18	BOT	A	Red	NA	+	5268	PI5; maspin;	NT_025028.13		protease inhibitor 5 (maspin); go_function: serine-type endopeptidase inhibitor activity; go_process: cell motility	serine (or cysteine) proteinase inhibitor; clade B (ovalbumin); member 5	NA	TRUE	18:59308015-59308744
cg06946880	ATP6V1B1	0.0024266	-1.5411	ATPase; H+ transporting; lysosomal 56/58kD; V1 subunit B; isoform 1	3440753	4480731	BOT	3440753	AAACTACTCCATAACCATAAAAATAAACAACAAACCTAAAAAACTCCCCA	4480731	AAACTACTCCATAACCATAAAAATAAACAACAAACCTAAAAAACTCCCCG	2	TOP	A	Red	71016528	+	525	VATB; VPP3; Vma2; RTA1B; ATP6B1; MGC32642;	NM_001692.2	GI:19913425	ATPase; H+ transporting; lysosomal 56/58kD; V1 subunit B; isoform 1 (Renal tubular acidosis with deafness); ATPase; H+ transporting; lysosomal (vacuolar proton pump); beta polypeptide; 56/58kD; isoform 1 (Renal tubular acidosis with deafness); ATPase; H+ transporting; lysosomal; beta polypeptide; 58kD; vacuolar proton pump; subunit 3; vacuolar ATP synthase subunit B; kidney isoform; V-ATPase B1 s…	ATPase; H+ transporting; lysosomal 56/58kD; V1 subunit B; isoform 1	103	FALSE
cg05461276	PDZD3	0.00246394	0.981243	natrium-phosphate cotransporter IIa C-terminal-associated protein 2	4210762	2230133	TOP	4210762	TAATAACCCCTCAAAACAAATACACCTAACTTACTACTATTAAAAAACCA	2230133	TAATAACCCCTCGAAACAAATACACCTAACTTACTACTATTAAAAAACCG	11	TOP	T	Red	118561405	+	79849	IKEPP; PDZK2; FLJ22756;	NM_024791.2	GI:21630284	intestinal and kidney enriched PDZ protein; PDZ domain containing 2; go_component: membrane; go_component: apical part of cell; go_function: protein binding; go_function: protein binding; go_function: guanylate cyclase inhibitor activity; go_process: receptor guanylyl cyclase signaling pathway	natrium-phosphate cotransporter IIa C-terminal-associated protein 2	1486	FALSE
cg04200192	HTR3D	0.00246662	-0.996216	5-hydroxytryptamine receptor 3 subunit D	1710020	6960133	BOT	1710020	CACCTTAAACCCTACCTTTAAATAATATATATATCAACTAACATTAACCA	6960133	CACCTTAAACCCTACCTTTAAATAATATATATATCAACTAACATTAACCG	3	BOT	C	Grn	185232026	+	200909	MGC119636; MGC119637;	NM_182537.2	GI:47519876	go_component: integral to membrane; go_component: postsynaptic membrane; go_function: neurotransmitter receptor activity; go_function: extracellular ligand-gated ion channel activity; go_process: ion transport	5-hydroxytryptamine receptor 3 subunit D	82	FALSE
cg11271605	STEAP4	0.00251457	-0.891365	tumor necrosis factor; alpha-induced protein 9	1410431	1410709	BOT	1410431	ACTACTAAAATTCTCAACTTAAACTCTTCCAAAAAACAAATTCTTTTCCA	1410709	ACTACTAAAATTCTCAACTTAAACTCTTCCAAAAAACAAATTCTTTTCCG	7	BOT	C	Grn	87774142	-	79689	TIARP; STAMP2; TNFAIP9; FLJ23153; DKFZp666D049;	NM_024636.1	GI:13375867	tumor necrosis-alpha-induced adipose-related protein; six transmembrane prostate protein 2; go_component: plasma membrane; go_component: integral to membrane; go_component: integral to plasma membrane; go_process: electron transport; go_process: fat cell differentiation	tumor necrosis factor; alpha-induced protein 9	76	TRUE	7:87773887-87774392
cg01963696	ELA2	0.00253902	-1.68922	elastase 2; neutrophil preproprotein	6380612	6060577	TOP	6380612	CCAAATAAAACCCAAAATATACTTACCCAAAATTCAAATTTAACCAAACA	6060577	CCAAATAAAACCCAAAATATACTTACCCGAAATTCAAATTTAACCGAACG	19	TOP	T	Red	803291	+	1991	NE; HLE; HNE; PMN-E;	NM_001972.2	GI:58530849	medullasin; bone marrow serine protease; leukocyte elastase; polymorphonuclear elastase; go_function: peptidase activity; go_function: macrophage elastase activity; go_function: serine-type endopeptidase activity; go_process: proteolysis	elastase 2; neutrophil preproprotein	641	TRUE	19:802526-803422
cg08109646	ZNF683	0.00260489	-0.755179	zinc finger protein 683	830736	5910307	TOP	830736	TAATACACAACCTAAAATATCCCTATATATTCTAAAACACCAAAATAACA	5910307	TAATACACAACCTAAAATATCCCTATATATTCTAAAACACCAAAATAACG	1	TOP	T	Red	26571853	-	257101	MGC33414; RP11-569G9.6;	NM_173574.1	GI:27734832	go_component: nucleus; go_function: zinc ion binding; go_function: metal ion binding; go_function: nucleic acid binding	zinc finger protein 683	632	FALSE
cg04544154	ELF4	0.00260489	-2.26249	E74-like factor 4 (ets domain transcription factor)	1850471	1850438	BOT	1850471	AAAAAATACAATTTTAAAACCATATACCCAACTCCACAAAATCCTAAACA	1850438	AAAAAATACAATTTTAAAACCATATACCCGACTCCGCAAAATCCTAAACG	X	TOP	T	Red	129072153	-	2000	MEF; ELFR;	NM_001421.1	GI:4503554	go_component: nucleus; go_component: PML body; go_function: protein binding; go_function: protein binding; go_function: transcription factor activity; go_function: transcriptional activator activity; go_function: transcriptional activator activity; go_function: transcriptional activator activity; go_process: transcription; go_process: NK T cell proliferation; go_process: natural killer cell proli…	E74-like factor 4 (ets domain transcription factor)	1037	TRUE	X:129071186-129073330
cg02720618	ESR1	0.00260489	-1.54756	estrogen receptor 1	1300682	6560709	BOT	1300682	AAAAATATTTTCCCCCACAAATAACTACTACTTTATCTAATTTTCCAACA	6560709	AAAAATATTTTCCCCCACAAATAACTACTACTTTATCTAATTTTCCAACG	6	BOT	T	Red	NA	+	2099	ER; ESR; Era; ESRA; NR3A1; major ORF; DKFZp686N23123;	NT_025741.14		oestrogen receptor; estrogen receptor 1 (alpha); dJ443C4.1.1 (estrogen receptor 1); steroid hormone receptor; go_component: nucleus; go_component: nucleus; go_component: membrane; go_component: chromatin remodeling complex; go_function: DNA binding; go_function: lipid binding; go_function: steroid binding; go_function: zinc ion binding; go_function: metal ion binding; go_function: receptor activi…	estrogen receptor 1	NA	TRUE	6:152170010-152172178
cg19233472	FOXI1	0.00260489	-0.81309	forkhead box I1 isoform a	2070291	1500246	TOP	2070291	TATCAACTCTAATAAACCATCTAACATATCATTAATAAAAACCTAAAACA	1500246	TATCAACTCTAATAAACCGTCTAACATATCATTAATAAAAACCTAAAACG	5	BOT	C	Grn	169465495	+	2299	HFH3; FKHL10; FREAC6; MGC34197;	NM_012188.3	GI:21618326	isoform a is encoded by transcript variant 1; forkhead-related activator 6; forkhead (Drosophila)-like 10; hepatocyte nuclear factor 3 forkhead homolog 3; HNF-3/fork-head homolog-3; go_component: nucleus; go_function: DNA bending activity; go_function: transcription factor activity; go_process: transcription; go_process: development; go_process: regulation of transcription; DNA-dependent	forkhead box I1 isoform a	165	TRUE	5:169465139-169465394
cg22631938	GPR27	0.00260489	1.5879	G protein-coupled receptor 27	20400	110435	TOP	20400	TACAATAATAATAATCATCATAATCCTAAAACCACTAATACTCAAATACA	110435	TACGATAATAATAATCATCGTAATCCTAAAACCGCTAATACTCAAATACG	3	TOP	C	Grn	71885891	+	2850	SREB1;	NM_018971.1	GI:9506746	super conserved receptor expressed in brain 1; go_component: integral to membrane; go_function: receptor activity; go_function: rhodopsin-like receptor activity; go_process: signal transduction; go_process: G-protein coupled receptor protein signaling pathway	G protein-coupled receptor 27	781	TRUE	3:71885059-71887021
cg11935147	PDE4DIP	0.00262999	-0.978061	phosphodiesterase 4D interacting protein isoform 2	4760373	5050240	BOT	4760373	ACCAAACCCAAAAAATCCATAAAAAACACAAACAACAAATCCTACTACCA	5050240	ACCAAACCCAAAAAATCCATAAAAAACACAAACAACGAATCCTACTACCG	1	BOT	C	Grn	143787380	-	9659	MMGL; CMYA2; MGC75440; DKFZp781J054;	NM_001002812.1	GI:50658068	isoform 2 is encoded by transcript variant 2; myomegalin; cardiomyopathy associated 2	phosphodiesterase 4D interacting protein isoform 2	192	TRUE	1:143786718-143787617
cg18661868	FES	0.00265324	0.786626	V-FES feline sarcoma viral/V-FPS fujinami avian sarcoma viral oncogene homolog	3460609	2690711	TOP	3460609	CTCAAACTATAAACACCTAAAACTTCAACTAAAACAAACTTAACCTATCA	2690711	CTCAAACTATAAACGCCTAAAACTTCAACTAAAACAAACTTAACCTATCG	15	BOT	A	Red	89228713	+	2242	FPS;	NM_002005.2	GI:13376997	Oncogene FES; feline sarcoma virus; feline sarcoma (Snyder-Theilen) viral (v-fes)/Fujinami avian sarcoma (PRCII) viral (v-fps) oncogene homolog; c-fes/fps protein; proto-oncogene c-fes variant 1; proto-oncogene c-fes variant 2; proto-oncogene c-fes variant 3; proto-oncogene c-fes variant 4; go_function: ATP binding; go_function: nucleotide binding; go_function: transferase activity; go_function: …	V-FES feline sarcoma viral/V-FPS fujinami avian sarcoma viral oncogene homolog	256	FALSE
cg14679230	LIPE	0.00267931	-0.962986	hormone-sensitive lipase	5130148	2000025	BOT	5130148	CCATTAAAATATTTCTTCTCATAAAACAAACATCCCAATTTAAACCTCCA	2000025	CCGTTAAAATATTTCTTCTCATAAAACAAACATCCCAATTTAAACCTCCG	19	TOP	T	Red	47623418	-	3991	HSL; LHS;	NM_005357.2	GI:21328445	hormone-sensitive lipase testicular isoform; go_function: lipase activity; go_function: hydrolase activity; go_process: metabolism; go_process: lipid catabolism; go_process: steroid metabolism; go_process: fatty acid metabolism; go_process: cholesterol metabolism; go_process: protein amino acid phosphorylation; go_process: generation of precursor metabolites and energy	hormone-sensitive lipase	101	FALSE
cg11054936	GJB2	0.0026825	-1.88481	gap junction protein; beta 2; 26kDa (connexin 26)	2490735	2070066	BOT	2490735	AATACATAACCACAAAACCCAACTCTCAACAACTATTAATTAAATAAACA	2070066	AATACATAACCACGAAACCCAACTCTCAACAACTATTAATTAAATAAACG	13	TOP	C	Grn	19665037	-	2706	HID; KID; PPK; CX26; DFNA3; DFNB1; NSRD1;	NM_004004.3	GI:42558282	gap junction protein; beta 2; 26kD (connexin 26); gap junction protein beta 2; go_component: plasma membrane; go_component: connexon complex; go_component: integral to membrane; go_function: connexon channel activity; go_process: transport; go_process: cell-cell signaling; go_process: sensory perception of sound; go_process: sensory perception of sound	gap junction protein; beta 2; 26kDa (connexin 26)	867	TRUE	13:19664039-19665978
cg20988616	ENPP3	0.00270337	0.70553	ectonucleotide pyrophosphatase/phosphodiesterase 3	2230301	5360082	TOP	2230301	AAAAATAACCCCAAACAAAAAACCTTATCACAAAAATTTCAAACTTTCCA	5360082	AAAAATAACCCCGAACAAAAAACCTTATCACAAAAATTTCAAACTTTCCG	6	TOP	C	Grn	132000168	+	5169	B10; NPP3; PDNP3; CD203c; PD-IBETA;	NM_005021.2	GI:25453478	phosphodiesterase-I beta; gp130RB13-6; phosphodiesterase I/nucleotide pyrophosphatase 3; dJ914N13.3 (phosphodiesterase I/nucleotide pyrophosphatase 3); dJ1005H11.3 (phosphodiesterase I/nucleotide pyrophosphatase 3); ectonucleotide pyrophosphatase/phosphodiesterase 3; go_component: integral to plasma membrane; go_function: hydrolase activity; go_function: nucleic acid binding; go_function: endonuc…	ectonucleotide pyrophosphatase/phosphodiesterase 3	331	FALSE
cg09304624	PI15	0.00271499	-0.816526	protease inhibitor 15 preproprotein	650500	6960673	BOT	650500	AATATAAACCACTTACAATCAATAACAATAAAAATCCTAAAAAACACACA	6960673	AATATAAACCACTTACAATCAATAACAATAAAAATCCTAAAAAACACACG	8	BOT	C	Grn	75899327	+	51050	P24TI; P25TI; CRISP8; DKFZp686F0366;	NM_015886.3	GI:66932906	25 kDa trypsin inhibitor; protease inhibitor 15; go_component: extracellular region; go_function: peptidase activity; go_function: trypsin inhibitor activity; go_process: biological process unknown	protease inhibitor 15 preproprotein	1039	FALSE
cg23732182	C21orf84	0.00271663	-1.16474	hypothetical protein LOC114038	4490376	6420338	TOP	4490376	AAAAAACCTTTATACAATCCAAAAAACCCACATCAAACCCAAAAAATACA	6420338	AAAAAACCTTTATACAATCCAAAAAACCCGCGTCAAACCCAAAAAATACG	21	BOT	C	Grn	43722531	-	114038	MGC129789;	NM_153752.1	GI:24371253	synonym: MGC129789	hypothetical protein LOC114038	13	FALSE
cg13982505	KCNJ13	0.00273111	-0.77801	potassium inwardly-rectifying channel J13	1050315	2600487	TOP	1050315	AAAAAAAATACTATTCACTAAAACACTACACAAAACCATACCACAACACA	2600487	AAAAAAAATACTATTCACTAAAACACTACACAAAACCATACCACAACACG	2	TOP	T	Red	233349519	-	3769	KIR1.4; KIR7.1; MGC33328;	NM_002242.2	GI:34222089	inward rectifier potassium channel 13; go_component: membrane; go_component: integral to membrane; go_component: voltage-gated potassium channel complex; go_function: potassium ion binding; go_function: potassium channel activity; go_function: voltage-gated ion channel activity; go_function: inward rectifier potassium channel activity; go_process: ion transport; go_process: potassium ion transport	potassium inwardly-rectifying channel J13	819	FALSE
cg14284171	SSX4	0.00273111	-0.735893	synovial sarcoma; X breakpoint 4 isoform a	5560255	4920634	TOP	5560255	AAATCTTTCCAACCTCAAAACCTTTAATACTCTAAACAAAATAATACACA	4920634	AAATCTTTCCAACCTCAAAACCTTTAATACTCTAAACGAAATAATACACG	X	BOT	C	Grn	48156288	-	6759	MGC12411;	NM_005636.3	GI:28559011	isoform a is encoded by transcript variant 1; go_component: intracellular; go_function: nucleic acid binding; go_process: transcription; go_process: regulation of transcription; DNA-dependent	synovial sarcoma; X breakpoint 4 isoform a	443	TRUE	X:48155679-48156480
cg17773950	IGF2AS	0.0027525	-1.4307	insulin-like growth factor 2 antisense	6480138	6480541	BOT	6480138	AAAAAAACACTATAATTTTTACCAAATCAAAAACCACACACAAAATCCCA	6480541	AAAAAAACACTATAATTTTTACCAAATCAAAAACCACGCACAAAATCCCG	11	TOP	C	Grn	2118323	+	51214	PEG8;	NM_016412.1	GI:7705972	PEG8/IGF2AS; imprinting gene; insulin-like growth factor 2; antisense	insulin-like growth factor 2 antisense	149	TRUE	11:2115427-2119259
cg07099407	KLC4	0.0027525	0.957323	kinesin-like 8 isoform a	460408	6650408	BOT	460408	ATAAAAACACCCTACAATAATTCCTCTCAAAACCTATTTATAAATAACCA	6650408	ATAAAAACACCCTACGATAATTCCTCTCAAAACCTATTTATAAATAACCG	6	TOP	T	Red	43135350	+	89953	KNSL8; bA387M24.3;	NM_201521.1	GI:41871945	isoform a is encoded by transcript variant 1; kinesin-like 8; go_component: microtubule; go_component: kinesin complex; go_function: binding; go_function: microtubule motor activity	kinesin-like 8 isoform a	558	TRUE	6:43134750-43135991
cg09419670	PSMD5	0.00276462	-1.68128	proteasome 26S non-ATPase subunit 5	1710041	6960037	BOT	1710041	CTTCATCAAACTCCTAAAAAATATTCATCCAATCTTCCAAAAACATAACA	6960037	CTTCGTCAAACTCCTAAAAAATATTCATCCAATCTTCCAAAAACATAACG	9	BOT	C	Grn	122645027	-	5711	S5B; KIAA0072; MGC23145;	NM_005047.2	GI:25777613	26S protease subunit S5 basic; 26S proteasome subunit S5B; 26S proteasome non-ATPase regulatory subunit 5; go_component: proteasome complex (sensu Eukaryota); go_function: binding	proteasome 26S non-ATPase subunit 5	460	TRUE	9:122644694-122645875
cg08164315	PTGER4	0.00276462	-1.15856	prostaglandin E receptor 4; subtype EP4	1740360	4760360	TOP	1740360	AATTAAATCTAACAAATATAACACAACCAACCAAAAACATAAAACTCACA	4760360	AATTAAATCTAACGAATATAACACGACCGACCGAAAACATAAAACTCACG	5	BOT	C	Grn	40715789	+	5734	EP4; EP4R; MGC126583;	NM_000958.2	GI:38505196	PGE receptor; EP4 subtype; prostaglandin E2 receptor; go_component: integral to membrane; go_function: receptor activity; go_function: rhodopsin-like receptor activity; go_function: prostaglandin E receptor activity; go_process: immune response; go_process: signal transduction; go_process: G-protein coupled receptor protein signaling pathway; go_process: G-protein signaling; coupled to cAMP nucle…	prostaglandin E receptor 4; subtype EP4	850	TRUE	5:40714880-40717953
cg16869108	VHL	0.0027998	1.45353	von Hippel-Lindau tumor suppressor isoform 1	1450092	1450059	TOP	1450092	CCTTCAAATACAAACTATTCAACCTTATAAAAAATACTCTAAACCAAACA	1450059	CCTTCAAATACAAACTATTCGACCTTATAAAAAATACTCTAAACCGAACG	3	TOP	C	Grn	NA	+	7428	RCA1; VHL1; HRCA1;	NT_022517.17		isoform 1 is encoded by transcript variant 1; von Hippel-Lindau syndrome; elongin binding protein; go_component: cytosol; go_component: nucleus; go_component: mitochondrion; go_component: endoplasmic reticulum; go_function: transcription factor binding; go_process: cell cycle; go_process: proteolysis; go_process: anti-apoptosis; go_process: response to stress; go_process: protein stabilization; g…	von Hippel-Lindau tumor suppressor isoform 1	NA	TRUE	3:10157841-10160111
cg12114524	TNNI1	0.00285251	-0.883565	troponin I; skeletal; slow	4480370	3360138	TOP	4480370	AAATTCTCTACCTAAAATCAACCTACATCTAAAATTCTAAACTACAAACA	3360138	AAATTCTCTACCTAAAATCAACCTACATCTAAAATTCTAAACTACAAACG	1	BOT	C	Grn	199657497	-	7135	TNN1; DKFZp451O223;	NM_003281.3	GI:56682968	slow-twitch skeletal troponin I; go_component: troponin complex; go_function: actin binding; go_function: tropomyosin binding; go_process: regulation of striated muscle contraction	troponin I; skeletal; slow	80	FALSE
cg24686358	COL9A2	0.00285251	1.56981	alpha 2 type IX collagen	2340619	4610546	BOT	2340619	TATTCTCCTCCAAATAATAATACTCACTCTAACACAAATTATAAATTTCA	4610546	TATTCTCCTCCAAATAATAATACTCGCTCTAACGCAAATTATAAATTTCG	1	BOT	C	Grn	40555526	-	1298	MED; EDM2; DJ39G22.4;	NM_001852.3	GI:31083125	epiphyseal dysplasia; multiple 2; collagen IX; alpha-2 polypeptide; go_component: cytoplasm; go_component: collagen type IX; go_component: extracellular matrix (sensu Metazoa); go_function: structural molecule activity; go_process: phosphate transport; go_process: skeletal development	alpha 2 type IX collagen	154	TRUE	1:40554687-40555867
cg26359240	HSDL1	0.00287673	-1.40351	hydroxysteroid dehydrogenase like 1	2940301	3940082	BOT	2940301	AACTTTAATAAAAAAATCACACACTAACCCCAAAACCAAATCTTCATTCA	3940082	AACTTTAATAAAAAAATCACACACTAACCCCAAAACCAAATCTTCATTCG	16	BOT	A	Red	82736265	-	83693	MGC125994; MGC125995;	NM_031463.3	GI:24432036	steroid dehydrogenase-like; go_function: oxidoreductase activity; go_process: metabolism	hydroxysteroid dehydrogenase like 1	1195	FALSE
cg14173523	FUT5	0.00292083	-1.11307	fucosyltransferase 5	3190139	7570537	BOT	3190139	TTATATCTAACTTCTATCATTAAATATAATATCCTCAACCTTCATCCACA	7570537	TTATATCTAACTTCTATCATTAAATATAATATCCTCAACCTTCATCCACG	19	BOT	C	Grn	5821551	-	2527	FUC-TV;	NM_002034.2	GI:52485798	alpha (1;3) fucosyltransferase; go_component: membrane; go_component: Golgi stack; go_component: integral to membrane; go_function: alpha(1;3)-fucosyltransferase activity; go_function: transferase activity; transferring glycosyl groups; go_function: 3-galactosyl-N-acetylglucosaminide 4-alpha-L-fucosyltransferase activity; go_process: L-fucose catabolism; go_process: carbohydrate metabolism; go_pr…	fucosyltransferase 5	484	FALSE
cg04700814	HEXIM1	0.00292439	1.48755	HMBA-inducible	7400048	5080114	BOT	7400048	TAACTTATCCAAAATCACATAACAACCATAAAACAATTCTAACTAAAACA	5080114	TAACTTATCCAAAATCACATAACAACCATAAAACAATTCTAACTAAAACG	17	BOT	C	Grn	40580467	+	10614	CLP1; HIS1; MAQ1;	NM_006460.2	GI:70167225	menage a quatre 1; hexamethylene-bis-acetamide-inducible transcript 1; hexamthylene bis-acetamide inducible 1; hexamethylene bisacetamide-inducible protein; go_component: nucleus; go_component: cytoplasm; go_function: snRNA binding; go_function: protein binding; go_function: protein binding; go_function: protein binding; go_function: transcriptional repressor activity; go_function: cyclin-depende…	HMBA-inducible	504	FALSE
cg22876908	DGKA	0.00292545	-1.12261	diacylglycerol kinase; alpha 80kDa	6480184	6480392	BOT	6480184	ATTCTAAAATAAAATTTTACACTTTAATCTATATCCACCCTTTCTCCACA	6480392	ATTCTAAAATAAAATTTTACACTTTAATCTATATCCACCCTTTCTCCACG	12	BOT	C	Grn	54611213	+	1606	DAGK; DAGK1; MGC12821; MGC42356; DGK-alpha;	NM_001345.4	GI:41393585	diacylglycerol kinase; alpha (80kD); diacylglycerol kinase alpha; go_component: cellular component unknown; go_function: kinase activity; go_function: calcium ion binding; go_function: transferase activity; go_function: diacylglycerol binding; go_function: diacylglycerol kinase activity; go_function: diacylglycerol kinase activity; go_function: diacylglycerol kinase activity; go_function: diacylg…	diacylglycerol kinase; alpha 80kDa	203	FALSE
cg11864993	PCDHB16	0.00295037	-0.896254	protocadherin beta 16 precursor	6590767	1660202	BOT	6590767	AAATCACTACTCAATACCTAAAAACCCCTTTCCAAAACATCTAATAAACA	1660202	AAATCGCTACTCAATACCTAAAAACCCCTTTCCAAAACATCTAATAAACG	5	TOP	T	Red	140541164	+	57717	ME1; PCDH3X; PCDHB8a; KIAA1621; PCDH-BETA16;	NM_020957.1	GI:14195604	cadherin ME1; protocadherin beta 8a; protocadherin-3x; PCDHbeta 16; go_component: membrane; go_component: integral to membrane; go_function: calcium ion binding; go_function: protein binding; go_process: cell adhesion; go_process: synaptogenesis; go_process: homophilic cell adhesion; go_process: synaptic transmission; go_process: calcium-dependent cell-cell adhesion	protocadherin beta 16 precursor	1148	TRUE	5:140538951-140540089
cg08307816	DEGS2	0.00295827	1.31194	sphingolipid C4-hydroxylase/delta 4-desaturase	3170647	630332	BOT	3170647	TCAATTACCTCAATTAAAAATAAAACTCCCCAACAAAACCAAAATAACCA	630332	TCAATTACCTCGATTAAAAATAAAACTCCCCGACAAAACCGAAATAACCG	14	TOP	C	Grn	99695712	-	123099	DES2; FADS8; C14orf66;	NM_206918.1	GI:46048444	sphingolipid delta 4 desaturase/C-4 hydroxylase; go_component: membrane; go_function: oxidoreductase activity; go_function: oxidoreductase activity; acting on paired donors; with oxidation of a pair of donors resulting in the reduction of molecular oxygen to two molecules of water; go_process: fatty acid desaturation	sphingolipid C4-hydroxylase/delta 4-desaturase	233	TRUE	14:99694413-99696319
cg26025891	PSTPIP1	0.00300702	-1.1868	proline-serine-threonine phosphatase interacting protein 1	5220367	6370414	BOT	5220367	AAAAAACATCTTTAAACTACAACTAAAACATCATCCTCAAACATCTACCA	6370414	AAAAAACATCTTTAAACTACAACTAAAACATCATCCTCAAACGTCTACCG	15	BOT	C	Grn	75074609	+	9051	H-PIP; PAPAS; CD2BP1; PSTPIP; CD2BP1L; CD2BP1S;	NM_003978.2	GI:20149527	CD2 cytoplasmic tail-binding protein; Pyogenic sterile arthritis; pyoderma gangrenosum; and acne (PAPA syndrome); go_function: protein binding; go_process: cell adhesion; go_process: signal transduction; go_process: response to pest; pathogen or parasite	proline-serine-threonine phosphatase interacting protein 1	345	FALSE
cg17895149	PLAGL1	0.00309746	-1.44862	pleiomorphic adenoma gene-like 1 isoform 2	2640646	6110390	TOP	2640646	ACAAAAAATAAATTAATTTAACCTATTACAACATCCCAACATCTATCACA	6110390	ACAAAAAATAAATTAATTTAACCTATTACAACGTCCCAACATCTATCGCG	6	TOP	T	Red	144371246	-	5325	ZAC; LOT1; ZAC1; MGC126275; MGC126276; DKFZp781P1017;	NM_006718.2	GI:27894292	isoform 2 is encoded by transcript variant 2; PLAG-like 1; pleomorphic adenoma gene-like 1; ZAC tumor supressor; pleiomorphic adenoma gene-like 1; isoform 2; go_component: nucleus; go_function: DNA binding; go_function: zinc ion binding; go_function: metal ion binding; go_function: nucleic acid binding; go_process: transcription; go_process: cell cycle arrest; go_process: induction of apoptosis; …	pleiomorphic adenoma gene-like 1 isoform 2	276	TRUE	6:144370510-144371695
cg24645221	PENK	0.00313142	-0.86319	proenkephalin	5900066	1430504	TOP	5900066	AATTTACCCAAAACTTATCTTTACTAAACAAATTTAAAAACATCTACCCA	1430504	AATTTACCCGAAACTTATCTTTACTAAACGAATTTAAAAACGTCTACCCG	8	TOP	C	Grn	57521143	-	5179		NM_006211.2	GI:40254835	go_component: soluble fraction; go_function: opioid peptide activity; go_function: neuropeptide hormone activity; go_process: cell-cell signaling; go_process: signal transduction; go_process: neuropeptide signaling pathway	proenkephalin	339	TRUE	8:57520521-57522710
cg12242338	TRIM42	0.00316851	-1.03941	tripartite motif-containing 42	3610424	2900561	BOT	3610424	AACATAACTAAAAACAACATCTCTACCATATACAACATAAACAACAAACA	2900561	AACATAACTAAAAACAACATCTCTACCATATACAACATAAACAACAAACG	3	BOT	C	Grn	141879571	+	287015	FLJ40097;	NM_152616.3	GI:29029527	go_component: ubiquitin ligase complex; go_function: zinc ion binding; go_function: metal ion binding; go_function: ubiquitin-protein ligase activity; go_process: protein ubiquitination	tripartite motif-containing 42	208	FALSE
cg19136075	NBL1	0.00325286	0.93504	neuroblastoma; suppression of tumorigenicity 1 precursor	1690064	520403	TOP	1690064	CCCCATTAATATAACACAAATAAATCTTCCCTTAATAATAACTATAACCA	520403	CCCCATTAATATAACACAAATAAATCTTCCCTTAATAATAACTATAACCG	1	TOP	T	Red	19842313	+	4681	NB; DAN; NO3; DAND1; MGC8972; D1S1733E;	NM_005380.3	GI:33519445	neuroblastoma candidate region; suppression of tumorigenicity 1; zinc finger protein DAN; neuroblastoma suppressor of tumorigenicity 1; differential screening-selected gene aberrant in neuroblastoma; go_process: cell cycle; go_process: negative regulation of progression through cell cycle	neuroblastoma; suppression of tumorigenicity 1 precursor	841	FALSE
cg01837719	FUT9	0.00332974	-0.964785	fucosyltransferase 9 (alpha (1;3) fucosyltransferase)	1710646	6960112	BOT	1710646	CTACCCCTTAAAACTATTACCTAAACAAAAATAACCTTAATTATTTACCA	6960112	CTACCCCTTAAAACTATTACCTAAACAAAAATAACCTTAATTATTTACCG	6	BOT	C	Grn	96570590	+	10690	Fuc-TIX;	NM_006581.2	GI:36951077	go_component: membrane; go_component: Golgi stack; go_component: integral to membrane; go_function: alpha(1;3)-fucosyltransferase activity; go_function: transferase activity; transferring glycosyl groups; go_process: L-fucose catabolism; go_process: carbohydrate metabolism; go_process: protein amino acid glycosylation	fucosyltransferase 9 (alpha (1;3) fucosyltransferase)	684	TRUE	6:96569782-96570973
cg20622019	ADA	0.0033357	1.38054	adenosine deaminase	4060615	7150064	BOT	4060615	CTATACCCAACACCTACTAAATACTCAATAAATAAAAACAACTTTATACA	7150064	CTATACCCGACGCCTACTAAATACTCAATAAATAAAAACAACTTTATACG	20	BOT	C	Grn	42713790	-	100		NM_000022.2	GI:47078294	adenosine aminohydrolase; go_function: hydrolase activity; go_function: adenosine deaminase activity; go_process: nucleotide metabolism; go_process: purine ribonucleoside monophosphate biosynthesis; go_process: antimicrobial humoral response (sensu Vertebrata)	adenosine deaminase	583	TRUE	20:42713127-42714540
cg06855803	ICAM3	0.00333715	-1.527	intercellular adhesion molecule 3 precursor	4890477	6980730	TOP	4890477	AAACAAAATACAATCCCCAAACTTCTACAATCTTAACCACTATACTTCCA	6980730	AAACAAAATACAATCCCCAAACTTCTACAATCTTAACCGCTATACTTCCG	19	TOP	T	Red	10311307	-	3385	CD50; CDW50; ICAM-R;	NM_002162.2	GI:12545399	intercellular adhesion molecule-3; go_component: plasma membrane; go_component: integral to plasma membrane; go_function: integrin binding; go_process: cell-cell adhesion	intercellular adhesion molecule 3 precursor	57	FALSE
cg19428735	RRH	0.00333715	0.525241	peropsin	240608	2120753	TOP	240608	TAACTATATATTTCATAACATAAATATAATATAATCAACTCCACCATCCA	2120753	TAACTATATATTTCATAACATAAATATAATATAATCAACTCCACCATCCG	4	TOP	T	Red	110968599	+	10692		NM_006583.2	GI:71999147	visual pigment-like receptor peropsin; go_component: integral to plasma membrane; go_function: receptor activity; go_function: rhodopsin-like receptor activity; go_process: signal transduction; go_process: visual perception; go_process: protein-chromophore linkage; go_process: G-protein coupled receptor protein signaling pathway	peropsin	743	FALSE
cg16112050	ENOSF1	0.00333995	-1.31361	rTS beta protein	6350537	4900193	BOT	6350537	AAAACAAATCATCATTAATTACACCCATACTAATACAAATAAAATCCCCA	4900193	AAAACAAATCATCATTAATTACACCCGTACTAATACAAATAAAATCCCCG	18	TOP	T	Red	702642	-	55556	RTS; TYMSAS; RTS beta; HSRTSBETA; RTS alpha;	NM_017512.2	GI:42544118	go_component: cellular component unknown; go_function: catalytic activity; go_process: metabolism	rTS beta protein	558	TRUE	18:701745-703831
cg03425110	NEUROG3	0.00335374	-1.04673	neurogenin 3	1230170	3190100	TOP	1230170	AAAAACAATAAACAACAAAAACCATAAAAAACTCAACAAACTTCTAATCA	3190100	AAAAACGATAAACAACGAAAACCGTAAAAAACTCAACGAACTTCTAATCG	10	BOT	C	Grn	71003128	-	50674	ngn3; Atoh5; Math4B;	NM_020999.2	GI:68989257	go_component: nucleus; go_function: DNA binding; go_function: transcription regulator activity; go_process: cell differentiation; go_process: regulation of transcription; go_process: central nervous system development; go_process: peripheral nervous system development; go_process: regulation of transcription; DNA-dependent	neurogenin 3	85	TRUE	10:71001367-71003520
cg18783781	MGC4399	0.00337239	-0.890294	mitochondrial carrier protein MGC4399	7570168	7150382	BOT	7570168	ATAATCTAAACAACCTTAAATAATCAATAAAACCCTCACAATAACTCACA	7150382	ATAATCTAAACAACCTTAAATAATCAATAAAACCCTCACGATAACTCACG	1	BOT	C	Grn	9522145	+	84275	BMSC-MCP;	NM_032315.1	GI:14150081	novel mitochondrial carrier protein; go_component: membrane; go_component: integral to membrane; go_component: mitochondrial inner membrane; go_function: binding; go_process: transport	mitochondrial carrier protein MGC4399	491	TRUE	1:9521329-9523202
cg20893022	C19orf30	0.00337508	0.807118	hypothetical protein LOC284424	70463	4070209	TOP	70463	ACAAAACTAAAAACAAATAAAACACACAAAAAAAAAAACCCACAACTACA	4070209	ACAAAACTAAAAACAAATAAAACACACAAAAAAAAAAACCCGCAACTACG	19	TOP	T	Red	4720152	+	284424	PGSF1; PGSF1a; PGSF1b;	NM_174947.2	GI:29126235	pituitary gland specific factor 1a	hypothetical protein LOC284424	62	TRUE	19:4720131-4720332
cg00931491	SULT1A2	0.00347727	0.902089	sulfotransferase family; cytosolic; 1A; phenol-preferring; member 2	1450594	6330161	BOT	1450594	CCAAATTCCCAAAAACTCAAATAAATAACACACCAAAATAACCCAAAACA	6330161	CCAAATTCCCAAAAACTCAAATAAATAACACACCGAAATAACCCAAAACG	16	BOT	C	Grn	28515892	-	6799	STP2; HAST4; P-PST; ST1A2; TSPST2;	NM_001054.2	GI:29550878	thermostable phenol sulfotransferase; phenolic-metabolizing (P) form of PST; arylamine sulfotransferase; aryl sulfotransferase; phenol-preferring phenol sulfotransferase2; phenol-sulfating phenol sulfotransferase 2; go_function: transferase activity; go_function: aryl sulfotransferase activity; go_process: lipid metabolism; go_process: steroid metabolism; go_process: amine biosynthesis; go_proces…	sulfotransferase family; cytosolic; 1A; phenol-preferring; member 2	103	FALSE
cg17803089	FANCE	0.00347727	1.27671	Fanconi anemia; complementation group E	2750255	3710634	TOP	2750255	TCTATAATAAAATCCATAACAAACAACATACCATCAACATAAATACAACA	3710634	TCTATAATAAAATCCATAACAAACAACATACCGTCAACGTAAATACAACG	6	BOT	C	Grn	35528116	+	2178	FAE; FACE;	NM_021922.2	GI:66879667	go_component: nucleus; go_function: protein binding; go_process: DNA repair	Fanconi anemia; complementation group E	345	TRUE	6:35527704-35528848
cg15686608	DAB2IP	0.00347727	-1.02453	DAB2 interacting protein isoform 2	4540341	4540020	BOT	4540341	AAAAAAATCACCCAAAATCAAAATCTAAATAACCAAAACACTACCAAACA	4540020	AAAAAAATCGCCCGAAATCGAAATCTAAATAACCAAAACACTACCAAACG	9	TOP	C	Grn	NA	+	153090	AIP1; AF9Q34; DIP1/2; KIAA1743;	NT_008470.18		isoform 2 is encoded by transcript variant 2; nGAP-like protein; DOC-2/DAB2 interactive protein; ASK-interacting protein; go_function: GTPase activator activity	DAB2 interacting protein isoform 2	NA	TRUE	9:123500662-123502056
cg09470640	PTPRO	0.00352409	-1.10622	receptor-type protein tyrosine phosphatase O isoform b precursor	5960465	1010100	TOP	5960465	ACTCTTTTATCACTACTAAAATCCACATCAAAAATAAACTTATTAAATCA	1010100	ACTCTTTTATCGCTACTAAAATCCACATCAAAAATAAACTTATTAAATCG	12	BOT	T	Red	15366754	+	5800	PTPU2; GLEPP1; PTP-U2;	NM_002848.2	GI:13677212	isoform b precursor is encoded by transcript variant 2; PTPase U2; PTPROt; glomerular epithelial protein-1; protein tyrosine phosphatase PTP-U2; phosphotyrosine phosphatase U2; go_component: integral to membrane; go_component: integral to plasma membrane; go_function: receptor activity; go_function: hydrolase activity; go_function: protein tyrosine phosphatase activity; go_function: protein tyros…	receptor-type protein tyrosine phosphatase O isoform b precursor	541	TRUE	12:15366460-15367398
cg04375036	PPP1CC	0.00352707	-1.35428	protein phosphatase 1; catalytic subunit; gamma isoform	2810670	1440670	BOT	2810670	ATACAATTACCTCATAACATACTAAAATAAAAATTCATACATCCTACACA	1440670	ATACAATTACCTCGTAACATACTAAAATAAAAATTCGTACATCCTACACG	12	BOT	C	Grn	109665050	-	5501	PPP1G;	NM_002710.1	GI:4506006	serine/threonine phosphatase 1 gamma; go_function: iron ion binding; go_function: metal ion binding; go_function: hydrolase activity; go_function: manganese ion binding; go_function: phosphoprotein phosphatase activity; go_process: cell cycle; go_process: cell division; go_process: glycogen metabolism; go_process: carbohydrate metabolism	protein phosphatase 1; catalytic subunit; gamma isoform	1152	TRUE	12:109665738-109666296
cg01381846	HOXA9	0.00352707	-0.567161	homeobox protein A9 isoform a	990673	6660168	TOP	990673	AATATACCACCACCATCACCACCACCCCTACATACACCCCCAAACACCCA	6660168	GATATACCACCACCATCACCACCACCCCTACGTACACCCCCAAACGCCCG	7	TOP	T	Red	27171674	-	3205	HOX1; ABD-B; HOX1G; HOX1.7; MGC1934;	NM_152739.2	GI:24497557	isoform a is encoded by transcript variant 1; homeobox protein HOXA9; homeodomain protein HOXA9; go_component: nucleus; go_component: nucleus; go_function: transcription factor activity; go_function: transcriptional activator activity; go_process: transcription; go_process: development; go_process: regulation of transcription; DNA-dependent	homeobox protein A9 isoform a	364	TRUE	7:27170287-27173690
cg05164634	WNT10B	0.00352707	-1.60652	wingless-type MMTV integration site family; member 10B precursor	1230605	3190040	TOP	1230605	CCTATTCCTCTACTTACTTAAAAACAATCTAAATCAATATACCTAAAACA	3190040	CCTATTCCTCTACTTACTTAAAAACAATCTAAATCAATATACCTAAAACG	12	TOP	C	Grn	47651810	-	7480	WNT-12;	NM_003394.2	GI:16936521	WNT-10B protein; go_component: extracellular region; go_function: signal transducer activity; go_process: development; go_process: signal transduction; go_process: frizzled-2 signaling pathway	wingless-type MMTV integration site family; member 10B precursor	995	TRUE	12:47652628-47652829
cg00689010	NCSTN	0.00355851	-1.29564	nicastrin precursor	460376	6650376	BOT	460376	CACATTAATAACAACCTCCAATTTTTAAACTACTAAATCTACACCAAACA	6650376	CACATTAATAACAACCTCCAATTTTTAAACTACTAAATCTACACCAAACG	1	TOP	C	Grn	158579687	+	23385	APH2; KIAA0253; RP11-517F10.1;	NM_015331.2	GI:62548867	ATAG1874; anterior pharynx-defective 2; go_component: membrane; go_component: Golgi apparatus; go_component: endoplasmic reticulum; go_component: integral to plasma membrane; go_function: protein binding; go_process: protein processing; go_process: Notch receptor processing; go_process: amyloid precursor protein catabolism; go_process: positive regulation of enzyme activity; go_process: membrane …	nicastrin precursor	1170	FALSE
cg01293143	TCEA2	0.00357609	-1.36769	transcription elongation factor A protein 2 isoform a	1740731	4900433	BOT	1740731	CCACAAAAAATTCCTAAAAACCTATCCATATATCCCTATCCATAAAAACA	4900433	CCACAAAAAATTCCTAAAAACCTATCCATATATCCCTATCCATAAAAACG	20	BOT	T	Red	62158883	+	6919	TFIIS;	NM_003195.4	GI:38505154	isoform a is encoded by transcript variant 1; transcription elongation factor TFIIS.1; go_component: nucleus; go_component: transcription elongation factor complex; go_function: zinc ion binding; go_function: metal ion binding; go_function: protein binding; go_function: protein binding; go_function: transcription factor activity; go_function: transcriptional elongation regulator activity; go_proc…	transcription elongation factor A protein 2 isoform a	113	FALSE
cg22892904	CBX2	0.00357609	-1.63665	chromobox homolog 2 isoform 2	1230187	3190187	TOP	1230187	AACAATTTACAAAACTATTCCTAACTTCAAACTAAATCAATAATAACCCA	3190187	AACGATTTACAAAACTATTCCTAACTTCGAACTAAATCAATAATAACCCG	17	TOP	C	Grn	75366588	+	84733	M33; CDCA6; MGC10561;	NM_032647.2	GI:32306516	isoform 2 is encoded by transcript variant 2; chromobox homolog 2 (Drosophila Pc class); modifier 3; cell division cycle associated 6; M33 polycomb-like; go_component: nucleus; go_component: chromatin; go_function: DNA binding; go_function: chromatin binding; go_function: transcriptional repressor activity; go_process: transcription; go_process: chromatin modification; go_process: chromatin assem…	chromobox homolog 2 isoform 2	904	TRUE	17:75365487-75367490
cg10862848	GNMT	0.00362094	-1.51263	glycine N-methyltransferase	1190215	1710221	TOP	1190215	ATCTCTAAAAATAAAACTAATCTATCCACCAAATCCAAAAACAAAACCCA	1710221	ATCTCTAAAAATAAAACTAATCTATCCACCGAATCCAAAAACGAAACCCG	6	TOP	A	Red	NA	+	27232		NT_007592.14		go_function: folic acid binding; go_function: transferase activity; go_function: glycine N-methyltransferase activity; go_process: protein modification	glycine N-methyltransferase	NA	TRUE	6:43035706-43036927
cg22879289	NID1	0.00365032	-0.97751	nidogen (enactin)	5570692	290612	TOP	5570692	ACAATAACATCATAAATCTCCTAATAAAATACACTAAAAAAAACACCCCA	290612	ACAATAACATCATAAATCTCCTAATAAAATACGCTAAAAAAAACACCCCG	1	TOP	T	Red	234303706	-	4811	NID; enactin; ENTACTIN;	NM_002508.1	GI:4505394	Nidogen; nidogen (entactin); go_component: membrane; go_component: basement membrane; go_function: protein binding; go_function: calcium ion binding; go_function: extracellular matrix structural constituent; go_process: cell-matrix adhesion	nidogen (enactin)	660	FALSE
cg17797815	RAB11FIP2	0.00370835	1.02858	RAB11 family interacting protein 2 (class I)	1820630	3420121	BOT	1820630	AAAATAAAATAACTCAACCAAAATCACACACACTAATAACAACAAAAACA	3420121	AAAATAAAATAACTCGACCAAAATCACACACACTAATAACGACAAAAACG	10	BOT	C	Grn	119796104	-	22841	nRip11; KIAA0941; Rab11-FIP2;	NM_014904.1	GI:7662393	KIAA0941; RAB11 and RAB25 interacting protein; involved in regulation of polarized endosomal trafficking; rab11-family interacting protein 2; RAB11-FIP2 long isoform	RAB11 family interacting protein 2 (class I)	858	TRUE	10:119795705-119797139
cg22496254	HCAP-G	0.00371674	-1.11631	chromosome condensation protein G	2750722	3360672	TOP	2750722	TTACTAAAACCACCTATACATCTTTCTCCTTTTAAATTACCTACCCTCCA	3360672	TTACTAAAACCACCTATACATCTTTCTCCTTTTAAATTACCTACCCTCCG	4	TOP	A	Red	17421623	+	64151	CAPG; CHCG; NY-MEL-3;	NM_022346.3	GI:50658080	go_component: nucleus; go_function: binding; go_process: mitosis; go_process: cell cycle; go_process: cytokinesis; go_process: mitotic chromosome condensation	chromosome condensation protein G	1360	FALSE
cg00646140	ARSD	0.00375338	-1.18926	arylsulfatase D isoform a precursor	4230397	4230091	BOT	4230397	AAAAACCTAAACTAAAAAACTAATTAAACCCAATTACAATTAACCAAACA	4230091	AAAAACCTAAACTAAAAAACTAATTAAACCCAATTACGATTAACCGAACG	X	TOP	C	Grn	2857392	-	414		NM_001669.2	GI:71852583	isoform a precursor is encoded by transcript variant 1; go_component: lysosome; go_function: hydrolase activity; go_function: calcium ion binding; go_function: arylsulfatase activity; go_function: sulfuric ester hydrolase activity; go_process: metabolism	arylsulfatase D isoform a precursor	169	TRUE	X:2855971-2857749
cg20373326	HSD17B2	0.00375338	-1.59919	hydroxysteroid (17-beta) dehydrogenase 2	10504	2680367	BOT	10504	AAACCAATATACACTTCAACATAAATACCAAAACACTTCCTATTTAACCA	2680367	AAACCAATATACACTTCAACATAAATACCAAAACACTTCCTATTTAACCG	16	BOT	C	Grn	80626364	+	3294	HSD17; EDH17B2;	NM_002153.1	GI:4504502	go_component: integral to membrane; go_component: endoplasmic reticulum membrane; go_function: oxidoreductase activity; go_function: estradiol 17-beta-dehydrogenase activity; go_process: metabolism; go_process: estrogen biosynthesis	hydroxysteroid (17-beta) dehydrogenase 2	60	FALSE
cg19639622	GPM6A	0.00375403	-1.20914	glycoprotein M6A isoform 3	1340180	990044	BOT	1340180	TACAAAATCTCTCTCCTAAATACATTAAATACACATTACAAACACACACA	990044	TACAAAATCTCTCTCCTAAATACATTAAATACACATTACAAACACACACG	4	TOP	T	Red	177160642	-	2823	M6A; GPM6;	NM_201592.1	GI:42476104	isoform 3 is encoded by transcript variant 3; go_component: cell surface; go_component: integral to plasma membrane	glycoprotein M6A isoform 3	152	TRUE	4:177159313-177160797
cg19210770	ACCN4	0.00377207	-2.68147	amiloride-sensitive cation channel 4 isoform 1	780739	5340739	TOP	780739	ACATAAAAAAAACTCCAAAACACATACTAAACAAAACAACTAAAACTACA	5340739	ACGTAAAAAAAACTCCGAAACACATACTAAACGAAACGACTAAAACTACG	2	BOT	C	Grn	220087296	+	55515	ASIC4; BNAC4; MGC17248; MGC24860;	NM_018674.3	GI:33519441	isoform 1 is encoded by transcript variant 1; acid-sensing ion channel 4; brain sodium channel 4; go_component: membrane; go_component: integral to membrane; go_function: sodium ion binding; go_function: ion channel activity; go_function: sodium channel activity; go_process: ion transport; go_process: sodium ion transport	amiloride-sensitive cation channel 4 isoform 1	39	TRUE	2:220087160-220087532
cg14480463	INT1	0.00381226	-1.27796	integrator complex subunit 1 isoform 3	2750400	2750377	BOT	2750400	CTTTAAAAATCTCAACTACCACAAATCCTACATTAAACTTAATTATTCCA	2750377	CTTTAAAAATCTCAACTACCGCGAATCCTACGTTAAACTTAATTATTCCG	7	BOT	C	Grn	1510490	-	26173		XM_931325.1	GI:89024652	Derived by automated computational analysis using gene prediction method: GNOMON.	integrator complex subunit 1 isoform 3	529	TRUE	7:1509056-1511276
cg15772361	SERPINB3	0.00386703	-0.907187	serine (or cysteine) proteinase inhibitor; clade B (ovalbumin); member 3	3990594	3170673	BOT	3990594	TCATTATATTATCCTATTACAATTTTTCTCTAATTCCATCAACTAACACA	3170673	TCATTATATTATCCTATTACAATTTTTCTCTAATTCCGTCGACTAACACG	18	BOT	C	Grn	59480094	-	6317	SCC; T4-A; SCCA1; SCCA-1; HsT1196; SCCA-PD;	NM_006919.1	GI:5902071	squamous cell carcinoma antigen 1; go_function: serine-type endopeptidase inhibitor activity; go_function: serine-type endopeptidase inhibitor activity	serine (or cysteine) proteinase inhibitor; clade B (ovalbumin); member 3	891	FALSE
cg21047206	PDE4DIP	0.00390437	-0.730852	phosphodiesterase 4D interacting protein isoform 2	3420164	5130632	BOT	3420164	CCTCAAATAAATTTCTCCTTTTCTTTCTATCTCTCTCAATATTTTCCCCA	5130632	CCTCAAATAAATTTCTCCTTTTCTTTCTATCTCTCTCAATATTTTCCCCG	1	TOP	A	Red	143787380	-	9659	MMGL; CMYA2; MGC75440; DKFZp781J054;	NM_001002812.1	GI:50658068	isoform 2 is encoded by transcript variant 2; myomegalin; cardiomyopathy associated 2	phosphodiesterase 4D interacting protein isoform 2	198	TRUE	1:143786718-143787617
cg16362133	SLC11A2	0.00394626	-1.27404	solute carrier family 11 (proton-coupled divalent metal ion transporters); member 2	5220725	5220450	BOT	5220725	CCTTTACAAAATAAAACTATACCTCATAACTTAATTATCAATACCTAACA	5220450	CCTTTACAAAATAAAACTATACCTCGTAACTTAATTATCAATACCTAACG	12	BOT	T	Red	49706409	-	4891	DCT1; DMT1; NRAMP2;	NM_000617.1	GI:10835168	natural resistance-associated macrophage protein 2; go_component: membrane; go_component: integral to plasma membrane; go_function: iron ion binding; go_function: transporter activity; go_function: iron ion transporter activity; go_process: transport; go_process: iron ion transport	solute carrier family 11 (proton-coupled divalent metal ion transporters); member 2	332	TRUE	12:49705740-49707379
cg13899108	PDE4C	0.00395165	-1.50377	phosphodiesterase 4C; cAMP-specific (phosphodiesterase E1 dunce homolog; Drosophila)	3180300	380270	TOP	3180300	TTCTATCTTCTCCACTCCAAATCCTTATCTTAATTCTTTTCCATACAACA	380270	TTCTATCTTCTCCACTCCAAATCCTTATCTTAATTCTTTTCCATACAACG	19	TOP	C	Grn	18205016	-	5143	DPDE1; MGC126222; PDE4C-791;	NM_000923.1	GI:4505664	Phosphodiesterase-4C; cAMP-specific (dunce (Drosophila)-homolog; phosphodiesterase 4C; cAMP-specific (dunce (Drosophila)-homolog phosphodiesterase E1); ISOFORM OF CAMP-DEPENDENT 3 ;5prime-CYCLIC PHOSPHODIESTERASE 4C; PDE4C-delta54; PDE4C [amino acids 597-712]; go_component: cellular component unknown; go_function: catalytic activity; go_function: hydrolase activity; go_function: cAMP-specific pho…	phosphodiesterase 4C; cAMP-specific (phosphodiesterase E1 dunce homolog; Drosophila)	306	TRUE	19:18204370-18205601
cg17288121	DEFB103A	0.00399253	-0.80221	defensin; beta 103A precursor	2490291	2070246	BOT	2490291	CCCCTTTAAAAAATAATCTCAAAACATATAACTAAAAACTAACTTATCCA	2070246	CCCCTTTAAAAAATAATCTCAAAACATATAACTAAAAACTAACTTATCCG	8	TOP	T	Red	7275280	-	55894	HBD3; HBP3; DEFB3; HBD-3; HBP-3; DEFB103;	NM_018661.2	GI:13124886	defensin; beta 3; beta-defensin 3; go_component: extracellular region; go_process: defense response to bacteria; go_process: response to pest; pathogen or parasite; go_process: anti-Gram-positive bacterial polypeptide induction	defensin; beta 103A precursor	144	FALSE
cg03649060	ELOF1	0.00399863	-0.951141	elongation factor 1 homolog (ELF1; S. cerevisiae)	6940019	7200369	BOT	6940019	CTACATAACCTAAACAAATTATTTAAACTCTTTATACCACAATTTCCTCA	7200369	CTACGTAACCTAAACAAATTATTTAAACTCTTTATACCACAATTTCCTCG	19	TOP	T	Red	11526181	-	84337	MGC4549;	NM_032377.2	GI:39725656	synonym: MGC4549	elongation factor 1 homolog (ELF1; S. cerevisiae)	270	FALSE
cg02510853	PKMYT1	0.00400101	-1.46212	protein kinase Myt1 isoform 2	3460435	2690373	TOP	3460435	CAACTAAAAACACTAAAATAATCCCCTAAAATAATTAACAAAAACCCTCA	2690373	CAACTAAAAACGCTAAAATAATCCCCTAAAATAATTAACAAAAACCCTCG	16	BOT	C	Grn	2970475	-	9088	MYT1; DKFZp547K1610;	NM_182687.1	GI:33383238	isoform 2 is encoded by transcript variant 2; membrane-associated tyrosine- and threonine-specific cdc2-inhibitory kinase; go_component: membrane; go_component: Golgi stack; go_component: membrane fraction; go_component: endoplasmic reticulum; go_function: ATP binding; go_function: nucleotide binding; go_function: protein binding; go_function: transferase activity; go_function: protein serine/thr…	protein kinase Myt1 isoform 2	1233	TRUE	16:2969706-2971908
cg22647018	AGT	0.0040116	-1.53206	angiotensinogen preproprotein	150348	840113	BOT	150348	ACAAAACAAACTAATACAAAAACAAAATCATCATAACCAAAAATCCACCA	840113	ACGAAACAAACTAATACAAAAACAAAATCATCATAACCAAAAATCCACCG	1	BOT	A	Red	228916564	-	183	ANHU; SERPINA8;	NM_000029.2	GI:73622269	angiotensinogen (serine (or cysteine) proteinase inhibitor; clade A (alpha-1 antiproteinase; antitrypsin); member 8); angiotensinogen (serine (or cysteine) peptidase inhibitor; clade A; member 8); angiotensin II precursor; pre-angiotensinogen; go_component: soluble fraction; go_component: extracellular region; go_function: hormone activity; go_function: serine-type endopeptidase inhibitor activit…	angiotensinogen preproprotein	422	FALSE
cg26065841	CHAC1	0.00401863	-1.43603	hypothetical protein LOC79094	5720397	6560632	TOP	5720397	CCTTAAAAACAAAACTAACCTAACTTTTACATCTTTATAACCTTTCTCCA	6560632	CCTTAAAAACAAAACTAACCTAACTTTTACATCTTTATAACCTTTCTCCG	15	BOT	C	Grn	39032983	+	79094	MGC4504;	NM_024111.2	GI:34147362	go_function: protein binding	hypothetical protein LOC79094	838	TRUE	15:39032014-39033441
cg00433406	FLJ32784	0.0040552	-1.67012	hypothetical protein LOC127731	4540242	7320678	TOP	4540242	ATTCTCCCCCATAAAACCACAATATAATAAACAAACAATATTAATAACCA	7320678	ATTCTCCCCCATAAAACCACGATATAATAAACAAACAATATTAATAACCG	1	TOP	T	Red	20490017	+	127731	FLJ43845;	NM_144623.2	GI:68448500	synonym: FLJ43845	hypothetical protein LOC127731	455	FALSE
cg07237830	BSCL2	0.00406142	-1.07862	seipin	4260722	7610711	TOP	4260722	AAACCTCTATTAACTCTAAATCTTCCACTAAATCACTTATAACTAAAACA	7610711	GAACCTCTATTAACTCTAAATCTTCCACTAAATCACTTATAACTAAAACG	11	BOT	T	Red	62231395	-	26580	SPG17; GNG3LG; MGC4694;	NM_032667.4	GI:40068504	spastic paraplegia 17 (Silver syndrome); spastic paraplegia 17 (autosomal dominant); Spastic paraplegia with amyotrophy of hands and feet (Silver syndrome); go_component: integral to membrane; go_component: endoplasmic reticulum; go_component: integral to endoplasmic reticulum membrane; go_function: molecular function unknown; go_process: biological process unknown	seipin	94	FALSE
cg08151470	UBE4B	0.00407379	-0.618959	ubiquitination factor E4B	4390768	770647	TOP	4390768	TTTATATTCTTATACACCAAAAAATAATTTTCCCCCACTAACTCCAAACA	770647	TTTATATTCTTATACACCGAAAAATAATTTTCCCCCACTAACTCCAAACG	1	BOT	T	Red	10015630	+	10277	E4; 686; UFD2; HDNB1; UBOX3; KIAA0684;	NM_006048.2	GI:38327033	ubiquitination factor E4B (homologous to yeast UFD2); homozygously deleted in neuroblastoma-1; ubiquitin-fusion degradation protein 2	ubiquitination factor E4B	744	TRUE	1:10014486-10016514
cg11204562	C10orf81	0.00409581	-1.12217	hypothetical protein LOC79949	2470086	10086	BOT	2470086	TCCTACCAAACTTTAAACCATAATCACAATAACCCTTATTAAAAACAACA	10086	TCCTACCAAACTTTAAACCATAATCACAATAACCCTTATTAAAAACAACG	10	BOT	C	Grn	115501203	+	79949	FLJ23537; bA211N11.2; RP11-211N11.2;	NM_024889.3	GI:46391074	go_function: protein binding	hypothetical protein LOC79949	60	FALSE
cg21066636	TM4SF5	0.00410728	-0.780066	transmembrane 4 superfamily member 5	870400	3440377	TOP	870400	AATTAATATTAATCCAAAAAATCTCCCCATTAAATACCAACAAAAAAACA	3440377	AATTAATATTAATCCAAAAAATCTCCCCATTAAATACCAACAAAAAAACG	17	TOP	T	Red	4621936	+	9032		NM_003963.2	GI:21265112	tetraspan transmembrane protein L6H; go_component: plasma membrane; go_component: integral to plasma membrane; go_process: protein amino acid N-linked glycosylation	transmembrane 4 superfamily member 5	105	FALSE
cg10938286	CST2	0.00410728	-0.745287	cystatin SA precursor	830446	5910064	BOT	830446	AAAATCCTAAATCCCAACCTTATTTATTACCCAATCCATAAAAACATTCA	5910064	AAAATCCTAAATCCCAACCTTATTTATTACCCGATCCATAAAAACATTCG	20	BOT	C	Grn	23755312	-	1470	MGC71924;	NM_001322.2	GI:19882252	cystatin 2; cystatin S5; salivary cysteine (thiol) protease inhibitor; cysteine-proteinase inhibitor; go_function: cysteine protease inhibitor activity	cystatin SA precursor	313	FALSE
cg02765820	C3orf22	0.00411996	-0.704253	hypothetical protein LOC152065	4260605	7610735	TOP	4260605	CACAAAAACAACTTTTCTACAACCTCAATATCTATACCTATTTCTAAACA	7610735	CACAAAAACAACTTTTCTACAACCTCAATATCTATACCTATTTCTAAACG	3	TOP	T	Red	127760448	-	152065	MGC34728;	NM_152533.1	GI:22749104	synonym: MGC34728	hypothetical protein LOC152065	262	FALSE
cg05696092	NOSIP	0.00412668	-1.43426	eNOS interacting protein	70300	380725	TOP	70300	AACTAACAAAAACAATATACCTTAATCCCTAAAACAACTAAACAATACCA	380725	AACTAACGAAAACGATATACCTTAATCCCTAAAACAACTAAACAATACCG	19	TOP	C	Grn	54775615	-	51070	CGI-25;	NM_015953.3	GI:34147607	synonym: CGI-25	eNOS interacting protein	480	TRUE	19:54776025-54776288
cg19462352	PROCA1	0.00416155	0.782217	proline-rich cyclin A1-interacting protein	1850594	5270594	BOT	1850594	AACCTTAAACTCAATCTTTTCCTTAATCCATCTTTCAATTATAAACATCA	5270594	AACCTTAAACTCGATCTTTTCCTTAATCCATCTTTCAATTATAAACGTCG	17	TOP	T	Red	24062999	-	147011	MGC39650;	NM_152465.1	GI:22748972	go_function: calcium ion binding; go_function: phospholipase A2 activity; go_process: lipid catabolism	proline-rich cyclin A1-interacting protein	208	TRUE	17:24061878-24063665
cg25344672	FLJ46082	0.00417703	-1.01656	hypothetical protein LOC389799	4220554	870441	TOP	4220554	CTTAAAAAACAAATATAAATAACCCTCTATAAACCACACCACTTTAAACA	870441	CTTAAAAAACAAATATAAATAACCCTCTATAAACCACGCCGCTTTAAACG	9	BOT	C	Grn	134275432	+	389799		NM_207417.1	GI:46409465		hypothetical protein LOC389799	404	TRUE	9:134274951-134276698
cg24091474	TYROBP	0.00421091	-1.27347	TYRO protein tyrosine kinase binding protein isoform 1 precursor	2510187	2230129	BOT	2510187	AAATACTACTAAACACCACAATATAAAAACCAATAAAATATAACACAACA	2230129	GAATACTACTAAACACCACAATATAAAAACCGATAAAATATAACGCAACG	19	TOP	T	Red	41091026	-	7305	DAP12; KARAP; PLOSL;	NM_003332.2	GI:38157998	isoform 1 precursor is encoded by transcript variant 1; killer activating receptor associated protein; DNAX-activation protein 12; go_component: integral to plasma membrane; go_function: receptor signaling protein activity; go_process: cellular defense response; go_process: intracellular signaling cascade	TYRO protein tyrosine kinase binding protein isoform 1 precursor	1	FALSE
cg18628483	KIF5A	0.00423332	-1.14354	kinesin family member 5A	6330730	4540010	BOT	6330730	TCAACTTTCTAAAAAAACCCCTACCTATACTCCTATAAAATTAAATATCA	4540010	TCAACTTTCTAAAAAAACCCCTACCTATACTCCTATAAAATTAAATATCG	12	BOT	T	Red	56230114	+	3798	NKHC; MY050; SPG10; D12S1889;	NM_004984.2	GI:45446748	kinesin; heavy chain; neuron-specific; spastic paraplegia 10 (autosomal dominant); go_component: microtubule; go_component: kinesin complex; go_component: membrane fraction; go_function: ATP binding; go_function: nucleotide binding; go_function: microtubule motor activity; go_process: synaptic transmission; go_process: microtubule-based movement	kinesin family member 5A	521	FALSE
cg01512854	PCDHB3	0.00423332	-1.04957	protocadherin beta 3 precursor	830132	5910491	BOT	830132	ACATCCAAATCTTAAATATAAACAACAATACACCAAAATTTACACAACCA	5910491	ACATCCAAATCTTAAATATAAACGACAATACACCAAAATTTACACAACCG	5	TOP	C	Grn	140460418	+	56132	PCDH-BETA3;	NM_018937.2	GI:14195609	go_component: membrane; go_component: integral to plasma membrane; go_function: calcium ion binding; go_function: protein binding; go_process: cell adhesion; go_process: synaptogenesis; go_process: homophilic cell adhesion; go_process: synaptic transmission; go_process: calcium-dependent cell-cell adhesion	protocadherin beta 3 precursor	733	TRUE	5:140460835-140461250
cg15028436	TXNDC3	0.00425232	-0.924796	NM23-H8	4120242	6290541	BOT	4120242	AATTTAATCATATCTCTCCTCACCTTTAAATCCTCCTATAACTAACCACA	6290541	AATTTAATCATATCTCTCCTCGCCTTTAAATCCTCCTATAACTAACCACG	7	BOT	C	Grn	37854724	+	51314	NME8; SPTRX2; Sptrx-2;	NM_016616.2	GI:31543835	sperm-specific thioredoxin 2; thioredoxin domain-containing 3 (spermatozoa); go_function: ATP binding; go_function: electron transporter activity; go_function: nucleoside diphosphate kinase activity; go_process: spermatogenesis; go_process: CTP biosynthesis; go_process: GTP biosynthesis; go_process: UTP biosynthesis; go_process: electron transport; go_process: cell differentiation	NM23-H8	121	FALSE
cg07997737	NRTN	0.00429977	-1.0012	neurturin precursor	3450440	4490274	TOP	3450440	CTAATACCCAAATAAATAAAACTCAAAACATTCCTAAAAACCCACTAACA	4490274	CTAATACCCGAATAAATAAAACTCAAAACATTCCTAAAAACCCACTAACG	19	BOT	C	Grn	5774818	+	4902	NTN;	NM_004558.2	GI:46255055	go_function: growth factor activity; go_process: MAPKKK cascade; go_process: nervous system development; go_process: transmembrane receptor protein tyrosine kinase signaling pathway	neurturin precursor	1188	TRUE	19:5773093-5773663
cg04201347	PRRG2	0.004309	-1.24475	proline rich Gla (G-carboxyglutamic acid) 2	130369	4880369	BOT	130369	TTCCCTAATATAAACAACTCCAAATCCCAATAATTAACTCTTAAAATCCA	4880369	TTCCCTAATATAAACAACTCCAAATCCCAATAATTAACTCTTAAAATCCG	19	BOT	A	Red	54778280	+	5639	PRGP2;	NM_000951.1	GI:4506136	proline-rich Gla (G-carboxglutamic acid) polypeptide 2; proline-rich Gla (G-carboxyglutamic acid) polypeptide 2; go_component: extracellular region; go_component: integral to plasma membrane; go_function: hormone activity; go_function: calcium ion binding	proline rich Gla (G-carboxyglutamic acid) 2	381	FALSE
cg05254049	SYN1	0.00434882	-2.16374	synapsin I isoform Ib	4610435	1110086	TOP	4610435	CTAAATTAAATATCAACACTACAAACCAAATATCTACAAAAAACCCTACA	1110086	CTAAATTAAATATCAACACTACAAACCGAATATCTACAAAAAACCCTACG	X	TOP	T	Red	47364201	-	6853	SYNI; SYN1a; SYN1b;	NM_133499.1	GI:19924096	isoform Ib is encoded by transcript variant Ib; brain protein 4.1; go_component: synapse; go_component: synaptic vesicle; go_function: actin binding; go_function: transporter activity; go_process: synaptic transmission; go_process: neurotransmitter secretion	synapsin I isoform Ib	405	TRUE	X:47363376-47364648
cg03270167	RAMP1	0.00435375	-1.29822	receptor activity-modifying protein 1 precursor	3780475	1850609	TOP	3780475	TCAACACTAACAATCTATCACCTACAACAATTACTTATTTACAAATCACA	1850609	TCAACACTAACAATCTATCGCCTACAACAATTACTTATTTACAAATCACG	2	BOT	T	Red	238432926	+	10267		NM_005855.2	GI:73486764	calcitonin receptor-like receptor activity modifying protein 1; go_component: plasma membrane; go_component: integral to plasma membrane; go_function: receptor activity; go_function: protein transporter activity; go_process: transport; go_process: intracellular protein transport; go_process: regulation of G-protein coupled receptor protein signaling pathway	receptor activity-modifying protein 1 precursor	729	TRUE	2:238432700-238433713
cg23973000	TSSK1	0.00440756	0.849683	testis-specific serine kinase 1	5560240	4920202	BOT	5560240	ATAAAAAACAACCTCAAAAACACTAAACATTCCTAACACCATAAATAACA	4920202	ATAAAAAACAACCTCAAAAACACTAAACATTCCTAACACCATAAATAACG	5	BOT	C	Grn	112798565	-	83942	FKSG81; SPOGA4; STK22D;	NM_032028.2	GI:21314743	serine/threonine kinase FKSG81; spermiogenesis associated 4; serine/threonine kinase 22D (spermiogenesis associated)	testis-specific serine kinase 1	139	TRUE	5:112797543-112798488
cg07755653	STX11	0.00444125	-0.773241	syntaxin 11	5870209	1570370	BOT	5870209	AATTAATCAACAAAATTCTAAAAAAACAATACTCAACCTCCATATAACCA	1570370	AATTAATCGACAAAATTCTAAAAAAACGATACTCGACCTCCGTATAACCG	6	BOT	C	Grn	144513362	+	8676		NM_003764.2	GI:33667037	go_component: membrane; go_component: Golgi stack; go_function: protein binding; go_function: SNAP receptor activity; go_function: protein transporter activity; go_process: membrane fusion; go_process: intracellular protein transport	syntaxin 11	471	TRUE	6:144512252-144513812
cg16112945	ADAMTS13	0.00444125	-1.11239	ADAM metallopeptidase with thrombospondin type 1 motif; 13 isoform 1 preproprotein	5890500	7210626	TOP	5890500	AATAAAACCTAACAACCATTTACTAACTAAAATCACACACACATTCTACA	7210626	AATAAAACCTAACAACCATTTACTAACTAAAATCACACACACATTCTACG	9	TOP	T	Red	135276941	+	11093	TTP; VWFCP; C9orf8; vWF-CP; MGC118899; MGC118900; DKFZp434C2322;	NM_139025.2	GI:73695933	isoform 1 preproprotein is encoded by transcript variant 1; a disintegrin-like and metalloprotease (reprolysin type) with thrombospondin type 1 motif; 13; von Willebrand factor-cleaving protease; vWF-cleaving protease; go_component: cell surface; go_component: extracellular matrix (sensu Metazoa); go_component: extracellular matrix (sensu Metazoa); go_function: peptidase activity; go_function: in…	ADAM metallopeptidase with thrombospondin type 1 motif; 13 isoform 1 preproprotein	1314	FALSE
cg04532952	CA4	0.00447532	-0.910121	carbonic anhydrase IV precursor	5560615	4920564	BOT	5560615	ATATACACATAACCCAACAAAACAAATTAAAAATCCCTAATAAAAATACA	4920564	ATATACGCGTAACCCGACGAAACGAATTAAAAATCCCTAATAAAAATACG	17	TOP	T	Red	55582131	+	762	CAIV; RP17;	NM_000717.2	GI:9951925	carbonic dehydratase; go_component: membrane; go_component: membrane fraction; go_function: lyase activity; go_function: zinc ion binding; go_function: metal ion binding; go_function: carbonate dehydratase activity; go_process: one-carbon compound metabolism	carbonic anhydrase IV precursor	396	TRUE	17:55581878-55583315
cg24517042	CAV3	0.00448587	-0.893426	caveolin 3	6520377	1170112	TOP	6520377	CTTCTAAAACCAACTCTTTATAAAATATCTCTAATCTATAACACTTACCA	1170112	CTTCTAAAACCAACTCTTTATAAAATATCTCTAATCTATAACACTTACCG	3	BOT	C	Grn	8750496	+	859	VIP21; LGMD1C; VIP-21; MGC126100; MGC126101; MGC126129;	NM_001234.3	GI:15451858	M-caveolin; caveolin-3; go_component: membrane; go_component: caveolar membrane; go_component: integral to membrane; go_component: dystrophin-associated glycoprotein complex; go_process: muscle development; go_process: muscle development	caveolin 3	1087	FALSE
cg08678755	ENPP3	0.00448587	-0.76678	ectonucleotide pyrophosphatase/phosphodiesterase 3	7040494	3360398	TOP	7040494	AACCCACTCAAAACCTAATCTTAACCAAATACAAAACAAATATATAAACA	3360398	AACCCACTCAAAACCTAATCTTAACCAAATACAAAACAAATATATAAACG	6	TOP	A	Red	132000168	+	5169	B10; NPP3; PDNP3; CD203c; PD-IBETA;	NM_005021.2	GI:25453478	phosphodiesterase-I beta; gp130RB13-6; phosphodiesterase I/nucleotide pyrophosphatase 3; dJ914N13.3 (phosphodiesterase I/nucleotide pyrophosphatase 3); dJ1005H11.3 (phosphodiesterase I/nucleotide pyrophosphatase 3); ectonucleotide pyrophosphatase/phosphodiesterase 3; go_component: integral to plasma membrane; go_function: hydrolase activity; go_function: nucleic acid binding; go_function: endonuc…	ectonucleotide pyrophosphatase/phosphodiesterase 3	1464	FALSE
cg23163573	SULT1C1	0.00449292	-1.40629	sulfotransferase family; cytosolic; 1C; member 1 isoform a	3930292	4590722	BOT	3930292	TAATTTAAACCTCTACAATTACCATCTACTTCCTATAAAAATCCTTTCCA	4590722	TAATTTAAACCTCTACAATTACCGTCTACTTCCTATAAAAATCCTTTCCG	2	TOP	T	Red	108271527	+	6819	ST1C1; ST1C2; SULT1C#1; humSULTC2;	NM_001056.3	GI:45935387	isoform a is encoded by transcript variant 1; sulfotransferase 1C1; go_component: cytoplasm; go_function: transferase activity; go_function: sulfotransferase activity; go_process: amine metabolism	sulfotransferase family; cytosolic; 1C; member 1 isoform a	373	FALSE
cg14719352	FUT1	0.00454256	-0.911768	fucosyltransferase 1	6580132	6580427	TOP	6580132	AAAAATTTAACTTAATTCCCAAAAATTTAACCATCATCTCCCCAAACTCA	6580427	AAAAATTTAACTTAATTCCCAAAAATTTAACCATCATCTCCCCAAACTCG	19	BOT	A	Red	53950459	-	2523	H; HH; HSC;	NM_000148.2	GI:58331243	fucosyltransferase 1 (galactoside 2-alpha-L-fucosyltransferase; Bombay phenotype included); alpha (1;2) fucosyltransferase; Bombay phenotype included; fucosyltransferase-1; GDP-L-fucose:beta-D-galactoside 2-alpha-L-fucosyltransferase gene; nonfunctional alpha(1;2)-fucosyltransferase; fucosyltransferase 1 (galactoside 2-alpha-L-fucosyltransferase); go_component: membrane; go_component: Golgi stack…	fucosyltransferase 1	516	FALSE
cg00055233	RLN1	0.00457059	-0.914349	relaxin 1 preproprotein	130678	4880370	BOT	130678	CCACCTACTAAAATTCTATTTACTACTAAACCAATTTTCCAAAACAATCA	4880370	CCACCTACTAAAATTCTATTTACTACTAAACCAATTTTCCAAAACAATCG	9	BOT	C	Grn	5329873	-	6013	H1; RLXH1; bA12D24.3.1; bA12D24.3.2;	NM_006911.2	GI:20143931	relaxin 1 (H1); relaxin H1; prorelaxin; preprorelaxin H1; go_component: extracellular space; go_function: hormone activity; go_process: pregnancy; go_process: physiological process; go_process: signal transduction	relaxin 1 preproprotein	196	TRUE	9:5328869-5329825
cg03198372	KREMEN1	0.00457371	1.5365	kringle-containing transmembrane protein 1 isoform 2 precursor	240725	2120450	TOP	240725	AATAATTACAACAACAATTTACAAACTATTTTCCCTTACTTAACTCATCA	2120450	AATAATTACAACAACAATTTACAAACTATTTTCCCTTACTTAACTCATCG	22	TOP	T	Red	27799106	+	83999	KRM1; KREMEN; FLJ31863;	NM_032045.3	GI:24041011	isoform 2 precursor is encoded by transcript variant 2; kringle-coding gene marking the eye and the nose; go_component: integral to membrane; go_component: membrane fraction; go_function: molecular function unknown; go_process: cell communication; go_process: Wnt receptor signaling pathway	kringle-containing transmembrane protein 1 isoform 2 precursor	518	TRUE	22:27798524-27800384
cg11220060	KLF1	0.0046064	1.68213	Kruppel-like factor 1 (erythroid)	6200288	4390288	BOT	6200288	TCATCATTTCCCACTAATATCTAAAAAATTATCTATAAACCTAAATCTCA	4390288	TCATCATTTCCCGCTAATATCTAAAAAATTATCTATAAACCTAAATCTCG	19	TOP	T	Red	12859017	-	10661	EKLF;	NM_006563.2	GI:38455403	erythroid Kruppel-like factor; go_component: nucleus; go_function: zinc ion binding; go_function: metal ion binding; go_function: transcription coactivator activity; go_function: transcription factor activity; go_function: transcription factor activity; go_process: transcription; go_process: organ morphogenesis; go_process: regulation of transcription; DNA-dependent; go_process: transcription fro…	Kruppel-like factor 1 (erythroid)	599	FALSE
cg10211252	ZNF488	0.0046064	-0.899314	zinc finger protein 488	1440619	580400	TOP	1440619	AATTATTAAATCCTACCTTTAACTATAAAATCCTTTCCTTCCCAATATCA	580400	AATTATTAAATCCTACCTTTAACTATAAAATCCTTTCCTTCCCAATATCG	10	BOT	C	Grn	47975095	+	118738	FLJ32104;	NM_153034.2	GI:40255102	go_component: nucleus; go_function: DNA binding; go_function: zinc ion binding; go_function: metal ion binding; go_process: transcription; go_process: regulation of transcription; DNA-dependent	zinc finger protein 488	197	TRUE	10:47974348-47975395
cg12919379	PNCK	0.00462375	-0.863511	pregnancy upregulated non-ubiquitously expressed CaM kinase	4810086	5720435	TOP	4810086	AAATACATCCCAAACAACTTAATAACTTAAACAACAAATACCTATAAACA	5720435	AAATACATCCCGAACGACTTAATAACTTAAACAACGAATACCTATAAACG	X	TOP	C	Grn	152592451	-	139728	CaMK1b; MGC45419;	NM_198452.1	GI:38348220	Similar to calcium/calmodulin-dependent protein kinase 1; beta; go_component: nucleus; go_function: ATP binding; go_function: calmodulin binding; go_function: nucleotide binding; go_function: calcium ion binding; go_function: transferase activity; go_function: protein kinase activity; go_function: protein-tyrosine kinase activity; go_function: protein serine/threonine kinase activity; go_function…	pregnancy upregulated non-ubiquitously expressed CaM kinase	333	TRUE	X:152591172-152592843
cg21561173	C21orf81	0.00464405	1.71977	hypothetical protein LOC114035	7570386	7570608	TOP	7570386	AAAAAAAACTCCTTCTTTATAAACCACTAATATTACTAAAACCTCTACCA	7570608	AAAAAAAACTCCTTCTTTATAAACCACTAATATTACTAAAACCTCTACCG	21	BOT	C	Grn	14274636	-	114035		NM_153750.1	GI:24371249		hypothetical protein LOC114035	2	TRUE	21:14273649-14275990
cg24389347	C3orf22	0.00464405	-1.03778	hypothetical protein LOC152065	1580475	1770609	TOP	1580475	CTATAATAATATAACAACTAAAACCATAACCAACTTCAATCTACCTAACA	1770609	CTATAATAATATAACAACTAAAACCATAACCAACTTCAATCTACCTAACG	3	TOP	T	Red	127760448	-	152065	MGC34728;	NM_152533.1	GI:22749104	synonym: MGC34728	hypothetical protein LOC152065	65	FALSE
cg13833831	MATK	0.004669	-0.899752	megakaryocyte-associated tyrosine kinase isoform b	3400239	1340161	BOT	3400239	TCAATTAAATCACCACTATATTCCCAAATCTCAAACAAACCAAATAAACA	1340161	TCAATTAAATCACCACTATATTCCCAAATCTCGAACAAACCAAATAAACG	19	BOT	C	Grn	3752810	-	4145	CHK; CTK; HYL; Lsk; HYLTK; HHYLTK; MGC1708; MGC2101; DKFZp434N1212;	NM_002378.2	GI:21450841	isoform b is encoded by transcript variant 2; Csk-homologous kinase; tyrosine-protein kinase CTK; protein kinase HYL; hematopoietic consensus tyrosine-lacking kinase; tyrosylprotein kinase; hydroxyaryl-protein kinase; Csk-type protein tyrosine kinase; HYL tyrosine kinase; tyrosine kinase MATK; leukocyte carboxyl-terminal src kinase related gene; go_component: soluble fraction; go_function: ATP bi…	megakaryocyte-associated tyrosine kinase isoform b	748	TRUE	19:3753367-3753580
cg12682367	FLJ46358	0.00470387	-0.782066	hypothetical protein LOC400110	5910554	3520068	BOT	5910554	AACCTCAAAACCTTATCTAAATAAAAAACATTATTCTCTAAATACCCACA	3520068	GACCTCAAAACCTTATCTAAATAAAAAACATTATTCTCTAAATACCCACG	13	TOP	T	Red	23421454	-	400110		NM_207439.2	GI:46559770		hypothetical protein LOC400110	244	FALSE
cg02965078	GPR44	0.0047599	-0.970765	G protein-coupled receptor 44	3170022	630564	TOP	3170022	TTAATAATATTTAAACATCTATATAACAACTCACTCTCCAACTATCCCCA	630564	TTAATAATATTTAAACATCTATATAACAACTCACTCTCCAACTATCCCCG	11	TOP	C	Grn	60380020	-	11251	CD294; CRTH2;	NM_004778.1	GI:4758069	chemoattractant receptor-homologous molecule expressed on TH2 cells; go_component: plasma membrane; go_component: integral to plasma membrane; go_function: receptor activity; go_function: rhodopsin-like receptor activity; go_function: N-formyl peptide receptor activity; go_process: immune response; go_process: signal transduction; go_process: G-protein coupled receptor protein signaling pathway	G protein-coupled receptor 44	60	FALSE
cg00962635	SYTL4	0.00476233	1.60015	synaptotagmin-like 4 (granuphilin-a)	50682	4730450	TOP	50682	AAACTAAAAACTAATTAACTAAAATCCTACCTCAATAAACTCCCTCTACA	4730450	AAACTAAAAACTAATTAACTAAAATCCTACCTCAATAAACTCCCTCTACG	X	TOP	C	Grn	99873154	-	94121	exophilin-2; DKFZp451P0116;	NM_080737.1	GI:18152766	granuphilin-a; go_component: membrane; go_component: synaptic vesicle; go_component: extrinsic to plasma membrane; go_function: neurexin binding; go_function: zinc ion binding; go_function: metal ion binding; go_function: Rab GTPase binding; go_function: phospholipid binding; go_function: transporter activity; go_process: transport; go_process: exocytosis; go_process: intracellular protein transp…	synaptotagmin-like 4 (granuphilin-a)	146	TRUE	X:99872942-99873874
cg19464944	FCGR1A	0.0047879	0.813422	Fc fragment of IgG; high affinity Ia; receptor (CD64)	2030161	5560341	TOP	2030161	AAAAAAACTAAAATTATATTAACATTCTATTCTATTTTTACCCTCTACCA	5560341	AAAAAAACTAAAATTATATTAACATTCTATTCTATTTTTACCCTCTACCG	1	TOP	T	Red	148020912	+	2209	CD64; FCRI; CD64A; IGFR1;	NM_000566.2	GI:24431940	Fc fragment of IgG; high affinity Ia; receptor for (CD64); Fc-gamma receptor I A1; Fc gamma receptor; go_component: membrane; go_component: integral to plasma membrane; go_function: IgG binding; go_function: receptor activity; go_function: receptor signaling protein activity; go_process: immune response; go_process: signal transduction; go_process: phagocytosis; engulfment	Fc fragment of IgG; high affinity Ia; receptor (CD64)	288	FALSE
cg18931815	COL8A2	0.00488627	-0.745225	collagen; type VIII; alpha 2	6940465	7200259	BOT	6940465	TATCTTCACTACTACTACTACTACTAATACTAATACTAAAATATAAACCA	7200259	TATCTTCGCTACTACTACTACTACTAATACTAATACTAAAATATAAACCG	1	BOT	C	Grn	36338437	-	1296	FECD; PPCD; PPCD2; FLJ00201; MGC116970; MGC116972;	NM_005202.1	GI:32964829	collagen VIII; alpha-2 polypeptide; dJ665N4.1 (collagen type VIII alpha 2); go_component: cytoplasm; go_component: basement membrane; go_function: protein binding; bridging; go_function: extracellular matrix structural constituent; go_process: phosphate transport; go_process: cell-cell adhesion; go_process: extracellular matrix organization and biogenesis	collagen; type VIII; alpha 2	78	FALSE
cg17470143	DCAMKL1	0.00496189	-0.740185	doublecortin and CaM kinase-like 1	730242	5820138	TOP	730242	AATACACAACCTAAATTTTAATCCAATTAATCTAACTTTCAATCCTATCA	5820138	AATACGCAACCTAAATTTTAATCCAATTAATCTAACTTTCAATCCTATCG	13	BOT	T	Red	35603443	-	9201	DCLK; KIAA0369;	NM_004734.2	GI:42544237	doublecortin-like kinase; go_component: integral to plasma membrane; go_function: ATP binding; go_function: kinase activity; go_function: nucleotide binding; go_function: protein binding; go_function: transferase activity; go_function: receptor signaling protein activity; go_function: protein serine/threonine kinase activity; go_process: cell differentiation; go_process: endosome transport; go_pr…	doublecortin and CaM kinase-like 1	990	FALSE
cg12858460	EOMES	0.00496189	-0.72149	eomesodermin	2030136	2490136	BOT	2030136	CATACAATTAAAAAAACAACTCTTAATAAACTCAATAAACCTACCTAACA	2490136	CATACAATTAAAAAAACAACTCTTAATAAACTCAATAAACCTACCTAACG	3	BOT	C	Grn	27738789	-	8320	TBR2;	NM_005442.2	GI:22538469	eomesodermin (Xenopus laevis) homolog; t box; brain; 2; go_component: nucleus; go_function: transcription factor activity; go_process: transcription; go_process: morphogenesis; go_process: regulation of transcription; DNA-dependent	eomesodermin	48	TRUE	3:27737230-27739159
cg06509239	OSR1	0.00496274	1.95895	odd-skipped related 1	5270634	6220470	TOP	5270634	AAAACAAAATTTTTACTAACCCAAACAACAAACTTTAACAACTACTCTCA	6220470	AAAACAAAATTTTTACTAACCCGAACAACAAACTTTAACAACTACTCTCG	2	BOT	C	Grn	19421853	-	130497	ODD;	NM_145260.2	GI:75677369	odd-skipped homolog; go_component: nucleus; go_function: zinc ion binding; go_function: metal ion binding; go_function: nucleic acid binding	odd-skipped related 1	197	TRUE	2:19420844-19422387
cg20352371	PDZRN4	0.00501228	-0.946701	PDZ domain containing RING finger 4	7160040	4670605	TOP	7160040	TCAATCACTTCAATCCAAAAACACAAACAAACCACTATTAACTAAAAACA	4670605	TCAATCACTTCAATCCAAAAACACAAACAAACCGCTATTAACTAAAAACG	12	TOP	T	Red	40117841	+	29951	LNX4; SAMCAP3L;	NM_013377.2	GI:39653318	IMAGE5767589; go_component: ubiquitin ligase complex; go_function: protein binding; go_function: zinc ion binding; go_function: metal ion binding; go_function: ubiquitin-protein ligase activity; go_process: protein ubiquitination	PDZ domain containing RING finger 4	21	FALSE
cg14333454	SFN	0.0051202	-0.829933	stratifin	4290162	60674	BOT	4290162	TAAACCTTTATAAACTCTATCAAAACTAAAACAACCAAAAACTAAAACCA	60674	TAAACCTTTATAAACTCTATCGAAACTAAAACAACCAAAAACTAAAACCG	1	TOP	T	Red	27062220	+	2810		NM_006142.3	GI:45238846	14-3-3 sigma; go_component: cytoplasm; go_component: extracellular space; go_function: protein domain specific binding; go_function: protein kinase C inhibitor activity; go_process: cell proliferation; go_process: signal transduction; go_process: regulation of progression through cell cycle; go_process: negative regulation of protein kinase activity	stratifin	335	FALSE
cg24642820	NUP210	0.0051202	-0.999559	nucleoporin 210	1770601	650167	BOT	1770601	TACACCCCCTACAAAAACCATTAAAAATTACCTATAAATCATTTAAAACA	650167	TACACCCCCTACGAAAACCATTAAAAATTACCTATAAATCATTTAAAACG	3	TOP	C	Grn	13436809	-	23225	GP210; POM210; FLJ22389; KIAA0906;	NM_024923.2	GI:27477133	nuclear pore membrane glycoprotein 210; go_function: protein binding	nucleoporin 210	656	TRUE	3:13437424-13437673
cg01078434	MAS1L	0.00512543	1.37877	mas-related G protein-coupled MRG	6220037	1990019	TOP	6220037	TAATAACCAAAAAACACAAAACCCAAACCTAATATCTCAACTCTATAACA	1990019	TAATAACCAAAAAACACAAAACCCAAACCTAATATCTCAACTCTATAACG	6	TOP	T	Red	29563658	-	116511	MRG; MAS-L; MGC119987; dJ994E9.2;	NM_052967.1	GI:16418462	go_component: integral to membrane; go_function: receptor activity; go_function: rhodopsin-like receptor activity; go_process: signal transduction; go_process: G-protein coupled receptor protein signaling pathway	mas-related G protein-coupled MRG	147	FALSE
cg23506842	PTPN7	0.00512543	-0.88045	protein tyrosine phosphatase; non-receptor type 7 isoform 1	3610564	2570537	BOT	3610564	ACAAATACTAAAAAACCTTCTAAACCTCTAAAAACTATTCTTATTCTTCA	2570537	ACGAATACTAAAAAACCTTCTAAACCTCTAAAAACTATTCTTATTCTTCG	1	BOT	T	Red	200396374	-	5778	LPTP; HEPTP; PTPNI; BPTP-4; LC-PTP;	NM_002832.2	GI:18375657	isoform 1 is encoded by transcript variant 1; protein-tyrosine phoshatase; nonreceptor-type; stress induced; hematopoietic protein-tyrosine phosphatase; dual specificity phosphatase 1; go_component: cytoplasm; go_function: receptor activity; go_function: hydrolase activity; go_function: protein tyrosine phosphatase activity; go_function: protein tyrosine phosphatase activity; go_process: protein …	protein tyrosine phosphatase; non-receptor type 7 isoform 1	1169	FALSE
cg19535609	B3GNT4	0.00519725	-1.00108	beta-1;3-N-acetylglucosaminyltransferase bGnT-4	290594	6590717	BOT	290594	ATTTTATTTCTTATTACTATTAACACCCAAAAACCAAAACTATACTCCCA	6590717	ATTTTATTTCTTATTACTATTAACACCCGAAAACCAAAACTATACTCCCG	12	TOP	C	Grn	121254181	+	79369	B3GN-T4; beta3Gn-T4;	NM_030765.2	GI:42544235	beta-1;3-N-acetylglucosaminyltransferase bGn-T4; go_component: membrane; go_function: galactosyltransferase activity; go_function: transferase activity; transferring glycosyl groups; go_process: protein amino acid glycosylation	beta-1;3-N-acetylglucosaminyltransferase bGnT-4	470	TRUE	12:121253265-121255264
cg05488632	ABHD9	0.00519725	-1.71434	abhydrolase domain containing 9	2760168	4230463	BOT	2760168	ACCTAACACTCAAATAAATAATACACTCTAACTATTTTCTATCAAAACCA	4230463	ACCTAACACTCAAATAAATAATACGCTCTAACTATTTTCTATCGAAACCG	19	BOT	C	Grn	15204231	-	79852	FLJ22408;	NM_024794.1	GI:13376163	go_function: hydrolase activity; go_process: aromatic compound metabolism	abhydrolase domain containing 9	57	TRUE	19:15203545-15205922
cg12998491	FAM78A	0.00519725	-1.16835	hypothetical protein LOC286336	5860327	130095	BOT	5860327	AAACAATATCAACAAAAATATCACAAACAACTATTATTCACTAATACACA	130095	AAACGATATCAACGAAAATATCACGAACGACTATTATTCGCTAATACGCG	9	BOT	C	Grn	133141727	-	286336	C9orf59; FLJ00024; RP11-544A12.6;	NM_033387.2	GI:34222124	synonyms: C9orf59; FLJ00024; RP11-544A12.6	hypothetical protein LOC286336	625	TRUE	9:133141533-133143486
cg16749930	IL18BP	0.00519725	-0.923705	interleukin 18 binding protein isoform C precursor	4640678	5870242	TOP	4640678	AAACTTCCCTCTAAAAACTCCAAAACTCAAATTAACTATATCTAACTACA	5870242	AAACTTCCCTCTAAAAACTCCAAAACTCAAATTAACTATATCTAACTACG	11	TOP	T	Red	71387587	+	10068	IL18BPa;	NM_005699.2	GI:27502394	isoform C precursor is encoded by transcript variant C; MC51L-53L-54L homolog gene product; go_component: extracellular region; go_function: interleukin-18 binding; go_function: receptor antagonist activity; go_process: T-helper 1 type immune response	interleukin 18 binding protein isoform C precursor	39	FALSE
cg23926526	MDM1	0.00519725	-1.15306	Mdm4; transformed 3T3 cell double minute 1; p53 binding protein isoform 1	1820608	3420093	BOT	1820608	AAATACTCAAATTTATTCTACTAAATATCAATTCATACAAACAACAACCA	3420093	AAATACTCAAATTTATTCTACTAAATATCGATTCGTACAAACGACAACCG	12	TOP	C	Grn	67012379	-	56890		NM_017440.2	GI:34222109	isoform 1 is encoded by transcript variant 1; nuclear protein double minute 1; go_component: nucleus	Mdm4; transformed 3T3 cell double minute 1; p53 binding protein isoform 1	498	TRUE	12:67012012-67012884
cg18338021	GZMM	0.00519942	-1.38786	granzyme M precursor	6100689	6100356	TOP	6100689	CAAATATAAACATAACCCCTACCTTCTAACTACTACCAAAAAAATAAACA	6100356	CGAATATAAACGTAACCCCTACCTTCTAACTACTACCGAAAAAATAAACG	19	TOP	A	Red	495027	+	3004	MET1; LMET1;	NM_005317.2	GI:7108347	lymphocyte met-ase 1; go_function: trypsin activity; go_function: chymotrypsin activity; go_process: cytolysis; go_process: proteolysis	granzyme M precursor	322	TRUE	19:495156-495371
cg16929104	GDF15	0.00519942	-1.84618	growth differentiation factor 15	2370333	6550333	TOP	2370333	CATAACTATACAAATTACAACTCTAAACTAAAACTAACCAAATACTACCA	6550333	CATAACTATACAAATTACGACTCTAAACTAAAACTAACCAAATACTACCG	19	TOP	A	Red	18357985	+	9518	PDF; MIC1; PLAB; MIC-1; NAG-1; PTGFB; GDF-15;	NM_004864.1	GI:4758935	NSAID (nonsteroidal anti-inflammatory drug)-activated protein 1; prostate differentiation factor; PTGF-beta; go_component: extracellular space; go_function: cytokine activity; go_function: growth factor activity; go_process: cell-cell signaling; go_process: signal transduction; go_process: transforming growth factor beta receptor signaling pathway	growth differentiation factor 15	32	TRUE	19:18357900-18358368
cg13588835	LGALS7	0.00521802	-1.54663	galectin 7	5090253	6330187	BOT	5090253	AACAAATAAACAATAAATATACCACAAACTAACCTAAACTATAACCTCCA	6330187	AACAAATAAACAATAAATATACCACGAACTAACCTAAACTATAACCTCCG	19	BOT	A	Red	43955985	-	3963	GAL7; PIG1; TP53I1;	NM_002307.1	GI:4504984	not detected in squamous carcinoma cells; repressed by retinoic acid; delayed in psoriasis; lectin galactoside-binding soluble 7; go_component: nucleus; go_component: extracellular space; go_function: sugar binding; go_process: apoptosis; go_process: heterophilic cell adhesion	galectin 7	134	FALSE
cg19358442	ALX4	0.00521802	1.89123	aristaless-like homeobox 4	5910215	4220215	TOP	5910215	ATCAAATTAAAAAACCAACACTACAAAAACCCAACTATATAATAATACCA	4220215	ATCGAATTAAAAAACCAACACTACGAAAACCCGACTATATAATAATACCG	11	TOP	T	Red	NA	-	60529	FPP; PFM; PFM1; PFM2; KIAA1788;	NT_009237.17		homeodomain transcription factor ALX4; parietal foramina 1; parietal foramina 2; go_component: nucleus; go_function: transcription factor activity; go_process: development; go_process: skeletal development; go_process: skeletal development; go_process: regulation of transcription; DNA-dependent	aristaless-like homeobox 4	NA	TRUE	11:44282161-44283221
cg25831111	COASY	0.00523574	1.09319	bifunctional phosphopantetheine adenylyl transferase/dephospho CoA kinase	130091	4880091	TOP	130091	CAACCAAATACACACAAAACCTCAATTTTTCCATCTATAAAATAAATACA	4880091	CAACCAAATACACACAAAACCTCAATTTTTCCATCTATAAAATAAATACG	17	BOT	T	Red	37967717	+	80347	NBP; DPCK; PPAT; UKR1; pOV-2;	NM_025233.4	GI:46048206	phosphopantetheine adenylyltransferase / dephosphocoenzyme A kinase; nucleotide binding protein; go_component: cellular component unknown; go_function: ATP binding; go_function: nucleotide binding; go_function: transferase activity; go_function: dephospho-CoA kinase activity; go_function: pantetheine-phosphate adenylyltransferase activity; go_process: biosynthesis; go_process: coenzyme A biosynth…	bifunctional phosphopantetheine adenylyl transferase/dephospho CoA kinase	451	FALSE
cg09901733	RPA1	0.00531187	-0.754721	replication protein A1; 70kDa	3120195	4890195	BOT	3120195	AAAAACTACTTTATCACAAACACCATACAAATAATAATTATACAAAAACA	4890195	AAAAACTACTTTATCACAAACACCATACAAATAATAATTATACAAAAACG	17	TOP	A	Red	1680095	+	6117	HSSB; RF-A; RP-A; REPA1; RPA70;	NM_002945.2	GI:20070171	replication protein A1 (70kD); go_component: nucleus; go_component: DNA replication factor A complex; go_function: DNA binding; go_function: zinc ion binding; go_function: metal ion binding; go_function: protein binding; go_function: protein binding; go_function: protein binding; go_function: single-stranded DNA binding; go_process: DNA repair; go_process: DNA recombination; go_process: DNA-depen…	replication protein A1; 70kDa	1493	FALSE
cg00662556	GALR1	0.00559596	-1.25418	galanin receptor 1	4230100	4230170	BOT	4230100	CTATACAAAAAAACTTCCTAACCACTACTAAAACATACCATTAACTTACA	4230170	CTATACAAAAAAACTTCCTAACCGCTACTAAAACGTACCATTAACTTACG	18	TOP	C	Grn	NA	+	2587	GALNR; GALNR1;	NT_025004.13		go_component: plasma membrane; go_component: integral to membrane; go_component: integral to membrane; go_function: receptor activity; go_function: galanin receptor activity; go_function: galanin receptor activity; go_function: rhodopsin-like receptor activity; go_process: ion transport; go_process: digestion; go_process: signal transduction; go_process: synaptic transmission; go_process: neurope…	galanin receptor 1	NA	TRUE	18:73090255-73093032
cg26611683	FOXO1A	0.00563992	-1.23805	forkhead box O1A	4540689	4540356	BOT	4540689	TAAATAATAAAATAACCTAATTCTCTCTAACTACACTCCTAAACCCTTCA	4540356	TAAATAATAAAATAACCTAATTCTCTCTAACTACGCTCCTAAACCCTTCG	13	BOT	C	Grn	40138734	-	2308	FKH1; FKHR; FOXO1;	NM_002015.2	GI:9257221	forkhead; Drosophila; homolog of; in rhabdomyosarcoma; forkhead (Drosophila) homolog 1 (rhabdomyosarcoma); go_component: nucleus; go_function: sequence-specific DNA binding; go_function: transcription factor activity; go_function: transcription factor activity; go_process: transcription; go_process: anti-apoptosis; go_process: regulation of transcription from RNA polymerase II promoter	forkhead box O1A	1000	TRUE	13:40135998-40139911
cg18482268	POU4F3	0.00571361	-0.988261	POU domain; class 4; transcription factor 3	3840458	2340092	BOT	3840458	CCCAAATCATAAAAATTAATACAAAAACAACAACTCTACTAAAACAAACA	2340092	CCCAAATCATAAAAATTAATACGAAAACAACGACTCTACTAAAACAAACG	5	BOT	T	Red	145698869	+	5459	BRN3C; DFNA15;	NM_002700.1	GI:4505964	go_component: nucleus; go_function: sequence-specific DNA binding; go_function: transcription factor activity; go_process: visual perception; go_process: nervous system development; go_process: sensory perception of sound; go_process: eye development (sensu Mammalia); go_process: regulation of transcription; DNA-dependent	POU domain; class 4; transcription factor 3	289	TRUE	5:145698070-145700672
cg25836326	DRD3	0.00572786	-0.879246	dopamine receptor D3 isoform b	4220746	4220768	TOP	4220746	AAAATCTCCATCATAATCAAACAAAAACTAACTTCCCTATAACTACACCA	4220768	AAAATCTCCATCATAATCAAACAAAAACTAACTTCCCTATAACTACACCG	3	TOP	C	Grn	115380446	-	1814	D3DR;	NM_033658.1	GI:16445395	isoform b is encoded by transcript variant b; go_component: plasma membrane; go_component: integral to membrane; go_component: integral to plasma membrane; go_function: receptor activity; go_function: dopamine receptor activity; go_function: dopamine receptor activity; go_function: rhodopsin-like receptor activity; go_process: behavior; go_process: signal transduction; go_process: synaptic transm…	dopamine receptor D3 isoform b	853	FALSE
cg17971003	SLN	0.00576704	-0.911677	sarcolipin	3170431	630709	TOP	3170431	TCATCAATAACATCACAATAATTACCAACTTCCACAAACTACTTTAAACA	630709	TCATCAATAACATCACAATAATTACCAACTTCCACGAACTACTTTAAACG	11	TOP	C	Grn	107087992	-	6588	MGC12301;	NM_003063.1	GI:4507062	go_component: membrane; go_component: sarcoplasmic reticulum; go_component: integral to membrane; go_component: smooth endoplasmic reticulum; go_function: enzyme regulator activity; go_process: transport	sarcolipin	22	FALSE
cg00597076	MYO1C	0.00579127	-1.75462	myosin IC	4880253	3460193	TOP	4880253	CTAAAACTACAATTAAAACAAAACCAAATAACCATCCCAACATTAAACCA	3460193	CTAAAACTACAATTAAAACAAAACCAAATAACCATCCCGACGTTAAACCG	17	TOP	T	Red	1342745	-	4641	myr2; MYO1E;	NM_033375.3	GI:46485767	myosin-I beta; go_component: myosin; go_component: unconventional myosin; go_function: ATP binding; go_function: actin binding; go_function: motor activity; go_function: calmodulin binding; go_function: nucleotide binding; go_process: detection of sound	myosin IC	115	TRUE	17:1342450-1342678
cg17586860	SSTR4	0.00584858	-1.07595	somatostatin receptor 4	1430669	2100128	TOP	1430669	CCAAAACTAAATAAAACACTAACCCCCAAAAACTAAAATACCAAAAAACA	2100128	CCAAAACTAAATAAAACGCTAACCCCCAAAAACTAAAATACCGAAAAACG	20	BOT	C	Grn	22964121	+	6754		NM_001052.1	GI:4557862	G-protein coupled receptor; go_component: integral to plasma membrane; go_function: receptor activity; go_function: rhodopsin-like receptor activity; go_function: somatostatin receptor activity; go_function: melanin-concentrating hormone receptor activity; go_process: signal transduction; go_process: neuropeptide signaling pathway; go_process: negative regulation of cell proliferation; go_process…	somatostatin receptor 4	215	TRUE	20:22963641-22965145
cg15873301	SYN2	0.00584858	-1.66373	synapsin II isoform IIa	5900138	5900541	BOT	5900138	TCTTTTCCTCCTCACTACAAAATATTCATACTTATATACATATATACACA	5900541	TCTTTTCCTCCTCACTACAAAATATTCGTACTTATATACGTATATACGCG	3	TOP	C	Grn	12020865	+	6854	SYNII; SYNIIa; SYNIIb;	NM_133625.2	GI:46399195	isoform IIa is encoded by transcript variant IIa; go_component: synapse; go_component: synaptic vesicle; go_process: synaptic transmission; go_process: neurotransmitter secretion	synapsin II isoform IIa	406	TRUE	3:12020118-12021768
cg23414387	CYP4B1	0.00589293	-0.839651	cytochrome P450; family 4; subfamily B; polypeptide 1	7000079	3120386	BOT	7000079	TAATCTTAAACTTTCTCAAACTCATCCACCTACTACTACAAAAACAAACA	3120386	TAATCTTAAACTTTCTCAAACTCATCCACCTACTACTACGAAAACAAACG	1	TOP	T	Red	47037329	+	1580	P-450HP;	NM_000779.2	GI:13435388	microsomal monooxygenase; cytochrome P450; subfamily IVB; polypeptide 1; go_component: membrane; go_component: microsome; go_component: endoplasmic reticulum; go_function: heme binding; go_function: iron ion binding; go_function: metal ion binding; go_function: oxygen binding; go_function: monooxygenase activity; go_function: unspecific monooxygenase activity; go_process: electron transport	cytochrome P450; family 4; subfamily B; polypeptide 1	124	FALSE
cg23192899	MGC15407	0.00589629	1.46884	hypothetical protein LOC112942	2900079	730246	TOP	2900079	CTAAACCTTTTCTTTTTTCTTTTCTTTCTTCCTATTTTTCTTTTAAAACA	730246	CTAAACCTTTTCTTTTTTCTTTTCTTTCTTCCTATTTTTCTTTTAAAACG	2	BOT	C	Grn	55600244	+	112942		NM_080667.3	GI:42476197		hypothetical protein LOC112942	453	TRUE	2:55599715-55601059
cg04164824	SIGLEC9	0.00590414	-0.826263	sialic acid binding Ig-like lectin 9	650593	3460152	BOT	650593	AACAACAACAACATATCTAAAATTAAAAATACCAAAACCACAAAAAAACA	3460152	AACAACAACAACATATCTAAAATTAAAAATACCAAAACCGCGAAAAAACG	19	BOT	T	Red	56319977	+	27180	CDw329; OBBP-LIKE;	NM_014441.1	GI:23943855	OB binding protein-like; go_component: membrane; go_component: integral to plasma membrane; go_function: protein binding; go_function: sugar binding; go_process: cell adhesion; go_process: cell surface receptor linked signal transduction	sialic acid binding Ig-like lectin 9	31	FALSE
cg02237119	WBSCR27	0.00590414	-1.46363	Williams-Beuren syndrome chromosome region 27	5720685	4810402	TOP	5720685	CCAACAATCATAAAAATAAAACTTTTAAACCAAATCAAAAATACCATACA	4810402	CCAACGATCATAAAAATAAAACTTTTAAACCAAATCGAAAATACCATACG	7	BOT	C	Grn	72894791	-	155368	MGC40131;	NM_152559.2	GI:30795189	synonym: MGC40131	Williams-Beuren syndrome chromosome region 27	441	FALSE
cg25827666	NTRK1	0.00591538	-1.9026	neurotrophic tyrosine kinase; receptor; type 1 isoform 3	5490379	4730435	TOP	5490379	TACAAATACCTACTTCTAAAACTCAATACACTACACCCTAATCATCTACA	4730435	TACAAATACCTACTTCTAAAACTCAATACACTACACCCTAATCATCTACG	1	BOT	A	Red	155052166	+	4914	MTC; TRK; TRK1; TRKA; p140-TrkA;	NM_001007792.1	GI:56118209	isoform 3 is encoded by transcript variant 3; Oncogene TRK; tyrosine kinase receptor; tyrosine kinase receptor A; high affinity nerve growth factor receptor; go_component: membrane; go_component: cytoplasm; go_component: integral to membrane; go_component: integral to membrane; go_component: integral to plasma membrane; go_function: ATP binding; go_function: receptor activity; go_function: nucleo…	neurotrophic tyrosine kinase; receptor; type 1 isoform 3	16	FALSE
cg09082287	DNAJC6	0.0059231	-1.34958	DnaJ (Hsp40) homolog; subfamily C; member 6	4590670	4590132	TOP	4590670	ACTTACATACAATTATCATAACCCAAATACTCCTCCATTAAAAAACTTCA	4590132	ACTTACATACAATTATCATAACCCGAATACTCCTCCGTTAAAAAACTTCG	1	BOT	C	Grn	65503018	+	9829	DJC6; KIAA0473; MGC48436;	NM_014787.2	GI:55750030	DnaJ (Hsp40) homolog; subfamily B; member 6; go_function: unfolded protein binding; go_function: heat shock protein binding; go_function: phosphoprotein phosphatase activity; go_process: protein folding; go_process: protein amino acid dephosphorylation	DnaJ (Hsp40) homolog; subfamily C; member 6	64	TRUE	1:65502866-65503230
cg24724583	PLXDC1	0.0059264	-1.41761	plexin domain containing 1 precursor	7610753	3390187	BOT	7610753	TCAAAATTCAACCTTACCTAAAATAATCAAAAATCCTAATAACTCTCCCA	3390187	TCAAAATTCAACCTTACCTAAAATAATCAAAAATCCTAATAACTCTCCCG	17	TOP	C	Grn	34561298	-	57125	TEM3; TEM7; FLJ45632;	NM_020405.3	GI:21361852	2410003I07Rik; tumor endothelial marker 7; go_component: membrane; go_function: receptor activity; go_process: development; go_process: angiogenesis	plexin domain containing 1 precursor	459	FALSE
cg23865698	WFDC1	0.00595385	-1.01321	WAP four-disulfide core domain 1 precursor	1500468	3870441	TOP	1500468	ATTTATAAAATATTAAACCCACTATACTACATTCCTATAAAACACACACA	3870441	ATTTATAAAATATTAAACCCGCTATACTACATTCCTATAAAACACACACG	16	BOT	T	Red	82885902	+	58189	PS20;	NM_021197.2	GI:18379352	WAP four-disulfide core domain 1 homolog (mouse); prostate stromal protein ps20; go_component: extracellular space; go_function: serine-type endopeptidase inhibitor activity; go_process: negative regulation of cell growth	WAP four-disulfide core domain 1 precursor	593	FALSE
cg20385229	ALKBH	0.00596245	-1.18728	alkB; alkylation repair homolog	7380324	6480008	TOP	7380324	ATTTCAAAACTAATTATTCCAACCTTTATCTATAAACTAAACCTCTCCCA	6480008	ATTTCAAAACTAATTATTCCAACCTTTATCTATAAACTAAACCTCTCCCG	14	TOP	T	Red	77244097	-	8846	ABH; alkB; hABH;	NM_006020.1	GI:5174384	alkylation repair; alkB homolog; go_process: DNA repair; go_process: DNA dealkylation	alkB; alkylation repair homolog	1126	FALSE
cg22730830	PRSS21	0.00596368	1.17347	testisin isoform 2	3450609	4490609	TOP	3450609	AACAAAAAATAAAAACCACAAAAAATCACTTCTTATCTCCCACAAAATCA	4490609	AACGAAAAATAAAAACCGCGAAAAATCACTTCTTATCTCCCGCAAAATCG	16	BOT	C	Grn	2807165	+	10942	ESP-1; TEST1;	NM_144956.1	GI:21614530	isoform 2 is encoded by transcript variant 2; serine protease from eosinophils; testisin; go_component: cytoplasm; go_component: plasma membrane; go_component: membrane fraction; go_function: trypsin activity; go_function: chymotrypsin activity; go_process: proteolysis	testisin isoform 2	270	TRUE	16:2807115-2808150
cg09419900	C10orf89	0.00596595	-1.02187	hypothetical protein LOC118672	3930671	4590458	TOP	3930671	AAAATAAACATTCATTATTATACCCTCACAACACCAATAAACAACAAACA	4590458	AAAATAAACATTCGTTATTATACCCTCACAACACCAATAAACAACAAACG	10	TOP	T	Red	124729546	+	118672	PSTK; MGC35392;	NM_153336.1	GI:23503260	Em:AC073585.6; go_function: kinase activity; go_function: transferase activity; go_function: magnesium ion binding	hypothetical protein LOC118672	90	FALSE
cg27603796	CTTNBP2	0.00596595	-1.09334	cortactin binding protein 2	5570224	290750	TOP	5570224	CAATCACTACCACCAAATAATAAAACAACAAACTACTAAAACCTAAAACA	290750	CAATCACTACCACCAAATAATAAAACAACAAACTACTAAAACCTAAAACG	7	BOT	C	Grn	117300797	-	83992	Orf4; C7orf8; CORTBP2; KIAA1758; MGC104579;	NM_033427.1	GI:16975495	cortactin-binding protein 2	cortactin binding protein 2	758	TRUE	7:117300033-117301241
cg08548888	MYD88	0.0060575	1.03714	myeloid differentiation primary response gene (88)	2260241	2260468	BOT	2260241	ACTACATTTCCCCAAAACTTAAAATTTCTAAAACAATCCACTATCAATCA	2260468	ACTACATTTCCCCAAAACTTAAAATTTCTAAAACAATCCACTATCAATCG	3	BOT	C	Grn	38155157	+	4615		NM_002468.2	GI:19923143	go_component: membrane; go_function: protein binding; go_function: protein binding; go_function: protein binding; go_function: death receptor binding; go_function: signal transducer activity; go_function: transmembrane receptor activity; go_process: inflammatory response; go_process: cell surface receptor linked signal transduction; go_process: positive regulation of I-kappaB kinase/NF-kappaB cas…	myeloid differentiation primary response gene (88)	687	TRUE	3:38154742-38155862
cg16713727	SLC25A34	0.00609399	-0.864315	solute carrier family 25; member 34	3940735	3450497	TOP	3940735	ACCCACCCTCAACTAACAAATATAAACACAAAAACAACTAAAATTAATCA	3450497	ACCCGCCCTCGACTAACAAATATAAACACAAAAACAACTAAAATTAATCG	1	BOT	C	Grn	15935396	+	284723	RP11-169K16.2; DKFZp781A10161;	NM_207348.1	GI:46409329	go_component: membrane; go_component: integral to membrane; go_function: binding; go_process: transport	solute carrier family 25; member 34	89	FALSE
cg02815516	ANKRD25	0.00610858	-0.668684	ankyrin repeat domain 25	130129	130082	BOT	130129	AAAACAAAACTAAAACTCCAAAAACACCTAAACTTATCCTTATTCTCCCA	130082	AAAACAAAACTAAAACTCCAAAAACACCTAAACTTATCCTTATTCTCCCG	19	TOP	T	Red	11167496	-	25959	SIP; MXRA3; FLJ20004; KIAA1518; MGC119707; DKFZp434N161;	NM_015493.4	GI:58374128	SRC-1 interacting protein; matrix-remodelling associated 3	ankyrin repeat domain 25	177	TRUE	19:11167294-11167567
cg01152019	HOXD4	0.00611978	1.12378	homeobox D4	7320746	1240768	TOP	7320746	CTATACAAATACCACACAAATTCAATTCTACAAAATATATATAAACAACA	1240768	CTATACGAATACCACACAAATTCGATTCTACAAAATATATATAAACAACG	2	TOP	T	Red	176724359	+	3233	HOX4; HOX4B; HHO.C13; HOX-5.1; Hox-4.2;	NM_014621.2	GI:23397671	homeobox protein Hox-D4; Hox-4.2; mouse; homolog of homeo box X; homeo box D4; go_component: nucleus; go_function: transcription factor activity; go_process: development; go_process: regulation of transcription; DNA-dependent	homeobox D4	1069	TRUE	2:176723073-176723586
cg01344171	C6orf206	0.00612237	-0.952471	hypothetical protein LOC221421	1740435	4760435	BOT	1740435	CTAACTATAAAAAAAACCATACTATAACCATAACAACTAAAAACATCCCA	4760435	CTAACTATAAAAAAAACCATACTATAACCGTAACAACTAAAAACATCCCG	6	TOP	T	Red	43720788	+	221421	FLJ30845; MRPS18AL1;	NM_152732.2	GI:32964824	mitochondrial ribosomal protein S18A-like 1; go_function: structural constituent of ribosome	hypothetical protein LOC221421	163	TRUE	6:43720593-43721485
cg12422450	CHGA	0.00616701	-0.885376	chromogranin A precursor	5130541	2000463	TOP	5130541	ATCTTATAAATCCCAAACAAAAACCACACTACAAAATCAAACAAAAAACA	2000463	ATCTTATAAATCCCAAACGAAAACCACACTACAAAATCAAACGAAAAACG	14	TOP	A	Red	92459245	+	1113	CGA;	NM_001275.2	GI:10800418	parathyroid secretory protein 1; go_component: synaptic vesicle; go_component: extracellular space; go_function: calcium ion binding; go_process: blood pressure regulation	chromogranin A precursor	399	TRUE	14:92458874-92460070
cg04448487	GDAP1L1	0.00618876	-1.14786	ganglioside-induced differentiation-associated protein 1-like 1	130128	130470	TOP	130128	TTCCACCCTTACAAAAAACCTAACACTAAAAACTAACAACTTTTCTAACA	130470	TTCCACCCTTACAAAAAACCTAACACTAAAAACTAACGACTTTTCTAACG	20	BOT	C	Grn	42309322	+	78997	dJ881L22.1; DKFZp761K228; dJ995J12.1.1;	NM_024034.3	GI:30581159	synonyms: dJ881L22.1; DKFZp761K228; dJ995J12.1.1	ganglioside-induced differentiation-associated protein 1-like 1	131	TRUE	20:42309159-42309537
cg21120063	UNQ830	0.00619799	-2.51124	hypothetical protein LOC389084	4860500	6270315	TOP	4860500	AAAAAAATTTTCATCAATACAAACTCTATCCTCCTAAAACATCATACCCA	6270315	AAAAAAATTTTCATCAATACAAACTCTATCCTCCTAAAACATCGTACCCG	2	TOP	C	Grn	233443238	+	389084		NM_206895.1	GI:46047466		hypothetical protein LOC389084	84	TRUE	2:233443149-233443358
cg23131950	AP2S1	0.00626458	-0.98982	adaptor-related protein complex 2; sigma 1 subunit isoform AP17	4220753	520465	TOP	4220753	ACATAAACCACCACAACACCAAACCAATATTTTACTTAAAATACATTACA	520465	ACATAAACCACCACAACACCAAACCAATATTTTACTTAAAATACGTTACG	19	TOP	T	Red	52046043	-	1175	AP17; CLAPS2; AP17-DELTA;	NM_004069.3	GI:70906429	isoform AP17 is encoded by transcript variant AP17; AP17; delta variant; clathrin assembly protein 2 small chain; clathrin-associated/assembly/adaptor protein; small 2 (17kD); go_component: coated pit; go_component: clathrin vesicle coat; go_component: AP-2 adaptor complex; go_function: protein transporter activity; go_process: transport; go_process: clathrin cage assembly; go_process: regulation…	adaptor-related protein complex 2; sigma 1 subunit isoform AP17	427	TRUE	19:52046359-52046702
cg08539991	ZBTB32	0.00628268	-1.31685	testis zinc finger protein	1980059	1050092	BOT	1980059	AAATCCAAATATTTCAATCCTTTTTACTTCTACAACTATATACTCTACCA	1050092	AAATCCAAATATTTCAATCCTTTTTACTTCTACAACTATATACTCTACCG	19	TOP	T	Red	40895670	+	27033	Rog; FAXF; FAZF; TZFP; ZNF538;	NM_014383.1	GI:7657664	go_component: nucleus; go_function: DNA binding; go_function: protein binding; go_function: zinc ion binding; go_function: metal ion binding; go_function: protein binding; go_function: transcription corepressor activity; go_function: specific RNA polymerase II transcription factor activity; go_process: negative regulation of transcription from RNA polymerase II promoter	testis zinc finger protein	2	FALSE
cg10037068	WASPIP	0.00632782	-1.03555	WASP-interacting protein	3930017	1340487	TOP	3930017	AAAAACTAAACATCATCTTCCTCCAAAATAATACTAAATTCCTAACAACA	1340487	AAAAACTAAACATCATCTTCCTCCAAAATAATACTAAATTCCTAACAACG	2	TOP	T	Red	175207550	-	7456	WIP; PRPL-2;	NM_003387.3	GI:38373694	go_component: actin cytoskeleton; go_function: actin binding; go_function: profilin binding; go_process: protein complex assembly; go_process: actin polymerization and/or depolymerization	WASP-interacting protein	768	FALSE
cg00556408	TMPRSS6	0.00634413	-0.859604	transmembrane protease; serine 6	4490255	3890739	BOT	4490255	TATTTTAAAACCCTTTCAAACAAACATCCCAATATATTTAACCTTTAACA	3890739	TATTTTAAAACCCTTTCAAACAAACATCCCAATATATTTAACCTTTAACG	22	BOT	C	Grn	35829639	-	164656		NM_153609.2	GI:56682967	membrane-bound mosaic serine proteinase matriptase-2; transmembrane serine protease 6; type II transmembrane serine protease 6; go_component: membrane; go_component: integral to membrane; go_function: peptidase activity; go_function: serine-type endopeptidase activity; go_function: serine-type endopeptidase activity; go_process: proteolysis; go_process: proteolysis; go_process: angiogenesis; go_p…	transmembrane protease; serine 6	895	FALSE
cg06341721	DAZAP1	0.00634949	-0.739259	DAZ associated protein 1 isoform b	1990739	3310768	TOP	1990739	TTAAATACAAAATACTACTAACATCAAATAAATCCAAACCAAACATACCA	3310768	TTAAATACGAAATACTACTAACATCGAATAAATCCAAACCAAACATACCG	19	TOP	C	Grn	1358584	+	26528	MGC19907;	NM_018959.2	GI:25470885	isoform b is encoded by transcript variant 2; deleted in azoospermia associated protein 1; go_component: nucleus; go_function: RNA binding; go_function: nucleotide binding; go_process: spermatogenesis; go_process: cell differentiation	DAZ associated protein 1 isoform b	825	TRUE	19:1357198-1360039
cg11219178	OSBPL5	0.00634949	-1.02247	oxysterol-binding protein-like protein 5 isoform a	770092	1190059	TOP	770092	AACAACTAATCATCCCCAACAACAATAAAAACCACAAAACAAACAAAACA	1190059	AACAACTAATCATCCCCAACAACAATAAAAACCACAAAACAAACAAAACG	11	BOT	C	Grn	NA	-	114879	ORP5; OBPH1;	NT_009237.17		isoform a is encoded by transcript variant 1; oxysterol-binding protein-related protein 5; OSBP-related protein 5; oxysterol-binding protein homologue 1; go_component: cytosol; go_function: oxysterol binding; go_process: lipid transport; go_process: steroid metabolism; go_process: cholesterol transport; go_process: cholesterol metabolism; go_process: Golgi to plasma membrane transport	oxysterol-binding protein-like protein 5 isoform a	NA	TRUE	11:3077516-3078062
cg07601320	SLC38A4	0.00634949	-0.906853	solute carrier family 38; member 4	5490228	5490154	TOP	5490228	AACAAAATAAATCACTATTCTATCTACAATATTAATACTCCTACAAACCA	5490154	GACGAAATAAATCGCTATTCTATCTACAATATTAATACTCCTACAAACCG	12	TOP	C	Grn	45506006	-	55089	ATA3; NAT3; PAAT; FLJ10191; MGC126876;	NM_018018.2	GI:18482384	N amino acid transporter 3; amino acid transporter system A3; go_component: membrane; go_component: ribosome; go_component: intracellular; go_function: structural constituent of ribosome; go_function: amino acid-polyamine transporter activity; go_process: amino acid transport; go_process: protein biosynthesis	solute carrier family 38; member 4	102	TRUE	12:45505775-45506259
cg11523020	UPK3A	0.00634949	-1.41906	uroplakin 3A precursor	2510577	2230470	BOT	2510577	AACATTAACTATCACTATTATTCATAACAATAATATCTAAATCCCCAACA	2230470	AACGTTAACTATCACTATTATTCATAACAATAATATCTAAATCCCCAACG	22	BOT	C	Grn	44059553	+	7380	UPK3; UPIII;	NM_006953.2	GI:56790914	uroplakin III; go_component: membrane fraction; go_component: integral to membrane; go_component: endoplasmic reticulum	uroplakin 3A precursor	147	TRUE	22:44059213-44059803
cg02148834	TPTE	0.00645765	-0.580741	transmembrane phosphatase with tensin homology isoform alpha	3360288	5220288	BOT	3360288	CAAACAAAAACCTTAACACCATTACTCACAAATTAAAAAACAACTATACA	5220288	CAAACAAAAACCTTAACGCCATTACTCGCGAATTAAAAAACAACTATACG	21	TOP	T	Red	10012791	-	7179	PTEN2;	NM_013315.2	GI:40549430	isoform alpha is encoded by transcript variant 1; tensin; putative protein-tyrosine phosphatase; go_component: membrane; go_component: integral to membrane; go_function: hydrolase activity; go_function: cation channel activity; go_function: phosphoprotein phosphatase activity; go_function: protein tyrosine phosphatase activity; go_process: cation transport; go_process: signal transduction; go_pro…	transmembrane phosphatase with tensin homology isoform alpha	434	TRUE	21:10011684-10013630
cg25226247	TFAP2B	0.0065251	-1.2422	transcription factor AP-2 beta (activating enhancer binding protein 2 beta)	430184	430392	BOT	430184	CTTTAAATCCAAAACTACTATATACAACTCTACACAAACAAAAATAAACA	430392	CTTTAAATCCAAAACTACTATATACAACTCTACGCGAACAAAAATAAACG	6	BOT	C	Grn	50894542	+	7021	CHAR; AP-2B; AP2-B;	NM_003221.2	GI:31377807	transcription factor AP-2 beta (activating enhancer-binding protein 2 beta); Char syndrome (patent ductus arteriosus with facial dysmorphism and abnormal fifth digits); go_component: nucleus; go_function: transcription factor activity; go_function: transcription coactivator activity; go_process: transcription; go_process: nervous system development; go_process: regulation of transcription from RN…	transcription factor AP-2 beta (activating enhancer binding protein 2 beta)	1431	TRUE	6:50893057-50893267
cg21783004	LECT2	0.00661526	-0.697425	leukocyte cell-derived chemotaxin 2 precursor	1770414	650025	TOP	1770414	TTTATAATATCTTCTCAACCCACTATTATATTTCCCTCATTAAAAAACCA	650025	TTTATAATATCTTCTCAACCCACTATTATATTTCCCTCATTAAAAAACCG	5	BOT	A	Red	135318622	-	3950	chm2; chm-II;	NM_002302.2	GI:59806344	chondromodulin-II; go_component: cytoplasm; go_component: extracellular space; go_process: chemotaxis; go_process: sensory perception; go_process: skeletal development	leukocyte cell-derived chemotaxin 2 precursor	435	FALSE
cg26158194	LSP1	0.00662001	1.13668	lymphocyte-specific protein 1 isoform 1	630487	2630176	BOT	630487	TATAATCTAAACCCCACAAAATACTAACAAATCCCTAAAATAAATATACA	2630176	TATAATCTAAACCCCACAAAATACTAACAAATCCCTAAAATAAATATACG	11	BOT	T	Red	1830776	+	4046	WP34; pp52;	NM_002339.2	GI:61742787	isoform 1 is encoded by transcript variant 1; F-actin binding and cytoskeleton associated protein; lymphocyte-specific protein pp52; 52 kDa phosphoprotein; lymphocyte-specific antigen WP34; 47 kDa actin binding protein; leufactin (leukocyte F-actin binding protein); leukocyte-specific protein 1; go_component: actin cytoskeleton; go_function: actin binding; go_function: signal transducer activity;…	lymphocyte-specific protein 1 isoform 1	120	TRUE	11:1830895-1831099
cg26053864	ACTC	0.00662001	-1.21547	cardiac muscle alpha actin proprotein	7200008	2900475	TOP	7200008	AAAAACTAAAACCTTAACTAAATACAAACCAAACTAACCAAATAACAACA	2900475	AAAAACTAAAACCTTAACTAAATACGAACCGAACTAACCAAATAACGACG	15	BOT	C	Grn	32875153	-	70	CMD1R;	NM_005159.3	GI:46411161	smooth muscle actin; go_component: cytoskeleton; go_component: actin filament; go_function: ATP binding; go_function: protein binding; go_function: nucleotide binding; go_function: structural constituent of cytoskeleton	cardiac muscle alpha actin proprotein	226	TRUE	15:32874677-32875205
cg26976437	LY6K	0.00667233	-1.42473	lymphocyte antigen 6 complex; locus K	5080750	7000220	BOT	5080750	TATAAACCATAAAATCCTCAAAAAAACAACCCTTAAACTCAAAAACTACA	7000220	TATAAACCGTAAAATCCTCAAAAAAACGACCCTTAAACTCAAAAACTACG	8	TOP	T	Red	143778533	+	54742	FLJ35226; HSJ001348;	NM_017527.2	GI:40068041	synonyms: FLJ35226; HSJ001348	lymphocyte antigen 6 complex; locus K	113	TRUE	8:143778074-143779717
cg03465320	TAP1	0.00667233	0.519987	transporter 1; ATP-binding cassette; sub-family B	3140204	2450288	BOT	3140204	AATTTTAATCCCAAATCTACTATTAACTCTATATAACTTTACATAAATCA	2450288	AATTTTAATCCCAAATCTACTATTAACTCTATATAACTTTACATAAATCG	6	TOP	T	Red	32929726	-	6890	APT1; PSF1; ABC17; ABCB2; RING4; TAP1N; D6S114E; TAP1*0102N;	NM_000593.5	GI:53759115	antigen peptide transporter 1; transporter; ATP-binding cassette; major histocompatibility complex; 1; ABC transporter; MHC 1; peptide supply factor 1; ATP-binding cassette; sub-family B (MDR/TAP); member 2; ATP-binding cassette; sub-family B; member 2; ATP-binding cassette transporter; transporter associated with antigen processing; go_component: integral to membrane; go_component: endoplasmic r…	transporter 1; ATP-binding cassette; sub-family B	1330	FALSE
cg23684521	SDFR1	0.00667233	-1.33284	stromal cell derived factor receptor 1 isoform b	4280008	4490187	TOP	4280008	TTAAAACACAATACATTTCCTCCACCCATCCTACCTTTCATTTATTAACA	4490187	TTAAAACACAATACATTTCCTCCACCCATCCTACCTTTCATTTATTAACG	15	BOT	C	Grn	71712747	-	27020	GP55; GP65; SDR1; np55; np65; MGC102805;	NM_012428.1	GI:6912645	isoform b is encoded by transcript variant beta; go_component: membrane; go_component: integral to membrane	stromal cell derived factor receptor 1 isoform b	364	TRUE	15:71711951-71713117
cg20624391	BVES	0.00667233	-0.705688	blood vessel epicardial substance	2900687	2900564	BOT	2900687	TTCATACTTCAAAACAAACAATTTCTAAAACTTATCTAACCAACAACCCA	2900564	TTCATACTTCAAAACAAACAATTTCTAAAACTTATCTAACCAACAACCCG	6	TOP	T	Red	105691236	-	11149	POP1; HBVES; POPDC1; MGC42413;	NM_007073.3	GI:59939903	popeye domain containing 1; popeye protein 1; go_component: membrane; go_component: integral to membrane; go_process: muscle development	blood vessel epicardial substance	394	TRUE	6:105690697-105692470
cg22794078	C15orf44	0.00667233	-0.952921	hypothetical protein LOC81556	6290215	7100484	BOT	6290215	TCCTATTCTTTTTAAACTACAATTCCTAAACTACAAATCCTAACCAAACA	7100484	TCCTATTCTTTTTAAACTACAATTCCTAAACTACAAATCCTAACCGAACG	15	TOP	T	Red	63690460	-	81556	DKFZP564O1664;	NM_030800.1	GI:13540585	synonym: DKFZP564O1664	hypothetical protein LOC81556	605	TRUE	15:63690133-63691252
cg08025786	CLK3	0.00667233	-0.766354	CDC-like kinase 3 isoform hclk3	650113	2760520	BOT	650113	TCCATCAAAATCAACAAATCAACTTCAATCAAATACCTTATAACAAAACA	2760520	TCCATCGAAATCAACAAATCAACTTCAATCAAATACCTTATAACAAAACG	15	TOP	T	Red	72687766	+	1198		NM_003992.1	GI:4502884	isoform hclk3 is encoded by transcript variant phclk3; go_component: nucleus; go_function: ATP binding; go_function: nucleotide binding; go_function: transferase activity; go_function: protein-tyrosine kinase activity; go_function: protein serine/threonine kinase activity; go_function: protein serine/threonine kinase activity; go_process: protein amino acid phosphorylation	CDC-like kinase 3 isoform hclk3	1385	FALSE
cg01418124	ARHGAP24	0.00667233	-0.954025	Rho GTPase activating protein 24	1820477	4860348	BOT	1820477	AACAATACCAAATACAAAAAAACCAAACAAAACACATTCTATCAATAACA	4860348	AACGATACCAAATACGAAAAAACCAAACAAAACGCATTCTATCAATAACG	4	BOT	C	Grn	86615328	+	83478	p73; FLJ33877; RC-GAP72; p73RhoGAP; DKFZP564B1162;	NM_031305.1	GI:13775229	sarcoma antigen NY-SAR-88; go_function: GTPase activator activity	Rho GTPase activating protein 24	208	TRUE	4:86614989-86615206
cg27485921	ATP6V1E2	0.00667233	-0.905108	ATPase; H+ transporting; lysosomal 31kDa; V1 subunit E isoform 2	1510537	3400452	BOT	1510537	CCCAAACAAACAAAAAATTACATCTACTAAACACATTACATAAACACACA	3400452	CCCAAACAAACGAAAAATTACATCTACTAAACACATTACATAAACACACG	2	BOT	C	Grn	46600600	-	90423	VMA4; ATP6E1; ATP6EL2; MGC9341; ATP6V1EL2;	NM_080653.3	GI:42741680	vacuolar-type proton-translocating ATPase subunit E1; ATPase; H+ transporting; lysosomal (vacuolar proton pump) 31kD-like 2; ATPase; H+ transporting; lysosomal 31kD; V1 subunit E-like 2; ATPase; H+ transporting; lysosomal 31kDa; V1 subunit E-like 2 isoform 2; go_component: proton-transporting two-sector ATPase complex; go_function: hydrogen-transporting ATPase activity; rotational mechanism; go_f…	ATPase; H+ transporting; lysosomal 31kDa; V1 subunit E isoform 2	283	FALSE
cg19368582	MMRN2	0.00667233	1.33838	multimerin 2	240646	4850360	TOP	240646	ACTATATTCTAAATCCAATTACAAAACCATCCTACCCACTTACTAAATCA	4850360	ACTATATTCTAAATCCAATTACAAAACCATCCTACCCACTTACTAAATCG	10	BOT	C	Grn	88707352	-	79812	EMILIN3; FLJ13465; ENDOGLYX1; EndoGlyx-1;	NM_024756.1	GI:13376090	EMILIN-like protein EndoGlyx-1; elastin microfibril interfacer 3; go_component: extracellular matrix (sensu Metazoa)	multimerin 2	726	FALSE
cg16072462	PF4	0.00673909	-1.75432	platelet factor 4 (chemokine (C-X-C motif) ligand 4)	2370240	2070390	TOP	2370240	CAATAAAAAACTCAAACTAAATCTCTATAACCAATAACTCCTAAACCTCA	2070390	CGATAAAAAACTCGAACTAAATCTCTATAACCAATAACTCCTAAACCTCG	4	BOT	C	Grn	75066541	-	5196	CXCL4; SCYB4;	NM_002619.1	GI:4505732	go_component: extracellular space; go_function: heparin binding; go_function: chemokine activity; go_process: immune response; go_process: sensory perception; go_process: platelet activation; go_process: immune cell chemotaxis; go_process: negative regulation of angiogenesis; go_process: cytokine and chemokine mediated signaling pathway; go_process: negative regulation of megakaryocyte differenti…	platelet factor 4 (chemokine (C-X-C motif) ligand 4)	81	TRUE	4:75066388-75066770
cg23283495	IRF6	0.00674152	-0.97431	interferon regulatory factor 6	2480468	2970468	TOP	2480468	ACCCTTATTTATACTTAACTATCTACATACTACAAAATAATTATAAACCA	2970468	ACCCTTATTTATACTTAACTATCTACATACTACAAAATAATTATAAACCG	1	TOP	T	Red	208046102	-	3664	LPS; PIT; PPS; VWS; OFC6;	NM_006147.2	GI:24497623	Popliteala pterygium syndrome; go_component: nucleus; go_function: transcription factor activity; go_process: transcription; go_process: regulation of transcription; DNA-dependent	interferon regulatory factor 6	300	TRUE	1:208045524-208046444
cg06690548	SLC7A11	0.0067437	-1.95512	solute carrier family 7; (cationic amino acid transporter; y+ system) member 11	4480167	3360008	BOT	4480167	AAATATTCCAAATCACACCAACAACAAATACTACATCTAAATAATTCACA	3360008	AAATATTCCAAATCACACCAACAACGAATACTACATCTAAATAATTCACG	4	TOP	T	Red	139382673	-	23657	xCT; CCBR1;	NM_014331.2	GI:18141306	cystine/glutamate transporter; go_component: membrane; go_component: integral to membrane; go_component: integral to membrane; go_function: amino acid permease activity; go_function: cystine:glutamate antiporter activity; go_process: transport; go_process: amino acid transport; go_process: protein complex assembly	solute carrier family 7; (cationic amino acid transporter; y+ system) member 11	415	TRUE	4:139382255-139382463
cg06980380	DTNB	0.0067437	-0.593996	dystrobrevin; beta isoform 4	6180605	7400102	TOP	6180605	AACTCTACACAAATCATCAAACTTAATTATATACATAACTATTTTCCCCA	7400102	AACTCTACACGAATCATCGAACTTAATTATATACATAACTATTTTCCCCG	2	TOP	C	Grn	25750007	-	1838	MGC17163; MGC57126;	NM_183360.1	GI:37577094	isoform 4 is encoded by transcript variant 4; go_component: cytoskeleton; go_function: zinc ion binding; go_function: calcium ion binding; go_function: protein binding	dystrobrevin; beta isoform 4	422	TRUE	2:25749037-25750685
cg22485810	CENTA2	0.0067437	-1.23311	centaurin-alpha 2 protein	5820538	4150070	BOT	5820538	ACTACAAAACTATAAACAACCTATTCAACCTCTATAAATCTCAATTTCCA	4150070	ACTACGAAACTATAAACAACCTATTCAACCTCTATAAATCTCAATTTCCG	17	BOT	C	Grn	26273059	+	55803	cent-b; HSA272195;	NM_018404.1	GI:8923762	centaurin beta; go_component: cytoplasm; go_component: plasma membrane; go_component: mitochondrial envelope; go_function: zinc ion binding; go_function: metal ion binding; go_function: GTPase activator activity; go_function: protein binding; bridging; go_function: inositol 1;3;4;5 tetrakisphosphate binding; go_function: phosphatidylinositol-3;4-bisphosphate binding; go_function: phosphatidylinos…	centaurin-alpha 2 protein	208	TRUE	17:26272783-26274166
cg04598121	PENK	0.00678368	-0.830788	proenkephalin	4560674	1470674	TOP	4560674	AAAAACCCAAAACCAAACAACAACAACCAAATACAAAATATCAAAAACCA	1470674	AAAAACCCGAAACCGAACAACAACAACCAAATACAAAATATCAAAAACCG	8	BOT	C	Grn	57521143	-	5179		NM_006211.2	GI:40254835	go_component: soluble fraction; go_function: opioid peptide activity; go_function: neuropeptide hormone activity; go_process: cell-cell signaling; go_process: signal transduction; go_process: neuropeptide signaling pathway	proenkephalin	84	TRUE	8:57520521-57522710
cg18023080	MASP2	0.00689392	-1.06182	mannan-binding lectin serine protease 2 isoform 2 precursor	3180376	380338	TOP	3180376	AACCTATCCTACCTACCTAAAACTCTAAACAAACTAAAATCATAAAATCA	380338	AACCTATCCTACCTACCTAAAACTCTAAACAAACTAAAATCATAAAATCG	1	TOP	A	Red	11029872	-	10747	sMAP; MAP19; MASP-2;	NM_139208.1	GI:21264360	isoform 2 precursor is encoded by transcript variant 2; MBL-associated plasma protein of 19 kD; small MBL-associated protein; MBL-associated serine protease 2; mannan-binding lectin serine protease 2; go_component: extracellular region; go_function: calcium ion binding; go_function: serine-type endopeptidase activity; go_process: proteolysis; go_process: innate immune response; go_process: comple…	mannan-binding lectin serine protease 2 isoform 2 precursor	99	FALSE
cg12331389	RBP4	0.00690867	-0.842396	retinol-binding protein 4; plasma precursor	6550376	6220446	BOT	6550376	ATAAAATAAATATAAACACTCTTACTATTAACAACACTAAACAACAACCA	6220446	ATAAAATAAATATAAACGCTCTTACTATTAACGACGCTAAACAACGACCG	10	BOT	C	Grn	95350983	-	5950		NM_006744.3	GI:55743121	retinol-binding protein 4; plasma; retinol-binding protein 4; interstitial; go_component: extracellular space; go_function: binding; go_function: retinal binding; go_function: retinol binding; go_function: transporter activity; go_process: transport; go_process: visual perception; go_process: sensory perception	retinol-binding protein 4; plasma precursor	257	TRUE	10:95350231-95351545
cg00094319	PABPC3	0.00695905	-0.794437	poly(A) binding protein; cytoplasmic 3	6330594	4540333	BOT	6330594	TAACTTACCCTTTATAACATCAAAATTCATAATATCCAAAACATACTCCA	4540333	TAACTTACCCTTTATAACATCAAAATTCATAATATCCAAAACATACTCCG	13	BOT	C	Grn	24568276	+	5042	PABP3; PABPL3;	NM_030979.2	GI:45238848	poly(A)-binding protein-like 3; poly(A)-binding protein; cytoplasmic 3; testis-specific poly(A)-binding protein (PABP); testis-specific poly(A)-binding protein 3; go_component: cytoplasm; go_function: RNA binding; go_function: nucleotide binding; go_function: poly(A) binding; go_process: mRNA metabolism	poly(A) binding protein; cytoplasmic 3	254	TRUE	13:24567943-24568646
cg05376895	PNMA3	0.00696217	-1.72529	paraneoplastic cancer-testis-brain antigen	2680315	6940195	TOP	2680315	CTAAACCTTCTACAATCACCCTAAAAATTAATCCAAATATATACCTCACA	6940195	CTAAACCTTCTACGATCACCCTAAAAATTAATCCAAATATATACCTCACG	X	BOT	C	Grn	151975530	+	29944	MA3; MA5;	NM_013364.2	GI:54607125	go_function: nucleic acid binding	paraneoplastic cancer-testis-brain antigen	492	TRUE	X:151975077-151976133
cg02422694	HOXB4	0.00696217	0.894958	homeo box B4	5670315	7400195	TOP	5670315	CCTATTTCCAAAAACCCTCCTACTTACTATCAAATAAACAAAATTAAACA	7400195	CCTATTTCCGAAAACCCTCCTACTTACTATCAAATAAACAAAATTAAACG	17	BOT	C	Grn	44010742	-	3214	HOX2; HOX2F; HOX-2.6;	NM_024015.3	GI:45580720	homeobox protein Hox-B4; homeo box 2F; go_component: nucleus; go_function: transcription factor activity; go_process: development; go_process: regulation of transcription; DNA-dependent	homeo box B4	47	TRUE	17:44009922-44011032
cg21611708	TGM3	0.00696217	0.707027	transglutaminase 3 precursor	2510291	2230246	TOP	2510291	AAAACAAACTTTACCTTATTTATATTTACATTTCTTTTACACATCCATCA	2230246	AAAACAAACTTTACCTTATTTATATTTACGTTTCTTTTACACATCCGTCG	20	BOT	C	Grn	2224675	+	7053	TGE; MGC126249; MGC126250;	NM_003245.2	GI:39777600	transglutaminase E; TGase E; go_component: cytoplasm; go_component: cornified envelope; go_component: extrinsic to internal side of plasma membrane; go_function: GDP binding; go_function: GTP binding; go_function: GTPase activity; go_function: calcium ion binding; go_function: acyltransferase activity; go_function: magnesium ion binding; go_function: transferase activity; transferring acyl groups…	transglutaminase 3 precursor	365	FALSE
cg25189085	STAC3	0.00696217	-0.721048	SH3 and cysteine rich domain 3	5260114	6860743	TOP	5260114	TCAACTTCTTCATTTCTCTCCTTATCTATAAATCTTTTAAATTTTAAACA	6860743	TCAACTTCTTCATTTCTCTCCTTATCTATAAATCTTTTAAATTTTAAACG	12	TOP	T	Red	55931236	-	246329	MGC2793;	NM_145064.1	GI:21450837	go_function: protein self binding; go_process: intracellular signaling cascade	SH3 and cysteine rich domain 3	311	FALSE
cg05244766	GSTP1	0.00697247	-0.893871	glutathione transferase	670554	4050228	BOT	670554	ATCCTCTACATATACCCCAAAACTTCAAATAAAAATTAAACAACCAAACA	4050228	ATCCTCTACATATACCCCAAAACTTCAAATAAAAATTAAACGACCAAACG	11	TOP	T	Red	67107862	+	2950	PI; DFN7; GST3; FAEES3;	NM_000852.2	GI:6552334	deafness; X-linked 7; fatty acid ethyl ester synthase III; go_component: cytoplasm; go_function: transferase activity; go_function: glutathione transferase activity; go_process: metabolism; go_process: anti-apoptosis; go_process: central nervous system development	glutathione transferase	787	TRUE	11:67106980-67108634
cg00929606	ZNF3	0.00701842	-0.775015	zinc finger protein 3 isoform 2	2760082	670762	BOT	2760082	AATACAAATACTAAAACTTACTATATTAACTACAATCACCACAATTACCA	670762	AATACGAATACTAAAACTTACTATATTAACTACGATCACCACGATTACCG	7	BOT	C	Grn	99517266	-	7551	A8-51; HF.12; KOX25; PP838; Zfp113; FLJ20216;	NM_032924.2	GI:21361865	isoform 2 is encoded by transcript variant 2; C2-H2 type zinc finger protein; go_component: nucleus; go_component: nucleus; go_component: nucleus; go_component: intracellular; go_function: zinc ion binding; go_function: metal ion binding; go_function: nucleic acid binding; go_function: zinc ion binding; go_function: transcription factor activity; go_process: transcription; go_process: cell differ…	zinc finger protein 3 isoform 2	950	TRUE	7:99516510-99518408
cg11825652	CAV2	0.00703656	-1.50417	caveolin 2 isoform a and b	1010170	6280474	BOT	1010170	CAACAAAACAACTAAAATTCCCAAAAACTCAATACCAACACCATAAACCA	6280474	CAACGAAACAACTAAAATTCCCAAAAACTCAATACCAACACCATAAACCG	7	TOP	C	Grn	115926680	+	858	CAV; MGC12294;	NM_001233.3	GI:38176290	isoform a and b is encoded by transcript variant 1; caveolae protein; 20-kD; go_component: lipid raft; go_component: caveolar membrane; go_component: perinuclear region; go_component: integral to plasma membrane; go_function: protein binding; go_function: protein homodimerization activity	caveolin 2 isoform a and b	77	TRUE	7:115926599-115927758
cg20398120	PRKAG3	0.00703656	0.940148	AMP-activated protein kinase; non-catalytic gamma-3 subunit	2850753	2850519	BOT	2850753	CAATAACCCAAAAAACAACTAAAAACCAAATACCCAAATTATCCAATACA	2850519	CAATAACCCAAAAAACAACTAAAAACCAAATACCCAAATTATCCGATACG	2	BOT	C	Grn	219404756	-	53632	AMPKG3;	NM_017431.2	GI:47132576	5prime-AMP-activated protein kinase; gamma-3 subunit; AMPK gamma-3 chain; go_function: AMP-activated protein kinase activity; go_process: fatty acid biosynthesis; go_process: protein kinase cascade; go_process: generation of precursor metabolites and energy	AMP-activated protein kinase; non-catalytic gamma-3 subunit	178	FALSE
cg25457331	GMPR	0.00705065	-1.03253	guanosine monophosphate reductase	1580487	1770180	TOP	1580487	AATAAAAACTCTCAAAAAACAACTTTTCCCTTAAATAAAACAACCACACA	1770180	AATAAAAACTCTCAAAAAACGACTTTTCCCTTAAATAAAACAACCACACG	6	BOT	C	Grn	16346790	+	2766		NM_006877.2	GI:31542848	guanine monophosphate reductase; go_function: metal ion binding; go_function: potassium ion binding; go_function: oxidoreductase activity; go_function: GMP reductase activity; go_process: response to cold; go_process: nucleotide metabolism	guanosine monophosphate reductase	264	TRUE	6:16346040-16347637
cg03017264	NFAM1	0.00708939	0.781946	NFAT activation molecule 1 precursor	3520446	3890338	TOP	3520446	AAACATATATCACTATAATAAATCAACAATCAATAACACTAAAATCCCCA	3890338	AAACATATATCACTATAATAAATCAACAATCAATAACACTAAAATCCCCG	22	TOP	C	Grn	41158340	-	150372	CNAIP; FLJ40652;	NM_145912.4	GI:51317371	calcinerin/NFAT-activating ITAM-containing protein; NFAT activation molecule 1; go_component: membrane; go_component: integral to membrane; go_function: transmembrane receptor activity; go_process: inflammatory response; go_process: B cell differentiation; go_process: intracellular signaling cascade; go_process: positive regulation of cytokine production; go_process: cell surface receptor linked …	NFAT activation molecule 1 precursor	1352	FALSE
cg24655310	CYP4F11	0.00715078	-1.17295	cytochrome P450; family 4; subfamily F; polypeptide 11	2070386	1500093	TOP	2070386	ACTAAAAACAACAACAATTATCATAAAAAATATAAATCCAAACCAAAACA	1500093	ACTAAAAACGACGACAATTATCATAAAAAATATAAATCCAAACCAAAACG	19	BOT	C	Grn	15906326	-	57834		NM_021187.2	GI:61743919	cytochrome P450; subfamily IVF; polypeptide 11; go_component: membrane; go_component: microsome; go_component: integral to membrane; go_component: endoplasmic reticulum; go_function: heme binding; go_function: iron ion binding; go_function: metal ion binding; go_function: oxygen binding; go_function: monooxygenase activity; go_function: monooxygenase activity; go_function: electron transporter ac…	cytochrome P450; family 4; subfamily F; polypeptide 11	207	FALSE
cg18059223	NALP2	0.00717326	1.0017	NACHT; leucine rich repeat and PYD containing 2	4230435	6380435	TOP	4230435	CTTTTCTTCTATTAAAAATTAAATAATTCTACCTATCTCAATAACTCACA	6380435	CTTTTCTTCTATTAAAAATTAAATAATTCTACCTATCTCAATAACTCACG	19	BOT	C	Grn	60169579	+	55655	PAN1; PYPAF2; FLJ20510;	NM_017852.1	GI:8923472	NACHT; LRR and PYD containing protein 2; PYRIN-Containing APAF1-like; go_function: ATP binding; go_function: nucleotide binding; go_process: apoptosis; go_process: defense response to pathogen	NACHT; leucine rich repeat and PYD containing 2	821	TRUE	19:60170218-60170651
cg19668234	TSP50	0.00717326	1.34563	testes-specific protease 50	4200451	1820494	TOP	4200451	ACCTCTAATAAACTAAATAAAAATACTCCTAATACCCCACCTACATAACA	1820494	ACCTCTAATAAACTAAATAAAAATACTCCTAATACCCCGCCTACGTAACG	3	BOT	C	Grn	46734368	-	29122		NM_013270.2	GI:31543829	go_function: trypsin activity; go_function: chymotrypsin activity; go_process: proteolysis	testes-specific protease 50	85	TRUE	3:46733944-46734676
cg11903880	GSTM4	0.00747384	0.803397	glutathione S-transferase M4 isoform 1	7150193	7380239	BOT	7150193	ATCTTTCCCAACTCAAAATAAATAAACTCAAAATAACAAACCAAACACCA	7380239	ATCTTTCCCAACTCAAAATAAATAAACTCAAAATAACAAACCAAACACCG	1	TOP	T	Red	110000226	+	2948	GTM4; GSTM4-4; MGC9247; MGC131945;	NM_000850.3	GI:23065554	isoform 1 is encoded by transcript variant 1; glutathione S-transferase; Mu-4; glutathione S-alkyltransferase M4; glutathione S-aryltransferase M4; S-(hydroxyalkyl)glutathione lyase M4; glutathione S-aralkyltransferase M4; GTS-Mu2; GST class-mu 4; glutathione S-transferase M4; isoform 1; go_function: transferase activity; go_function: glutathione transferase activity; go_function: glutathione tra…	glutathione S-transferase M4 isoform 1	847	TRUE	1:109999327-109999715
cg07526675	PCSK1N	0.00747384	-1.62623	proprotein convertase subtilisin/kexin type 1 inhibitor precursor	7560520	150228	BOT	7560520	TTATTCATTAAATAAATAATTAATAAATCACCCACAATAAACCCAACCCA	150228	TTATTCATTAAATAAATAATTAATAAATCACCCGCAATAAACCCGACCCG	X	TOP	C	Grn	48578904	-	27344	SAAS; PROSAAS;	NM_013271.2	GI:20336240	granin-like neuroendocrine peptide precursor; go_component: soluble fraction; go_component: extracellular space; go_function: receptor binding; go_function: endopeptidase inhibitor activity	proprotein convertase subtilisin/kexin type 1 inhibitor precursor	407	FALSE
cg07485588	FOXD4L4	0.00749482	-0.68848	forkhead box D4-like 4	3130114	3360202	BOT	3130114	TCCTCCTAACATAATCCAAAAATAATAATCTTCTAAACAAACACTATCCA	3360202	TCCTCCTAACGTAATCCAAAAATAATAATCTTCTAAACAAACACTATCCG	9	TOP	A	Red	69669551	-	349334	FOXD4b; bA460E7.2;	NM_199244.2	GI:76880471	forkhead box protein D4b; myeloid factor-gamma; winged helix factor-1; winged helix transcription factor beta; go_component: nucleus; go_function: sequence-specific DNA binding; go_function: transcription factor activity; go_process: transcription; go_process: regulation of transcription; DNA-dependent	forkhead box D4-like 4	518	TRUE	9:69669012-69669225
cg13603171	MOXD1	0.0074987	-1.7852	monooxygenase; DBH-like 1 isoform 2	2970626	6020601	TOP	2970626	ATAATCTAAAATACAATACACAAAAAAACCCATCCAAAATAACCTTCACA	6020601	ATAATCTAAAATACGATACACAAAAAAACCCGTCCAAAATAACCTTCACG	6	BOT	T	Red	132764325	-	26002	MOX; PRO5780; dJ248E1.1; DKFZP564G202;	NM_015529.1	GI:24308084	isoform 2 is encoded by transcript variant 2; dopamine-oxygenase; go_function: copper ion binding; go_function: monooxygenase activity; go_function: dopamine beta-monooxygenase activity; go_process: histidine catabolism; go_process: catecholamine metabolism	monooxygenase; DBH-like 1 isoform 2	532	TRUE	6:132763397-132765057
cg15784615	LTBR	0.00756616	1.82892	lymphotoxin beta receptor	360168	4040053	BOT	360168	AAACTCATAATATTCCTTTTCCTAATCCCTACAAATCTAATTCTCCAACA	4040053	AAACTCATAATATTCCTTTTCCTAATCCCTACAAATCTAATTCTCCGACG	12	BOT	C	Grn	6363618	+	4055	CD18; TNFCR; D12S370; TNFR-RP; TNFRSF3; TNFR2-RP; LT-BETA-R; TNF-R-III;	NM_002342.1	GI:4505038	tumor necrosis factor C receptor; lymphotoxin B receptor; tumor necrosis factor receptor superfamily; member 3; TNFR superfamily; member 3; go_component: membrane; go_component: integral to membrane; go_function: protein binding; go_function: transmembrane receptor activity; go_process: apoptosis; go_process: immune response; go_process: signal transduction; go_process: positive regulation of I-k…	lymphotoxin beta receptor	410	FALSE
cg07214572	LHX9	0.00758875	-0.870629	LIM homeobox 9 isoform 1	6200482	4390482	TOP	6200482	AACTAAAATATCTCCATCAAAATCTTACCTTAATATCCAAATATCAAACA	4390482	GACTAAAATATCTCCATCAAAATCTTACCTTAATATCCAAATATCAAACG	1	TOP	T	Red	196148258	+	56956		NM_020204.2	GI:33569215	isoform 1 is encoded by transcript variant 1; go_component: nucleus; go_function: zinc ion binding; go_function: metal ion binding; go_function: transcription factor activity; go_process: regulation of transcription; DNA-dependent	LIM homeobox 9 isoform 1	282	TRUE	1:196146152-196148467
cg23317501	UGT3A1	0.0075906	-0.794739	UDP glycosyltransferase 3 family; polypeptide A1	5670064	7400639	BOT	5670064	ACAATATCTACACTAAATAAATACTTAACCAAAAAATTCCCAAACAAACA	7400639	ACAATATCTACACTAAATAAATACTTAACCGAAAAATTCCCAAACAAACG	5	BOT	C	Grn	36027256	-	133688	FLJ34658;	NM_152404.2	GI:24432082	go_function: transferase activity; transferring hexosyl groups; go_process: metabolism	UDP glycosyltransferase 3 family; polypeptide A1	284	FALSE
cg23587532	BM88	0.00760986	-1.08683	BM88 antigen	1050017	2690543	BOT	1050017	AAAACAACCATAAACTAAAAAAATCCAAACCTAAACCCCAAATAATATCA	2690543	AAAACAACCGTAAACTAAAAAAATCCAAACCTAAACCCCAAATAATATCG	11	BOT	C	Grn	780123	-	51286	MGC34326;	NM_016564.2	GI:30795224	go_component: integral to membrane	BM88 antigen	546	FALSE
cg10056627	GNMT	0.00760986	-0.987945	glycine N-methyltransferase	5870674	5960300	TOP	5870674	AAAACCAAAAACATTACATAAAATCAAAATCTATCTCAACCTATACTACA	5960300	GAAACCGAAAACGTTACATAAAATCGAAATCTATCTCAACCTATACTACG	6	BOT	C	Grn	43036478	+	27232		NM_018960.4	GI:54792737	go_function: folic acid binding; go_function: transferase activity; go_function: glycine N-methyltransferase activity; go_process: protein modification	glycine N-methyltransferase	273	TRUE	6:43035706-43036927
cg21030483	FAM11A	0.00769964	-1.1731	family with sequence similarity 11; member A	4780523	1580241	TOP	4780523	CCAAAAAATAACACAAACCAAAATAACAAATATCTACCAAAATCTACCCA	1580241	CCAAAAAATAACGCGAACCAAAATAACAAATATCTACCAAAATCTACCCG	X	TOP	C	Grn	148521375	-	84548	CXorf13; MGC118844; MGC118845;	NM_032508.1	GI:22296883	ee3; go_component: membrane; go_component: integral to membrane	family with sequence similarity 11; member A	110	TRUE	X:148520487-148521667
cg20833786	MRGPRX3	0.00771343	-0.815745	G protein-coupled receptor MRGX3	3840681	2230402	TOP	3840681	ATATATATCTAATAAAATTCAACCTCAACACCTTTTCCCTAACTAACTCA	2230402	GTATATATCTAATAAAATTCAACCTCAACACCTTTTCCCTAACTAACTCG	11	TOP	T	Red	18099078	+	117195	GPCR; MRGX3; SNSR1;	NM_054031.2	GI:46048170	G protein-coupled receptor SNSR1; G protein-coupled receptor SNSR2; go_component: integral to membrane; go_function: receptor activity; go_function: rhodopsin-like receptor activity; go_process: signal transduction; go_process: G-protein coupled receptor protein signaling pathway	G protein-coupled receptor MRGX3	1109	FALSE
cg14308452	MGC24975	0.0077317	-0.990605	hypothetical protein LOC163154	6980215	4280113	BOT	6980215	TTAAAAAATACCACAAAAACCTTACCATTAAAAAACCCCTTTAAAAAACA	4280113	TTAAAAAATACCACAAAAACCTTACCATTAAAAAACCCCTTTAAAAAACG	19	TOP	A	Red	5735610	-	163154		NM_153359.1	GI:23503298		hypothetical protein LOC163154	426	FALSE
cg16894211	SYN3	0.00795427	0.853652	synapsin III isoform IIIa	6620709	7210343	BOT	6620709	AAAAAACAAACTCTCTAACATCCTTTCTTATAAAAACTATACTTCCATCA	7210343	AAAAAACAAACTCTCTAACATCCTTTCTTATAAAAACTATACTTCCATCG	22	BOT	C	Grn	31732683	-	8224		NM_003490.2	GI:19924104	isoform IIIa is encoded by transcript variant IIIa; cN28H9.2 (synapsin III); go_component: synapse; go_component: synaptic vesicle; go_component: synaptic vesicle; go_function: ATP binding; go_function: nucleotide binding; go_function: calcium ion binding; go_process: neurotransmitter secretion; go_process: neurotransmitter secretion	synapsin III isoform IIIa	859	FALSE
cg04653308	PPP2R4	0.00795427	-1.26511	protein phosphatase 2A; regulatory subunit B isoform b	780022	5340494	BOT	780022	ATCCAAACATATATTACTAATATCTCACTCTATCTCAAACACACACTACA	5340494	ATCCAAACATATATTACTAATATCTCACTCTATCTCAAACACACACTACG	9	BOT	A	Red	130913065	+	5524	PP2A; PR53; PTPA; MGC2184;	NM_021131.3	GI:30065641	isoform b is encoded by transcript variant 3; phosphotyrosyl phosphatase activator; PP2A; subunit B ; go_component: soluble fraction; go_component: protein phosphatase type 2A complex; go_function: phosphatase activator activity; go_function: protein heterodimerization activity; go_function: protein phosphatase type 2A regulator activity; go_function: protein tyrosine phosphatase activator activi…	protein phosphatase 2A; regulatory subunit B isoform b	1226	FALSE
cg25163476	IGF2AS	0.00795427	-1.63669	insulin-like growth factor 2 antisense	1780189	610593	TOP	1780189	TTTAAACAATATAAAAAAACACTATAATTTTTACCAAATCAAAAACCACA	610593	TTTAAACGATATAAAAAAACACTATAATTTTTACCAAATCAAAAACCACG	11	BOT	C	Grn	2118323	+	51214	PEG8;	NM_016412.1	GI:7705972	PEG8/IGF2AS; imprinting gene; insulin-like growth factor 2; antisense	insulin-like growth factor 2 antisense	161	TRUE	11:2115427-2119259
cg24922045	GAS2L2	0.00795427	-1.19985	growth arrest-specific 2 like 2	2470600	10600	TOP	2470600	TACTAAATCTCAACTAAATTCTTCCTAATTCTAAAATTCCCATATACTCA	10600	TACTAAATCTCGACTAAATTCTTCCTAATTCTAAAATTCCCGTATACTCG	17	BOT	C	Grn	31104010	-	246176	GAR17;	NM_139285.1	GI:21281674	GAS2-related protein; go_component: cytoskeleton; go_process: cell cycle arrest	growth arrest-specific 2 like 2	90	FALSE
cg14951292	HMOX2	0.00796634	-1.66196	heme oxygenase (decyclizing) 2	4290592	4290184	BOT	4290592	TAACACCTCAATTACCAATCTTATATCTAATCTCCCTATTACATTATTCA	4290184	TAACACCTCGATTACCAATCTTATATCTAATCTCCCTATTACATTATTCG	16	BOT	C	Grn	4466447	+	3163	HO-2;	NM_002134.2	GI:8051607	go_component: microsome; go_component: endoplasmic reticulum; go_function: iron ion binding; go_function: metal ion binding; go_function: oxidoreductase activity; go_function: electron transporter activity; go_function: heme oxygenase (decyclizing) activity; go_process: heme oxidation	heme oxygenase (decyclizing) 2	460	TRUE	16:4465599-4466033
cg21256656	KLK6	0.00799594	-0.973933	kallikrein 6 isoform A preproprotein	4010193	2510672	TOP	4010193	CAAATACTCTCCAATTTCTACTTAACTCCATACCTCTCACTATATATCCA	2510672	CAAATACTCTCCGATTTCTACTTAACTCCATACCTCTCGCTATATATCCG	19	TOP	C	Grn	56164741	-	5653	hK6; Bssp; Klk7; SP59; ZYME; PRSS9; PRSS18; MGC9355; NEUROSIN;	NM_002774.3	GI:61744422	isoform A preproprotein is encoded by transcript variant A; protease; serine; 9; protease M; protease; serine; 18; go_component: cytoplasm; go_component: extracellular region; go_function: peptidase activity; go_function: protein binding; go_function: protein binding; go_function: tissue kallikrein activity; go_function: serine-type endopeptidase activity; go_process: proteolysis; go_process: mye…	kallikrein 6 isoform A preproprotein	894	TRUE	19:56165534-56165764
cg26061555	FLJ43855	0.00805344	-0.561804	similar to sodium- and chloride-dependent creatine transporter	7040326	6620368	BOT	7040326	ATATATATATTCATATATATACACACATAAAAAACCCACACAATATACCA	6620368	ATATATATATTCGTATATATACACACGTAAAAAACCCACACAATATACCG	16	TOP	C	Grn	32803964	-	386757		NM_198857.1	GI:38524586	go_component: membrane; go_component: integral to plasma membrane; go_function: symporter activity; go_function: neurotransmitter:sodium symporter activity; go_process: neurotransmitter transport	similar to sodium- and chloride-dependent creatine transporter	274	TRUE	16:32803631-32805193
cg11801011	SHANK1	0.00807621	-1.48747	SH3 and multiple ankyrin repeat domains 1	5560066	4920747	BOT	5560066	AATTTTAACTACATTTTCTATAACCTAACAAAATAAACCAATAACTCCCA	4920747	AATTTTAACTACATTTTCTATAACCTAACAAAATAAACCAATAACTCCCG	19	BOT	C	Grn	55912007	-	50944	SSTRIP; SPANK-1; synamon;	NM_016148.1	GI:11968151	somatostatin receptor-interacting protein; go_component: dendrite; go_component: intracellular; go_component: membrane fraction; go_function: protein binding; go_function: protein binding; go_process: cytoskeletal anchoring	SH3 and multiple ankyrin repeat domains 1	342	TRUE	19:55912160-55912361
cg10720654	0	0.00807805	-0.734599		2060204	6560735	TOP	2060204	ACTTTAAATCCAAAAACCTTACTACATCATCAATATTATTCCTATATACA	6560735	ACTTTAAATCCAAAAACCTTACTACATCATCAATATTATTCCTATATACG	9	BOT	C	Grn	33666649	-	11191						132	FALSE
cg02436686	GMFG	0.00809877	0.698107	glia maturation factor; gamma	5860328	130047	TOP	5860328	TTCAAAAACAAAATTTCCTCAACTTTTCTATTAACTCTAAATCTACCTCA	130047	TTCGAAAACGAAATTTCCTCAACTTTTCTATTAACTCTAAATCTACCTCG	19	BOT	C	Grn	44518460	-	9535	GMF-GAMMA;	NM_004877.1	GI:4758439	go_component: intracellular; go_function: actin binding; go_function: growth factor activity; go_function: enzyme activator activity; go_function: protein kinase inhibitor activity; go_process: protein amino acid phosphorylation	glia maturation factor; gamma	470	FALSE
cg26020513	GATA4	0.00812863	-1.51925	GATA binding protein 4	1050609	4900671	BOT	1050609	AAAATCATAAATTACATCCAACAATATAAAAACAAAATACCCACCAAACA	4900671	AAAATCATAAATTACATCCAACAATATAAAAACGAAATACCCGCCGAACG	8	TOP	C	Grn	NA	+	2626	MGC126629;	NT_077531.3		GATA-binding protein 4; go_component: nucleus; go_component: nucleus; go_component: nucleus; go_function: DNA binding; go_function: protein binding; go_function: zinc ion binding; go_function: metal ion binding; go_function: sequence-specific DNA binding; go_function: transcription factor activity; go_function: transcription factor activity; go_function: transcriptional activator activity; go_fun…	GATA binding protein 4	NA	TRUE	8:11605055-11605961
cg15975283	SLC9A11	0.00815513	-0.911657	hypothetical protein LOC284525	6130133	6130681	BOT	6130133	TCCCCCTCAAATAATTCAACCCATCAAATATTTTTAAACAACCTATCTCA	6130681	TCCCCCTCAAATAATTCAACCCATCAAATATTTTTAAACAACCTATCTCG	1	BOT	T	Red	171838803	-	284525	MGC43026; RP3-436N22.2;	NM_178527.2	GI:31341818	solute carrier family 9; isoform 11; go_component: membrane; go_component: integral to membrane; go_function: cation channel activity; go_function: solute:hydrogen antiporter activity; go_process: cation transport; go_process: regulation of pH	hypothetical protein LOC284525	835	FALSE
cg22296149	AMH	0.00818827	-1.28824	anti-Mullerian hormone	290025	6590528	BOT	290025	CAAAACAAACAACACTAAAACCAAACTAATAAAAAACAAATCCCACATCA	6590528	CAAAACAAACAACACTAAAACCAAACTAATAAAAAACAAATCCCGCATCG	19	BOT	T	Red	2200122	+	268	MIF; MIS;	NM_000479.2	GI:6138973	Mullerian inhibiting factor; Mullerian inhibiting substance; go_component: extracellular space; go_function: hormone activity; go_function: growth factor activity; go_process: sex determination; go_process: cell-cell signaling; go_process: sex differentiation; go_process: gonadal mesoderm development; go_process: Mullerian duct regression	anti-Mullerian hormone	208	FALSE
cg25219333	FXC1	0.00819823	-0.796399	fracture callus 1 homolog	1170056	2810056	BOT	1170056	CAAAATCCTAAAAAAAACAACCACAATAAAAATCCCTATCCACAAAAACA	2810056	CGAAATCCTAAAAAAAACAACCACAATAAAAATCCCTATCCACGAAAACG	11	BOT	A	Red	6459266	+	26515	Tim9b; TIM10B; TIMM10B;	NM_012192.2	GI:29837656	fracture callus 1 (rat) homolog; go_component: mitochondrion; go_component: inner membrane; go_component: mitochondrial inner membrane protein insertion complex; go_process: protein transport; go_process: cell-matrix adhesion; go_process: mitochondrial inner membrane protein import	fracture callus 1 homolog	1096	FALSE
cg25043279	C7orf33	0.00823409	-1.013	hypothetical protein LOC202865	6560300	7610678	TOP	6560300	CACTCCATAATACTCCTAACAACAAATAACATTTTAACCAATAATTTACA	7610678	CACTCCATAATACTCCTAACAACAAATAACATTTTAACCAATAATTTACG	7	BOT	A	Red	147918590	+	202865		NM_145304.2	GI:34147719		hypothetical protein LOC202865	515	FALSE
cg18434152	PROK1	0.00823409	-0.997254	prokineticin 1	7150367	6180360	BOT	7150367	AAATAAATACTTAAAAAACTTTAACAATTACTCTAACTCTCCCAAAAACA	6180360	AAATAAATACTTAAAAAACTTTAACGATTACTCTAACTCTCCCAAAAACG	1	BOT	C	Grn	110795311	+	84432	PK1; PRK1; EGVEGF;	NM_032414.2	GI:56676332	prokineticin 1 precursor; black mamba toxin-related protein; mambakine; go_function: growth factor activity; go_process: cell proliferation; go_process: regulation of progression through cell cycle	prokineticin 1	264	FALSE
cg19096540	MGC13017	0.00826591	1.50945	hypothetical protein LOC91368	4570538	3990070	BOT	4570538	CTAACCCCAAAACTAAATTAAATCCCTTACTTATTCATAATTATAACACA	3990070	CTAACCCCAAAACTAAATTAAATCCCTTACTTATTCATAATTATAACACG	5	BOT	C	Grn	133775488	-	91368		NM_080656.1	GI:18087820		hypothetical protein LOC91368	602	FALSE
cg23433532	ZDHHC16	0.00828692	-0.799488	Abl-philin 2 isoform 4	6840440	1510240	TOP	6840440	TCAAATATATATTTCCTACTAAACTTCTCCCCTACTTAAATCTAAATCCA	1510240	TCAAATATATATTTCCTACTAAACTTCTCCCCTACTTAAATCTAAATCCG	10	TOP	T	Red	99195920	+	84287	APH2; MGC2993;	NM_198045.1	GI:37594446	isoform 4 is encoded by transcript variant 4; Abl-philin 2; zinc finger; DHHC domain containing 16; go_component: integral to membrane; go_function: metal ion binding	Abl-philin 2 isoform 4	1203	FALSE
cg20668607	DNAJC11	0.00832099	-0.805982	DnaJ (Hsp40) homolog; subfamily C; member 11	5390768	6200768	BOT	5390768	TTAAAACAAAATCATACTCTATCACCCAACCTAATATATATACAATAACA	6200768	TTAAAACGAAATCATACTCTATCGCCCAACCTAATATATATACAATAACG	1	TOP	C	Grn	6684460	-	55735	FLJ10737; dJ126A5.1; RP1-126A5.3;	NM_018198.1	GI:8922628	novel DnaJ domain-containing protein; go_function: unfolded protein binding; go_function: heat shock protein binding; go_process: protein folding	DnaJ (Hsp40) homolog; subfamily C; member 11	384	TRUE	1:6683785-6685086
cg07957491	UCK1	0.00836545	-1.14542	uridine-cytidine kinase 1	6450047	2940273	TOP	6450047	CACCCAACTAAAAATCCATAATTTCAATAAATCAAAATTTACCTATCACA	2940273	CGCCCGACTAAAAATCCATAATTTCAATAAATCAAAATTTACCTATCACG	9	TOP	T	Red	133396476	-	83549	URK1; FLJ12255; RP11-334J6.5;	NM_031432.1	GI:13899252	go_function: ATP binding; go_function: kinase activity; go_function: nucleotide binding; go_function: transferase activity; go_function: uridine kinase activity; go_process: biosynthesis	uridine-cytidine kinase 1	535	TRUE	9:133395659-133397715
cg21769969	OSTM1	0.00836749	-0.959239	osteopetrosis associated transmembrane protein 1	6550068	60241	BOT	6550068	AATAACACAAATATAAAATATTTCCCTCATCTCACAAAATTCTAACAACA	60241	AATAACGCAAATATAAAATATTTCCCTCATCTCACAAAATTCTAACAACG	6	BOT	C	Grn	108502634	-	28962	GL; GIPN; HSPC019;	NM_014028.3	GI:56699489	grey-lethal osteopetrosis; GAIP-interacting protein N terminus; go_component: membrane; go_component: integral to membrane	osteopetrosis associated transmembrane protein 1	557	TRUE	6:108502055-108503715
cg08418111	LDHC	0.00838613	-0.778831	lactate dehydrogenase C	3800152	2350368	TOP	3800152	TTTAAACCAATCTAAAATTCTTCCCATCAACATTTCAATAATCTAAACCA	2350368	TTTAAACCAATCTAAAATTCTTCCCATCAACATTTCGATAATCTAAACCG	11	BOT	C	Grn	18390429	+	3948	LDH3; LDHX; MGC111073;	NM_017448.1	GI:9257227	go_component: cytoplasm; go_function: oxidoreductase activity; go_function: L-lactate dehydrogenase activity; go_process: anaerobic glycolysis; go_process: tricarboxylic acid cycle intermediate metabolism	lactate dehydrogenase C	108	TRUE	11:18389965-18390649
cg00603172	BOK	0.00838613	-1.1896	BCL2-related ovarian killer	7400402	5080424	BOT	7400402	CTTCAATAAATACAAATCCAATAATCCATCTACAATACAAAAAACATACA	5080424	CTTCAATAAATACGAATCCAATAATCCATCTACAATACAAAAAACATACG	2	TOP	T	Red	242146865	+	666	BOKL; BCL2L9; MGC4631;	NM_032515.3	GI:34335395	go_component: cellular component unknown; go_function: protein dimerization activity; go_process: regulation of apoptosis; go_process: induction of apoptosis	BCL2-related ovarian killer	313	TRUE	2:242146490-242147939
cg07090813	PHGDH	0.00838613	-1.19158	phosphoglycerate dehydrogenase	4260673	7610717	BOT	4260673	ACCAAAACTCTTACCTACACCTAATAAACATATAAAAAACACAATTTACA	7610717	ACCAAAACTCTTACCTACACCTAATAAACATATAAAAAACACAATTTACG	1	BOT	C	Grn	120056033	+	26227	PDG; PGD; PGAD; PGDH; SERA; 3PGDH; 3-PGDH; MGC3017;	NM_006623.2	GI:23308576	3-phosphoglycerate dehydrogenase; go_component: extracellular region; go_function: transporter activity; go_function: oxidoreductase activity; go_function: electron transporter activity; go_function: phosphoglycerate dehydrogenase activity; go_function: oxidoreductase activity; acting on the CH-OH group of donors; NAD or NADP as acceptor; go_process: transport; go_process: L-serine biosynthesis; …	phosphoglycerate dehydrogenase	180	TRUE	1:120055842-120057508
cg26954174	CARD15	0.00861592	-0.831632	NOD2 protein	6900767	2640167	BOT	6900767	ATATCCACAAAAACCCAACATCACTAACTAAAATATATATAACTCACACA	2640167	ATATCCACAAAAACCCAACGTCACTAACTAAAATATATATAACTCACACG	16	TOP	T	Red	49288551	+	64127	CD; ACUG; BLAU; IBD1; NOD2; NOD2B; PSORAS1;	NM_022162.1	GI:11545911	inflammatory bowel disease protein 1; caspase recruitment domain protein 15; nucleotide-binding oligomerization domain 2; LRR-containing protein; go_component: cytoplasm; go_function: ATP binding; go_function: protein binding; go_function: nucleotide binding; go_function: peptidoglycan binding; go_process: defense response; go_process: regulation of apoptosis; go_process: protein oligomerization;…	NOD2 protein	237	FALSE
cg14787704	SFRS12	0.00865317	-0.877528	splicing factor; arginine/serine-rich 12	2940471	3930079	TOP	2940471	CCAACCTTCTACACAAAAAACAACTATCAAAACTCTATCAATAAAAACCA	3930079	CCAACCTTCTACACAAAAAACAACTATCAAAACTCTATCAATAAAAACCG	5	TOP	T	Red	65485790	+	140890	SRrp86; SRrp508; DKFZp564B176;	NM_139168.1	GI:21040254	possible transcriptional factor; SRrp508; serine-arginine-rich splicing regulatory protein 508; go_component: spliceosome complex; go_function: nucleotide binding; go_function: nucleic acid binding; go_process: nuclear mRNA splicing; via spliceosome	splicing factor; arginine/serine-rich 12	654	FALSE
cg05606799	KISS1	0.00878037	-1.28947	KiSS-1 metastasis-suppressor	5910670	4220132	BOT	5910670	ACCAACCTAACCAAATTATCCTAAAATACCTAAACAAATACACTAAATCA	4220132	ACCAACCTAACCAAATTATCCTAAAATACCTAAACGAATACACTAAATCG	1	BOT	C	Grn	202432237	-	3814	KiSS-1; MGC39258;	NM_002256.2	GI:29571103	metastin; malignant melanoma metastasis-suppressor; go_function: protein binding; go_process: cytoskeleton organization and biogenesis	KiSS-1 metastasis-suppressor	307	FALSE
cg21794225	PRKD1	0.00881719	-1.709	protein kinase D1	10433	2680445	TOP	10433	TAATCAACATTCTTAAATTCCTCAAAAATCACCTCACTTATAAAAATACA	2680445	TAATCAACATTCTTAAATTCCTCAAAAATCACCTCACTTATAAAAATACG	14	TOP	T	Red	29466651	-	5587	PKD; PKCM; PRKCM; PKC-MU;	NM_002742.1	GI:4506074	protein kinase C; mu; go_component: cytosol; go_component: Golgi apparatus; go_component: plasma membrane; go_component: plasma membrane; go_component: integral to plasma membrane; go_function: ATP binding; go_function: zinc ion binding; go_function: metal ion binding; go_function: nucleotide binding; go_function: protein binding; go_function: transferase activity; go_function: diacylglycerol bin…	protein kinase D1	564	TRUE	14:29465783-29467306
cg09814877	ACPT	0.0089282	-0.957333	testicular acid phosphatase isoform a precursor	4260056	4260369	TOP	4260056	AACCCAAACAATAAACTAAACTCAACATCTAAACTAAATAAAAATAACCA	4260369	GACCCAAACAATAAACTAAACTCAACGTCTAAACTAAATAAAAATAACCG	19	BOT	A	Red	55985484	+	93650		NM_033068.2	GI:18375509	isoform a precursor is encoded by transcript variant A; testicular acid phosphatase; go_function: acid phosphatase activity	testicular acid phosphatase isoform a precursor	5	FALSE
cg20697204	FLJ40172	0.00904218	-1.57927	hypothetical protein LOC285051	6060100	4250376	TOP	6060100	TAACAACTCCAAAACCCTCTAAATTTTCTTCTCACAAACTTTCATAACCA	4250376	TAACAACTCCAAAACCCTCTAAATTTTCTTCTCACAAACTTTCATAACCG	2	TOP	T	Red	47235930	-	285051		NM_173649.1	GI:27735114		hypothetical protein LOC285051	167	TRUE	2:47235545-47236261
cg10187559	TTYH1	0.00909756	-0.8766	tweety 1 isoform 1	2650709	4120709	TOP	2650709	CATACACAAAAAACTTCTTATCCATAAAATTAACCATTCTTTATAAAACA	4120709	CGTACACAAAAAACTTCTTATCCATAAAATTAACCGTTCTTTATAAAACG	19	BOT	C	Grn	59618447	+	57348		NM_020659.2	GI:53831987	isoform 1 is encoded by transcript variant 1; tweety (Drosophila) homolog 1; go_component: integral to membrane; go_function: iron ion transporter activity; go_process: iron ion transport	tweety 1 isoform 1	358	TRUE	19:59618082-59618801
cg04425624	TNF	0.00909756	-1.09962	tumor necrosis factor alpha	7320333	1240358	BOT	7320333	CCATAAACACTAAAAACATAATCCAAAACATAAAACTAACCAAAAAAACA	1240358	CCATAAACACTAAAAACATAATCCGAAACGTAAAACTAACCGAAAAAACG	6	TOP	C	Grn	31651329	+	7124	DIF; TNFA; TNFSF2; TNF-alpha;	NM_000594.2	GI:25952110	cachectin; TNF superfamily; member 2; TNF; monocyte-derived; TNF; macrophage-derived; APC1 protein; go_component: membrane; go_component: extracellular space; go_component: integral to membrane; go_component: soluble fraction; go_function: protein binding; go_function: tumor necrosis factor receptor binding; go_process: apoptosis; go_process: immune response; go_process: anti-apoptosis; go_proces…	tumor necrosis factor alpha	215	FALSE
[truncated: 648 more rows]
