# Supplementary material for: DNA methylation in schizophrenia in different patient-derived cell types
Source: NPJ Schizophr. 2017 Jan 23;3:6. doi: 10.1038/s41537-016-0006-0 (PMC5441549; doi:10.1038/s41537-016-0006-0)
Supplement: Supplementary file 4 — Supplementary Table 3 [file 41537_2016_6_MOESM4_ESM.xls]

## Sheet: Fibroblasts methylation diff
illuminaProbeID	SYMBOL	Fibro Sz Vs Control B & H Adj. P-Value	Fibro Sz Vs Control logFC	PRODUCT	ProbeID_A	ProbeID_B	ILMNSTRAND	ADDRESSA_ID	ALLELEA_PROBESEQ	ADDRESSB_ID	ALLELEB_PROBESEQ	CHR	SOURCESTRAND	NEXT_BASE	COLOR_CHANNEL	TSS_COORDINATE	GENE_STRAND	GENE_ID	SYNONYM	ACCESSION	GID	ANNOTATION	PRODUCT	DISTANCE_TO_TSS	CPG_ISLAND	CPG_ISLAND_LOCATIONS
cg11204562	C10orf81	3.33912e-14	3.32964	hypothetical protein LOC79949	2470086	10086	BOT	2470086	TCCTACCAAACTTTAAACCATAATCACAATAACCCTTATTAAAAACAACA	10086	TCCTACCAAACTTTAAACCATAATCACAATAACCCTTATTAAAAACAACG	10	BOT	C	Grn	115501203	+	79949	FLJ23537; bA211N11.2; RP11-211N11.2;	NM_024889.3	GI:46391074	go_function: protein binding	hypothetical protein LOC79949	60	FALSE
cg08402568	MGC34647	3.97895e-11	-3.43621	hypothetical protein LOC146433	540224	5090373	BOT	540224	ACCATATAAACCATACTTAAACCTCTATAAACACACTACTAAAAACAACA	5090373	ACCATATAAACCGTACTTAAACCTCTATAAACACACTACTAAAAACGACG	16	TOP	C	Grn	69237969	+	146433		NM_152456.1	GI:22748956		hypothetical protein LOC146433	349	FALSE
cg03658707	ASIP	3.97895e-11	2.5836	agouti signaling protein precursor	5570349	6040372	TOP	5570349	AAACTACAAAAAATCAAACATACTTCCCAAAATACTACCAAAATCCACCA	6040372	AAACTACAAAAAATCAAACATACTTCCCAAAATACTACCAAAATCCACCG	20	BOT	C	Grn	32311832	+	434	ASP; AGSW; AGTI; AGTIL; MGC126092; MGC126093;	NM_001672.2	GI:21327679	agouti (mouse)-signaling protein; agouti switch protein; go_component: extracellular space; go_function: receptor binding; go_process: cell-cell signaling; go_process: signal transduction; go_process: hormone-mediated signaling; go_process: generation of precursor metabolites and energy	agouti signaling protein precursor	255	FALSE
cg07654934	LXN	7.77513e-10	-2.72249	latexin	3120161	3120717	TOP	3120161	TAACTTCAAAACTTAAACTACTCTAACTTAACAAAACCAATAACAAAACA	3120717	TAACTTCAAAACTTAAACTACTCTAACTTAACGAAACCAATAACAAAACG	3	BOT	C	Grn	159873176	-	56925	ECI; TCI;	NM_020169.2	GI:21359932	latexin protein; go_function: enzyme inhibitor activity; go_function: metalloendopeptidase inhibitor activity	latexin	153	TRUE	3:159872918-159873170
cg27223827	FHL2	1.12578e-09	2.18307	four and a half LIM domains 2 isoform 3	430273	430161	BOT	430273	ACTAACTAACAACTACACAAAAAATTAAAACCATCCAACCAAACAATCCA	430161	ACTAACTAACAACTACACAAAAAATTAAAACCATCCAACCAAACAATCCG	2	BOT	C	Grn	105421392	-	2274	DRAL; SLIM3;	NM_201556.1	GI:42403563	isoform 3 is encoded by transcript variant 3; down-regulated in rhabdomyosarcoma LIM protein; FHL2 isoform 5; go_component: nucleus; go_function: zinc ion binding; go_function: metal ion binding; go_function: androgen receptor binding; go_function: transcription coactivator activity; go_process: androgen receptor signaling pathway; go_process: positive regulation of transcription; DNA-dependent	four and a half LIM domains 2 isoform 3	40	FALSE
cg03840259	GRAP2	2.61728e-09	1.36027	GRB2-related adaptor protein 2	2480072	2970474	TOP	2480072	AAACAAACCACACAAAAACTAACACATATAAAACTTCAAAAAATTAAACA	2970474	AAACAAACCACACAAAAACTAACACATATAAAACTTCGAAAAATTAAACG	22	TOP	T	Red	38627032	+	9402	P38; GADS; GRID; GRPL; GrbX; Mona; GRB2L; GRBLG; Grf40; GRAP-2;	NM_004810.2	GI:19913386	growth factor receptor-bound protein 2-related adaptor protein 2; GRB-2-like protein; hematopoietic cell-associated adaptor protein GRPL; GRB2-related protein with insert domain; SH3-SH2-SH3 adaptor molecule; growth factor receptor-binding protein; go_component: cytoplasm; go_function: protein binding; go_function: SH3/SH2 adaptor activity; go_process: cell-cell signaling; go_process: intracellul…	GRB2-related adaptor protein 2	50	FALSE
cg16983159	LOC340061	2.80831e-09	2.47792	hypothetical protein LOC340061	5870022	5870451	TOP	5870022	ACCACCTTCTAAACAAAAACCAACAAACTCTCTTAAAAAAATCACAAACA	5870451	ACCGCCTTCTAAACAAAAACCGACAAACTCTCTTAAAAAAATCACAAACG	5	TOP	T	Red	138842476	-	340061		NM_198282.1	GI:38093658		hypothetical protein LOC340061	149	FALSE
cg19358442	ALX4	1.07111e-08	-3.78088	aristaless-like homeobox 4	5910215	4220215	TOP	5910215	ATCAAATTAAAAAACCAACACTACAAAAACCCAACTATATAATAATACCA	4220215	ATCGAATTAAAAAACCAACACTACGAAAACCCGACTATATAATAATACCG	11	TOP	T	Red	NA	-	60529	FPP; PFM; PFM1; PFM2; KIAA1788;	NT_009237.17		homeodomain transcription factor ALX4; parietal foramina 1; parietal foramina 2; go_component: nucleus; go_function: transcription factor activity; go_process: development; go_process: skeletal development; go_process: skeletal development; go_process: regulation of transcription; DNA-dependent	aristaless-like homeobox 4	NA	TRUE	11:44282161-44283221
cg24322623	MYOD1	1.29921e-08	1.84165	myogenic differentiation 1	4150661	1940554	BOT	4150661	TTTAACAACAATCTCCAATTCCTATACAACCATAACTAAATTTCTAAACA	1940554	TTTAACAACAATCTCCGATTCCTATACAACCATAACTAAATTTCTAAACG	11	TOP	T	Red	17697735	+	4654	PUM; MYF3; MYOD;	NM_002478.3	GI:23111008	myoblast determination protein 1; myogenic factor 3; go_component: nucleus; go_component: nucleus; go_function: DNA binding; go_function: protein binding; go_function: transcription regulator activity; go_function: transcription coactivator activity; go_function: RNA polymerase II transcription factor activity; enhancer binding; go_process: myogenesis; go_process: muscle development; go_process: …	myogenic differentiation 1	729	TRUE	11:17696873-17700534
cg04549333	ALX4	1.32838e-08	-3.12556	aristaless-like homeobox 4	2000639	3610189	TOP	2000639	AAACAACAATTTAAAATAAAACAATAAAAACACCATCCTACACCCAAACA	3610189	AAACAACGATTTAAAATAAAACGATAAAAACGCCGTCCTACACCCGAACG	11	TOP	T	Red	NA	-	60529	FPP; PFM; PFM1; PFM2; KIAA1788;	NT_009237.17		homeodomain transcription factor ALX4; parietal foramina 1; parietal foramina 2; go_component: nucleus; go_function: transcription factor activity; go_process: development; go_process: skeletal development; go_process: skeletal development; go_process: regulation of transcription; DNA-dependent	aristaless-like homeobox 4	NA	TRUE	11:44282161-44283221
cg14753432	ALX4	2.36562e-08	-2.88624	aristaless-like homeobox 4	2760598	4230192	BOT	2760598	TCCAATTCAAAATAAAAATCCACTCTTAAAAAATCTACTTTAAAAATCCA	4230192	TCCAATTCAAAATAAAAATCCACTCTTAAAAAATCTACTTTAAAAATCCG	11	TOP	A	Red	NA	-	60529	FPP; PFM; PFM1; PFM2; KIAA1788;	NT_009237.17		homeodomain transcription factor ALX4; parietal foramina 1; parietal foramina 2; go_component: nucleus; go_function: transcription factor activity; go_process: development; go_process: skeletal development; go_process: skeletal development; go_process: regulation of transcription; DNA-dependent	aristaless-like homeobox 4	NA	TRUE	11:44281312-44281846
cg00199549	MCM5	3.23709e-08	-2.08691	minichromosome maintenance deficient protein 5	5960689	1010356	TOP	5960689	ATTAAAAAACTATACCCTATAAAATATTCACTTCCCAATCATAAAACCCA	1010356	ATTAAAAAACTATACCCTATAAAATATTCGCTTCCCGATCGTAAAACCCG	22	TOP	T	Red	34126128	+	4174	CDC46; MGC5315; P1-CDC46;	NM_006739.2	GI:23510447	minichromosome maintenance deficient (S. cerevisiae) 5 (cell division cycle 46); DNA replication licensing factor; go_component: nucleus; go_component: nucleus; go_function: ATP binding; go_function: DNA binding; go_function: nucleotide binding; go_function: protein binding; go_function: protein binding; go_function: DNA-dependent ATPase activity; go_process: transcription; go_process: DNA replic…	minichromosome maintenance deficient protein 5	754	TRUE	22:34125141-34127172
cg02512860	CLDN15	3.2829e-08	-1.62831	claudin 15 isoform 2	7380538	7380070	BOT	7380538	AATAACTCTACCAAACAACTACTAACAAATATCCACTATACACAAAAACA	7380070	AATAACTCTACCAAACAACTACTAACGAATATCCACTATACACGAAAACG	7	BOT	T	Red	100667836	-	24146	MGC19536;	NM_138429.1	GI:20149319	isoform 2 is encoded by transcript variant 2; go_component: membrane; go_component: tight junction; go_component: tight junction; go_component: integral to membrane; go_component: integral to membrane; go_function: protein self binding; go_function: structural molecule activity; go_process: calcium-independent cell-cell adhesion	claudin 15 isoform 2	365	FALSE
cg03171924	RUNX3	7.94602e-08	-2.4262	runt-related transcription factor 3 isoform 2	5860746	130463	TOP	5860746	AACTACCAAACACAAACTCTCTTAAAAAATTCAATAAAAAACCTTTACCA	130463	AACTACCAAACGCAAACTCTCTTAAAAAATTCAATAAAAAACCTTTACCG	1	TOP	T	Red	NA	-	864	AML2; CBFA3; PEBP2aC;	NT_004610.18		isoform 2 is encoded by transcript variant 2; core-binding factor; runt domain; alpha subunit 3; encoded by distal 5' portion of the mRNA; go_component: nucleus; go_function: ATP binding; go_function: transcription factor activity; go_process: transcription; go_process: cell proliferation; go_process: regulation of transcription; DNA-dependent; go_process: transcription from RNA polymerase II pro…	runt-related transcription factor 3 isoform 2	NA	TRUE	1:25127692-25131906
cg04953015	CHRNA2	9.9326e-08	2.8068	cholinergic receptor; nicotinic; alpha polypeptide 2 (neuronal)	2750482	3830079	TOP	2750482	CCAACATAATAAATCCTACTACTACAAAACTACATATAAACCTAACACCA	3830079	CCAACATAATAAATCCTACTACTACAAAACTACATATAAACCTAACACCG	8	TOP	T	Red	27392675	-	1135		NM_000742.1	GI:4502822	go_component: integral to membrane; go_component: postsynaptic membrane; go_component: nicotinic acetylcholine-gated receptor-channel complex; go_function: ion channel activity; go_function: acetylcholine receptor activity; go_function: extracellular ligand-gated ion channel activity; go_function: nicotinic acetylcholine-activated cation-selective channel activity; go_process: ion transport; go_p…	cholinergic receptor; nicotinic; alpha polypeptide 2 (neuronal)	1478	FALSE
cg12302621	SLC28A1	1.32564e-07	-1.78272	solute carrier family 28 (sodium-coupled nucleoside transporter); member 1 isoform 1	2850538	6060274	BOT	2850538	CTCATTTCTTAACTCTTCACAAACAAAATCTCTTTCATTACATCAATTCA	6060274	CTCATTTCTTAACTCTTCACAAACGAAATCTCTTTCATTACATCGATTCG	15	BOT	T	Red	83228917	+	9154	CNT1; HCNT1;	NM_004213.3	GI:42542380	isoform 1 is encoded by transcript variant 1; go_component: membrane; go_component: membrane fraction; go_component: integral to plasma membrane; go_function: nucleoside binding; go_function: nucleoside:sodium symporter activity; go_process: transport; go_process: nucleoside transport; go_process: nucleobase; nucleoside; nucleotide and nucleic acid metabolism	solute carrier family 28 (sodium-coupled nucleoside transporter); member 1 isoform 1	1002	FALSE
cg06490988	GATA2	1.48031e-07	-2.17925	GATA binding protein 2	5090577	4730403	TOP	5090577	ATATAACAACAAACAATAAACAAACTTAAACAACAAATCCCAAAACAACA	4730403	ATATAACGACAAACAATAAACAAACTTAAACAACGAATCCCGAAACGACG	3	BOT	C	Grn	129694718	-	2624	NFE1B; MGC2306;	NM_032638.3	GI:31982886	GATA-binding protein 2; go_component: nucleus; go_component: nucleus; go_function: zinc ion binding; go_function: metal ion binding; go_function: sequence-specific DNA binding; go_function: transcription factor activity; go_function: transcription factor activity; go_process: phagocytosis; go_process: transcription; go_process: positive regulation of phagocytosis; go_process: regulation of transc…	GATA binding protein 2	27	TRUE	3:129693171-129695283
cg17169998	MLC1	1.48031e-07	2.05059	megalencephalic leukoencephalopathy with subcortical cysts 1 gene product	4760309	1300309	BOT	4760309	AATAAAATCCCACCAAATACACATTCTAAACAAACTCTATTTCTAAAACA	1300309	AATAAAATCCCACCAAATACACATTCTAAACAAACTCTATTTCTAAAACG	22	TOP	T	Red	48866041	-	23209	VL; LVM; MLC; KIAA0027;	NM_015166.2	GI:21237729	go_component: ribosome; go_component: intracellular; go_component: integral to membrane; go_component: integral to membrane of membrane fraction; go_function: ion channel activity; go_function: structural constituent of ribosome; go_process: ion transport; go_process: protein biosynthesis	megalencephalic leukoencephalopathy with subcortical cysts 1 gene product	210	TRUE	22:48866141-48866451
cg00061629	ALX4	1.48031e-07	-3.58653	aristaless-like homeobox 4	2230014	5360014	TOP	2230014	ACAAATTAAAATCAAATAAAAAAACCACTCTTTATTAAAATAACAAAACA	5360014	ACGAATTAAAATCAAATAAAAAAACCGCTCTTTATTAAAATAACAAAACG	11	BOT	T	Red	NA	-	60529	FPP; PFM; PFM1; PFM2; KIAA1788;	NT_009237.17		homeodomain transcription factor ALX4; parietal foramina 1; parietal foramina 2; go_component: nucleus; go_function: transcription factor activity; go_process: development; go_process: skeletal development; go_process: skeletal development; go_process: regulation of transcription; DNA-dependent	aristaless-like homeobox 4	NA	TRUE	11:44281312-44281846
cg23696949	LAMC2	1.61881e-07	-2.26778	laminin; gamma 2 isoform a precursor	4920088	5890703	TOP	4920088	AACCCTAAACTAAAAATCTACCTTTCTCTACAAACCATAATAACTAAACA	5890703	AACCCTAAACTAAAAATCTACCTTTCTCTACAAACCGTAATAACTAAACG	1	BOT	T	Red	181422022	+	3918	B2T; EBR2; BM600; EBR2A; LAMB2T; LAMNB2;	NM_005562.1	GI:5031846	isoform a precursor is encoded by transcript variant 1; nicein-100kDa; kalinin-105kDa; BM600-100kDa; laminin; gamma 2 (nicein (100kD); kalinin (105kD); BM600 (100kD); Herlitz junctional epidermolysis bullosa)); nicein (100kDa); go_component: laminin-5; go_component: basement membrane; go_function: heparin binding; go_function: protein binding; go_function: structural molecule activity; go_process…	laminin; gamma 2 isoform a precursor	245	FALSE
cg09839960	HBII-438B	2.24183e-07	1.20977		3850632	2710187	BOT	3850632	ACATCTAAAATAAATCCCTCAACATCCTCAAACAATTATTCTCATCATCA	2710187	ACATCTAAAATAAATCCCTCAACATCCTCAAACAATTATTCTCATCATCG	15	BOT	A	Red	23074583	+	338429		NR_001289.1	GI:29171304			4	FALSE
cg09060914	SELP	2.44577e-07	1.62077	selectin P precursor	7100717	2190161	BOT	7100717	CTATTCCCACATTACTCAACCTAAAATATCCAAAAATAATTCACCTTACA	2190161	CTATTCCCACATTACTCAACCTAAAATATCCAAAAATAATTCACCTTACG	1	BOT	C	Grn	167866031	-	6403	CD62; GRMP; PSEL; CD62P; GMP140; PADGEM; FLJ45155;	NM_003005.2	GI:6031196	antigen CD62; selectin P (granule membrane protein 140kD; antigen CD62); granulocyte membrane protein; go_component: membrane; go_component: plasma membrane; go_component: soluble fraction; go_component: membrane fraction; go_component: integral to plasma membrane; go_component: platelet alpha granule membrane; go_function: sugar binding; go_function: protein binding; go_process: cell adhesion; g…	selectin P precursor	151	FALSE
cg21717724	PSMD5	2.60497e-07	-2.13554	proteasome 26S non-ATPase subunit 5	7330427	7330682	BOT	7330427	CACACAAAATATACAATTACTTTATTCTTTCAAACCCAAAACTAAAATCA	7330682	CGCACAAAATATACAATTACTTTATTCTTTCGAACCCGAAACTAAAATCG	9	BOT	C	Grn	122645027	-	5711	S5B; KIAA0072; MGC23145;	NM_005047.2	GI:25777613	26S protease subunit S5 basic; 26S proteasome subunit S5B; 26S proteasome non-ATPase regulatory subunit 5; go_component: proteasome complex (sensu Eukaryota); go_function: binding	proteasome 26S non-ATPase subunit 5	692	TRUE	9:122644137-122644399
cg03934354	C1QTNF3	2.60497e-07	-1.84704	C1q and tumor necrosis factor related protein 3 isoform b	5860504	130411	TOP	5860504	TCTACTAATAACTTTACACTATTCTTACCACCACTTTATTAATTCTTCCA	130411	TCTACTAATAACTTTACACTATTCTTACCACCACTTTATTAATTCTTCCG	5	BOT	C	Grn	34079074	-	114899	Cors; CTRP3; Corcs; CORS26; FLJ37576;	NM_181435.4	GI:62739182	isoform b is encoded by transcript variant 2; 2310005P21Rik; complement-c1q tumor necrosis factor-related protein 3; collagenous repeat-containing sequence of 26-kDa; go_component: cytoplasm; go_process: phosphate transport	C1q and tumor necrosis factor related protein 3 isoform b	177	FALSE
cg21611708	TGM3	2.66652e-07	1.25582	transglutaminase 3 precursor	2510291	2230246	TOP	2510291	AAAACAAACTTTACCTTATTTATATTTACATTTCTTTTACACATCCATCA	2230246	AAAACAAACTTTACCTTATTTATATTTACGTTTCTTTTACACATCCGTCG	20	BOT	C	Grn	2224675	+	7053	TGE; MGC126249; MGC126250;	NM_003245.2	GI:39777600	transglutaminase E; TGase E; go_component: cytoplasm; go_component: cornified envelope; go_component: extrinsic to internal side of plasma membrane; go_function: GDP binding; go_function: GTP binding; go_function: GTPase activity; go_function: calcium ion binding; go_function: acyltransferase activity; go_function: magnesium ion binding; go_function: transferase activity; transferring acyl groups…	transglutaminase 3 precursor	365	FALSE
cg27153400	ISOC2	5.09518e-07	3.30969	isochorismatase domain containing 2	5560608	4920753	BOT	5560608	AAAAACACCATAAAAACAAAACAACAAATCATTCTACCAATAAAAAACCA	4920753	AAAAACGCCGTAAAAACGAAACAACAAATCGTTCTACCAATAAAAAACCG	19	TOP	T	Red	60664824	-	79763		NM_024710.1	GI:13376006	go_function: catalytic activity; go_function: protein binding; go_process: metabolism	isochorismatase domain containing 2	308	TRUE	19:60663873-60665412
cg11037787	PLA2G2A	5.50947e-07	1.85016	phospholipase A2; group IIA	730025	5820367	TOP	730025	ATATCTTTTTCATTACTCTCCAACACATACTAAAAATTTAACTTCCACCA	5820367	ATATCTTTTTCATTACTCTCCAACACATACTAAAAATTTAACTTCCACCG	1	BOT	C	Grn	20179496	-	5320	MOM1; PLA2; PLA2B; PLA2L; PLA2S; PLAS1; sPLA2;	NM_000300.2	GI:20149501	phosphatidylcholine 2-acylhydrolase; synovial phospholipase-A2; go_component: membrane; go_component: extracellular region; go_function: hydrolase activity; go_function: calcium ion binding; go_function: calcium-dependent phospholipase A2 activity; go_process: lipid catabolism	phospholipase A2; group IIA	93	FALSE
cg15447486	GPR109B	5.80348e-07	1.74797	G protein-coupled receptor 109B	6580288	2650397	BOT	6580288	AAATACTTATATACCAACTAAATACTCAACATTACAAAATTAATTCACCA	2650397	AAATACTTATATACCAACTAAATACTCAACGTTACAAAATTAATTCACCG	12	TOP	T	Red	121767297	-	8843	HM74; PUMAG; Puma-g;	NM_006018.1	GI:5174460	GTP-binding protein; putative chemokine receptor; go_component: integral to plasma membrane; go_function: receptor activity; go_function: rhodopsin-like receptor activity; go_function: purinergic nucleotide receptor activity; G-protein coupled; go_process: signal transduction; go_process: G-protein coupled receptor protein signaling pathway	G protein-coupled receptor 109B	332	FALSE
cg20162146	MCM5	6.63837e-07	-1.91607	minichromosome maintenance deficient protein 5	1740608	3840519	BOT	1740608	AATCCAAATACCCATTTTACATTAAAAAACTATACCCTATAAAATATTCA	3840519	AATCCAAATACCCATTTTACATTAAAAAACTATACCCTATAAAATATTCG	22	BOT	C	Grn	34126128	+	4174	CDC46; MGC5315; P1-CDC46;	NM_006739.2	GI:23510447	minichromosome maintenance deficient (S. cerevisiae) 5 (cell division cycle 46); DNA replication licensing factor; go_component: nucleus; go_component: nucleus; go_function: ATP binding; go_function: DNA binding; go_function: nucleotide binding; go_function: protein binding; go_function: protein binding; go_function: DNA-dependent ATPase activity; go_process: transcription; go_process: DNA replic…	minichromosome maintenance deficient protein 5	734	TRUE	22:34125141-34127172
cg06230736	GATA3	6.99983e-07	1.53757	GATA binding protein 3 isoform 2	1570600	6770398	BOT	1570600	ATACATTCTTTCTAAAAATATCAAAACAACACCAAACAACTCAATATTCA	6770398	ATACATTCTTTCTAAAAATATCAAAACGACGCCAAACAACTCAATATTCG	10	BOT	C	Grn	8136673	+	2625	HDR; MGC2346; MGC5199; MGC5445;	NM_002051.2	GI:50541957	isoform 2 is encoded by transcript variant 2; GATA-binding protein 3; go_component: nucleus; go_function: zinc ion binding; go_function: metal ion binding; go_function: sequence-specific DNA binding; go_function: transcription factor activity; go_function: transcription factor activity; go_process: transcription; go_process: morphogenesis; go_process: defense response; go_process: sensory percept…	GATA binding protein 3 isoform 2	17	TRUE	10:8135268-8138450
cg18546622	ALX4	9.72162e-07	-3.70841	aristaless-like homeobox 4	2600537	150452	BOT	2600537	ATTCAAATTTAAACTCCAAAAACAATTAAAAAAATCACCATAACACTCCA	150452	ATTCGAATTTAAACTCCAAAAACAATTAAAAAAATCACCGTAACGCTCCG	11	BOT	C	Grn	NA	-	60529	FPP; PFM; PFM1; PFM2; KIAA1788;	NT_009237.17		homeodomain transcription factor ALX4; parietal foramina 1; parietal foramina 2; go_component: nucleus; go_function: transcription factor activity; go_process: development; go_process: skeletal development; go_process: skeletal development; go_process: regulation of transcription; DNA-dependent	aristaless-like homeobox 4	NA	TRUE	11:44281312-44281846
cg22637941	WISP1	9.72162e-07	-1.84789	WNT1 inducible signaling pathway protein 1 isoform 1 precursor	730358	5820110	BOT	730358	TTAAAATTTTCAAACTCAAAAACTCTAAAAATCACCTAACAACTTCATCA	5820110	TTAAAATTTTCAAACTCAAAAACTCTAAAAATCACCTAACAACTTCGTCG	8	BOT	C	Grn	134272494	+	8840	CCN4; WISP1i;	NM_003882.2	GI:18490998	isoform 1 precursor is encoded by transcript variant 1; wnt-1 signaling pathway protein 1; Wnt-1 inducible signaling pathway protein 1; Wnt1 signaling pathway protein 1; go_component: extracellular region; go_component: soluble fraction; go_function: protein binding; go_function: insulin-like growth factor binding; go_process: cell adhesion; go_process: cell-cell signaling; go_process: signal tra…	WNT1 inducible signaling pathway protein 1 isoform 1 precursor	529	TRUE	8:134272943-134273143
cg20366906	PCDH8	1.00295e-06	-1.81063	protocadherin 8 isoform 2 precursor	1510131	3400653	BOT	1510131	ACCCTAACCAAAAACCTACATATAAAAATATCAAATAACACAAACTTCCA	3400653	ACCCTAACCGAAAACCTACATATAAAAATATCGAATAACACAAACTTCCG	13	BOT	C	Grn	52320775	-	5100	PAPC; ARCADLIN;	NM_032949.1	GI:14589936	isoform 2 precursor is encoded by transcript variant 2; go_component: plasma membrane; go_component: integral to plasma membrane; go_function: protein binding; go_function: calcium ion binding; go_process: cell adhesion; go_process: cell-cell signaling; go_process: homophilic cell adhesion	protocadherin 8 isoform 2 precursor	393	TRUE	13:52317356-52321012
cg02212836	LY86	1.03338e-06	2.56311	MD-1; RP105-associated	7320041	1240056	TOP	7320041	AAATATACTACAAAAACTTACCACAACTCTAATAAAACACTTCCAAACCA	1240056	AAATATACTACAAAAACTTACCGCAACTCTAATAAAACACTTCCAAACCG	6	TOP	C	Grn	6533933	+	9450	MD-1; dJ80N2.1; RP1-80N2.1;	NM_004271.3	GI:55775471	go_component: plasma membrane; go_function: signal transducer activity; go_process: apoptosis; go_process: signal transduction; go_process: inflammatory response; go_process: cell proliferation; go_process: humoral immune response	MD-1; RP105-associated	141	FALSE
cg13681935	ASIP	1.14122e-06	2.61735	agouti signaling protein precursor	6380521	4250707	BOT	6380521	CCAAATAAATCAAAAACCACCTTATTCTCCCAAAATTATTTCCTAAAACA	4250707	CCAAATAAATCAAAAACCACCTTATTCTCCCAAAATTATTTCCTAAAACG	20	BOT	A	Red	32311832	+	434	ASP; AGSW; AGTI; AGTIL; MGC126092; MGC126093;	NM_001672.2	GI:21327679	agouti (mouse)-signaling protein; agouti switch protein; go_component: extracellular space; go_function: receptor binding; go_process: cell-cell signaling; go_process: signal transduction; go_process: hormone-mediated signaling; go_process: generation of precursor metabolites and energy	agouti signaling protein precursor	281	FALSE
cg14498423	CLSTN2	1.18993e-06	1.60987	calsyntenin 2	4640390	5870646	TOP	4640390	ATACAAAATAACAACATAAAAATAACAACTTCTTACATAACACCATACCA	5870646	ATACGAAATAACAACATAAAAATAACAACTTCTTACATAACACCATACCG	3	BOT	C	Grn	141136897	+	64084	CS2; CSTN2; MGC119560; alcagamma;	NM_022131.1	GI:11545860	alcadein gamma; go_component: membrane; go_component: integral to membrane; go_function: protein binding; go_function: calcium ion binding; go_process: cell adhesion; go_process: homophilic cell adhesion	calsyntenin 2	879	TRUE	3:141135928-141137912
cg25061755	STON1	1.30597e-06	1.24122	stonin 1	5340259	940170	TOP	5340259	AACTCATATACTTTATCCTATTCCAAAATCATCTTCAAACAACCCACTCA	940170	AACTCATATACTTTATCCTATTCCAAAATCATCTTCAAACAACCCACTCG	2	BOT	C	Grn	48661267	+	11037	SBLF; STNB1; stoned-b1;	NM_006873.2	GI:26787992	stoned B-like factor	stonin 1	351	FALSE
cg07536847	PAX7	1.40873e-06	1.54614	paired box gene 7 isoform 1	1940470	380008	BOT	1940470	AAATATTCATTAACAATTTCTTTTCATTATTAATCCTCCACTCCCTTACA	380008	AAATATTCGTTAACGATTTCTTTTCGTTATTAATCCTCCGCTCCCTTACG	1	BOT	C	Grn	18830087	+	5081	HUP1; PAX7B;	NM_002584.1	GI:4505618	isoform 1 is encoded by transcript variant 1; paired domain gene 7; paired box homeotic gene 7; PAX7 transcriptional factor isoform B; go_component: nucleus; go_function: sequence-specific DNA binding; go_function: transcription factor activity; go_process: morphogenesis; go_process: anti-apoptosis; go_process: regulation of transcription; DNA-dependent	paired box gene 7 isoform 1	268	TRUE	1:18829151-18831168
cg03583857	CD34	1.98866e-06	-1.47848	CD34 antigen isoform b	1440747	580577	BOT	1440747	AACAACCAAAATAAATACTTATAATCACATATACCTACTCACTCCTAACA	580577	AACAACCAAAATAAATACTTATAATCACGTATACCTACTCACTCCTAACG	1	BOT	C	Grn	206151306	-	947		NM_001773.1	GI:4502660	isoform b is encoded by transcript variant 2; hematopoietic progenitor cell antigen CD34; go_component: membrane; go_component: plasma membrane; go_component: integral to membrane; go_function: protein binding; go_process: cell adhesion	CD34 antigen isoform b	339	FALSE
cg04457979	KCNQ1DN	1.98866e-06	1.83167	KCNQ1 downstream neighbor	6330398	6330286	TOP	6330398	CTATTACAAAACATTCTACACCTAAATAAACAAAAACTACTATATCAACA	6330286	CTATTACGAAACATTCTACGCCTAAATAAACGAAAACTACTATATCGACG	11	BOT	C	Grn	2847869	+	55539	BWRT; HSA404617;	NM_018722.1	GI:10190657	go_component: cellular component unknown; go_function: molecular function unknown; go_process: biological process unknown	KCNQ1 downstream neighbor	646	TRUE	11:2846828-2848015
cg25831111	COASY	2.96477e-06	-1.69011	bifunctional phosphopantetheine adenylyl transferase/dephospho CoA kinase	130091	4880091	TOP	130091	CAACCAAATACACACAAAACCTCAATTTTTCCATCTATAAAATAAATACA	4880091	CAACCAAATACACACAAAACCTCAATTTTTCCATCTATAAAATAAATACG	17	BOT	T	Red	37967717	+	80347	NBP; DPCK; PPAT; UKR1; pOV-2;	NM_025233.4	GI:46048206	phosphopantetheine adenylyltransferase / dephosphocoenzyme A kinase; nucleotide binding protein; go_component: cellular component unknown; go_function: ATP binding; go_function: nucleotide binding; go_function: transferase activity; go_function: dephospho-CoA kinase activity; go_function: pantetheine-phosphate adenylyltransferase activity; go_process: biosynthesis; go_process: coenzyme A biosynth…	bifunctional phosphopantetheine adenylyl transferase/dephospho CoA kinase	451	FALSE
cg06310844	PDCD5	3.23158e-06	-1.25461	programmed cell death 5	2260332	1030255	TOP	2260332	AATCCAACTACTAACTCCAAAAACTAAAATTATACTTAAATCCAAACCCA	1030255	GATCCGACTACTAACTCCAAAAACTAAAATTATACTTAAATCCAAACCCG	19	TOP	C	Grn	37763944	+	9141	TFAR19; MGC9294;	NM_004708.2	GI:21735599	TFAR19 novel apoptosis-related gene; TF1 cell apoptosis-related gene 19; go_process: apoptosis; go_process: induction of apoptosis	programmed cell death 5	402	TRUE	19:37763279-37764757
cg23058901	ALX4	3.23158e-06	-2.66337	aristaless-like homeobox 4	360768	4040044	BOT	360768	AATAAATTTTCATTCTAAACTAAAAACCCAACATAAATATTAACCCCACA	4040044	AATAAATTTTCATTCTAAACTAAAAACCCAACATAAATATTAACCCCACG	11	BOT	C	Grn	NA	-	60529	FPP; PFM; PFM1; PFM2; KIAA1788;	NT_009237.17		homeodomain transcription factor ALX4; parietal foramina 1; parietal foramina 2; go_component: nucleus; go_function: transcription factor activity; go_process: development; go_process: skeletal development; go_process: skeletal development; go_process: regulation of transcription; DNA-dependent	aristaless-like homeobox 4	NA	TRUE	11:44281312-44281846
cg25593948	TFAP2B	3.23158e-06	-1.72897	transcription factor AP-2 beta (activating enhancer binding protein 2 beta)	6520619	1170703	BOT	6520619	AAACTCTAAAATACATCTAAAAATATCAACTCACCTCATAAATATCTTCA	1170703	AAACTCTAAAATACATCTAAAAATATCGACTCACCTCATAAATATCTTCG	6	BOT	T	Red	50894542	+	7021	CHAR; AP-2B; AP2-B;	NM_003221.2	GI:31377807	transcription factor AP-2 beta (activating enhancer-binding protein 2 beta); Char syndrome (patent ductus arteriosus with facial dysmorphism and abnormal fifth digits); go_component: nucleus; go_function: transcription factor activity; go_function: transcription coactivator activity; go_process: transcription; go_process: nervous system development; go_process: regulation of transcription from RN…	transcription factor AP-2 beta (activating enhancer binding protein 2 beta)	87	FALSE
cg13807496	ALX4	3.39071e-06	-2.38901	aristaless-like homeobox 4	5340286	940605	BOT	5340286	ACATAATCACTTACACATCTTATTAACTATTTCCCTCTACTATAAAAACA	940605	ACATAATCACTTACACGTCTTATTAACTATTTCCCTCTACTATAAAAACG	11	TOP	C	Grn	44288292	-	60529	FPP; PFM; PFM1; PFM2; KIAA1788;	NM_021926.2	GI:55743091	homeodomain transcription factor ALX4; parietal foramina 1; parietal foramina 2; go_component: nucleus; go_function: transcription factor activity; go_process: development; go_process: skeletal development; go_process: skeletal development; go_process: regulation of transcription; DNA-dependent	aristaless-like homeobox 4	824	TRUE	11:44288779-44289748
cg23995753	LY75	3.65823e-06	1.78657	lymphocyte antigen 75	2000544	3610114	TOP	2000544	CTCTTATATAATATTACTAAAATATAAAATTCCCCATCTACCCTCTTACA	3610114	CTCTTATATAATATTACTAAAATATAAAATTCCCCATCTACCCTCTTACG	2	TOP	T	Red	160469493	-	4065	CD205; CLEC13B; DEC-205; GP200-MR6;	NM_002349.1	GI:4505052	go_component: membrane; go_component: integral to plasma membrane; go_function: sugar binding; go_function: receptor activity; go_process: endocytosis; go_process: inflammatory response	lymphocyte antigen 75	515	TRUE	2:160468681-160469809
cg19714296	CYP4A11	4.37017e-06	1.01434	cytochrome P450; family 4; subfamily A; polypeptide 11	3440288	6580561	BOT	3440288	AAAACAAAATACAAATTCCTTAAAATCAACATTCAAATCTATTTTCCTCA	6580561	AAAACAAAATACAAATTCCTTAAAATCAACATTCAAATCTATTTTCCTCG	1	BOT	C	Grn	47180004	-	1579	CP4Y; CYP4A2; CYP4AII;	NM_000778.2	GI:13435387	fatty acid omega-hydroxylase; P450HL-omega; alkane-1 monooxygenase; lauric acid omega-hydroxylase; cytochrome P450; subfamily IVA; polypeptide 11; go_component: membrane; go_component: microsome; go_component: microsome; go_component: endoplasmic reticulum; go_function: heme binding; go_function: iron ion binding; go_function: metal ion binding; go_function: monooxygenase activity; go_function: a…	cytochrome P450; family 4; subfamily A; polypeptide 11	17	FALSE
cg24938727	GUP1	4.56903e-06	1.74174	hypothetical protein LOC57467	940402	4850301	BOT	940402	TCAAATAACACAACCTCCAACTAATACCCAAAACCTAAATACACAAAACA	4850301	TCAAATAACACAACCTCCAACTAATACCCAAAACCTAAATACACAAAACG	3	BOT	C	Grn	42718017	-	57467	OACT3; C3orf3; MSTP002; KIAA1173;	NM_020707.2	GI:21359936	go_component: cytoplasm; go_component: integral to membrane; go_function: molecular function unknown; go_process: biological process unknown	hypothetical protein LOC57467	20	FALSE
cg00852964	VNN1	6.20809e-06	1.11844	vanin 1 precursor	3370368	1410364	BOT	3370368	TTTTCAACACTCATTAAACTTCAACATAACTACTCAATTACCAACTTACA	1410364	TTTTCAACACTCATTAAACTTCAACATAACTACTCAATTACCAACTTACG	6	BOT	T	Red	133076881	-	8876	Tiff66; MGC116930; MGC116931; MGC116932; MGC116933;	NM_004666.1	GI:4759311	Vannin 1; pantetheinase; go_component: membrane; go_function: hydrolase activity; acting on carbon-nitrogen (but not peptide) bonds; go_process: cell motility; go_process: nitrogen compound metabolism	vanin 1 precursor	38	FALSE
cg24655310	CYP4F11	6.20809e-06	-1.80011	cytochrome P450; family 4; subfamily F; polypeptide 11	2070386	1500093	TOP	2070386	ACTAAAAACAACAACAATTATCATAAAAAATATAAATCCAAACCAAAACA	1500093	ACTAAAAACGACGACAATTATCATAAAAAATATAAATCCAAACCAAAACG	19	BOT	C	Grn	15906326	-	57834		NM_021187.2	GI:61743919	cytochrome P450; subfamily IVF; polypeptide 11; go_component: membrane; go_component: microsome; go_component: integral to membrane; go_component: endoplasmic reticulum; go_function: heme binding; go_function: iron ion binding; go_function: metal ion binding; go_function: oxygen binding; go_function: monooxygenase activity; go_function: monooxygenase activity; go_function: electron transporter ac…	cytochrome P450; family 4; subfamily F; polypeptide 11	207	FALSE
cg22844623	GJA12	6.20809e-06	-1.03816	connexin46.6	6020647	6060278	BOT	6020647	CAACCTATTTAATATAATCATCATTAACAACAACCTAAACCAAACCTACA	6060278	CGACCTATTTAATATAATCATCATTAACGACAACCTAAACCAAACCTACG	1	BOT	C	Grn	226404176	+	57165	Cx47; CX46.6; PMLDAR; MGC105119;	NM_020435.2	GI:45439366	connexin 47; go_component: connexon complex; go_component: integral to membrane; go_function: connexon channel activity; go_process: cell communication	connexin46.6	1423	FALSE
cg06852744	AEBP1	6.20809e-06	1.55809	adipocyte enhancer binding protein 1 precursor	4260204	7610288	TOP	4260204	CCTACAACAACCATCAACAAACAAAATAATCCCATTAATATAACAAAACA	7610288	CCTACAACGACCATCAACAAACAAAATAATCCCATTAATATAACAAAACG	7	TOP	T	Red	44110485	+	165	ACLP;	NM_001129.3	GI:53692188	aortic carboxypeptidase-like protein; AE-binding protein 1; adipocyte enhancer binding protein 1; go_component: cytoplasm; go_function: carboxypeptidase A activity; go_function: carboxypeptidase activity; go_function: transcription factor activity; go_process: proteolysis; go_process: cell adhesion; go_process: muscle development; go_process: skeletal development	adipocyte enhancer binding protein 1 precursor	987	FALSE
cg26738080	TNNC1	8.83473e-06	1.14018	troponin C; slow	520543	4830176	BOT	520543	ATCATATCTCACTCTCTATTTCCAAATATCTATAATCTATAACACTATCA	4830176	ATCGTATCTCACTCTCTATTTCCAAATATCTATAATCTATAACACTATCG	3	BOT	C	Grn	52463098	-	7134	TNC; TNNC;	NM_003280.1	GI:4507614	Troponin-C1; slow; cardiac troponin C; troponin C1; slow; go_function: calcium ion binding	troponin C; slow	325	FALSE
cg15784332	COMP	1.0358e-05	2.39356	cartilage oligomeric matrix protein precursor	1190669	1710112	TOP	1190669	ACCATCTATTTACCTTAAAACTAAACATTAAACAAAACTATAATAAACCA	1710112	GCCATCTATTTACCTTAAAACTAAACGTTAAACAAAACTATAATAAACCG	19	TOP	T	Red	18763114	-	1311	MED; EDM1; EPD1; PSACH;	NM_000095.2	GI:40217842	pseudoachondroplasia (epiphyseal dysplasia 1; multiple); epiphyseal dysplasia; multiple 1; cartilage oligomeric matrix protein(pseudoachondroplasia; epiphyseal dysplasia 1; multiple); cartilage oligomeric matrix protein (pseudoachondroplasia; epiphyseal dysplasia 1; multiple); go_component: extracellular region; go_component: extracellular matrix (sensu Metazoa); go_function: protein binding; go_…	cartilage oligomeric matrix protein precursor	58	TRUE	19:18760998-18763459
cg10414058	HDAC3	1.05657e-05	-1.53786	histone deacetylase 3	6380494	6060022	BOT	6380494	TATACTAATCTTCTTCCTCATAAACCTAATAAACTTCATAATCTACCACA	6060022	TATACTAATCTTCTTCCTCATAAACCTAATAAACTTCATAATCTACCACG	5	TOP	T	Red	140996596	-	8841	HD3; RPD3; RPD3-2;	NM_003883.2	GI:13128861	go_component: nucleus; go_component: cytoplasm; go_component: histone deacetylase complex; go_function: hydrolase activity; go_function: histone deacetylase activity; go_function: transcription factor binding; go_process: transcription; go_process: anti-apoptosis; go_process: histone deacetylation; go_process: chromatin modification; go_process: regulation of transcription; DNA-dependent; go_proc…	histone deacetylase 3	1491	FALSE
cg23801057	P2RX7	1.05657e-05	-1.30496	purinergic receptor P2X7 isoform a	1510575	3400201	BOT	1510575	AAATTTATTAACCTATTCAATAAAAAACACCACCCACCAAAAAAACTACA	3400201	AAATTTATTAACCTATTCAATAAAAAACACCACCCACCAAAAAAACTACG	12	BOT	C	Grn	120055061	+	5027	P2X7; MGC20089;	NM_002562.4	GI:34335273	isoform a is encoded by transcript variant 1; P2X purinoceptor 7; ATP receptor; P2Z receptor; P2X7 receptor; P2X7 isoform B; P2X7 isoform C; P2X7 isoform D; P2X7 isoform E; P2X7 isoform F; P2X7 isoform G; P2X7 isoform H; go_component: membrane; go_component: integral to membrane; go_component: integral to plasma membrane; go_function: ATP binding; go_function: receptor activity; go_function: ion …	purinergic receptor P2X7 isoform a	709	FALSE
cg19979896	RAET1E	1.06152e-05	1.42551	retinoic acid early transcript 1E	5390646	4880278	BOT	5390646	TAACCTCAATTATTCCAAAATAAAAAATTTAAACAATACCCACACCCACA	4880278	TAACCTCAATTATTCCAAAATAAAAAATTTAAACAATACCCACACCCACG	6	BOT	C	Grn	150253790	-	135250	LETAL; ULBP4; MGC125309; bA350J20.7;	NM_139165.1	GI:21040248	lymphocyte effector toxicity activation ligand; go_component: plasma membrane; go_component: integral to membrane; go_component: MHC class I protein complex; go_function: protein binding; go_function: MHC class I receptor activity; go_process: antigen presentation	retinoic acid early transcript 1E	21	FALSE
cg25946374	IL22RA1	1.098e-05	2.41059	interleukin 22 receptor; alpha 1	5490133	5490681	BOT	5490133	AAACCAAATAAACAAACCAACCTATTACTATTACTATTTTCTACAAATCA	5490681	GAACCAAATAAACAAACCAACCTATTACTATTACTATTTTCTACAAATCG	1	BOT	A	Red	24342198	-	58985	IL22R; CRF2-9;	NM_021258.2	GI:31317238	go_component: membrane; go_component: integral to membrane; go_function: receptor activity; go_function: interferon receptor activity; go_process: biological process unknown	interleukin 22 receptor; alpha 1	180	FALSE
cg12347740	MGC34647	1.15092e-05	-1.81147	hypothetical protein LOC146433	2630020	2630133	BOT	2630020	AAAACTAATTATATAAAAACAACACTACCACTCAACCATCAACCACAACA	2630133	AAAACTAATTATATAAAAACAACGCTACCACTCAACCATCAACCACAACG	16	BOT	C	Grn	69237969	+	146433		NM_152456.1	GI:22748956		hypothetical protein LOC146433	88	TRUE	16:69237792-69237993
cg14679230	LIPE	1.34051e-05	1.29272	hormone-sensitive lipase	5130148	2000025	BOT	5130148	CCATTAAAATATTTCTTCTCATAAAACAAACATCCCAATTTAAACCTCCA	2000025	CCGTTAAAATATTTCTTCTCATAAAACAAACATCCCAATTTAAACCTCCG	19	TOP	T	Red	47623418	-	3991	HSL; LHS;	NM_005357.2	GI:21328445	hormone-sensitive lipase testicular isoform; go_function: lipase activity; go_function: hydrolase activity; go_process: metabolism; go_process: lipid catabolism; go_process: steroid metabolism; go_process: fatty acid metabolism; go_process: cholesterol metabolism; go_process: protein amino acid phosphorylation; go_process: generation of precursor metabolites and energy	hormone-sensitive lipase	101	FALSE
cg05215575	FLJ25410	1.34051e-05	1.58627	hypothetical protein LOC124404	6100376	6100446	BOT	6100376	AAATTACTTTAACAAATATTTACCCAATCCTAACTCTACACATAACATCA	6100446	AAATTACTTTAACAAATATTTACCCAATCCTAACTCTACACATAACATCG	16	TOP	T	Red	4778348	-	124404		NM_144605.1	GI:21389408	go_function: GTP binding; go_process: cell cycle	hypothetical protein LOC124404	375	FALSE
cg13619408	SARS	1.35778e-05	-1.73505	seryl-tRNA synthetase	6280356	2470373	BOT	6280356	AATAACATATTTAATCCCAAAACTACCTCAACTTAAAATTCCTACTCTCA	2470373	AATAACATATTTAATCCCAAAACTACCTCAACTTAAAATTCCTACTCTCG	1	BOT	T	Red	109558063	+	6301	SERS; SERRS; FLJ36399;	NM_006513.2	GI:16306547	serine-tRNA ligase; go_component: cytoplasm; go_component: soluble fraction; go_function: ATP binding; go_function: RNA binding; go_function: ligase activity; go_function: nucleotide binding; go_function: serine-tRNA ligase activity; go_function: serine-tRNA ligase activity; go_process: tRNA processing; go_process: protein biosynthesis; go_process: seryl-tRNA aminoacylation	seryl-tRNA synthetase	422	FALSE
cg15308737	ARSG	1.43747e-05	1.3455	Arylsulfatase G	7550743	1230767	TOP	7550743	TCTTCTATAATCAATATTTCCTCACCACAACTCAATAAAATAACTAATCA	1230767	TCTTCTATAATCAATATTTCCTCACCGCAACTCAATAAAATAACTAATCG	17	TOP	T	Red	63815191	+	22901	KIAA1001;	NM_014960.2	GI:45430056	go_function: hydrolase activity; go_function: calcium ion binding; go_function: sulfuric ester hydrolase activity; go_process: metabolism	Arylsulfatase G	268	FALSE
cg09480837	PLCE1	1.65498e-05	1.21997	pancreas-enriched phospholipase C	7570292	7150360	TOP	7570292	TACCTTTACTCTTTAACAAATAAATATCTTTCTTCCCCTTACTTCTCCCA	7150360	TACCTTTACTCTTTAACAAATAAATATCTTTCTTCCCCTTACTTCTCCCG	10	TOP	T	Red	95780559	+	51196	PLCE; KIAA1516;	NM_016341.2	GI:19923454	go_component: cytosol; go_component: plasma membrane; go_component: membrane fraction; go_function: enzyme binding; go_function: calcium ion binding; go_function: Ras GTPase binding; go_function: receptor signaling protein activity; go_function: phosphoinositide phospholipase C activity; go_function: guanyl-nucleotide exchange factor activity; go_function: guanyl-nucleotide exchange factor activi…	pancreas-enriched phospholipase C	1068	FALSE
cg06566994	ZNF167	1.70326e-05	-1.51637	zinc finger protein ZFP isoform 2	4480259	3360465	TOP	4480259	TATATAATATCTATTAACCTCATACAATACTCCCAACCCTATAAAATACA	3360465	TATATAATATCTATTAACCTCATACGATACTCCCAACCCTATAAAATACG	3	BOT	C	Grn	44571717	+	55888	ZFP; FLJ12738;	NM_025169.1	GI:47716684	isoform 2 is encoded by transcript variant 2; go_component: nucleus; go_function: DNA binding; go_function: zinc ion binding; go_function: metal ion binding; go_function: nucleic acid binding; go_function: transcription factor activity; go_process: transcription; go_process: regulation of transcription; DNA-dependent	zinc finger protein ZFP isoform 2	329	TRUE	3:44571362-44572140
cg12413566	CMYA1	1.71541e-05	1.51175	cardiomyopathy associated 1	4610079	5720601	BOT	4610079	TACCAAACATTACTCACTTTTTCCATATAATCAATATCAATCCTACAACA	5720601	TACCAAACATTACTCACTTTTTCCATATAATCAATATCAATCCTACAACG	3	TOP	T	Red	39209081	-	165904	Xin; DKFZp451D042; DKFZp779C1947;	NM_194293.2	GI:40255271	synonyms: Xin; DKFZp451D042; DKFZp779C1947	cardiomyopathy associated 1	1289	FALSE
cg05942970	C10orf39	1.74158e-05	-1.38342	hypothetical protein LOC282973	2570379	5550379	TOP	2570379	AAACCCTACAACATACCTACACTTTATTACAAAAACAAATTAAAAAAACA	5550379	AAACCCTACAACGTACCTACGCTTTATTACAAAAACAAATTAAAAAAACG	10	BOT	C	Grn	133805422	+	282973	FLJ37857;	NM_194303.1	GI:34916035	synonym: FLJ37857	hypothetical protein LOC282973	95	TRUE	10:133805370-133805647
cg09022808	GAL3ST1	1.81275e-05	1.76683	galactose-3-O-sulfotransferase 1	1850470	1850142	BOT	1850470	AAAACATTCCTATCTCCCAATAATCACAAAAACAACCTAAAAATTAAACA	1850142	AAAACATTCCTATCTCCCAATAATCGCAAAAACAACCTAAAAATTAAACG	22	BOT	T	Red	29290876	-	9514	CST;	NM_004861.1	GI:4758087	GalCer sulfotransferase; cerebroside (3prime-phosphoadenylylsulfate:galactosylceramide 3 ) sulfotransferase; go_component: Golgi stack; go_component: membrane fraction; go_component: integral to plasma membrane; go_function: transferase activity; go_function: sulfotransferase activity; go_function: galactosylceramide sulfotransferase activity; go_process: biosynthesis; go_process: protein amino a…	galactose-3-O-sulfotransferase 1	19	FALSE
cg07168556	WFIKKN2	1.81275e-05	-2.13772	WFIKKN2 protein	1070653	2320273	BOT	1070653	TAAAACTTAAAACACAAACTACCCTAAACACAAAAATACAAAACTATCCA	2320273	TAAAACTTAAAACGCAAACTACCCTAAACACAAAAATACAAAACTATCCG	17	TOP	T	Red	46267839	+	124857	WFIKKNRP;	NM_175575.4	GI:40806203	WFIKKN-related protein; WAP; FS; Ig; two KU and NTR module related protein; multivalent protease inhibitor protein; go_function: serine-type endopeptidase inhibitor activity	WFIKKN2 protein	357	TRUE	17:46266978-46267743
cg16660041	IQCF1	1.91874e-05	1.03133	IQ motif containing F1	4230747	1050095	BOT	4230747	TAAATAAAAATAACCACTACACAAACATAACCCCTTTCTACCTAATCTCA	1050095	TAAATAAAAATAACCACTACACAAACATAACCCCTTTCTACCTAATCTCG	3	BOT	A	Red	51912391	-	132141	FLJ27508; MGC39725;	NM_152397.1	GI:22748846	synonyms: FLJ27508; MGC39725	IQ motif containing F1	1079	FALSE
cg04256470	CORT	1.98292e-05	-1.80016	cortistatin preproprotein	130731	130519	BOT	130731	CTACAAAATTAAACCATATATCCTATCCAAACTATAAAATACAACACACA	130519	CTACAAAATTAAACCGTATATCCTATCCAAACTATAAAATACAACACACG	1	BOT	T	Red	10432558	+	1325	CST-14; CST-17; CST-29;	NM_001302.3	GI:56121821	cortistatin-29; cortistatin-17; cortistatin-14; preprocortistatin; go_component: extracellular region; go_component: soluble fraction; go_function: neuropeptide hormone activity; go_function: G-protein-coupled receptor binding; go_process: synaptic transmission; go_process: G-protein signaling; adenylate cyclase inhibiting pathway	cortistatin preproprotein	494	TRUE	1:10432949-10433150
cg18680834	ZNF536	2.21473e-05	-0.972098	zinc finger protein 536	3190113	270215	BOT	3190113	AATCCAAACAAAATTTTAATCACTTAAATCCAAATCCTATAATAACAACA	270215	AATCCAAACAAAATTTTAATCACTTAAATCCAAATCCTATAATAACAACG	19	BOT	T	Red	35555168	+	9745	KIAA0390;	NM_014717.1	GI:7662091	go_component: nucleus; go_function: zinc ion binding; go_function: nucleic acid binding	zinc finger protein 536	21	FALSE
cg12694870	HPD	2.21473e-05	-2.24574	4-hydroxyphenylpyruvate dioxygenase	3190193	270253	BOT	3190193	ATAATAAATACCATAACCATCTCCCCTTAAATAAAACATCTTCAATAACA	270253	ATAATAAATACCATAACCATCTCCCCTTAAATAAAACATCTTCAATAACG	12	BOT	C	Grn	120781152	-	3242	PPD;	NM_002150.2	GI:38016938	go_function: iron ion binding; go_function: oxidoreductase activity; go_function: 4-hydroxyphenylpyruvate dioxygenase activity; go_process: tyrosine catabolism; go_process: L-phenylalanine catabolism; go_process: aromatic amino acid family metabolism	4-hydroxyphenylpyruvate dioxygenase	89	FALSE
cg03251857	PPAPDC3	2.21473e-05	-1.59181	phosphatidic acid phosphatase type 2 domain containing 3	4760064	1300064	BOT	4760064	ATTAATAATAAATTACCTCTTAAAAATTACCTCCACTACCTAAAACTTCA	1300064	ATTAATAATAAATTACCTCTTAAAAATTACCTCCACTACCTAAAACTTCG	9	BOT	C	Grn	133154945	+	84814	C9orf67; FLJ14662; KIAA0515; MGC12921; RP11-643E14.1;	NM_032728.2	GI:34147435	synonyms: C9orf67; FLJ14662; KIAA0515; MGC12921; RP11-643E14.1	phosphatidic acid phosphatase type 2 domain containing 3	544	TRUE	9:133154263-133154511
cg18074297	CLIC6	2.30937e-05	1.88943	chloride intracellular channel 6	3440451	4480445	TOP	3440451	AACTCCTTCCTTAACACTACTTAAAAATCAATAACACTAAACAAAAAACA	4480445	AACTCCTTCCTTAACGCTACTTAAAAATCGATAACGCTAAACAAAAAACG	21	TOP	T	Red	34963558	+	54102	CLIC1L;	NM_053277.1	GI:27894377	chloride channel form A; go_component: membrane; go_function: voltage-gated chloride channel activity; go_process: ion transport; go_process: chloride transport	chloride intracellular channel 6	76	TRUE	21:34963090-34965261
cg24989962	PTGDR	2.36674e-05	-1.16969	prostaglandin D2 receptor	2070086	1500356	BOT	2070086	AAAACAAAACACTCTACAAAATAAACACCTAACACTAACATTAAAAAACA	1500356	AAAACGAAACGCTCTACAAAATAAACGCCTAACGCTAACATTAAAAAACG	14	BOT	C	Grn	51804181	+	5729	DP; AS1; MGC49004;	NM_000953.2	GI:38505191	prostanoid DP receptor; PGD receptor; go_component: integral to membrane; go_function: receptor activity; go_function: thromboxane receptor activity; go_function: rhodopsin-like receptor activity; go_function: prostaglandin D receptor activity; go_process: signal transduction; go_process: G-protein coupled receptor protein signaling pathway	prostaglandin D2 receptor	145	TRUE	14:51803838-51805763
cg18693704	CMTM4	2.53695e-05	1.99599	chemokine-like factor superfamily 4 isoform 1	6860619	3780088	TOP	6860619	CTAATTAATACCCTTCAAAACAAAATCTATATTTAACCTTACTTTATACA	3780088	CTAATTAATACCCTTCGAAACAAAATCTATATTTAACCTTACTTTATACG	16	TOP	T	Red	65288111	-	146223	CKLFSF4;	NM_178818.2	GI:31343534	isoform 1 is encoded by transcript variant 1; chemokine-like factor super family 4; go_component: membrane; go_component: extracellular space; go_component: integral to membrane; go_function: cytokine activity; go_process: chemotaxis; go_process: sensory perception	chemokine-like factor superfamily 4 isoform 1	703	TRUE	16:65287287-65288884
cg15823100	PISD	2.53695e-05	1.54911	phosphatidylserine decarboxylase	1990414	3310025	BOT	1990414	TAAAATACAAAACCCATAAAATAAATAATACATACTATCTTCCCACCCCA	3310025	TAAAATACAAAACCCATAAAATAAATAATACATACTATCTTCCCACCCCG	22	TOP	C	Grn	30356810	-	23761	PSSC; DJ858B16; dJ858B16.2; DKFZP566G2246;	NM_014338.3	GI:34147578	go_function: lyase activity; go_function: phosphatidylserine decarboxylase activity; go_process: phospholipid biosynthesis	phosphatidylserine decarboxylase	770	FALSE
cg26207503	MYF5	3.00171e-05	-2.00155	myogenic factor 5	430762	430484	TOP	430762	ACAAACATCTACCCTTATTAATTACCAAAACAACAAACTAAAAAACTCCA	430484	ACAAACGTCTACCCTTATTAATTACCGAAACGACAAACTAAAAAACTCCG	12	BOT	C	Grn	79634932	+	4617		NM_005593.1	GI:5031928	go_component: nucleus; go_function: DNA binding; go_function: transcription regulator activity; go_function: RNA polymerase II transcription factor activity; enhancer binding; go_process: cell differentiation; go_process: striated muscle development; go_process: regulation of transcription from RNA polymerase II promoter	myogenic factor 5	52	TRUE	12:79634686-79635423
cg25651505	VAMP5	3.21881e-05	1.87715	vesicle-associated membrane protein 5 (myobrevin)	2900328	730692	BOT	2900328	AAATTCTAAATACCAAACAAATCTCTACCACTATAACTCCTTTAACCTCA	730692	AAATTCTAAATACCAAACGAATCTCTACCACTATAACTCCTTTAACCTCG	2	BOT	C	Grn	85665042	+	10791	MYOBREVIN;	NM_006634.2	GI:31543930	go_component: plasma membrane; go_component: integral to membrane; go_process: myogenesis; go_process: cell differentiation; go_process: vesicle-mediated transport	vesicle-associated membrane protein 5 (myobrevin)	492	TRUE	2:85664764-85665554
cg03283421	CUZD1	3.37387e-05	-1.10813	CUB and zona pellucida-like domains 1	5910156	4220156	TOP	5910156	AATAAATATCCACAATCTAATTCCAACTTCTATACCAATCAAAACACACA	4220156	AATAAATATCCACAATCTAATTCCAACTTCTATACCAATCAAAACACACG	10	BOT	C	Grn	124600299	-	50624	ERG-1; UO-44;	NM_022034.3	GI:40255230	estrogen regulated gene 1; go_component: integral to membrane	CUB and zona pellucida-like domains 1	675	FALSE
cg18023724	LOC92345	3.58539e-05	1.22984	hypothetical protein LOC92345	7330554	4780075	BOT	7330554	TACAACAATAAAAAAATCCAACATTCAAACCTTAAATAATTCACATAACA	4780075	TACAACAATAAAAAAATCCGACATTCAAACCTTAAATAATTCACATAACG	4	BOT	C	Grn	164307523	-	92345		NM_138386.1	GI:19923910		hypothetical protein LOC92345	420	TRUE	4:164306691-164308033
cg03852144	GLRX	3.90761e-05	1.76125	glutaredoxin (thioltransferase)	2370687	6550687	BOT	2370687	ACAATAAAAAACTACTTCTAAAAATAAATTTTCTTCCCTTCCCTTAATCA	6550687	ACAATAAAAAACTACTTCTAAAAATAAATTTTCTTCCCTTCCCTTAATCG	5	BOT	C	Grn	95184137	-	2745	GRX; GRX1; MGC117407;	NM_002064.1	GI:4504024	go_function: electron transporter activity; go_function: glutathione disulfide oxidoreductase activity; go_process: electron transport; go_process: cell redox homeostasis	glutaredoxin (thioltransferase)	1258	FALSE
cg10795646	S100A10	4.21694e-05	1.42284	S100 calcium-binding protein A10	4670400	4200646	BOT	4670400	TCCCAAACAACTATCATCACTATAATTCTACCAAAAATAAAACAAAATCA	4200646	TCCCAAACAACTATCATCGCTATAATTCTACCAAAAATAAAACAAAATCG	1	BOT	A	Red	150243040	-	6281	42C; P11; p10; GP11; ANX2L; CAL1L; CLP11; Ca[1]; ANX2LG; MGC111133;	NM_002966.1	GI:4506760	annexin II ligand; calpactin I; light polypeptide; S100 calcium-binding protein A10 (annexin II ligand; calpactin I; light polypeptide (p11)); go_function: calcium ion binding	S100 calcium-binding protein A10	850	FALSE
cg16616769	MGC35048	4.91442e-05	-2.3443	hypothetical protein LOC124152	1050044	4900044	TOP	1050044	ACAATAATACACAATACTAAAAACACCCAACTTATCTTAAACAAATATCA	4900044	ACAATAATACACAATACTAAAAACACCCAACTTATCTTAAACAAATATCG	16	BOT	T	Red	19635279	+	124152	FLJ36575;	NM_153208.1	GI:23397455	synonym: FLJ36575	hypothetical protein LOC124152	636	FALSE
cg22189286	HSPB8	4.92074e-05	-1.29909	heat shock 27kDa protein 8	3130020	6520133	BOT	3130020	AAAAAATTTCCCTACCCAATAAAATCTTACTTATCATACTTTAACAAACA	6520133	AAAAAATTTCCCTACCCAATAAAATCTTACTTATCATACTTTAACAAACG	12	TOP	T	Red	118100978	+	26353	H11; HMN2; DHMN2; E2IG1; HSP22;	NM_014365.2	GI:38016940	protein kinase H11; small stress protein-like protein HSP22; spinal muscular atrophy; distal; adult; autosomal dominant; Charcot-Marie-Tooth disease; spinal; hereditary motor neuropathy; distal; go_component: cellular component unknown; go_function: kinase activity; go_function: transferase activity; go_function: protein self binding; go_function: unfolded protein binding; go_function: protein se…	heat shock 27kDa protein 8	402	FALSE
cg09674215	TWIST1	4.92074e-05	1.37168	twist	6100121	4060017	TOP	6100121	ATAACCACAAAATCTCTCCCTTAAATTAACATTACCAACTATTAAAACCA	4060017	ATAACCACAAAATCTCTCCCTTAAATTAACATTACCAACTATTAAAACCG	7	TOP	C	Grn	19123820	-	7291	SCS; ACS3; BPES2; BPES3; TWIST;	NM_000474.3	GI:68160957	blepharophimosis; epicanthus inversus and ptosis 3; acrocephalosyndactyly 3; TWIST homolog of drosophila; blepharophimosis; epicanthus inversus; and ptosis 2; H-twist; B-HLH DNA binding protein; go_component: nucleus; go_function: DNA binding; go_function: protein binding; go_function: enzyme inhibitor activity; go_function: RNA polymerase II transcription factor activity; go_process: morphogenes…	twist	839	TRUE	7:19122442-19124663
cg13431205	RB1	5.32516e-05	-1.34757	retinoblastoma 1	5720743	2060612	TOP	5720743	ACATAAAAACCAACAAAATAATCTTAAAAATACCCAAAATTACTTCCACA	2060612	ACATAAAAACCGACAAAATAATCTTAAAAATACCCAAAATTACTTCCGCG	13	BOT	C	Grn	NA	+	5925	RB; OSRC;	NT_024524.13		retinoblastoma-1; retinoblastoma suspectibility protein; retinoblastoma susceptibility protein; go_component: nucleus; go_component: nucleus; go_component: chromatin; go_function: protein binding; go_function: protein binding; go_function: androgen receptor binding; go_function: transcription factor activity; go_function: transcription coactivator activity; go_process: M phase; go_process: G1 pha…	retinoblastoma 1	NA	TRUE	13:47790461-47792049
cg25216696	GATA4	6.45478e-05	-1.70158	GATA binding protein 4	450201	6250477	BOT	450201	AAAATAAATTCTAAAAACTCTAAAATAAACCACCCTCTCTCTTTCTATCA	6250477	AAAATAAATTCTAAAAACTCTAAAATAAACCACCCTCTCTCTTTCTATCG	8	TOP	T	Red	NA	+	2626	MGC126629;	NT_077531.3		GATA-binding protein 4; go_component: nucleus; go_component: nucleus; go_component: nucleus; go_function: DNA binding; go_function: protein binding; go_function: zinc ion binding; go_function: metal ion binding; go_function: sequence-specific DNA binding; go_function: transcription factor activity; go_function: transcription factor activity; go_function: transcriptional activator activity; go_fun…	GATA binding protein 4	NA	TRUE	8:11602473-11604934
cg04916911	NTS	6.79728e-05	1.49824	neurotensin/neuromedin N preproprotein	5910010	4220010	TOP	5910010	AAATTTTCATTCCTACCATCATCTTTCAACCTTCTAACAAACCAAATCCA	4220010	AAATTTTCATTCCTACCATCATCTTTCAACCTTCTAACAAACCAAATCCG	12	TOP	T	Red	84792206	+	4922	NN; NT; NT/N; NTS1; NMN-125;	NM_006183.3	GI:31563516	neuromedin N; go_component: extracellular region; go_component: soluble fraction; go_function: neuropeptide hormone activity; go_process: signal transduction; go_process: regulation of blood vessel size	neurotensin/neuromedin N preproprotein	79	FALSE
cg06238491	LAIR1	6.9822e-05	1.03577	leukocyte-associated Ig-like receptor 1 isoform a precursor	1450497	6330025	BOT	1450497	CATCCTATCTACTTATATCTACTACAAAATTCTATCCTTACATTAATACA	6330025	CATCCTATCTACTTATATCTACTACAAAATTCTATCCTTACATTAATACG	19	BOT	C	Grn	59568280	-	3903	CD305; LAIR-1;	NM_002287.2	GI:11231175	isoform a precursor is encoded by transcript variant a; leukocyte-associated immunoglobulin-like receptor 1; go_function: receptor activity	leukocyte-associated Ig-like receptor 1 isoform a precursor	22	FALSE
cg27159719	TMEM71	7.3924e-05	1.38912	hypothetical protein LOC137835	6350255	7650332	TOP	6350255	ACTACCAAAAACAAAACTTCTCTACAAACACCTATACACAACAATATACA	7650332	ACTACCGAAAACAAAACTTCTCTACAAACACCTATACACAACAATATACG	8	TOP	T	Red	133842010	-	137835	FLJ33069;	NM_144649.1	GI:21389524	synonym: FLJ33069	hypothetical protein LOC137835	86	FALSE
cg01346152	DHRS3	7.3924e-05	-1.97285	dehydrogenase/reductase (SDR family) member 3	2490053	2070068	BOT	2490053	CCTAAACATCATAAAACACTTAAATCAAACTTTTAAAAATCCACTCTACA	2070068	CCTAAACATCGTAAAACACTTAAATCAAACTTTTAAAAATCCACTCTACG	1	BOT	T	Red	12600407	-	9249	SDR1; Rsdr1; retSDR1;	NM_004753.4	GI:62988332	short-chain dehydrogenase/reductase 1; go_component: integral to membrane; go_function: nucleotide binding; go_function: oxidoreductase activity; go_function: electron transporter activity; go_process: metabolism; go_process: visual perception; go_process: fatty acid metabolism	dehydrogenase/reductase (SDR family) member 3	941	TRUE	1:12599449-12601356
cg05947740	PHYHIP	8.58323e-05	1.61102	phytanoyl-CoA hydroxylase interacting protein	4260435	7610689	TOP	4260435	AAAAATCTCCCAAAAAACTACACAAATATCCTCAAAAACAACAACACACA	7610689	AAAAATCTCCCAAAAAACTACACAAATATCCTCAAAAACAACAACACACG	8	BOT	C	Grn	22145549	-	9796	PAHX-AP; KIAA0273;	NM_014759.2	GI:41281475	phytanoyl-CoA alpha-hydroxylase associated protein	phytanoyl-CoA hydroxylase interacting protein	174	FALSE
cg20331177	KRTAP4-2	8.64539e-05	-1.15036	keratin associated protein 4-2	2340519	1300093	TOP	2340519	CAAATTTCAATATAAAACAAATAACCACTAATATAAAAACAAAAACACCA	1300093	CAAATTTCAATATAAAACAAATAACCACTAATATAAAAACGAAAACACCG	17	TOP	T	Red	36587986	-	85291	KAP4.2; KRTAP4.2; MGC119940;	NM_033062.2	GI:16118223	go_component: keratin filament	keratin associated protein 4-2	510	FALSE
cg08647446	RASSF6	8.70063e-05	1.71013	Ras association (RalGDS/AF-6) domain family 6 isoform b	510504	7510148	TOP	510504	CAATCAACAATCCTAAAACCCCAAAAACTATTAATTATTTCTCCTTTTCA	7510148	CGATCAACGATCCTAAAACCCCAAAAACTATTAATTATTTCTCCTTTTCG	4	BOT	C	Grn	74705204	-	166824	DKFZp686K23225;	NM_201431.1	GI:41393609	isoform b is encoded by transcript variant 2; putative RAS binding protein; go_function: protein binding; go_process: signal transduction	Ras association (RalGDS/AF-6) domain family 6 isoform b	42	TRUE	4:74704836-74705243
cg24829483	C1QTNF7	8.70663e-05	-1.04721	C1q and tumor necrosis factor related protein 7	4890608	6980519	TOP	4890608	AAAACAATTACAAAACTTCATACAACAACATAAACTCCAAACTTCAAACA	6980519	AAAACAATTACAAAACTTCGTACAACAACATAAACTCCAAACTTCAAACG	4	BOT	C	Grn	14950710	+	114905	CTRP7; ZACRP7;	NM_031911.3	GI:34222147	complement-c1q tumor necrosis factor-related protein 7; go_component: cytoplasm; go_process: phosphate transport	C1q and tumor necrosis factor related protein 7	29	FALSE
cg06488678	TMPRSS9	8.95118e-05	1.49473	transmembrane protease; serine 9	2450369	2370019	BOT	2450369	CTTAATAATATCTCCTTAACCATCTAAAATCAAAAAACAATATCTAAACA	2370019	CTTAATAATATCTCCTTAACCATCTAAAATCAAAAAACAATATCTAAACG	19	TOP	T	Red	2340784	+	360200	FLJ16193;	NM_182973.1	GI:33667062	polyserase 1; transmembrane serine protease 9; go_component: integral to membrane; go_function: trypsin activity; go_function: peptidase activity; go_function: chymotrypsin activity; go_process: proteolysis	transmembrane protease; serine 9	256	FALSE
cg16817891	IGF2AS	9.14354e-05	1.44479	insulin-like growth factor 2 antisense	6380192	6060475	BOT	6380192	AAAACTAAACTTTCCCCAACCAAAATAAACAAACTTTCCCTAAAAATTCA	6060475	AAAACTAAACTTTCCCCAACCGAAATAAACAAACTTTCCCTAAAAATTCG	11	BOT	C	Grn	NA	+	51214	PEG8;	NT_009237.17		PEG8/IGF2AS; imprinting gene; insulin-like growth factor 2; antisense	insulin-like growth factor 2 antisense	NA	TRUE	11:2121548-2122565
cg07753583	LRRC61	9.63255e-05	-1.22095	hypothetical protein LOC65999	2000386	2100411	BOT	2000386	CCACCCAACATATATTAAACAAAAACTTAAAAATCCTTTCTCTAAAACCA	2100411	CCACCCAACATATATTAAACAAAAACTTAAAAATCCTTTCTCTAAAACCG	7	TOP	C	Grn	149651538	+	65999	HSPC295; MGC3036; FLJ22216; FLJ31392;	NM_023942.1	GI:13027615	synonyms: HSPC295; MGC3036; FLJ22216; FLJ31392	hypothetical protein LOC65999	399	TRUE	7:149650764-149651993
cg22861316	FABP6	0.000100126	1.29173	gastrotropin	2320088	70703	TOP	2320088	TAAATTCATAAAACTCCTTAATAAATAAACTCCTAAATATCCCTTCCTCA	70703	TAAATTCATAAAACTCCTTAATAAATAAACTCCTAAATATCCCTTCCTCG	5	BOT	A	Red	159589015	+	2172	ILBP; I-15P; I-BAP; ILBP3; ILLBP; I-BABP; I-BALB;	NM_001445.1	GI:4557582	fatty acid binding protein 6; ileal; illeal lipid-binding protein; go_component: cytoplasm; go_function: fatty acid binding; go_process: transport; go_process: lipid metabolism; go_process: negative regulation of cell proliferation	gastrotropin	223	FALSE
cg10528989	BDKRB1	0.000103205	1.48701	bradykinin receptor B1	7100538	2190168	BOT	7100538	ATCTACAAAAATCTACAATCCTACCCAAAACCTATATATTAACAAACACA	2190168	ATCTACAAAAATCTACAATCCTACCCAAAACCTATATATTAACAAACACG	14	BOT	C	Grn	95792312	+	623	B1R; BKR1; B1BKR; BKB1R; BRADYB1;	NM_000710.2	GI:20544171	bradykinin receptor 1; BK-1 receptor; bradykinin B1 receptor; go_component: plasma membrane; go_component: plasma membrane; go_component: endoplasmic reticulum; go_component: integral to plasma membrane; go_function: receptor activity; go_function: bradykinin receptor activity; go_function: rhodopsin-like receptor activity; go_process: signal transduction; go_process: inflammatory response; go_pr…	bradykinin receptor B1	253	FALSE
cg19464944	FCGR1A	0.000106922	1.0235	Fc fragment of IgG; high affinity Ia; receptor (CD64)	2030161	5560341	TOP	2030161	AAAAAAACTAAAATTATATTAACATTCTATTCTATTTTTACCCTCTACCA	5560341	AAAAAAACTAAAATTATATTAACATTCTATTCTATTTTTACCCTCTACCG	1	TOP	T	Red	148020912	+	2209	CD64; FCRI; CD64A; IGFR1;	NM_000566.2	GI:24431940	Fc fragment of IgG; high affinity Ia; receptor for (CD64); Fc-gamma receptor I A1; Fc gamma receptor; go_component: membrane; go_component: integral to plasma membrane; go_function: IgG binding; go_function: receptor activity; go_function: receptor signaling protein activity; go_process: immune response; go_process: signal transduction; go_process: phagocytosis; engulfment	Fc fragment of IgG; high affinity Ia; receptor (CD64)	288	FALSE
cg10938286	CST2	0.000117992	-0.918617	cystatin SA precursor	830446	5910064	BOT	830446	AAAATCCTAAATCCCAACCTTATTTATTACCCAATCCATAAAAACATTCA	5910064	AAAATCCTAAATCCCAACCTTATTTATTACCCGATCCATAAAAACATTCG	20	BOT	C	Grn	23755312	-	1470	MGC71924;	NM_001322.2	GI:19882252	cystatin 2; cystatin S5; salivary cysteine (thiol) protease inhibitor; cysteine-proteinase inhibitor; go_function: cysteine protease inhibitor activity	cystatin SA precursor	313	FALSE
cg10923408	MGC40178	0.000134924	-1.54925	hypothetical protein LOC122046	3440025	4480367	BOT	3440025	AAAAATCAAATTCCAAAAAATTCTACCCCTACCAAAAAATACTAACCACA	4480367	AAAAATCGAATTCCAAAAAATTCTACCCCTACCAAAAAATACTAACCACG	13	BOT	C	Grn	30404834	+	122046		NM_152325.1	GI:22748710		hypothetical protein LOC122046	124	TRUE	13:30404651-30404896
cg19481686	CDKN2B	0.000137558	-1.44938	cyclin-dependent kinase inhibitor 2B isoform 2	1010133	6280681	BOT	1010133	AAAAAAAATATACAAACAACAACAAATACTAAAATCCCTAAATCACAACA	6280681	AAAAAAAATATACAAACGACGACAAATACTAAAATCCCTAAATCACGACG	9	BOT	C	Grn	NA	-	1030	P15; MTS2; TP15; INK4B;	NT_008413.17		isoform 2 is encoded by transcript variant 2; p15 CDK inhibitor; cyclin-dependent kinases 4 and 6 binding protein; multiple tumor suppressor 2; p14_CDK inhibitor; p14_INK4B; p15_INK4B; CDK4B inhibitor; CDK inhibitory protein; cyclin-dependent kinase 4 inhibitor B; go_component: nucleus; go_component: cytoplasm; go_function: kinase activity; go_function: protein binding; go_function: cyclin-depend…	cyclin-dependent kinase inhibitor 2B isoform 2	NA	TRUE	9:21995095-21996291
cg15742700	BLK	0.000137558	-1.04113	B lymphoid tyrosine kinase	3610259	2570465	BOT	3610259	ACAAATTATTTCCATAATATCTTAAAACCCCAAAACTCTACATTACTACA	2570465	ACAAATTATTTCCATAATATCTTAAAACCCCAAAACTCTACGTTACTACG	8	TOP	T	Red	11388930	+	640	MGC10442;	NM_001715.2	GI:33469981	BLK nonreceptor tyrosine kinase; go_function: ATP binding; go_function: nucleotide binding; go_function: transferase activity; go_function: protein-tyrosine kinase activity; go_function: protein-tyrosine kinase activity; go_process: protein kinase cascade; go_process: intracellular signaling cascade; go_process: protein amino acid phosphorylation	B lymphoid tyrosine kinase	668	FALSE
cg15522957	ALX4	0.000176092	-2.66443	aristaless-like homeobox 4	1660056	450408	BOT	1660056	AATAAAAAAAACCACCAACTACCAAATACCTATCTTTCCCAATAAAAACA	450408	AATAAAAAAAACCACCGACTACCAAATACCTATCTTTCCCGATAAAAACG	11	BOT	C	Grn	NA	-	60529	FPP; PFM; PFM1; PFM2; KIAA1788;	NT_009237.17		homeodomain transcription factor ALX4; parietal foramina 1; parietal foramina 2; go_component: nucleus; go_function: transcription factor activity; go_process: development; go_process: skeletal development; go_process: skeletal development; go_process: regulation of transcription; DNA-dependent	aristaless-like homeobox 4	NA	TRUE	11:44281312-44281846
cg06392589	FNDC6	0.000180974	1.19116	fibronectin type III domain containing 6	2640484	3780634	BOT	2640484	CTCAACCATCTTTCTTCAAAATACATATATTAAAACTAAAATCTAAATCA	3780634	CTCAACCATCTTTCTTCAAAATACATATATTAAAACTAAAATCTAAATCG	3	BOT	C	Grn	138159397	+	152028	MGC34923;	NM_144717.2	GI:40255072	go_component: membrane; go_component: integral to membrane; go_function: receptor activity; go_function: hematopoietin/interferon-class (D200-domain) cytokine receptor activity	fibronectin type III domain containing 6	139	FALSE
cg26701826	MGC26963	0.000182571	1.0789	hypothetical protein LOC166929	3890291	50327	BOT	3890291	AAATATTTTCAACAACAAACCTTCAACACCATAAACTACTACTTCTAACA	50327	AAATATTTTCAACAACAAACCTTCAACACCATAAACTACTACTTCTAACG	4	BOT	A	Red	109033879	+	166929		NM_152621.3	GI:37059795	go_component: Golgi apparatus; go_component: integral to Golgi membrane; go_component: integral to plasma membrane; go_function: kinase activity; go_function: transferase activity; go_function: ceramide cholinephosphotransferase activity; go_process: lipid metabolism; go_process: sphingolipid metabolism; go_process: sphingomyelin biosynthesis	hypothetical protein LOC166929	174	FALSE
cg25226247	TFAP2B	0.000182571	-1.56377	transcription factor AP-2 beta (activating enhancer binding protein 2 beta)	430184	430392	BOT	430184	CTTTAAATCCAAAACTACTATATACAACTCTACACAAACAAAAATAAACA	430392	CTTTAAATCCAAAACTACTATATACAACTCTACGCGAACAAAAATAAACG	6	BOT	C	Grn	50894542	+	7021	CHAR; AP-2B; AP2-B;	NM_003221.2	GI:31377807	transcription factor AP-2 beta (activating enhancer-binding protein 2 beta); Char syndrome (patent ductus arteriosus with facial dysmorphism and abnormal fifth digits); go_component: nucleus; go_function: transcription factor activity; go_function: transcription coactivator activity; go_process: transcription; go_process: nervous system development; go_process: regulation of transcription from RN…	transcription factor AP-2 beta (activating enhancer binding protein 2 beta)	1431	TRUE	6:50893057-50893267
cg24861272	TCF8	0.000186186	-1.35764	transcription factor 8 (represses interleukin 2 expression)	240402	2120685	BOT	240402	AACTAAAATATCCACAAACCATAAATTCCTTCCTAAATAAACAATCATCA	2120685	AACTAAAATATCCACAAACCATAAATTCCTTCCTAAATAAACGATCATCG	10	BOT	C	Grn	31648148	+	6935	BZP; ZEB; ZEB1; AREB6; PPCD3; ZFHEP; NIL-2A; ZFHX1A; NIL-2-A; MGC133261;	NM_030751.2	GI:28077090	zinc finger homeodomain enhancer-binding protein; transcription factor 8 (represses interleukin 2 expression) (TCF8); go_component: nucleus; go_function: zinc ion binding; go_function: metal ion binding; go_function: nucleic acid binding; go_function: zinc ion binding; go_function: sequence-specific DNA binding; go_function: transcription factor activity; go_function: transcription factor activit…	transcription factor 8 (represses interleukin 2 expression)	989	TRUE	10:31647064-31650188
cg03085377	RB1	0.000186186	-1.16014	retinoblastoma 1	4850598	1980671	TOP	4850598	CCTTAATAACCACTAACTTCCTCTAACTAAATATTTTCCTATAAATCTCA	1980671	CCTTAATAACCACTAACTTCCTCTAACTAAATATTTTCCTATAAATCTCG	13	BOT	C	Grn	NA	+	5925	RB; OSRC;	NT_024524.13		retinoblastoma-1; retinoblastoma suspectibility protein; retinoblastoma susceptibility protein; go_component: nucleus; go_component: nucleus; go_component: chromatin; go_function: protein binding; go_function: protein binding; go_function: androgen receptor binding; go_function: transcription factor activity; go_function: transcription coactivator activity; go_process: M phase; go_process: G1 pha…	retinoblastoma 1	NA	TRUE	13:47790461-47792049
cg21949305	ADORA2A	0.000186187	-1.40706	adenosine A2a receptor	110041	110037	TOP	110041	CTAATCCTTAACCCTAAATCCAAAATAAAAAACACCATAACAACAATACA	110037	CTAATCCTTAACCCTAAATCCAAAATAAAAAACACCGTAACAACAATACG	22	BOT	C	Grn	23159092	+	135	RDC8; hA2aR; ADORA2;	NM_000675.3	GI:17136146	adenosine A2 receptor; adenosine receptor subtype A2a; go_component: membrane; go_component: plasma membrane; go_component: plasma membrane; go_component: integral to membrane; go_component: membrane fraction; go_component: integral to plasma membrane; go_function: receptor activity; go_function: rhodopsin-like receptor activity; go_function: gastric inhibitory peptide receptor activity; go_funct…	adenosine A2a receptor	437	FALSE
cg16077929	CDKL1	0.000196738	-1.17212	cyclin-dependent kinase-like 1	4860717	6270333	BOT	4860717	AAAATCATCTTCTAATTCCAAAAACTTCTTAATAACCACAATCTAACCCA	6270333	AAAATCATCTTCTAATTCCAAAAACTTCTTAATAACCACAATCTAACCCG	14	TOP	T	Red	49932367	-	8814	p42; KKIALRE;	NM_004196.3	GI:37596296	serine/threonine protein kinase KKIALRE; CDC2-related kinase 1; go_component: nucleus; go_function: ATP binding; go_function: nucleotide binding; go_function: transferase activity; go_function: protein serine/threonine kinase activity; go_function: cyclin-dependent protein kinase activity; go_process: protein amino acid phosphorylation; go_process: protein amino acid phosphorylation; go_process: …	cyclin-dependent kinase-like 1	108	FALSE
cg23328404	ChGn	0.000196738	1.1118	chondroitin beta1;4 N-acetylgalactosaminyltransferase	1940424	780184	BOT	1940424	CCATACATCCCCAAACAAAAATAACAACAAATATCATCTTTTTAATCTCA	780184	CCATACGTCCCCGAACAAAAATAACAACAAATATCATCTTTTTAATCTCG	8	BOT	T	Red	19584374	-	55790	FLJ11264; beta4GalNAcT;	NM_018371.3	GI:40255140	go_component: Golgi stack; go_component: intracellular; go_component: integral to membrane; go_component: soluble fraction; go_component: integral to Golgi membrane; go_component: integral to Golgi membrane; go_function: metal ion binding; go_function: protein binding; go_function: transferase activity; go_function: glucuronosyltransferase activity; go_function: peptidoglycan glycosyltransferase …	chondroitin beta1;4 N-acetylgalactosaminyltransferase	103	FALSE
cg14894144	LAMA3	0.000197989	-1.31327	laminin alpha 3 subunit isoform 2	1580209	1580202	TOP	1580209	AATAAAAACCAAACACTACAAAATACTACTTAACATACACCACAATATCA	1580202	AATAAAAACCAAACACTACAAAATACTACTTAACATACACCGCAATATCG	18	TOP	T	Red	19523560	+	3909	E170; LOCS; LAMNA; lama3a;	NM_000227.2	GI:38045907	isoform 2 is encoded by transcript variant 2; laminin; alpha 3 (nicein (150kD); kalinin (165kD); BM600 (150kD); epilegrin); epiligrin 170 kda subunit; epiligrin alpha 3 subunit; nicein 150kD subunit; kalinin 165kD subunit; BM600 150kD subunit; laminin-5 alpha 3 chain; go_component: laminin-1; go_component: basement membrane; go_function: receptor binding; go_function: structural molecule activity…	laminin alpha 3 subunit isoform 2	992	TRUE	18:19523109-19524860
cg27182761	PHLDA1	0.000197989	1.49862	pleckstrin homology-like domain; family A; member 1	1510725	3400450	TOP	1510725	CTAACAAATAAACTAATCTATCTATTCCAACATAAACACAATAACAACCA	3400450	CTAACAAATAAACTAATCTATCTATTCCAACGTAAACACAATAACAACCG	12	TOP	T	Red	74711784	-	22822	PHRIP; TDAG51; DT1P1B11;	NM_007350.2	GI:52486109	PQ-rich protein; apoptosis-associated nuclear protein; T-cell death-associated gene 51; proline-histidine rich protein; go_component: nucleus	pleckstrin homology-like domain; family A; member 1	1076	TRUE	12:74710025-74712942
cg13081704	KCNQ1DN	0.000209513	1.8049	KCNQ1 downstream neighbor	3460368	2690026	TOP	3460368	AACCATATATAAACCCAAATTCAAAACAATACCAAAAAATTCATTCTACA	2690026	AACCATATATAAACCCGAATTCAAAACGATACCGAAAAATTCATTCTACG	11	TOP	T	Red	2847869	+	55539	BWRT; HSA404617;	NM_018722.1	GI:10190657	go_component: cellular component unknown; go_function: molecular function unknown; go_process: biological process unknown	KCNQ1 downstream neighbor	836	TRUE	11:2846828-2848015
cg24887211	C14orf166B	0.000209513	0.980557	hypothetical protein LOC145497	7650338	5900187	BOT	7650338	ATACAATCATTATAATTCACATAATAAACCTAACAACAACAAACTTCCCA	5900187	ATACAATCATTATAATTCACATAATAAACCTAACAACAACAAACTTCCCG	14	BOT	C	Grn	76362480	+	145497		NM_194287.1	GI:34916009	go_function: calcium ion binding	hypothetical protein LOC145497	102	FALSE
cg02497700	ZNF238	0.000216612	1.12227	zinc finger protein 238 isoform 2	1510333	7550053	TOP	1510333	CTCCCAAAAATATCTCCTAAACTAAATATTCATAATTATATCACTCACCA	7550053	CTCCCGAAAATATCTCCTAAACTAAATATTCATAATTATATCACTCACCG	1	BOT	C	Grn	242281208	+	10472	RP58; TAZ-1; ZBTB18; C2H2-171;	NM_006352.3	GI:45439300	isoform 2 is encoded by transcript variant 2; zinc finger protein C2H2-171; go_component: nucleus; go_component: nuclear chromosome; go_function: protein binding; go_function: zinc ion binding; go_function: metal ion binding; go_function: protein binding; go_function: nucleic acid binding; go_function: transcription factor activity; go_function: transcription factor activity; go_function: specifi…	zinc finger protein 238 isoform 2	1227	TRUE	1:242277547-242280317
cg13614083	KCNAB2	0.000220204	-1.42773	potassium voltage-gated channel; shaker-related subfamily; beta member 2 isoform 1	3460341	2690681	BOT	3460341	ATACCAAAATCAACTATATACTAAAATAAACTACCCACCTTTTACCTACA	2690681	ATACCGAAATCGACTATATACTAAAATAAACTACCCACCTTTTACCTACG	1	BOT	C	Grn	6008967	+	8514	AKR6A5; KCNA2B; HKvbeta2; KV-BETA-2; HKvbeta2.1; HKvbeta2.2;	NM_003636.2	GI:27436967	isoform 1 is encoded by transcript variant 1; K+ channel beta-2 subunit; potassium channel shaker chain beta 2; go_component: cytoplasm; go_component: integral to membrane; go_function: ion channel activity; go_function: potassium ion binding; go_function: oxidoreductase activity; go_function: potassium channel regulator activity; go_function: voltage-gated potassium channel activity; go_process:…	potassium voltage-gated channel; shaker-related subfamily; beta member 2 isoform 1	508	TRUE	1:6008424-6008691
cg21126707	MYF5	0.000232499	-1.10782	myogenic factor 5	6060653	2360161	TOP	6060653	TTTACAAACCCACATAAAACAATAACCAACCTAATAATAACCAATAAACA	2360161	TTTACAAACCCACATAAAACAATAACCAACCTAATAATAACCGATAAACG	12	TOP	C	Grn	79634932	+	4617		NM_005593.1	GI:5031928	go_component: nucleus; go_function: DNA binding; go_function: transcription regulator activity; go_function: RNA polymerase II transcription factor activity; enhancer binding; go_process: cell differentiation; go_process: striated muscle development; go_process: regulation of transcription from RNA polymerase II promoter	myogenic factor 5	211	TRUE	12:79634686-79635423
cg22286764	C3orf35	0.00023379	1.02178	hypothetical protein LOC339883 isoform B	270379	840133	TOP	270379	CCAATCATTTAATTAACTTAACTACAATCATTCACACCTTCAACTAAACA	840133	CCAATCATTTAATTAACTTAACTACAATCATTCACACCTTCAACTAAACG	3	TOP	T	Red	37402764	+	339883	APRG1;	NM_178339.1	GI:30350205	isoform B is encoded by transcript variant B; AP20 region protein	hypothetical protein LOC339883 isoform B	879	FALSE
cg09949775	COMP	0.000252685	2.30707	cartilage oligomeric matrix protein precursor	1440386	1440608	TOP	1440386	CAAACAATATCAAAAACCATAACAATAACAAAAAACTAAATAACTACTCA	1440608	CAAACGATATCGAAAACCATAACGATAACGAAAAACTAAATAACTACTCG	19	BOT	C	Grn	18763114	-	1311	MED; EDM1; EPD1; PSACH;	NM_000095.2	GI:40217842	pseudoachondroplasia (epiphyseal dysplasia 1; multiple); epiphyseal dysplasia; multiple 1; cartilage oligomeric matrix protein(pseudoachondroplasia; epiphyseal dysplasia 1; multiple); cartilage oligomeric matrix protein (pseudoachondroplasia; epiphyseal dysplasia 1; multiple); go_component: extracellular region; go_component: extracellular matrix (sensu Metazoa); go_function: protein binding; go_…	cartilage oligomeric matrix protein precursor	7	TRUE	19:18760998-18763459
cg00019495	HOP	0.000266557	-1.45979	homeodomain-only protein	6550136	6220044	BOT	6550136	CCAACCTACTTAAATAACTAAACTAACTAACACAAACTACTAATAACACA	6220044	CCAACCTACTTAAATAACTAAACTAACTAACGCAAACTACTAATAACACG	4	TOP	T	Red	57242322	-	84525	OB1; LAGY; Toto; Cameo; NECC1; SMAP31; MGC20820;	NM_032495.4	GI:47717119	lung cancer-associated Y protein; not expressed in choriocarcinoma clone 1; heart odd homeobox 1 protein; go_component: nucleus; go_function: transcription factor activity; go_process: development; go_process: regulation of transcription; DNA-dependent	homeodomain-only protein	40	FALSE
cg20225681	CILP	0.000266557	-1.62468	cartilage intermediate layer protein	5860577	5860128	TOP	5860577	TTATTCCCTACAATCAACCAATCTACTTTATCCAAATATTCTAAAAAACA	5860128	TTATTCCCTACGATCAACCAATCTACTTTATCCAAATATTCTAAAAAACG	15	TOP	T	Red	63290864	-	8483	HsT18872;	NM_003613.2	GI:51944961	go_component: extracellular matrix (sensu Metazoa); go_function: phosphoprotein phosphatase activity; go_process: nucleobase; nucleoside; nucleotide and nucleic acid metabolism	cartilage intermediate layer protein	364	FALSE
cg20791593	NEU4	0.000269955	1.56509	sialidase 4	6330184	6330392	BOT	6330184	ATTAATTACCAAAACTACCTCTAAAATAACAAACTAAAAACAAACCAACA	6330392	ATTAATTACCAAAACTACCTCTAAAATAACAAACTAAAAACAAACCAACG	2	TOP	T	Red	242400746	+	129807	MGC18222; MGC102757;	NM_080741.1	GI:18152772	neuraminidase 4; go_component: membrane; go_component: lysosome; go_component: organelle inner membrane; go_function: protein binding; go_function: exo-alpha-sialidase activity; go_function: hydrolase activity; acting on glycosyl bonds; go_process: carbohydrate metabolism	sialidase 4	277	FALSE
cg23871659	TANK	0.000270247	1.03875	TRAF interacting protein TANK isoform a	7210382	7200612	TOP	7210382	CAACTTAAAAACTTCCTTATTTATAACTAACAACAACCAATCATAACACA	7200612	CAACTTAAAAACTTCCTTATTTATAACTAACAACAACCAATCATAACACG	2	TOP	A	Red	161701712	+	10010	TRAF2; I-TRAF;	NM_004180.2	GI:19743568	isoform a is encoded by transcript variant 1; TRAF family member-associated NF-KAPPA-B activator; go_function: metal ion binding; go_function: protein binding; go_process: signal transduction	TRAF interacting protein TANK isoform a	102	FALSE
cg15512851	FGD2	0.000273117	-0.981473	FYVE; RhoGEF and PH domain containing 2	380605	380735	BOT	380605	AAATCAAAACAAATTCATAAATAATTTAACCTATCTATCCCAAACCAACA	380735	AAATCAAAACAAATTCATAAATAATTTAACCTATCTATCCCAAACCAACG	6	TOP	T	Red	37081401	+	221472	ZFYVE4; MGC71330;	NM_173558.2	GI:34222232	FGD1 family; member 2; go_component: ruffle; go_component: cytoskeleton; go_component: lamellipodium; go_component: Golgi apparatus; go_function: protein binding; go_function: zinc ion binding; go_function: metal ion binding; go_function: small GTPase binding; go_function: guanyl-nucleotide exchange factor activity; go_process: filopodium formation; go_process: regulation of cell shape; go_proces…	FYVE; RhoGEF and PH domain containing 2	95	FALSE
cg23412777	PYGO1	0.000299127	1.17793	pygopus homolog 1	3440164	4480632	TOP	3440164	ATTAACATAAAACCAATATACAACCTCAACAACTACATACCAAACAATCA	4480632	ATTAACATAAAACCAATATACAACCTCAACAACTACATACCAAACAATCG	15	BOT	C	Grn	53668342	-	26108	DKFZp547G0910;	NM_015617.1	GI:30911102	pygopus 1; go_component: nucleus; go_function: protein binding; go_function: zinc ion binding; go_function: metal ion binding; go_process: Wnt receptor signaling pathway; go_process: regulation of transcription; DNA-dependent	pygopus homolog 1	656	TRUE	15:53668831-53669077
cg17683775	PTGES	0.000299127	1.07033	prostaglandin E synthase	7160082	4670301	TOP	7160082	ACTACAACCACAATAACATAACTTTACCATCTATAACAAACTAAAAAACA	4670301	ACTACAACCACAATAACATAACTTTACCATCTATAACAAACTAAAAAACG	9	BOT	C	Grn	131555165	-	9536	PGES; PIG12; PP102; PP1294; MGST-IV; MGST1L1; TP53I12; MGC10317; MGST1-L1;	NM_004878.3	GI:38505195	microsomal glutathione S-transferase 1-like 1; tumor protein p53 inducible protein 12; p53-induced gene 12; p53-induced apoptosis protein 12; MGST1-like 1; go_component: membrane; go_component: integral to membrane; go_component: membrane fraction; go_function: isomerase activity; go_function: prostaglandin-E synthase activity; go_process: signal transduction; go_process: prostaglandin metabolism…	prostaglandin E synthase	465	FALSE
cg22797169	IL1RL2	0.000304874	-1.08715	interleukin 1 receptor-like 2 precursor	1660719	3830754	BOT	1660719	TCAAAAACTTTCAAACCACTTCCTAATATAATATCACATTCCTTCCTACA	3830754	TCAAAAACTTTCAAACCACTTCCTAATATAATATCACATTCCTTCCTACG	2	BOT	C	Grn	102169865	+	8808	IL1RRP2; IL1R-rp2;	NM_003854.2	GI:28416901	interleukin-1 receptor-related protein 2; go_component: membrane; go_component: integral to plasma membrane; go_function: transmembrane receptor activity; go_function: interleukin-1; Type I; activating receptor activity; go_process: signal transduction; go_process: cellular defense response	interleukin 1 receptor-like 2 precursor	26	FALSE
cg08872742	CDH5	0.000323197	-1.60122	cadherin 5; type 2 preproprotein	780113	5340278	BOT	780113	CAACCAAACTCTTTACAAATACTAAATTCAAAATCCCAAAACTAAAACCA	5340278	CAACCAAACTCTTTACAAATACTAAATTCAAAATCCCAAAACTAAAACCG	16	TOP	A	Red	64958064	+	1003	7B4; CD144;	NM_001795.2	GI:14589894	VE-cadherin; 7B4 antigen; endothelial-specific cadherin; cd144 antigen; vascular endothelial cadherin; go_component: membrane; go_component: plasma membrane; go_component: integral to membrane; go_component: membrane fraction; go_function: protein binding; go_function: calcium ion binding; go_process: cell adhesion; go_process: homophilic cell adhesion; go_process: homophilic cell adhesion	cadherin 5; type 2 preproprotein	243	FALSE
cg06785429	DCUN1D1	0.000327058	-1.10967	RP42 homolog	2760603	4230139	BOT	2760603	AAACTCACTCAAAAAATCACATCTAAAACTATACCAAAAACTTACCTACA	4230139	AAACTCACTCAAAAAATCACATCTAAAACTATACCAAAAACTTACCTACG	3	TOP	T	Red	184181020	-	54165	RP42; SCRO; Tes3; DCUN1L1;	NM_020640.2	GI:36030882	squamous cell carcinoma-related oncogene	RP42 homolog	1088	FALSE
cg00002426	SLMAP	0.000337759	-1.51747	sarcolemma associated protein	6580397	6100343	TOP	6580397	AATATAATAACATTACCTTACCCATCTTATAATCAAACCAAACAAAAACA	6100343	AATATAATAACATTACCTTACCCGTCTTATAATCAAACCAAACGAAAACG	3	TOP	T	Red	57718214	+	7871	SLAP; KIAA1601;	NM_007159.2	GI:56550042	Sarcolemmal-associated protein; go_component: integral to plasma membrane; go_component: smooth endoplasmic reticulum; go_function: unfolded protein binding; go_process: protein folding; go_process: muscle contraction	sarcolemma associated protein	369	TRUE	3:57716811-57718675
cg00532335	LGI1	0.000346385	-1.52377	leucine-rich; glioma inactivated 1 precursor	1740021	4760021	BOT	1740021	ATAACCTATCATTTTCATTTAATTCCAAAATATCTTTACTATCATCCCCA	4760021	ATAACCTATCATTTTCATTTAATTCCAAAATATCTTTACTATCATCCCCG	10	TOP	T	Red	95507668	+	9211	EPT; ETL1; IB1099;	NM_005097.1	GI:4826815	epilepsy; partial; go_process: cell proliferation; go_process: nervous system development	leucine-rich; glioma inactivated 1 precursor	817	FALSE
cg15448245	GGTLA1	0.000347354	-0.950949	gamma-glutamyltransferase-like activity 1	7200192	2900598	TOP	7200192	CAAATACCAAAAACTAAAAACATAATCTATCTACATTCCCCACATAAACA	2900598	CGAATACCAAAAACTAAAAACATAATCTATCTACATTCCCCACATAAACG	22	TOP	T	Red	22971028	-	2687	GGT5; GGT-REL; DKFZP566O011;	NM_004121.1	GI:4758431	go_component: integral to membrane; go_function: transferase activity; go_function: acyltransferase activity; go_function: gamma-glutamyltransferase activity; go_process: glutathione biosynthesis; go_process: leukotriene biosynthesis; go_process: amino acid metabolism	gamma-glutamyltransferase-like activity 1	626	FALSE
cg02675652	C12orf22	0.000353697	-1.48312	TGF-beta induced apotosis protein 12	2120324	3180601	BOT	2120324	CTCACTCATAAAATCTTAATCTTCAACAATATAACTTATTACAACCTACA	3180601	CTCGCTCATAAAATCTTAATCTTCAACAATATAACTTATTACAACCTACG	12	TOP	C	Grn	49763600	-	81566	C12orf2; TAIP-12;	NM_030809.1	GI:13540601	go_component: nucleus; go_process: apoptosis	TGF-beta induced apotosis protein 12	406	TRUE	12:49762789-49764821
cg25432696	CXCL6	0.000353697	-1.20358	chemokine (C-X-C motif) ligand 6 (granulocyte chemotactic protein 2)	1780228	610521	TOP	1780228	ACTAATCCTATCTCTACTATACTAACAAAACTACATTACACTTATTTACA	610521	ACTAATCCTATCTCTACTATACTAACAAAACTACGTTACACTTATTTACG	4	BOT	C	Grn	74921277	+	6372	GCP2; CKA-3; GCP-2; SCYB6;	NM_002993.2	GI:52851409	Small inducible cytokine subfamily B (Cys-X-Cys); member b; small inducible cytokine subfamily B (Cys-X-Cys); member 6 (granulocyte chemotactic protein 2); go_component: extracellular space; go_function: heparin binding; go_function: chemokine activity; go_function: RNA-directed DNA polymerase activity; go_process: chemotaxis; go_process: sensory perception; go_process: cell-cell signaling; go_pr…	chemokine (C-X-C motif) ligand 6 (granulocyte chemotactic protein 2)	315	TRUE	4:74921161-74921685
cg02554564	NTF3	0.000359196	-1.03877	neurotrophin 3 precursor	2970170	6020474	BOT	2970170	ACAAACAAAAACCACAAAATAAAACAAACATCCAATATAAATACAACCCA	6020474	ACAAACAAAAACCGCAAAATAAAACAAACATCCAATATAAATACAACCCG	12	TOP	T	Red	5473527	+	4908	NT3; HDNF; NGF2; NGF-2; MGC129711;	NM_002527.3	GI:45359869	go_function: growth factor activity; go_process: cell motility; go_process: anti-apoptosis; go_process: cell-cell signaling; go_process: signal transduction; go_process: nervous system development	neurotrophin 3 precursor	135	TRUE	12:5473265-5473465
cg11004890	SLC4A11	0.000365974	1.38287	solute carrier family 4 member 11	1660132	450491	BOT	1660132	TAACAAACATAATACTAATACTAACTCAATAAAAAAACATCCCTAAAACA	450491	TAACGAACATAATACTAATACTAACTCGATAAAAAAACATCCCTAAAACG	20	BOT	T	Red	3166373	-	83959	BTR1; MGC126418; MGC126419; dJ794I6.2;	NM_032034.1	GI:14042959	bicarbonate transporter related protein 1; sodium bicarbonate transporter-like protein 11; go_component: membrane; go_component: integral to membrane; go_function: inorganic anion exchanger activity; go_process: anion transport	solute carrier family 4 member 11	127	TRUE	20:3166471-3169090
cg16944093	LIMS2	0.000397906	-1.13133	LIM and senescent cell antigen-like domains 2	4050470	4050142	BOT	4050470	ATATCCTTTCTATTTAAAATTAACTCTACTACCCTTTAAAAATCCCAACA	4050142	ATATCCTTTCTATTTAAAATTAACTCTACTACCCTTTAAAAATCCCAACG	2	BOT	C	Grn	128138590	-	55679	PINCH-2; FLJ10044;	NM_017980.2	GI:40804747	ILK-binding protein; go_function: zinc ion binding; go_function: metal ion binding	LIM and senescent cell antigen-like domains 2	0	TRUE	2:128138052-128138773
cg17605084	HEM1	0.000397906	0.949753	hematopoietic protein 1	2750341	7320551	BOT	2750341	ATTACAAAAACAACAAAAAACCAATACACCAACCAAACTAAATCCCTCCA	7320551	ATTACAAAAACAACAAAAAACCAATACACCAACCAAACTAAATCCCTCCG	12	BOT	C	Grn	53177780	+	3071		NM_005337.2	GI:34485726	membrane-associated protein hem-1; go_component: membrane fraction; go_component: integral to plasma membrane; go_function: catalytic activity	hematopoietic protein 1	22	FALSE
cg08948050	SLC35A4	0.000424983	-0.918365	solute carrier family 35; member A4	940544	4850220	BOT	940544	TTTTTAAACACCATAAAACCCCAAACCTTTCATTTTACCTAAACCACCCA	4850220	TTTTTAAACACCATAAAACCCCAAACCTTTCATTTTACCTAAACCACCCG	5	TOP	T	Red	139924604	+	113829	MGC2541;	NM_080670.2	GI:39725666	solute carrier family 35 (UDP-galactose transporter); member A4; tumor rejection antigen; go_component: Golgi membrane; go_component: integral to membrane; go_function: sugar porter activity; go_process: carbohydrate transport	solute carrier family 35; member A4	1247	FALSE
cg17775713	TF	0.000433997	1.03272	transferrin	3390056	3850091	TOP	3390056	CTCAAACTAAAAACCTAAATATCTAAATACCTTTCCATTACCTCTCTACA	3850091	CTCAAACTAAAAACCTAAATATCTAAATACCTTTCCATTACCTCTCTACG	3	BOT	C	Grn	134947925	+	7018	PRO1557; PRO2086;	NM_001063.2	GI:21536430	go_component: endocytic vesicle; go_component: extracellular region; go_function: metal ion binding; go_function: ferric iron binding; go_process: ion transport; go_process: iron ion transport; go_process: iron ion homeostasis	transferrin	234	TRUE	3:134947530-134948249
cg04675937	CDKN2B	0.000434139	-1.12853	cyclin-dependent kinase inhibitor 2B isoform 2	5080360	7000324	TOP	5080360	ATCTCCAAAACTTCCAAAAAATATCATTTACACATATAACTTACCATACA	7000324	ATCTCCAAAACTTCCAAAAAATATCGTTTACGCATATAACTTACCATACG	9	BOT	C	Grn	NA	-	1030	P15; MTS2; TP15; INK4B;	NT_008413.17		isoform 2 is encoded by transcript variant 2; p15 CDK inhibitor; cyclin-dependent kinases 4 and 6 binding protein; multiple tumor suppressor 2; p14_CDK inhibitor; p14_INK4B; p15_INK4B; CDK4B inhibitor; CDK inhibitory protein; cyclin-dependent kinase 4 inhibitor B; go_component: nucleus; go_component: cytoplasm; go_function: kinase activity; go_function: protein binding; go_function: cyclin-depend…	cyclin-dependent kinase inhibitor 2B isoform 2	NA	TRUE	9:21995095-21996291
cg15759873	ATP6V1E2	0.000435361	0.844897	ATPase; H+ transporting; lysosomal 31kDa; V1 subunit E isoform 2	7650685	5900491	BOT	7650685	TCTAATAATTATTATTATCATCATAACCACTACTACTATTATTATCCTCA	5900491	TCTAATAATTATTATTATCATCATAACCACTACTACTATTATTATCCTCG	2	TOP	T	Red	46600600	-	90423	VMA4; ATP6E1; ATP6EL2; MGC9341; ATP6V1EL2;	NM_080653.3	GI:42741680	vacuolar-type proton-translocating ATPase subunit E1; ATPase; H+ transporting; lysosomal (vacuolar proton pump) 31kD-like 2; ATPase; H+ transporting; lysosomal 31kD; V1 subunit E-like 2; ATPase; H+ transporting; lysosomal 31kDa; V1 subunit E-like 2 isoform 2; go_component: proton-transporting two-sector ATPase complex; go_function: hydrogen-transporting ATPase activity; rotational mechanism; go_f…	ATPase; H+ transporting; lysosomal 31kDa; V1 subunit E isoform 2	162	FALSE
cg24895052	MPP3	0.000444528	-0.92265	palmitoylated membrane protein 3	6650369	2750056	BOT	6650369	AACCTACTTAAATATAAATTTTAACCCACAACTTACTAAAAACTTCCACA	2750056	AACCTACTTAAATATAAATTTTAACCCACAACTTACTAAAAACTTCCACG	17	BOT	C	Grn	39265136	-	4356	DLG3;	NM_001932.2	GI:21536463	MAGUK p55 subfamily member 3; discs; large (Drosophila) homolog 3; membrane protein palmitoylated 3; go_component: cell surface; go_component: integral to plasma membrane; go_function: protein binding; go_function: guanylate kinase activity; go_process: signal transduction	palmitoylated membrane protein 3	9	FALSE
cg22168676	OFCC1	0.000447834	-1.10107	MRDS1	20139	6100368	TOP	20139	CTTTATAATTACTCATAAAAAAATATCTATTACTTACTCCAAACTCCACA	6100368	CTTTATAATTACTCATAAAAAAATATCTATTACTTACTCCAAACTCCACG	6	BOT	C	Grn	10168908	-	266553	MRDS1;	NM_153003.1	GI:23308598	orofacial clefting chromosomal breakpoint region 1	MRDS1	142	FALSE
cg24532669	BRMS1	0.000474612	1.04709	breast cancer metastasis suppressor 1 isoform 1	3390753	6370504	TOP	3390753	TACCCCAAAAAAACTACCATTCTAAAAAAATAAATTACCTATATACAACA	6370504	TACCCCGAAAAAACTACCATTCTAAAAAAATAAATTACCTATATACAACG	11	TOP	C	Grn	65869158	-	25855	DKFZp564A063;	NM_015399.3	GI:68348700	isoform 1 is encoded by transcript variant 1; breast cancer metastasis-suppressor 1; go_component: cellular component unknown; go_function: molecular function unknown; go_process: cell cycle; go_process: negative regulation of progression through cell cycle	breast cancer metastasis suppressor 1 isoform 1	435	TRUE	11:65868696-65869530
cg02184413	VNN1	0.000475039	0.972513	vanin 1 precursor	6250551	5570193	TOP	6250551	TTTTCTTAATTAACTTCCATAATTTAAAATACTAAATTCTAAACACCACA	5570193	TTTTCTTAATTAACTTCCGTAATTTAAAATACTAAATTCTAAACACCACG	6	TOP	T	Red	133076881	-	8876	Tiff66; MGC116930; MGC116931; MGC116932; MGC116933;	NM_004666.1	GI:4759311	Vannin 1; pantetheinase; go_component: membrane; go_function: hydrolase activity; acting on carbon-nitrogen (but not peptide) bonds; go_process: cell motility; go_process: nitrogen compound metabolism	vanin 1 precursor	47	FALSE
cg02148834	TPTE	0.000487055	-0.682097	transmembrane phosphatase with tensin homology isoform alpha	3360288	5220288	BOT	3360288	CAAACAAAAACCTTAACACCATTACTCACAAATTAAAAAACAACTATACA	5220288	CAAACAAAAACCTTAACGCCATTACTCGCGAATTAAAAAACAACTATACG	21	TOP	T	Red	10012791	-	7179	PTEN2;	NM_013315.2	GI:40549430	isoform alpha is encoded by transcript variant 1; tensin; putative protein-tyrosine phosphatase; go_component: membrane; go_component: integral to membrane; go_function: hydrolase activity; go_function: cation channel activity; go_function: phosphoprotein phosphatase activity; go_function: protein tyrosine phosphatase activity; go_process: cation transport; go_process: signal transduction; go_pro…	transmembrane phosphatase with tensin homology isoform alpha	434	TRUE	21:10011684-10013630
cg23051598	ATXN2L	0.000496792	0.936116	ataxin 2 related protein isoform F	650445	2760687	TOP	650445	CTAAAAAAACTATTATAACAACTAAAACTTCAACATAATAACAACATCCA	2760687	CTAAAAAAACTATTATAACGACTAAAACTTCAACATAATAACAACGTCCG	16	TOP	A	Red	28741915	+	11273	A2D; A2LG; A2LP; A2RP;	NM_017492.2	GI:27262642	isoform F is encoded by transcript variant F; ataxin 2 related protein; ataxin-2 domain protein; go_component: membrane; go_function: molecular function unknown; go_process: biological process unknown	ataxin 2 related protein isoform F	153	TRUE	16:28741215-28743506
cg18783781	MGC4399	0.000497065	-0.979648	mitochondrial carrier protein MGC4399	7570168	7150382	BOT	7570168	ATAATCTAAACAACCTTAAATAATCAATAAAACCCTCACAATAACTCACA	7150382	ATAATCTAAACAACCTTAAATAATCAATAAAACCCTCACGATAACTCACG	1	BOT	C	Grn	9522145	+	84275	BMSC-MCP;	NM_032315.1	GI:14150081	novel mitochondrial carrier protein; go_component: membrane; go_component: integral to membrane; go_component: mitochondrial inner membrane; go_function: binding; go_process: transport	mitochondrial carrier protein MGC4399	491	TRUE	1:9521329-9523202
cg13282837	TCL1A	0.000497866	1.39463	T-cell lymphoma-1	4040524	4610091	TOP	4040524	AAATTTATAAAAATCTTAATAACAAATAAAAATCCCACACAAACACTACA	4610091	AAATTTATAAAAATCTTAATAACAAATAAAAATCCCGCGCAAACGCTACG	14	BOT	T	Red	95250201	-	8115	TCL1;	NM_021966.1	GI:11415027	T-cell lymphoma-1A; go_component: microsome; go_component: endoplasmic reticulum; go_process: development	T-cell lymphoma-1	200	TRUE	14:95249952-95250699
cg00757952	CRYBB1	0.000502771	-1.12936	crystallin; beta B1	870242	3440138	BOT	870242	TCTATACTCATTATCACCTTCTTTTCTATATAACATCCAACAAAAACACA	3440138	TCTATACTCATTATCACCTTCTTTTCTATATAACATCCAACAAAAACACG	22	BOT	T	Red	25343991	-	1414		NM_001887.3	GI:21536279	eye lens structural protein; go_function: structural constituent of eye lens; go_process: visual perception	crystallin; beta B1	424	FALSE
cg12902039	OCA2	0.000509505	1.15699	P protein	670091	4050215	TOP	670091	CTTTACCTACACACTTACAAATCTTTCTCCAAAAATAAATTTAAAATCCA	4050215	CTTTACCTACGCACTTACAAATCTTTCTCCAAAAATAAATTTAAAATCCG	15	BOT	C	Grn	26018061	-	4948	P; PED; BOCA; D15S12;	NM_000275.1	GI:4557810	oculocutaneous albinism II (pink-eye dilution (murine) homolog); go_component: cytoplasm; go_component: integral to membrane; go_function: transporter activity; go_function: transporter activity; go_function: arsenite transporter activity; go_function: L-tyrosine transporter activity; go_function: eye pigment precursor transporter activity; go_process: transport; go_process: eye pigment biosynthe…	P protein	54	TRUE	15:26017690-26018513
cg14934821	GPSM1	0.000523065	-1.03123	G-protein signalling modulator 1 (AGS3-like; C. elegans)	150707	3710390	TOP	150707	AATCTATAAACACAAATATAATATATACCCTAACCCACCCAAAAACATCA	3710390	AATCTATAAACACAAATATAATATATACCCTAACCCACCCAAAAACGTCG	9	TOP	T	Red	138348726	+	26086	AGS3; DKFZP727I051;	NM_015597.2	GI:34594663	activator of G-protein signaling 3; 1810037C22Rik; go_function: binding; go_function: GTPase activator activity; go_process: signal transduction	G-protein signalling modulator 1 (AGS3-like; C. elegans)	85	TRUE	9:138348614-138348948
cg20491707	PPYR1	0.000528735	0.906756	pancreatic polypeptide receptor 1	2690598	1070192	BOT	2690598	AAAAAAACAACACAACTCCAACCTACCTATATCCAAAATTAAAATAAACA	1070192	AAAAAAACAACGCAACTCCAACCTACCTATATCCAAAATTAAAATAAACG	10	TOP	T	Red	46503540	+	5540	Y4; PP1; NPY4R; NPY4-R; MGC116897;	NM_005972.3	GI:57527791	go_component: integral to plasma membrane; go_function: receptor activity; go_function: neuropeptide Y receptor activity; go_function: rhodopsin-like receptor activity; go_process: digestion; go_process: circulation; go_process: signal transduction; go_process: feeding behavior; go_process: G-protein coupled receptor protein signaling pathway	pancreatic polypeptide receptor 1	251	TRUE	10:46503207-46503757
cg05654163	SLC39A2	0.000530612	1.44704	solute carrier family 39 (zinc transporter); member 2	7200201	2900326	TOP	7200201	TAAAACAAAAATAATATCTTAAATAATCAACACTAAAATATCCACTCTCA	2900326	TAAAACAAAAATAATATCTTAAATAATCAACACTAAAATATCCACTCTCG	14	TOP	T	Red	20537310	+	29986	ZIP2;	NM_014579.1	GI:7657698	go_component: plasma membrane; go_component: integral to plasma membrane; go_function: metal ion transporter activity; go_function: zinc ion transporter activity; go_process: transport; go_process: metal ion transport; go_process: zinc ion transport	solute carrier family 39 (zinc transporter); member 2	32	FALSE
cg16396948	PHLDB2	0.000530612	-0.987092	pleckstrin homology-like domain; family B; member 2	4050487	4050543	TOP	4050487	AACTCTCAAAAAAACCTCCCTATTCCAAATATAACTCAAAACATAAATCA	4050543	AACTCTCAAAAAAACCTCCCTATTCCAAATATAACTCAAAACATAAATCG	3	BOT	C	Grn	113085500	+	90102	LL5b; LL5beta; FLJ21791; DKFZp434G227; DKFZp686J05113;	NM_145753.1	GI:21955171	LL5 beta	pleckstrin homology-like domain; family B; member 2	584	FALSE
cg14144305	ALX4	0.000532221	-1.57352	aristaless-like homeobox 4	4290524	60215	BOT	4290524	AACTAAAAACACTAAAACTCCAAAAACAAAAAATTCTCTCTAATTAAACA	60215	AACTAAAAACGCTAAAACTCCGAAAACAAAAAATTCTCTCTAATTAAACG	11	TOP	T	Red	NA	-	60529	FPP; PFM; PFM1; PFM2; KIAA1788;	NT_009237.17		homeodomain transcription factor ALX4; parietal foramina 1; parietal foramina 2; go_component: nucleus; go_function: transcription factor activity; go_process: development; go_process: skeletal development; go_process: skeletal development; go_process: regulation of transcription; DNA-dependent	aristaless-like homeobox 4	NA	TRUE	11:44282161-44283221
cg23719124	GSTM5	0.000554149	-1.5049	glutathione S-transferase M5	6420068	940435	TOP	6420068	CACAAATATCCCAATACCCCAAAATCATAAACATAATACTAATTAATACA	940435	CACGAATATCCCAATACCCCAAAATCATAAACATAATACTAATTAATACG	1	TOP	A	Red	110056388	+	2949	GTM5; GSTM5-5;	NM_000851.2	GI:23065562	glutathione S-transferase; Mu-5; glutathione S-alkyltransferase M5; glutathione S-aryltransferase M5; S-(hydroxyalkyl)glutathione lyase M5; glutathione S-aralkyltransferase M5; GST class-mu 5; go_function: transferase activity; go_function: glutathione transferase activity; go_function: glutathione transferase activity; go_process: metabolism	glutathione S-transferase M5	54	TRUE	1:110056117-110056501
cg04627663	ADIPOQ	0.000583649	0.769059	adiponectin precursor	7050241	6130241	BOT	7050241	CACACCACAATCTTACTCACTATACATAATTAAATCTAAAACTATATACA	6130241	CACACCACAATCTTACTCACTATACATAATTAAATCTAAAACTATATACG	3	BOT	T	Red	188043157	+	9370	ACDC; APM1; APM-1; GBP28; ACRP30; adiponectin;	NM_004797.2	GI:44890057	adipose most abundant gene transcript 1; adipocyte; C1Q and collagen domain-containing; adipocyte; C1Q and collagen domain containing; gelatin-binding protein 28; go_component: cytoplasm; go_component: extracellular region; go_function: hormone activity; go_process: phosphate transport; go_process: generation of precursor metabolites and energy	adiponectin precursor	438	FALSE
cg01356829	IL12RB2	0.000585375	1.55862	interleukin 12 receptor; beta 2 precursor	5360593	1660221	TOP	5360593	ACCTAAAAACACCACTTATAACACAAAACCTATACAAAAATAATAACACA	1660221	ACCTAAAAACACCACTTATAACACGAAACCTATACGAAAATAATAACACG	1	BOT	C	Grn	67545635	+	3595	RP11-102M16.1;	NM_001559.2	GI:24497441	IL-12 receptor beta 2; interleukin-12 receptor beta-2 chain; interleukin 12 receptor; beta 2 (IL12RB2); go_component: membrane; go_component: integral to plasma membrane; go_function: receptor activity; go_function: interleukin receptor activity; go_process: positive regulation of cell proliferation; go_process: cell surface receptor linked signal transduction	interleukin 12 receptor; beta 2 precursor	151	TRUE	1:67545435-67546605
cg21057494	CLEC3B	0.000598402	-1.7164	C-type lectin domain family 3; member B	3310133	540435	BOT	3310133	TCTTCAATAAATTTATTTAATCAATATCCCTATATATAACCAATCTCCCA	540435	TCTTCAATAAATTTATTTAATCAATATCCCTATATATAACCAATCTCCCG	3	TOP	T	Red	45042774	+	7123	TN; TNA; DKFZp686H17246;	NM_003278.1	GI:4507556	tetranectin (plasminogen-binding protein); tetranectin (plasminogen binding protein); go_component: extracellular space; go_function: sugar binding; go_process: skeletal development	C-type lectin domain family 3; member B	799	FALSE
cg17118262	CCL1	0.000604484	-1.03192	small inducible cytokine A1 precursor	2260187	1030632	TOP	2260187	CAAATCCAAACTCTTCTACCCTAAAACAATAATACTTAAATAAAATAACA	1030632	CAAATCCAAACTCTTCTACCCTAAAACAATAATACTTAAATAAAATAACG	17	TOP	T	Red	29714365	-	6346	P500; SISe; TCA3; I-309; SCYA1;	NM_002981.1	GI:4506832	small inducible cytokine A1 (I-309; homologous to mouse Tca-3); inflammatory cytokine I-309; T lymphocyte-secreted protein I-309; go_component: extracellular space; go_function: chemokine activity; go_process: chemotaxis; go_process: cell-cell signaling; go_process: sensory perception; go_process: inflammatory response; go_process: viral life cycle; go_process: signal transduction; go_process: ca…	small inducible cytokine A1 precursor	317	FALSE
cg09432154	GPR87	0.000614797	-0.765328	G protein-coupled receptor 87	6270112	3290546	TOP	6270112	TAAATCACCATCTAATTCCTACAAATTCAAAAAATACTCTTCCCCAATCA	3290546	TAAATCACCATCTAATTCCTACAAATTCAAAAAATACTCTTCCCCAATCG	3	TOP	A	Red	152517326	-	53836	GPR95; FKSG78; KPG_002;	NM_023915.2	GI:31542857	G protein-coupled receptor 95; go_component: membrane; go_component: integral to membrane; go_function: receptor activity; go_function: rhodopsin-like receptor activity; go_function: G-protein coupled receptor activity; unknown ligand; go_function: purinergic nucleotide receptor activity; G-protein coupled; go_process: signal transduction; go_process: G-protein coupled receptor protein signaling …	G protein-coupled receptor 87	33	FALSE
cg03440267	F13A1	0.000627781	1.55469	coagulation factor XIII A1 subunit precursor	2360541	7550242	TOP	2360541	TCAAAAAATTTTCTATTTACTTCATCTAACCTATTATCCCAACAAATACA	7550242	TCAAAAAATTTTCTATTTACTTCATCTAACCTATTATCCCGACAAATACG	6	BOT	C	Grn	6265901	-	2162	F13A;	NM_000129.2	GI:9961355	TGase; Coagulation factor XIII; A polypeptide; factor XIIIa; bA525O21.1 (coagulation factor XIII; A1 polypeptide); Coagulation factor XIII A chain; go_component: extracellular space; go_function: calcium ion binding; go_function: transferase activity; go_function: acyltransferase activity; go_function: protein-glutamine gamma-glutamyltransferase activity; go_process: blood coagulation; go_process…	coagulation factor XIII A1 subunit precursor	159	FALSE
cg03842617	NOS3	0.00063384	1.1789	nitric oxide synthase 3 (endothelial cell)	6960017	5050136	BOT	6960017	TCCTTAATACACTACTTAAATCCTCTATTCTAAACAAATAAACTTTCTCA	5050136	TCCTTAATACACTACTTAAATCCTCTATTCTAAACAAATAAACTTTCTCG	7	BOT	T	Red	150319080	+	4846	eNOS; ECNOS; NOS III;	NM_000603.3	GI:48762674	endothelial nitric oxide synthase; endothelial nitric oxidase synthase; go_component: cytoplasm; go_function: FAD binding; go_function: FMN binding; go_function: NADP binding; go_function: heme binding; go_function: iron ion binding; go_function: zinc ion binding; go_function: calmodulin binding; go_function: calcium ion binding; go_function: oxidoreductase activity; go_function: electron transpo…	nitric oxide synthase 3 (endothelial cell)	409	FALSE
cg04862249	ZFP3	0.000702825	0.927352	zinc finger protein-3	1110427	1110682	TOP	1110427	TAAACCAATATCTTATCTAACAACACAAAACACAATCTACCACTAAAACA	1110682	TAAACCAATATCTTATCTAACAACACAAAACACAATCTACCACTAAAACG	17	TOP	T	Red	4922478	+	124961	FLJ30726;	NM_153018.1	GI:23308510	zinc finger protein homologous to Zfp-3 in mouse; go_component: nucleus; go_function: zinc ion binding; go_function: metal ion binding; go_function: nucleic acid binding	zinc finger protein-3	490	FALSE
cg07331725	SERPINB5	0.0007044	-1.16028	serine (or cysteine) proteinase inhibitor; clade B (ovalbumin); member 5	5560433	4920494	BOT	5560433	AAAAAAACCAAACCAAACAAAACCATAATATCAACTTATCCTCAATACCA	4920494	AAAAAAACCAAACCAAACAAAACCGTAATATCAACTTATCCTCGATACCG	18	TOP	C	Grn	NA	+	5268	PI5; maspin;	NT_025028.13		protease inhibitor 5 (maspin); go_function: serine-type endopeptidase inhibitor activity; go_process: cell motility	serine (or cysteine) proteinase inhibitor; clade B (ovalbumin); member 5	NA	TRUE	18:59308015-59308744
cg27486427	RARB	0.000720065	-1.47218	retinoic acid receptor; beta isoform 1	3460100	2690747	TOP	3460100	TCCCAAATTCTCCTTCCAAATAAATACTTACAAAAAACCTTCCAAATACA	2690747	TCCCAAATTCTCCTTCCAAATAAATACTTACAAAAAACCTTCCGAATACG	3	TOP	T	Red	25444758	+	5915	HAP; RRB2; NR1B2;	NM_000965.2	GI:14916493	isoform 1 is encoded by transcript variant 1; retinoic acid receptor; beta polypeptide; retinoic acid receptor beta 4; hepatitis B virus activated protein; HBV-activated protein; RAR-epsilon; retinoic acid receptor beta 2; retinoic acid receptor beta 5; go_component: nucleus; go_component: nucleus; go_function: zinc ion binding; go_function: metal ion binding; go_function: sequence-specific DNA b…	retinoic acid receptor; beta isoform 1	165	TRUE	3:25444208-25445101
cg15044041	WDR52	0.000851493	-1.70104	WD repeat domain 52	4390162	770674	TOP	4390162	TATAAAAACTACCAACTACTAAAATCCAAACTCACCAAAAATACTAACCA	770674	TATAAAAACTACCGACTACTAAAATCCAAACTCACCGAAAATACTAACCG	3	BOT	C	Grn	114643030	-	55779	FLJ11142; DKFZp781C082;	NM_018338.2	GI:31377845	synonyms: FLJ11142; DKFZp781C082	WD repeat domain 52	27	TRUE	3:114642854-114643339
cg13781408	AATK	0.000856946	2.51541	apoptosis-associated tyrosine kinase	510326	7510201	TOP	510326	AACTCTAAACAACAACTACCACTATTATTATTAACTAACACATTAAAACA	7510201	AACTCTAAACAACGACTACCGCTATTATTATTAACTAACACGTTAAAACG	17	BOT	C	Grn	76709894	-	9625		XM_927215.1	GI:89041906	Derived by automated computational analysis using gene prediction method: GNOMON.	apoptosis-associated tyrosine kinase	401	TRUE	17:76710126-76711293
cg26024531	CHAF1B	0.000856946	-1.2654	chromatin assembly factor 1 subunit B	5360195	1660670	BOT	5360195	TCCACCTAAAATACTTCACTAAATCCTAACATCCACAAATTTATAATACA	1660670	TCCACCTAAAATACTTCGCTAAATCCTAACATCCACAAATTTATAATACG	21	BOT	C	Grn	36679559	+	8208	CAF1; MPP7; CAF-1; CAF1A; CAF1P60; CAF-IP60; MPHOSPH7;	NM_005441.2	GI:45827788	M-phase phosphoprotein 7; chromatin assembly factor I p60 subunit; CAF-1 subunit B; CAF-I 60 kDa subunit; go_component: nucleus; go_component: cytoplasm; go_component: chromatin assembly complex; go_component: heterotrimeric G-protein complex; go_function: histone binding; go_function: chromatin binding; go_function: signal transducer activity; go_function: unfolded protein binding; go_process: D…	chromatin assembly factor 1 subunit B	481	TRUE	21:36679268-36680599
cg27446185	VTCN1	0.000859792	1.01934	V-set domain containing T cell activation inhibitor 1	1980372	1050450	TOP	1980372	AATAAATAACACTCAAACAAAAACTAAATCACCATTAATCAAATCTCTCA	1050450	AATAAATAACGCTCAAACAAAAACTAAATCACCATTAATCAAATCTCTCG	1	BOT	T	Red	117555070	-	79679	B7X; B7H4; B7S1; B7-H4; B7h.5; PRO1291; FLJ22418; RP11-229A19.4;	NM_024626.1	GI:13375849	T cell costimulatory molecule B7x; immune costimulatory protein B7-H4; go_function: receptor activity	V-set domain containing T cell activation inhibitor 1	418	FALSE
cg10011232	FKBP8	0.000863032	0.975155	FK506-binding protein 8	6130142	3370630	BOT	6130142	CCCCCACACAATTTAATATCTAAAAAATTACCTAATACATACTAAAAACA	3370630	CCCCCACACAATTTAATATCTAAAAAATTACCTAATACATACTAAAAACG	19	TOP	C	Grn	18515383	-	23770	FKBP38; FKBPr38;	NM_012181.3	GI:52630439	FK506 binding protein 8 (38kD); FK506-binding protein 8 (38kD); go_function: binding; go_process: protein folding; go_process: intracellular signaling cascade	FK506-binding protein 8	566	FALSE
cg08493463	ENPP6	0.000907239	-1.03867	ectonucleotide pyrophosphatase/phosphodiesterase 6	4570079	3990600	BOT	4570079	AATAAAAAATCTATAACTATTCTCTCTTCCAAAAACTAAACCTTAAACCA	3990600	AATAAAAAATCTATAACTATTCTCTCTTCCAAAAACTAAACCTTAAACCG	4	TOP	C	Grn	185376013	-	133121	NPP6; MGC33971;	NM_153343.2	GI:37059767	B830047L21Rik; go_function: hydrolase activity; go_process: nucleotide metabolism	ectonucleotide pyrophosphatase/phosphodiesterase 6	59	FALSE
cg01447817	AQP12A	0.000910187	0.686932	aquaporin 12A	5570762	290484	TOP	5570762	TTAAATTTCCTACAAAAAAACCAACTACCCACAACTACATAAAAAAAACA	290484	TTAAATTTCCTACAAAAAAACCAACTACCCACAACTACGTAAAAAAAACG	2	TOP	C	Grn	241279935	+	375318	AQP12;	NM_198998.1	GI:40538879	aquaporin X2; go_component: membrane; go_component: integral to membrane; go_function: transporter activity; go_process: transport	aquaporin 12A	1011	TRUE	2:241278857-241279068
cg16501235	C1orf54	0.000911844	-1.06669	hypothetical protein LOC79630	6200477	4390477	TOP	6200477	TCCACCTTCACTACTAACAAAATAACCCTAAACAATCCACTTAACATCCA	4390477	TCCACCTTCACTACTAACAAAATAACCCTAAACAATCCACTTAACATCCG	1	TOP	C	Grn	148511822	+	79630	FLJ23221;	NM_024579.1	GI:13375757	synonym: FLJ23221	hypothetical protein LOC79630	790	FALSE
cg12322132	IGF2AS	0.000950839	1.34771	insulin-like growth factor 2 antisense	4070181	6900703	BOT	4070181	AACAAAACTAATTTCACCCTTATTTAATACTAACAAAAACCCAAACAACA	6900703	AACAAAACTAATTTCACCCTTATTTAATACTAACGAAAACCCGAACGACG	11	BOT	C	Grn	NA	+	51214	PEG8;	NT_009237.17		PEG8/IGF2AS; imprinting gene; insulin-like growth factor 2; antisense	insulin-like growth factor 2 antisense	NA	TRUE	11:2121548-2122565
cg08223235	BCL2	0.000958136	1.13436	B-cell lymphoma protein 2 beta isoform	10110	2680010	BOT	10110	CTTCCTTTCTAAAACAAACCACAATTTAAAAAACACAATAACAAAACTCA	2680010	CTTCCTTTCTAAAACAAACCACAATTTAAAAAACACAATAACAAAACTCG	18	TOP	A	Red	NA	-	596	Bcl-2;	NT_025028.13		beta isoform is encoded by transcript variant beta; go_component: nucleus; go_component: membrane; go_component: mitochondrion; go_component: integral to membrane; go_component: endoplasmic reticulum; go_component: mitochondrial outer membrane; go_component: mitochondrial outer membrane; go_function: identical protein binding; go_process: anti-apoptosis; go_process: anti-apoptosis; go_process: re…	B-cell lymphoma protein 2 beta isoform	NA	TRUE	18:59054789-59055400
cg11959435	IFNA1	0.000985761	0.857856	interferon; alpha 1	580131	5310326	BOT	580131	AAATTCATCTACTACTTAAAATAAAAACCTCCTAAACAAATTCTACACCA	5310326	AAATTCATCTACTACTTAAAATAAAAACCTCCTAAACAAATTCTACACCG	9	TOP	A	Red	21430440	+	3439	IFL; IFN; IFNA@; IFNA13; IFN-ALPHA;	NM_024013.1	GI:13128949	IFN-alpha 1b; interferon alpha 1b	interferon; alpha 1	396	FALSE
cg16051685	TRIM63	0.0010277	1.76678	muscle specific ring finger protein 1	2030332	2490332	TOP	2030332	TACTCTAAATAAACCTAAAAATCTTACCTTTATCACAAAACACCAAATCA	2490332	TACTCTAAATAAACCTAAAAATCTTACCTTTATCACAAAACACCGAATCG	1	BOT	A	Red	26266708	-	84676	IRF; SMRZ; MURF1; MURF2; RNF28; FLJ32380;	NM_032588.2	GI:19924162	striated muscle RING zinc finger protein; muscle specific ring finger protein 2; iris ring finger protein; ring finger protein 28; go_component: nucleus; go_component: cytoplasm; go_component: microtubule; go_component: ubiquitin ligase complex; go_function: zinc ion binding; go_function: metal ion binding; go_function: signal transducer activity; go_function: ubiquitin-protein ligase activity; g…	muscle specific ring finger protein 1	38	FALSE
cg13745346	CBFA2T3	0.0010277	-1.08695	myeloid translocation gene-related protein 2 isoform MTG16a	6040274	3060240	TOP	6040274	ACATAACCTAAAACTCAAATCAAATCAAATCAAAATAACACAAATACCCA	3060240	ACGTAACCTAAAACTCAAATCAAATCAAATCAAAATAACACAAATACCCG	16	TOP	T	Red	87570902	-	863	ETO2; MTG16; MTGR2; ZMYND4;	NM_005187.4	GI:28872802	isoform MTG16a is encoded by transcript variant 1; myeloid translocation gene on chromosome 16; MTG8-related gene 2; go_component: nucleus; go_function: transcription factor activity; go_process: cell proliferation; go_process: granulocyte differentiation; go_process: regulation of transcription; DNA-dependent	myeloid translocation gene-related protein 2 isoform MTG16a	1122	TRUE	16:87571935-87572249
cg27626299	EVX1	0.00102825	0.91123	even-skipped homeo box 1	1110376	4010338	TOP	1110376	TAACAATAAAAACTAAAATCACCTTATAAAACAAACACTCCTCTATACCA	4010338	TAACGATAAAAACTAAAATCACCTTATAAAACGAACGCTCCTCTATACCG	7	TOP	C	Grn	27248946	+	2128		NM_001989.2	GI:24497610	even-skipped homeo box 1 (homolog of Drosophila); go_component: nucleus; go_function: transcription factor activity; go_process: development; go_process: regulation of transcription; DNA-dependent	even-skipped homeo box 1	10	TRUE	7:27248572-27250267
cg24999727	HSD17B13	0.00104822	0.808535	hydroxysteroid (17-beta) dehydrogenase 13	1170131	2810131	BOT	1170131	AATATATACATTACCTTATTAATATCCCACAAAACCAATATACTCTATCA	2810131	AATATATACATTACCTTATTAATATCCCACAAAACCAATATACTCTATCG	4	TOP	T	Red	88463062	-	345275	SCDR9; NIIL497; HMFN0376;	NM_178135.2	GI:31342377	17-beta hydroxysteroid dehydrogenase; short-chain dehydrogenase/reductase 9; go_function: oxidoreductase activity; go_process: metabolism	hydroxysteroid (17-beta) dehydrogenase 13	220	FALSE
cg03473518	GJB6	0.00104822	2.20059	gap junction protein; beta 6 (connexin 30)	770450	4890142	TOP	770450	CCAACAAAAAATACCTTCTAATACCTACACATTTTAACTAAAATATATCA	4890142	CCGACAAAAAATACCTTCTAATACCTACACGTTTTAACTAAAATATATCG	13	BOT	C	Grn	19703067	-	10804	ED2; EDH; HED; CX30; DFNA3;	NM_006783.2	GI:40254836	ectodermal dysplasia 2; hidrotic (Clouston syndrome); connexin 30; go_component: membrane; go_component: connexon complex; go_component: integral to membrane; go_function: connexon channel activity; go_process: cell communication; go_process: sensory perception of sound	gap junction protein; beta 6 (connexin 30)	589	TRUE	13:19703487-19704859
cg03032025	CPEB4	0.00106272	1.04159	cytoplasmic polyadenylation element binding protein 4	6550482	6220176	TOP	6550482	AAAAAACAAATTTATTCCCAATATTACTTTACACTAACACTCCAAACCCA	6220176	AAAAAACAAATTTATTCCCAATATTACTTTACACTAACACTCCAAACCCG	5	TOP	T	Red	173248795	+	80315	KIAA1673;	NM_030627.1	GI:32698754	go_function: nucleotide binding; go_function: nucleic acid binding	cytoplasmic polyadenylation element binding protein 4	559	FALSE
cg12782180	LEP	0.00107101	-1.38941	leptin precursor	6520441	1170349	BOT	6520441	AAAAATAACTATAAAAAACTCCACAAAACAAACTAAAACATACAACTACA	1170349	GAAAATAACTATAAAAAACTCCGCGAAACGAACTAAAACATACGACTACG	7	BOT	C	Grn	127668567	+	3952	OB; OBS;	NM_000230.1	GI:4557714	leptin (murine obesity homolog); obesity (murine homolog; leptin); go_component: extracellular space; go_function: hormone activity; go_process: cell-cell signaling; go_process: signal transduction; go_process: energy reserve metabolism	leptin precursor	399	TRUE	7:127667928-127668724
cg03165378	S100A9	0.00111605	0.939043	S100 calcium-binding protein A9	2810139	1440139	TOP	2810139	ATCTAAACTCTCACCCATACTTACCTAACTCTATAATACTTAAAATAACA	1440139	ATCTAAACTCTCACCCATACTTACCTAACTCTATAATACTTAAAATAACG	1	TOP	A	Red	151596954	+	6280	MIF; NIF; P14; CAGB; CFAG; CGLB; L1AG; LIAG; MRP14; 60B8AG; MAC387;	NM_002965.2	GI:9845520	S100 calcium-binding protein A9 (calgranulin B); go_component: extracellular space; go_function: calcium ion binding; go_function: signal transducer activity; go_process: cell-cell signaling; go_process: inflammatory response	S100 calcium-binding protein A9	448	FALSE
cg21660130	CLCNKB	0.00111605	-1.2015	chloride channel Kb	630402	2630402	TOP	630402	CTCCAACCTAAACAATTCTAATCAATTTTCAAAAACATTCTAAATATTCA	2630402	CTCCGACCTAAACAATTCTAATCGATTTTCAAAAACATTCTAAATATTCG	1	BOT	C	Grn	16242939	+	1188	CLCKB; hClC-Kb; MGC24087;	NM_000085.1	GI:4557474	Chloride channel; kidney; B; go_component: membrane; go_component: membrane fraction; go_component: integral to plasma membrane; go_function: voltage-gated chloride channel activity; go_function: voltage-gated chloride channel activity; go_process: excretion; go_process: ion transport; go_process: chloride transport	chloride channel Kb	109	FALSE
cg03874127	ARMC2	0.00112255	-0.901247	armadillo repeat containing 2	3940484	3450047	TOP	3940484	ATTAAACCCTTACATTTATACAACCCTTCAATTCACAAAATATATACACA	3450047	ATTAAACCCTTACATTTATACAACCCTTCAATTCGCAAAATATATACACG	6	TOP	T	Red	109276318	+	84071	bA787I22.1; DKFZP434P0714; RP11-787I22.1;	NM_032131.3	GI:34222278	go_function: binding	armadillo repeat containing 2	490	TRUE	6:109275647-109275848
cg18877514	PXMP2	0.00112518	-0.915935	similar to Peroxisomal membrane protein 2 (22 kDa peroxisomal membrane protein)	4050347	4050411	BOT	4050347	AACCACATCTTATCCTTACTCTATTTTTTTTAAAACTAAATCTAACTCCA	4050411	AACCGCGTCTTATCCTTACTCTATTTTTTTTAAAACTAAATCTAACTCCG	12	TOP	T	Red	131774265	+	5827		XM_936468.1	GI:89036578	Derived by automated computational analysis using gene prediction method: GNOMON.	similar to Peroxisomal membrane protein 2 (22 kDa peroxisomal membrane protein)	1313	TRUE	12:131772493-131776302
cg09419670	PSMD5	0.00112758	-1.71368	proteasome 26S non-ATPase subunit 5	1710041	6960037	BOT	1710041	CTTCATCAAACTCCTAAAAAATATTCATCCAATCTTCCAAAAACATAACA	6960037	CTTCGTCAAACTCCTAAAAAATATTCATCCAATCTTCCAAAAACATAACG	9	BOT	C	Grn	122645027	-	5711	S5B; KIAA0072; MGC23145;	NM_005047.2	GI:25777613	26S protease subunit S5 basic; 26S proteasome subunit S5B; 26S proteasome non-ATPase regulatory subunit 5; go_component: proteasome complex (sensu Eukaryota); go_function: binding	proteasome 26S non-ATPase subunit 5	460	TRUE	9:122644694-122645875
cg20073553	BAPX1	0.00120639	1.20431	bagpipe homeobox 1	7560537	7560452	TOP	7560537	CCTAAACCAATATACATTAAACTAAATTAAAAAAACCACTACCCCTTACA	7560452	CCTAAACCAATATACATTAAACTAAATTAAAAAAACCGCTACCCCTTACG	4	TOP	T	Red	13155136	-	579	NKX3B; NKX3-2; NKX3.2;	NM_001189.2	GI:25121985	go_component: nucleus; go_function: transcription factor activity; go_function: RNA polymerase II transcription factor activity; go_process: skeletal development; go_process: regulation of transcription; DNA-dependent; go_process: transcription from RNA polymerase II promoter	bagpipe homeobox 1	747	TRUE	4:13154295-13155884
cg20887241	HTR1D	0.00121548	-0.712065	5-hydroxytryptamine (serotonin) receptor 1D	2760619	2060112	BOT	2760619	AATTACAATCAAAAACCACCACACCCAACTAATAATTAATTTTTAAAACA	2060112	AATTACAATCAAAAACCACCGCACCCAACTAATAATTAATTTTTAAAACG	1	BOT	T	Red	23393809	-	3352	HTRL; RDC4; HT1DA; 5-HT1D; HTR1DA;	NM_000864.3	GI:39725667	go_component: integral to plasma membrane; go_function: receptor activity; go_function: serotonin receptor activity; go_function: rhodopsin-like receptor activity; go_process: signal transduction; go_process: synaptic transmission; go_process: G-protein signaling; coupled to cyclic nucleotide second messenger	5-hydroxytryptamine (serotonin) receptor 1D	1414	TRUE	1:23395199-23395405
cg13055278	ID2	0.00122091	1.4695	inhibitor of DNA binding 2	3890600	50246	BOT	3890600	ACTATTTTTCCTAACAAACCTCACAAAACTAAAAACTTTCATACTAACCA	50246	ACTATTTTTCCTAACGAACCTCACGAAACTAAAAACTTTCATACTAACCG	2	BOT	C	Grn	8739564	+	3398	GIG8; ID2A; ID2H; MGC26389;	NM_002166.4	GI:33946335	inhibitor of differentiation 2; DNA-binding protein inhibitor ID2; helix-loop-helix protein ID2; cell growth-inhibiting gene 8; go_component: nucleus; go_function: transcription regulator activity; go_process: development; go_process: regulation of transcription	inhibitor of DNA binding 2	175	TRUE	2:8738733-8740300
cg07981588	YWHAZ	0.00122091	0.9023	tyrosine 3/tryptophan 5 -monooxygenase activation protein; zeta polypeptide	20524	4060086	TOP	20524	CATTCACACTATAAATATTTCTCTCTAAACTTCCTAAAATCAACTAAACA	4060086	CATTCACACTATAAATATTTCTCTCTAAACTTCCTAAAATCAACTAAACG	8	TOP	A	Red	102034745	-	7534	KCIP-1; MGC111427; MGC126532;	NM_003406.2	GI:21735623	protein kinase C inhibitor protein-1; phospholipase A2; 14-3-3 zeta; 14-3-3 protein/cytosolic phospholipase A2; go_function: protein domain specific binding	tyrosine 3/tryptophan 5 -monooxygenase activation protein; zeta polypeptide	90	TRUE	8:102031668-102034953
cg24355006	CSNK1G2	0.00122809	-0.995684	casein kinase 1; gamma 2	5910743	4220743	BOT	5910743	AAACCTCAAATTTCCAAAAACTTAAAATTTACACAACAACAAAATCACCA	4220743	AAACCTCAAATTTCCAAAAACTTAAAATTTACACGACAACAAAATCACCG	19	TOP	T	Red	1920719	+	1455	CK1g2;	NM_001319.5	GI:21314777	go_function: ATP binding; go_function: nucleotide binding; go_function: transferase activity; go_function: protein kinase activity; go_function: casein kinase I activity; go_function: protein-tyrosine kinase activity; go_function: protein serine/threonine kinase activity; go_process: signal transduction; go_process: Wnt receptor signaling pathway; go_process: protein amino acid phosphorylation; g…	casein kinase 1; gamma 2	25	TRUE	19:1920418-1921208
cg26511075	FLJ25422	0.00122809	-2.68343	hypothetical protein LOC202151	1770441	650441	TOP	1770441	AAATCACAAAATATACAACTCATAAACTAAACAAACTCACCTTACTATCA	650441	AAATCACAAAATATACAACTCATAAACTAAACGAACTCACCTTACTATCG	5	BOT	C	Grn	36337761	-	202151		NM_145000.2	GI:31377592		hypothetical protein LOC202151	568	FALSE
cg06454084	MGC15476	0.0012426	-0.91176	thymus expressed gene 3-like	1410110	670358	BOT	1410110	TTTTAATTACTTCCTAATACTACACAATTCAACTACTTTTTTAAATTCCA	670358	TTTTAATTACTTCCTAATACTACACAATTCAACTACTTTTTTAAATTCCG	19	BOT	C	Grn	51849754	-	147906		NM_145056.1	GI:21450823	MGC15476 protein	thymus expressed gene 3-like	328	TRUE	19:51850072-51850378
cg01076838	TMEM86B	0.00124602	-0.729981	hypothetical protein LOC255043	5490161	7330441	BOT	5490161	CAACATCCTCACTAAAATAACAATTAACTTAAAAATCACCTAAAAACTCA	7330441	CAACGTCCTCACTAAAATAACAATTAACTTAAAAATCACCTAAAAACTCG	19	BOT	C	Grn	60432444	-	255043	MGC30208;	NM_173804.3	GI:31560865	synonym: MGC30208	hypothetical protein LOC255043	50	TRUE	19:60432437-60432654
cg25193494	FLJ20186	0.00137016	-1.01419	differentially expressed in FDCP 8 isoform 1	5420470	460630	BOT	5420470	CCAAAATAACTTCTCAAATTCTCAAAATAACAACTACAATAATAACACCA	460630	CCGAAATAACTTCTCAAATTCTCGAAATAACAACTACAATAATAACACCG	16	TOP	C	Grn	88542652	+	54849		NM_207514.1	GI:46447819	isoform 1 is encoded by transcript variant 1; go_process: intracellular signaling cascade	differentially expressed in FDCP 8 isoform 1	853	TRUE	16:88541730-88543707
cg09432376	APOL6	0.0014418	0.901402	apolipoprotein L6	5550201	510239	TOP	5550201	TCAAAACAATCAATAATAACAACTACTATAAATCCACTATTCAACAAACA	510239	TCAAAACAATCAATAATAACAACTACTATAAATCCACTATTCAACAAACG	22	BOT	C	Grn	34374370	+	80830	APOL-VI; FLJ90164; MGC57495; DKFZp667M075;	NM_030641.2	GI:22035660	apolipoprotein L-VI; go_component: cytoplasm; go_component: extracellular region; go_function: lipid binding; go_function: lipid transporter activity; go_process: lipid transport; go_process: lipid transport; go_process: lipoprotein metabolism	apolipoprotein L6	198	FALSE
cg16272420	PNLIPRP2	0.0014418	0.822759	pancreatic lipase-related protein 2	2320044	70746	TOP	2320044	CAATTATACCACTCAAAAAATATTAACTCTCAAACAAACACAAAACAACA	70746	CAATTATACCACTCAAAAAATATTAACTCTCAAACAAACACAAAACAACG	10	BOT	T	Red	118370808	+	5408	PLRP2;	NM_005396.3	GI:37059783	go_component: extracellular region; go_function: hydrolase activity; go_function: triacylglycerol lipase activity; go_process: lipid catabolism; go_process: triacylglycerol metabolism	pancreatic lipase-related protein 2	226	FALSE
cg22074858	GBP3	0.00156791	1.18165	guanylate binding protein 3	2570544	5550544	TOP	2570544	CAATCCAAATAAAATTATTTCTATCACTTCTCTTTTCTTTCACTAAATCA	5550544	CAATCCAAATAAAATTATTTCTATCACTTCTCTTTTCTTTCGCTAAATCG	1	BOT	C	Grn	89261132	-	2635	FLJ10961;	NM_018284.1	GI:24308156	go_function: GTP binding; go_function: GTPase activity; go_process: immune response	guanylate binding protein 3	114	FALSE
cg25729068	MTAC2D1	0.00161747	0.921416	membrane targeting (tandem) C2 domain containing 1	7330538	4780102	BOT	7330538	AAATAACAACATAACTACTCCACTTCTAAATAAAATATACATAAACATCA	4780102	AAATAACAACATAACTACTCCGCTTCTAAATAAAATATACATAAACATCG	14	BOT	C	Grn	91372436	-	123036	Tac2-N; C14orf47; FLJ36557; c14_5695;	NM_152332.2	GI:31377583	go_component: nucleus; go_component: membrane; go_component: synaptic vesicle; go_function: transporter activity; go_process: transport	membrane targeting (tandem) C2 domain containing 1	552	TRUE	14:91371770-91373002
cg10345936	SLC36A2	0.00165956	1.41998	solute carrier family 36 (proton/amino acid symporter); member 2	7400474	5080072	TOP	7400474	ACTAAAATTATATAACTCCCAACCACAATTTACTAAACAAAATACTAACA	5080072	ACTAAAATTATATAACTCCCAACCACAATTTACTAAACAAAATACTAACG	5	BOT	C	Grn	150707312	-	153201	PAT2; TRAMD1; FLJ16051; MGC119658; MGC119660;	NM_181776.1	GI:32401452	proton/amino acid transporter 2; tramdorin; go_component: membrane; go_function: amino acid-polyamine transporter activity; go_process: amino acid transport	solute carrier family 36 (proton/amino acid symporter); member 2	693	FALSE
cg09039163	LOC339768	0.00165956	0.909985	hypothetical protein LOC339768	3850189	1500619	TOP	3850189	ACAACTTCATCCACATCTAAAACAAAAAACCCCAACCTATACATAAATCA	1500619	ACAACTTCATCCACGTCTAAAACAAAAAACCCCAACCTATACATAAATCG	2	BOT	C	Grn	238673765	+	339768	MGC99829;	NM_194312.1	GI:34916041	synonym: MGC99829	hypothetical protein LOC339768	10	TRUE	2:238673665-238674057
cg15344726	GJA3	0.00166358	-1.44822	gap junction protein; alpha 3; 46kDa (connexin 46)	6330692	6330612	TOP	6330692	AAAAAATACACAAAAACACTCCACAATCATCAACAAAATTTAACTAACCA	6330612	AAAAAATACACAAAAACACTCCACGATCATCGACAAAATTTAACTAACCG	13	TOP	T	Red	19615427	-	2700	CAE2; CAE3; CX46; CZP2; CZP3;	NM_021954.2	GI:22779876	gap junction protein; alpha 3; 46kD (connexin 46); cataract; zonular pulverulent 2; go_component: connexon complex; go_component: integral to plasma membrane; go_function: connexon channel activity; go_process: transport; go_process: visual perception; go_process: cell-cell signaling	gap junction protein; alpha 3; 46kDa (connexin 46)	81	TRUE	13:19614143-19615546
cg11577097	AQP9	0.00166358	0.825103	aquaporin 9	610253	240367	TOP	610253	AAAAACTCTTACCAAACATCTCCAAAAATCTATAAACCATTATCAAAACA	240367	AAAAACTCTTACCAAACATCTCCAAAAATCTATAAACCATTATCAAAACG	15	BOT	T	Red	56217771	+	366	SSC1; HsT17287;	NM_020980.2	GI:11038652	go_component: membrane; go_component: integral to plasma membrane; go_function: porin activity; go_function: porin activity; go_function: water channel activity; go_function: amine transporter activity; go_function: water channel activity; go_function: polyol transporter activity; go_function: purine transporter activity; go_function: amine transporter activity; go_function: polyol transporter ac…	aquaporin 9	203	FALSE
cg08205865	SAC	0.00173646	-0.834643	soluble adenylyl cyclase	2120487	730110	BOT	2120487	CATATCTATCTATAACTAACCCATAAAATAACAATTTTATCTAAAAACCA	730110	CATATCTATCTATAACTAACCCATAAAATAACAATTTTATCTAAAAACCG	1	TOP	T	Red	166149964	-	55811	HCA2; RP1-313L4.2;	NM_018417.2	GI:21614540	adenylate cyclase; ATP pyrophosphate-lyase; 3 ;5prime-cyclic AMP synthetase; AH-related protein; Hypercalciuria; absorptive; 2; testicular soluble adenylyl cyclase (SAC); go_component: cytosol; go_component: cytoplasm; go_component: soluble fraction; go_function: binding; go_function: adenylate cyclase activity; go_function: adenylate cyclase activity; go_function: phosphorus-oxygen lyase activit…	soluble adenylyl cyclase	39	FALSE
cg00698688	SULT2B1	0.00173646	-1.60567	sulfotransferase family; cytosolic; 2B; member 1 isoform b	1570100	3840170	TOP	1570100	AACAAACAAAAAACAAACAACACAAAAACCAAATATACACAACAACAACA	3840170	AACGAACAAAAAACAAACGACACAAAAACCAAATATACGCAACGACAACG	19	TOP	T	Red	53747241	+	6820	HSST2;	NM_177973.1	GI:31563385	isoform b is encoded by transcript variant 2; go_component: cytoplasm; go_function: transferase activity; go_function: alcohol sulfotransferase activity; go_function: steroid sulfotransferase activity; go_function: steroid sulfotransferase activity; go_process: lipid metabolism; go_process: steroid metabolism; go_process: steroid metabolism	sulfotransferase family; cytosolic; 2B; member 1 isoform b	3	FALSE
cg27553955	KCNG3	0.00173646	-1.02712	potassium voltage-gated channel; subfamily G; member 3 isoform 1	5570491	290204	TOP	5570491	ATACAAACTCTCCTTCTACAACAAAATAATCTACTAAAACCTAAAAAACA	290204	ATACGAACTCTCCTTCTACAACGAAATAATCTACTAAAACCTAAAAAACG	2	TOP	C	Grn	42574741	-	170850	KV6.3; KV10.1;	NM_133329.4	GI:27436991	isoform 1 is encoded by transcript variant 1; voltage-gated potassium channel 6.3; voltage-gated potassium channel Kv10.1; voltage-gated potassium channel subunit Kv6.4; go_component: plasma membrane; go_component: integral to membrane; go_component: endoplasmic reticulum; go_component: voltage-gated potassium channel complex; go_function: protein binding; go_function: potassium ion binding; go_f…	potassium voltage-gated channel; subfamily G; member 3 isoform 1	911	TRUE	2:42573131-42575803
cg07039113	S100A9	0.00173646	1.00867	S100 calcium-binding protein A9	1110328	4010577	TOP	1110328	CAAATTTACTAATTAATCCTTACTAAAATCCTTACTAACATCCTTTCCCA	4010577	CGAATTTACTAATTAATCCTTACTAAAATCCTTACTAACATCCTTTCCCG	1	TOP	T	Red	151596954	+	6280	MIF; NIF; P14; CAGB; CFAG; CGLB; L1AG; LIAG; MRP14; 60B8AG; MAC387;	NM_002965.2	GI:9845520	S100 calcium-binding protein A9 (calgranulin B); go_component: extracellular space; go_function: calcium ion binding; go_function: signal transducer activity; go_process: cell-cell signaling; go_process: inflammatory response	S100 calcium-binding protein A9	1317	FALSE
cg15185794	PADI2	0.00173646	-0.875651	peptidyl arginine deiminase; type II	1010215	6280113	BOT	1010215	AAATAACAATCCAACCATAAAAAACACAAAACTAATCCCTAATAACTTCA	6280113	AAATAACAATCCAACCATAAAAAACACAAAACTAATCCCTAATAACTTCG	1	BOT	C	Grn	17318517	-	11240	PDI2; KIAA0994;	NM_007365.1	GI:15042936	protein arginine deiminase; go_function: hydrolase activity; go_function: calcium ion binding; go_function: protein-arginine deiminase activity; go_process: protein modification	peptidyl arginine deiminase; type II	157	TRUE	1:17317912-17318839
cg00509616	Gcom1	0.00178983	0.566489	GRINL1A combined protein isoform 1	2350437	4210669	TOP	2350437	TCACTACCAAAACCAACACAAAACCAAAAAATTAAACCCAAAATAAAACA	4210669	TCACTACCAAAACCGACACAAAACCGAAAAATTAAACCCAAAATAAAACG	15	TOP	T	Red	55671406	+	145781	Gup1; Gup2; Gcom2; GRINL1A; FLJ30973; MGC126694;	NM_001018090.1	GI:70166413	isoform 1 is encoded by transcript variant 1; NMDAR1 subunit-interacting protein; glutamate receptor; ionotropic; N-methyl D-aspartate-like 1A combined protein	GRINL1A combined protein isoform 1	301	TRUE	15:55671140-55671777
cg01643624	C11orf16	0.00178983	-0.880398	hypothetical protein LOC56673	4200072	6250639	TOP	4200072	TTATTTTAATTTAAACTAAAAACAAATTCTATCCTAAAATCCCCAAACCA	6250639	TTATTTTAATTTAAACTAAAAACAAATTCTATCCTAAAATCCCCAAACCG	11	TOP	C	Grn	8911098	-	56673		NM_020643.1	GI:11068140		hypothetical protein LOC56673	371	FALSE
cg27387222	DNM1L	0.00178983	-0.865845	dynamin 1-like protein isoform 1	4050392	4050156	BOT	4050392	CAATTTAATTATTTACAACCATAAACTTTTCTTTAAACCTTTCCAACCCA	4050156	CAATTTAATTATTTACGACCATAAACTTTTCTTTAAACCTTTCCAACCCG	12	TOP	T	Red	32723491	+	10059	DLP1; DRP1; DVLP; VPS1; DYMPLE; HDYNIV;	NM_012062.2	GI:16933563	isoform 1 is encoded by transcript variant 1; dynamin-like protein; go_component: membrane; go_component: Golgi cis-face; go_component: endoplasmic reticulum; go_function: GTP binding; go_function: hydrolase activity; go_function: nucleotide binding; go_function: GTPase activity; go_process: endocytosis; go_process: development; go_process: cell communication; go_process: mitochondrial membrane o…	dynamin 1-like protein isoform 1	720	TRUE	12:32722711-32724268
cg11832543	C1orf49	0.00178983	-0.739987	hypothetical protein LOC84066	5820243	3440072	BOT	5820243	CAAAAACCACCTTAAACTAAAAAATACCATAAAATCTCTCTAATTCAACA	3440072	CGAAAACCACCTTAAACTAAAAAATACCATAAAATCTCTCTAATTCAACG	1	BOT	T	Red	176748833	+	84066	FLJ40199; MGC26863; DKFZP564J047; RP5-990P15.1;	NM_032126.1	GI:14149780	synonyms: FLJ40199; MGC26863; DKFZP564J047; RP5-990P15.1	hypothetical protein LOC84066	392	TRUE	1:176748401-176748686
cg20792294	IGF2AS	0.00178983	1.37556	insulin-like growth factor 2 antisense	1470021	1260678	BOT	1470021	AACAAATATCTAAAAATCCCAAAAACACCCAAAAAACAACATCCTAATCA	1260678	AACAAATATCTAAAAATCCCGAAAACGCCCGAAAAACAACGTCCTAATCG	11	BOT	C	Grn	NA	+	51214	PEG8;	NT_009237.17		PEG8/IGF2AS; imprinting gene; insulin-like growth factor 2; antisense	insulin-like growth factor 2 antisense	NA	TRUE	11:2121548-2122565
cg04084157	VGF	0.00179215	1.22859	VGF nerve growth factor inducible precursor	6900025	380056	BOT	6900025	AACATTTCATTCATTCATTCATTCATTCATTTCCCAAAACTCCACTAACA	380056	AACATTTCATTCATTCATTCATTCATTCATTTCCCGAAACTCCGCTAACG	7	BOT	C	Grn	100595572	-	7425		NM_003378.2	GI:17136077	neuro-endocrine specific protein VGF; go_component: cellular component unknown; go_function: growth factor activity; go_process: biological process unknown	VGF nerve growth factor inducible precursor	197	TRUE	7:100592520-100596427
cg21301440	CYGB	0.00187242	0.831899	cytoglobin	270291	840095	BOT	270291	TAATTCTTACCTATCCATATCATTCATAAACCACAAAAAACTTCTAACCA	840095	TAATTCTTACCTATCCGTATCATTCATAAACCACGAAAAACTTCTAACCG	17	BOT	C	Grn	72045377	-	114757	HGB; STAP;	NM_134268.3	GI:38454323	stellate cell activation-associated protein; histoglobin; go_component: cytoplasm; go_function: heme binding; go_function: oxygen binding; go_function: iron ion binding; go_function: metal ion binding; go_function: oxygen transporter activity; go_process: transport; go_process: oxygen transport	cytoglobin	768	TRUE	17:72044760-72046336
cg07675682	SGSH	0.00195324	-1.29244	N-sulfoglucosamine sulfohydrolase (sulfamidase)	4490520	6420370	TOP	4490520	CCTAACATAACTACCCAACTACTCCCTACAATAACTAAAAATAAATTTCA	6420370	CCTAACGTAACTACCCAACTACTCCCTACAATAACTAAAAATAAATTTCG	17	BOT	T	Red	75808719	-	6448	HSS; SFMD; MPS3A;	NM_000199.2	GI:31543619	go_component: lysosome; go_function: hydrolase activity; go_function: sulfuric ester hydrolase activity; go_function: N-sulfoglucosamine sulfohydrolase activity; go_process: metabolism; go_process: proteoglycan metabolism; go_process: glycosaminoglycan metabolism	N-sulfoglucosamine sulfohydrolase (sulfamidase)	1391	FALSE
cg08247612	NHLH1	0.00199233	1.02154	nescient helix loop helix 1	1500546	6330433	BOT	1500546	CAAAACAAAAACTCCCAACAAACTATAATTAAATACCATAACCCCATTCA	6330433	CAAAACAAAAACTCCCAACAAACTATAATTAAATACCATAACCCCATTCG	1	BOT	A	Red	158603498	+	4807	HEN1; NSCL; NSCL1;	NM_005598.2	GI:19923328	go_component: nucleus; go_function: DNA binding; go_function: transcription regulator activity; go_process: cell differentiation; go_process: central nervous system development; go_process: regulation of transcription; DNA-dependent	nescient helix loop helix 1	388	FALSE
cg08834018	PRODH	0.00200814	0.771715	proline dehydrogenase (oxidase) 1	1010348	6280504	TOP	1010348	TTATCTATTCTAAACTCTTCATATAAAACAAACCATACAACTTATAACCA	6280504	TTATCTATTCTAAACTCTTCATATAAAACGAACCATACAACTTATAACCG	22	TOP	T	Red	17304066	-	5625	PIG6; SCZD4; HSPOX2; PRODH1; PRODH2; TP53I6;	NM_016335.2	GI:19924110	tumor protein p53 inducible protein 6; proline dehydrogenase (proline oxidase ); p53 induced protein; proline oxidase 2; Proline oxidase; mitochondrial; go_component: mitochondrion; go_function: oxidoreductase activity; go_function: proline dehydrogenase activity; go_function: proline dehydrogenase activity; go_process: proline catabolism; go_process: glutamate biosynthesis; go_process: induction…	proline dehydrogenase (oxidase) 1	817	TRUE	22:17304641-17304900
cg17906786	LOC400120	0.00203032	1.26784	hypothetical protein LOC400120	2070224	1500709	TOP	2070224	CAAAAACTATCTATAATTAAACTCATCACAAAATAAAACCATACCCCACA	1500709	CAAAAACTATCTATAATTAAACTCATCACAAAATAAAACCATACCCCACG	13	BOT	C	Grn	36146049	+	400120	MGC33996;	NM_203451.1	GI:44888824	synonym: MGC33996	hypothetical protein LOC400120	341	FALSE
cg24921858	BCL2L14	0.00204699	0.795433	BCL2-like 14 isoform 2	540139	5090603	TOP	540139	TCCAAACAACAAACCAAAAAAACCTATTAAAAATTTCCTCTTAAATTTCA	5090603	TCCAAACGACAAACCAAAAAAACCTATTAAAAATTTCCTCTTAAATTTCG	12	BOT	T	Red	12115145	+	79370	BCLG;	NM_030766.1	GI:13540528	isoform 2 is encoded by transcript variant 2; apoptosis regulator BCL-G; go_component: cytosol; go_component: intracellular organelle; go_function: protein binding; go_process: regulation of apoptosis	BCL2-like 14 isoform 2	111	FALSE
cg03266453	EN1	0.00205957	1.1383	engrailed homolog 1	3520278	3890762	BOT	3520278	TATTTTTCACAAATAACAAAATCTAAAAAACCCACTACACCTAACTAACA	3890762	TATTTTTCACAAATAACAAAATCTAAAAAACCCGCTACGCCTAACTAACG	2	TOP	T	Red	119322229	-	2019		NM_001426.2	GI:7710118	go_component: nucleus; go_component: voltage-gated potassium channel complex; go_function: transcription factor activity; go_function: voltage-gated potassium channel activity; go_process: morphogenesis; go_process: potassium ion transport; go_process: skeletal development; go_process: regulation of transcription; DNA-dependent	engrailed homolog 1	296	TRUE	2:119322356-119322696
cg11750883	C1orf42	0.00207413	1.27144	chromosome 1 open reading frame 42	6290491	6290204	TOP	6290491	ACATTCTCCAACTAAAATAAACCACCTACTAAACAATAAATTAAACAACA	6290204	ACGTTCTCCAACTAAAATAAACCACCTACTAAACAATAAATTAAACAACG	1	TOP	T	Red	150753602	+	54544	NICE-1;	NM_019060.1	GI:9506922	synonym: NICE-1	chromosome 1 open reading frame 42	28	FALSE
cg09816471	SNN	0.00207413	-1.71127	Stannin	840730	4260730	TOP	840730	TATTCCACCATCAACTAACTAAACAAATAAATAATACATAAATAAATTCA	4260730	TATTCCGCCATCGACTAACTAAACGAATAAATAATACATAAATAAATTCG	16	BOT	C	Grn	11669818	+	8303		NM_003498.3	GI:29893560	go_component: integral to membrane; go_process: response to stress; go_process: response to abiotic stimulus	Stannin	457	TRUE	16:11669120-11670901
cg08367223	SNRPA	0.00207413	-0.839191	small nuclear ribonucleoprotein polypeptide A	6200088	5130242	TOP	6200088	AATCTAAATAAAAAACCTAAATAATCAACCTATTTAATCTTAAAAACACA	5130242	AATCTAAATAAAAAACCTAAATAATCAACCTATTTAATCTTAAAAACACG	19	BOT	A	Red	45948619	+	6626	U1A;	NM_004596.3	GI:39725715	go_component: snRNP U1; go_component: spliceosome complex; go_function: RNA binding; go_function: nucleotide binding; go_function: protein binding; go_process: nuclear mRNA splicing; via spliceosome	small nuclear ribonucleoprotein polypeptide A	1475	FALSE
cg13619990	ACSM1	0.00207413	1.18205	acyl-CoA synthetase medium-chain family member 1	1030343	1690048	BOT	1030343	ATTCTTACTCCACCTCATCTCATTATTTCTATACATCAATTTCATTCTCA	1690048	ATTCTTACTCCACCTCATCTCATTATTTCTATACATCAATTTCATTCTCG	16	BOT	C	Grn	20610079	-	116285	BUCS1; MACS1;	NM_052956.1	GI:16418448	medium-chain acyl-CoA synthetase; Butyrate CoA ligase; butyryl Coenzyme A synthetase 1; go_component: mitochondrial matrix; go_function: catalytic activity; go_function: acyl-CoA ligase activity; go_function: butyrate-CoA ligase activity; go_process: metabolism; go_process: benzoate metabolism; go_process: butyrate metabolism; go_process: fatty acid oxidation; go_process: energy derivation by oxi…	acyl-CoA synthetase medium-chain family member 1	659	FALSE
cg14652095	HIST1H1A	0.00213168	1.41007	H1 histone family; member 1	3180201	380239	TOP	3180201	TCCTTCACAATAAAACAACCAAAACAACTTTTTCTATATATTTACTTACA	380239	TCCTTCACAATAAAACAACCAAAACGACTTTTTCTATATATTTACTTACG	6	TOP	T	Red	26125995	-	3024	H1.1; H1F1; HIST1; MGC126642;	NM_005325.2	GI:21264571	go_component: nucleus; go_component: chromosome; go_component: nucleosome; go_function: DNA binding; go_process: nucleosome assembly; go_process: spermatogenesis	H1 histone family; member 1	169	TRUE	6:26125429-26126270
cg00597076	MYO1C	0.00218508	-1.81757	myosin IC	4880253	3460193	TOP	4880253	CTAAAACTACAATTAAAACAAAACCAAATAACCATCCCAACATTAAACCA	3460193	CTAAAACTACAATTAAAACAAAACCAAATAACCATCCCGACGTTAAACCG	17	TOP	T	Red	1342745	-	4641	myr2; MYO1E;	NM_033375.3	GI:46485767	myosin-I beta; go_component: myosin; go_component: unconventional myosin; go_function: ATP binding; go_function: actin binding; go_function: motor activity; go_function: calmodulin binding; go_function: nucleotide binding; go_process: detection of sound	myosin IC	115	TRUE	17:1342450-1342678
cg11098259	AQP9	0.00218508	0.919513	aquaporin 9	6220133	1990356	BOT	6220133	CAAAAACCTACAATTATATAACATAAAAATCTTTTCTAAACCAAAACCCA	1990356	CAAAAACCTACAATTATATAACATAAAAATCTTTTCTAAACCAAAACCCG	15	TOP	T	Red	56217771	+	366	SSC1; HsT17287;	NM_020980.2	GI:11038652	go_component: membrane; go_component: integral to plasma membrane; go_function: porin activity; go_function: porin activity; go_function: water channel activity; go_function: amine transporter activity; go_function: water channel activity; go_function: polyol transporter activity; go_function: purine transporter activity; go_function: amine transporter activity; go_function: polyol transporter ac…	aquaporin 9	88	FALSE
cg08832227	KCNA1	0.00218749	1.81704	potassium voltage-gated channel; shaker-related subfamily; member 1	6060717	2360358	TOP	6060717	AAAATTACCCAACAACATATTAAAAAACTACACCAAAATCTTAAACTACA	2360358	AAAATTACCCAACAACGTATTAAAAAACTACGCCAAAATCTTAAACTACG	12	TOP	T	Red	4890806	+	3736	EA1; MK1; AEMK; HUK1; MBK1; RBK1; KV1.1; MGC126782;	NM_000217.1	GI:4557684	go_component: membrane; go_component: membrane fraction; go_component: integral to membrane; go_component: voltage-gated potassium channel complex; go_function: potassium ion binding; go_function: potassium ion transporter activity; go_function: delayed rectifier potassium channel activity; go_process: cation transport; go_process: muscle contraction; go_process: synaptic transmission; go_process…	potassium voltage-gated channel; shaker-related subfamily; member 1	148	TRUE	12:4888590-4891600
cg20189937	L2HGDH	0.00218749	0.982311	hypothetical protein LOC79944	2480343	2970709	BOT	2480343	ATCACATAACAAATACTTCACTATACTAAACACCTACTAACCTTATCTCA	2970709	ATCACGTAACAAATACTTCACTATACTAAACACCTACTAACCTTATCTCG	14	BOT	T	Red	49848697	-	79944	FLJ12618; C14orf160;	NM_024884.1	GI:13376330	go_function: oxidoreductase activity; go_function: 2-hydroxyglutarate dehydrogenase activity; go_process: electron transport	hypothetical protein LOC79944	1177	FALSE
cg13320683	RHOBTB1	0.00220164	1.26272	Rho-related BTB domain containing 1	5490382	5490300	BOT	5490382	CTAACATCACAAATCACACATAACTTAATCATTTACTAATAATCCTATCA	5490300	CTAACATCACAAATCACACATAACTTAATCGTTTACTAATAATCCTATCG	10	TOP	T	Red	62431204	-	9886	KIAA0740; MGC33059; MGC33841;	NM_014836.3	GI:38201615	go_function: GTP binding; go_function: protein binding; go_function: nucleotide binding; go_process: small GTPase mediated signal transduction	Rho-related BTB domain containing 1	621	FALSE
cg23555120	NUAK1	0.00221149	0.942737	AMPK-related protein kinase 5	5870204	5960397	BOT	5870204	TTTCACTAAAAAAACCAAATCCTAACAATAATAACAAAAACAATACCCCA	5960397	TTTCACTAAAAAAACCAAATCCTAACGATAATAACAAAAACGATACCCCG	12	TOP	C	Grn	105057941	-	9891	ARK5; KIAA0537;	NM_014840.2	GI:48374438	AMP-activated protein kinase family member 5; go_function: ATP binding; go_function: nucleotide binding; go_function: transferase activity; go_function: protein serine/threonine kinase activity; go_process: protein amino acid phosphorylation	AMPK-related protein kinase 5	52	TRUE	12:105056077-105058153
cg15976539	C18orf16	0.00221149	0.883952	hypothetical protein LOC147429	3930437	4590736	BOT	3930437	TTACTTTCTAACTAAACACTCAACTTCATCCACTCCAAAACAACTAAACA	4590736	TTACTTTCTAACTAAACACTCAACTTCATCCACTCCAAAACAACTAAACG	18	TOP	T	Red	22699270	+	147429	FLJ30507;	NM_153010.3	GI:30410025	synonym: FLJ30507	hypothetical protein LOC147429	46	FALSE
cg00107187	FLJ42486	0.00221149	-1.03461	hypothetical protein LOC388021	5560471	4920255	TOP	5560471	ACACCTACTACTTCTTAACCTTCCTATTCAACTTCATAATAATAATCCCA	4920255	ACGCCTACTACTTCTTAACCTTCCTATTCAACTTCGTAATAATAATCCCG	14	TOP	C	Grn	104142142	-	388021		NM_207379.1	GI:46409389		hypothetical protein LOC388021	99	TRUE	14:104141516-104142673
cg16097772	LYZ	0.00224642	0.929642	lysozyme precursor	1710343	1470754	BOT	1710343	TCAACATAAAAACTCTCATTATTCTAAAACTTATCCTCCTTTCTATTACA	1470754	TCAACATAAAAACTCTCATTATTCTAAAACTTATCCTCCTTTCTATTACG	12	BOT	A	Red	68028431	+	4069		NM_000239.1	GI:4557893	go_component: extracellular region; go_function: lysozyme activity; go_function: hydrolase activity; acting on glycosyl bonds; go_process: cytolysis; go_process: cell wall catabolism; go_process: carbohydrate metabolism; go_process: defense response to bacteria	lysozyme precursor	68	FALSE
cg00988256	TSPAN16	0.00231144	1.27768	transmembrane 4 superfamily member 16	5890411	6400364	TOP	5890411	AACTAAATTTCTACATCACAAAACCTCTAAATCCATTCATTCATTCTCCA	6400364	AACTAAATTTCTACATCACAAAACCTCTAAATCCATTCATTCATTCTCCG	19	BOT	C	Grn	11267824	+	26526	TM-8; TM4-B; TM4SF16;	NM_012466.2	GI:21265098	tetraspanin TM4-B; go_component: integral to membrane; go_component: integral to membrane	transmembrane 4 superfamily member 16	651	FALSE
cg19241744	SLC29A3	0.00233347	1.16108	solute carrier family 29 (nucleoside transporters); member 3	2120630	2120121	BOT	2120630	AAATAAATCACCCAATCTTAAACACACTACCCATACTTACAATAAATACA	2120121	AAATAAATCACCCAATCTTAAACGCACTACCCATACTTACGATAAATACG	10	BOT	C	Grn	72749038	+	55315	ENT3; FLJ11160;	NM_018344.3	GI:40255160	equilibrative nucleoside transporter 3; go_component: membrane; go_component: integral to membrane; go_function: nucleoside transporter activity; go_process: transport	solute carrier family 29 (nucleoside transporters); member 3	242	TRUE	10:72748710-72749545
cg01344171	C6orf206	0.00233347	0.986474	hypothetical protein LOC221421	1740435	4760435	BOT	1740435	CTAACTATAAAAAAAACCATACTATAACCATAACAACTAAAAACATCCCA	4760435	CTAACTATAAAAAAAACCATACTATAACCGTAACAACTAAAAACATCCCG	6	TOP	T	Red	43720788	+	221421	FLJ30845; MRPS18AL1;	NM_152732.2	GI:32964824	mitochondrial ribosomal protein S18A-like 1; go_function: structural constituent of ribosome	hypothetical protein LOC221421	163	TRUE	6:43720593-43721485
cg16501028	WT1	0.00240049	-1.20632	Wilms tumor 1 isoform C	7000433	4860554	TOP	7000433	TCACTAAATAAACAAACAAAACCAAATAAAATCCTTCTCCCCTTCTTCCA	4860554	TCGCTAAATAAACGAACGAAACCAAATAAAATCCTTCTCCCCTTCTTCCG	11	TOP	T	Red	NA	-	7490	GUD; WAGR; WT33; WIT-2;	NT_009237.17		isoform C is encoded by transcript variant C; go_component: nucleus; go_function: zinc ion binding; go_function: metal ion binding; go_function: transcription factor activity; go_function: transcription factor activity; go_process: cell cycle; go_process: transcription; go_process: regulation of transcription; DNA-dependent; go_process: regulation of transcription; DNA-dependent; go_process: nega…	Wilms tumor 1 isoform C	NA	TRUE	11:32406516-32407359
cg21137823	PRKCZ	0.00240049	0.717155	protein kinase C; zeta isoform 1	460682	6650427	BOT	460682	AACTATAACTTCAAAAATAAAAATCATAAACAACTCAAACCAATACCACA	6650427	AACTATAACTTCAAAAATAAAAATCATAAACGACTCGAACCAATACCGCG	1	TOP	T	Red	1971769	+	5590	PKC2;	NM_002744.4	GI:75709224	isoform 1 is encoded by transcript variant 1; go_component: cytoplasm; go_component: plasma membrane; go_component: membrane fraction; go_function: ATP binding; go_function: zinc ion binding; go_function: metal ion binding; go_function: nucleotide binding; go_function: protein binding; go_function: protein binding; go_function: transferase activity; go_function: diacylglycerol binding; go_functio…	protein kinase C; zeta isoform 1	639	TRUE	1:1970949-1972945
cg17711541	HIST1H2AC	0.00245951	0.996627	H2A histone family; member L	7210609	6840671	BOT	7210609	AACAATTTATTAAACTCCTCATCATTACAAATAACCAACTACAAATAACA	6840671	AACAATTTATTAAACTCCTCGTCGTTACGAATAACCAACTACAAATAACG	6	BOT	C	Grn	26232352	+	8334	H2A/l; H2AFL; MGC99519; dJ221C16.4;	NM_003512.3	GI:21396481	histone H2AC; go_component: nucleus; go_component: chromosome; go_component: nucleosome; go_function: DNA binding; go_process: nucleosome assembly; go_process: chromosome organization and biogenesis (sensu Eukaryota)	H2A histone family; member L	331	TRUE	6:26232334-26232909
cg25839227	ABI3	0.00249975	-1.2748	NESH protein	430452	430368	TOP	430452	TCACCAACATCTATATAAAAACAAAAACTTTAAATCTCTAAATTAACCCA	430368	TCGCCAACATCTATATAAAAACGAAAACTTTAAATCTCTAAATTAACCCG	17	TOP	T	Red	44642588	+	51225	NESH; SSH3BP3;	NM_016428.2	GI:29337288	new molecule containing SH3 domain; similar to e3B1; new molecule including SH3; go_component: cytoplasm; go_function: protein binding; go_process: cell motility	NESH protein	913	FALSE
cg05959508	TRAF3IP3	0.00249975	1.30546	TRAF3-interacting JNK-activating modulator	3990736	3170307	BOT	3990736	ATAAATAAAACACACACTTTCAATCCATAAATCTAAACCCCATTAACACA	3170307	ATAAATAAAACACACGCTTTCAATCCATAAATCTAAACCCCATTAACACG	1	BOT	T	Red	207996147	+	80342	T3JAM; FLJ44151; MGC117354; DJ434O14.3;	NM_025228.1	GI:13435126	TRAF3-interacting Jun N-terminal kinase (JNK)-activating modulator; go_component: integral to membrane; go_function: kinase activity	TRAF3-interacting JNK-activating modulator	12	FALSE
cg17272843	KCTD14	0.00250139	-1.63795	potassium channel tetramerisation domain containing 14	7560500	1450440	TOP	7560500	ACCAAAAACACTTCCACTAACCCAAATAATCTACATATAACAAAACTACA	1450440	ACCAAAAACACTTCCGCTAACCCAAATAATCTACATATAACAAAACTACG	11	TOP	C	Grn	77411934	-	65987	MGC2376;	NM_023930.2	GI:34147344	go_component: membrane; go_component: voltage-gated potassium channel complex; go_function: protein binding; go_function: voltage-gated potassium channel activity; go_process: potassium ion transport	potassium channel tetramerisation domain containing 14	6	TRUE	11:77411534-77411967
cg18699916	EGFL8	0.00250139	-0.895414	NG3 protein	730452	730368	BOT	730452	AAACAAACATCCATTAACCTTTTCTTACCTACAACCTATAAAATCCAACA	730368	AAACGAACATCCATTAACCTTTTCTTACCTACAACCTATAAAATCCAACG	6	TOP	T	Red	32241921	+	80864	NG3; PPT2; C6orf8;	NM_030652.1	GI:13449286	palmitoyl-protein thioesterase 2; chromosome 6 open reading frame 8; go_component: lysosome; go_component: integral to membrane; go_function: catalytic activity; go_function: hydrolase activity; go_function: calcium ion binding; go_function: calcium ion binding; go_function: palmitoyl-(protein) hydrolase activity; go_process: protein modification; go_process: embryonic development (sensu Mammalia)	NG3 protein	14	FALSE
cg01617750	CMTM8	0.00250139	1.54106	CKLF-like MARVEL transmembrane domain containing 8	5960477	3370598	TOP	5960477	AAAATCCAAAAACTAAAACCACTCACTCTAAATCATACAACCAATAAACA	3370598	AAAATCCAAAAACTAAAACCACTCGCTCTAAATCATACAACCGATAAACG	3	BOT	C	Grn	32255175	+	152189	CKLFSF8;	NM_178868.3	GI:32130535	chemokine-like factor super family 8; chemokine-like factor superfamily 8; go_component: membrane; go_component: extracellular space; go_component: integral to membrane; go_function: cytokine activity; go_process: chemotaxis; go_process: sensory perception	CKLF-like MARVEL transmembrane domain containing 8	910	TRUE	3:32254265-32255884
cg06341721	DAZAP1	0.00253579	0.76267	DAZ associated protein 1 isoform b	1990739	3310768	TOP	1990739	TTAAATACAAAATACTACTAACATCAAATAAATCCAAACCAAACATACCA	3310768	TTAAATACGAAATACTACTAACATCGAATAAATCCAAACCAAACATACCG	19	TOP	C	Grn	1358584	+	26528	MGC19907;	NM_018959.2	GI:25470885	isoform b is encoded by transcript variant 2; deleted in azoospermia associated protein 1; go_component: nucleus; go_function: RNA binding; go_function: nucleotide binding; go_process: spermatogenesis; go_process: cell differentiation	DAZ associated protein 1 isoform b	825	TRUE	19:1357198-1360039
cg24833277	FAM83A	0.00253579	-0.833888	hypothetical protein LOC84985 isoform a	2470598	6420343	BOT	2470598	TCATTATCATATTTACAAAAACCACAAAAATTCCAATTCTCAAACCAACA	6420343	TCATTATCGTATTTACAAAAACCGCAAAAATTCCAATTCTCAAACCAACG	8	BOT	C	Grn	124263933	+	84985	BJ-TSA-9; MGC14128;	NM_032899.4	GI:46255015	isoform a is encoded by transcript variant 1	hypothetical protein LOC84985 isoform a	391	TRUE	8:124263343-124263618
cg02600430	ZIC5	0.00253579	1.10337	zinc finger protein of the cerebellum 5	4920196	5310692	BOT	4920196	AAAAACTTTATTCCCTCTACCCACCTTCAAAAACATATATATATTAAACA	5310692	AAAAACTTTATTCCCTCTACCCGCCTTCAAAAACATATATATATTAAACG	13	TOP	C	Grn	99422179	-	85416		NM_033132.2	GI:22547202	zinc family member 5 protein; go_component: nucleus; go_function: DNA binding; go_function: zinc ion binding; go_function: metal ion binding	zinc finger protein of the cerebellum 5	236	TRUE	13:99418103-99422494
cg20322862	TGIF	0.00254359	1.12907	TG-interacting factor isoform c	1580528	1770301	TOP	1580528	CTCCAAAACAACAATAATTTACCTCAACAAAACAAAAACCAAACCTAACA	1770301	CTCCAAAACAACAATAATTTACCTCAACGAAACAAAAACCAAACCTAACG	18	BOT	A	Red	3402072	+	7050	HPE4; MGC5066; MGC39747;	NM_003244.2	GI:28178841	isoform c is encoded by transcript variant 4; homeobox protein TGIF; 5prime-TG-3 interacting factor; TALE homeobox TG-interacting factor; transforming growth factor-beta-induced factor; go_component: nucleus; go_function: sequence-specific DNA binding; go_function: transcription factor activity; go_function: transcription corepressor activity; go_process: development; go_process: regulation of tr…	TG-interacting factor isoform c	16	TRUE	18:3401960-3402369
cg19170321	CAPN3	0.00254359	-0.896992	calpain 3 isoform b	6420301	5420402	BOT	6420301	CCTATAAATTTTCCTACAATTATCTTTATTAATATCACACTTCCACCTCA	5420402	CCTATAAATTTTCCTACAATTATCTTTATTAATATCACACTTCCACCTCG	15	BOT	C	Grn	40427593	+	825	p94; CANP3; LGMD2; nCL-1; CANPL3; LGMD2A; MGC4403; MGC10767; MGC11121; MGC14344;	NM_024344.1	GI:27765071	isoform b is encoded by transcript variant 2; calpain; large polypeptide L3; calpain p94; large [catalytic] subunit; muscle-specific calcium-activated neutral protease 3 large subunit; go_component: intracellular; go_component: intracellular; go_function: calpain activity; go_function: calcium ion binding; go_function: calpain activity; go_function: signal transducer activity; go_process: proteol…	calpain 3 isoform b	15	FALSE
cg00895324	PCP4	0.00257627	0.815451	Purkinje cell protein 4	1170296	2810296	TOP	1170296	CCAAAACTAACAAAATAACAAATATAAATATACCTTCAATCTACACAACA	2810296	CCGAAACTAACAAAATAACAAATATAAATATACCTTCAATCTACACAACG	21	BOT	C	Grn	40161217	+	5121	PEP-19;	NM_006198.2	GI:48762917	brain specific polypeptide PEP19; go_process: central nervous system development	Purkinje cell protein 4	830	FALSE
cg22021786	WFDC8	0.00258849	2.56622	WAP four-disulfide core domain 8 precursor	5900600	5900291	BOT	5900600	AACAAACCCAAAATCAATAAAACAAAAATATATCTTCCTTCCACAAACCA	5900291	AACAAACCCAAAATCAATAAAACAAAAATATATCTTCCTTCCACGAACCG	20	TOP	T	Red	43641379	-	90199	WAP8; C20orf170; dJ461P17.1;	NM_181510.1	GI:31657104	protease inhibitor WAP8; WAP motif protein 1; go_function: serine-type endopeptidase inhibitor activity	WAP four-disulfide core domain 8 precursor	677	FALSE
cg10756887	C22orf15	0.00258849	1.13804	hypothetical protein LOC150248	840139	4260139	BOT	840139	CCCTTATAAATAAACAAAACTCAACTCAAATTTTCCCTTTAAAAAACTCA	4260139	CCCTTATAAATAAACAAAACTCAACTCGAATTTTCCCTTTAAAAAACTCG	22	BOT	C	Grn	22435208	+	150248	N27C7-3; FLJ36561;	NM_182520.1	GI:32698877	synonyms: N27C7-3; FLJ36561	hypothetical protein LOC150248	484	TRUE	22:22435485-22436065
cg15468095	PYCARD	0.00258849	0.915143	PYD and CARD domain containing isoform a	3190241	270241	TOP	3190241	CTAAACTAACTCTCACTAAATTTATTAAAACACCTAAACTTAAAACCTCA	270241	CTAAACTAACTCTCACTAAATTTATTAAAACACCTAAACTTAAAACCTCG	16	BOT	A	Red	31121752	-	29108	ASC; TMS1; CARD5; MGC10332;	NM_013258.3	GI:22035618	isoform a is encoded by transcript variant 1; apoptosis-associated speck-like protein containing a CARD; target of methylation-induced silencing-1; caspase recruitment domain protein 5; go_component: cytoplasm; go_function: protein binding; go_function: caspase activator activity; go_process: cell cycle; go_process: caspase activation; go_process: regulation of apoptosis; go_process: signal trans…	PYD and CARD domain containing isoform a	150	TRUE	16:31120978-31121976
cg09498007	CREG2	0.00263207	1.07422	cellular repressor of E1A-stimulated genes 2	2480270	2970300	BOT	2480270	ACATTTACTCCATACCACACACTATTCTAAACCTCTTCAAATATTAATCA	2970300	ACGTTTACTCCATACCACACACTATTCTAAACCTCTTCAAATATTAATCG	2	BOT	T	Red	101370489	-	200407		NM_153836.1	GI:24475868		cellular repressor of E1A-stimulated genes 2	313	TRUE	2:101369552-101370808
cg11005826	IGF2AS	0.00263391	1.69281	insulin-like growth factor 2 antisense	1510056	3400369	TOP	1510056	ACAACCCTATCAACAAAAACAAAATCACCCCTTAACATTAAACAATATCA	3400369	ACGACCCTATCGACAAAAACAAAATCACCCCTTAACGTTAAACAATATCG	11	BOT	A	Red	NA	+	51214	PEG8;	NT_009237.17		PEG8/IGF2AS; imprinting gene; insulin-like growth factor 2; antisense	insulin-like growth factor 2 antisense	NA	TRUE	11:2121548-2122565
cg26917999	LZTS1	0.0026796	1.40425	leucine zipper; putative tumor suppressor 1	1010392	6280156	BOT	1010392	CAATACTAAACTCTAACATATATTTCTCTACTACCCAAATCTAAAAATCA	6280156	CAATACTAAACTCTAACATATATTTCTCTACTACCCAAATCTAAAAATCG	8	BOT	A	Red	20157083	-	11178	F37; FEZ1;	NM_021020.1	GI:10440565	F37/Esophageal cancer-related gene-coding leucine-zipper motif; go_component: nucleus; go_component: membrane; go_component: cytoplasm; go_function: transcription factor activity; go_process: cell cycle; go_process: transcription; go_process: regulation of transcription; DNA-dependent; go_process: negative regulation of progression through cell cycle	leucine zipper; putative tumor suppressor 1	87	FALSE
cg17803089	FANCE	0.0026796	1.23362	Fanconi anemia; complementation group E	2750255	3710634	TOP	2750255	TCTATAATAAAATCCATAACAAACAACATACCATCAACATAAATACAACA	3710634	TCTATAATAAAATCCATAACAAACAACATACCGTCAACGTAAATACAACG	6	BOT	C	Grn	35528116	+	2178	FAE; FACE;	NM_021922.2	GI:66879667	go_component: nucleus; go_function: protein binding; go_process: DNA repair	Fanconi anemia; complementation group E	345	TRUE	6:35527704-35528848
cg03483626	KCNA3	0.0026796	-1.11765	potassium voltage-gated channel; shaker-related subfamily; member 3	460735	6650735	BOT	460735	ATTATTAAAAACATTCAAACCCTACTACTTTAATAAATAATTCACACCCA	6650735	ATTATTAAAAACGTTCGAACCCTACTACTTTAATAAATAATTCACACCCG	1	TOP	T	Red	111019178	-	3738	MK3; HGK5; HLK3; PCN3; HPCN3; KV1.3; HUKIII; MGC41884;	NM_002232.2	GI:25952081	potassium channel protein; voltage-gated potassium channel; voltage-gated potassium channel protein Kv1.3; type n potassium channel; go_component: membrane; go_component: membrane fraction; go_component: integral to membrane; go_component: voltage-gated potassium channel complex; go_function: protein binding; go_function: potassium ion binding; go_function: delayed rectifier potassium channel act…	potassium voltage-gated channel; shaker-related subfamily; member 3	621	TRUE	1:111017242-111019922
cg21783004	LECT2	0.00270138	0.716996	leukocyte cell-derived chemotaxin 2 precursor	1770414	650025	TOP	1770414	TTTATAATATCTTCTCAACCCACTATTATATTTCCCTCATTAAAAAACCA	650025	TTTATAATATCTTCTCAACCCACTATTATATTTCCCTCATTAAAAAACCG	5	BOT	A	Red	135318622	-	3950	chm2; chm-II;	NM_002302.2	GI:59806344	chondromodulin-II; go_component: cytoplasm; go_component: extracellular space; go_process: chemotaxis; go_process: sensory perception; go_process: skeletal development	leukocyte cell-derived chemotaxin 2 precursor	435	FALSE
cg01934790	FBXL16	0.002749	-0.774975	F-box and leucine-rich repeat protein 16	770494	1690017	BOT	770494	ATACTTTCACTATCACTATCTAAACTAATCCATACAATCACTTATTTTCA	1690017	ATACTTTCACTATCACTATCTAAACTAATCCGTACAATCACTTATTTTCG	16	BOT	C	Grn	695809	-	146330	Fbl16; C16orf22; MGC33974; c380A1.1;	NM_153350.2	GI:34222207	c380A1.1 (novel protein); go_process: ubiquitin cycle	F-box and leucine-rich repeat protein 16	592	TRUE	16:694923-696505
cg17385448	AGMAT	0.002749	1.21179	agmatine ureohydrolase (agmatinase)	1410367	670414	BOT	1410367	AAACTTCAACCTCTAACAAATAAAATCAAACTAAAAATACCCACTAACCA	670414	AAACTTCAACCTCTAACAAATAAAATCAAACTAAAAATACCCACTAACCG	1	TOP	A	Red	15784192	-	79814	FLJ23384;	NM_024758.3	GI:37537721	agmatinase; go_component: mitochondrion; go_function: arginase activity; go_function: metal ion binding; go_function: hydrolase activity; go_function: agmatinase activity; go_function: manganese ion binding; go_process: arginine catabolism; go_process: putrescine biosynthesis; go_process: spermidine biosynthesis	agmatine ureohydrolase (agmatinase)	97	TRUE	1:15783195-15784298
cg00240880	WISP2	0.00277298	-1.23156	WNT1 inducible signaling pathway protein 2 precursor	830747	5910692	BOT	830747	ATAAAATCAAACCAAATCCATTTAATTTCATTCAACCACCTCTAAATTCA	5910692	ATAAAATCAAACCAAATCCATTTAATTTCATTCGACCGCCTCTAAATTCG	20	BOT	C	Grn	42777299	+	8839	CCN5; CT58; CTGF-L;	NM_003881.2	GI:18491001	wnt-1 signaling pathway protein 2; connective tissue growth factor-like protein; go_component: extracellular region; go_component: soluble fraction; go_function: protein binding; go_function: insulin-like growth factor binding; go_process: cell adhesion; go_process: cell-cell signaling; go_process: signal transduction; go_process: regulation of cell growth	WNT1 inducible signaling pathway protein 2 precursor	652	FALSE
cg14056644	PITX2	0.0028057	-2.09342	paired-like homeodomain transcription factor 2 isoform b	2260528	240132	BOT	2260528	AAATTCTAAACTCTATAAACATCTAAACCTTATCCAATACAAACCCTTCA	240132	AAATTCTAAACTCTATAAACGTCTAAACCTTATCCAATACAAACCCTTCG	4	BOT	T	Red	111777957	-	5308	RS; RGS; ARP1; Brx1; IDG2; IGDS; IHG2; PTX2; RIEG; IGDS2; IRID2; Otlx2; RIEG1; MGC20144; MGC111022;	NM_153426.1	GI:24234707	isoform b is encoded by transcript variant 2; solurshin; all1-responsive gene 1; rieg bicoid-related homeobox transcription factor 1; pituitary homeo box 2; go_component: nucleus; go_function: transcription factor activity; go_process: development; go_process: organ morphogenesis; go_process: determination of left/right symmetry; go_process: regulation of transcription; DNA-dependent	paired-like homeodomain transcription factor 2 isoform b	597	TRUE	4:111777059-111778711
cg23629496	C20orf75	0.00285312	-1.85435	hypothetical protein LOC164312	7150224	7150750	BOT	7150224	TCCAAAAAAACCACTTCCAAATAAACATAACACACTACTAAATACACACA	7150750	TCCAAAAAAACCACTTCCAAATAAACATAACACACTACTAAATACACACG	20	BOT	C	Grn	5982676	-	164312	NLRR4; FLJ23994; MGC25027; dJ1056H1.1;	NM_152611.2	GI:34303942	neuronal leucine-rich repeat protein 4; go_component: integral to membrane	hypothetical protein LOC164312	230	FALSE
cg02932167	ECEL1	0.00285312	1.18918	endothelin converting enzyme-like 1	5910086	4220086	BOT	5910086	ACTAAAAACAATATCAATAATACCTATATCTACCAACACAATCCCTAACA	4220086	ACTAAAAACGATATCAATAATACCTATATCTACCGACACAATCCCTAACG	2	TOP	C	Grn	233060775	-	9427	XCE; ECEX;	NM_004826.1	GI:4758231	X converting enzyme; go_component: membrane; go_component: integral to plasma membrane; go_function: zinc ion binding; go_function: metal ion binding; go_function: neprilysin activity; go_function: metallopeptidase activity; go_function: metallopeptidase activity; go_process: proteolysis; go_process: neuropeptide signaling pathway	endothelin converting enzyme-like 1	420	TRUE	2:233058352-233061210
cg17129388	NGFR	0.00285312	-1.15761	nerve growth factor receptor precursor	1500440	3870240	BOT	1500440	ACACAATACACAAAAATACACACTCTCAAACTCACTTATATATATAATCA	3870240	ACACAATACACAAAAATACACACTCTCAAACTCACTTATATATATAATCG	17	BOT	T	Red	44927666	+	4804	CD271; TNFRSF16; p75(NTR);	NM_002507.1	GI:4505392	go_component: plasma membrane; go_component: integral to plasma membrane; go_function: protein binding; go_function: transmembrane receptor activity; go_process: apoptosis; go_process: signal transduction; go_process: cell differentiation; go_process: nervous system development	nerve growth factor receptor precursor	681	TRUE	17:44926776-44930438
cg03636183	F2RL3	0.00289002	-0.939561	coagulation factor II (thrombin) receptor-like 3	50047	4730370	TOP	50047	TAATAATAAAACTACCAACCAATAAACTAACACTATAAATACTAACCACA	4730370	TAATAATAAAACTACCGACCAATAAACTAACGCTATAAATACTAACCACG	19	BOT	C	Grn	16860826	+	9002	PAR4;	NM_003950.1	GI:4503638	protease-activated receptor-4; go_component: plasma membrane; go_component: integral to plasma membrane; go_function: receptor activity; go_function: thrombin receptor activity; go_function: rhodopsin-like receptor activity; go_process: blood coagulation; go_process: signal transduction; go_process: signal transduction; go_process: response to wounding; go_process: G-protein signaling; coupled to…	coagulation factor II (thrombin) receptor-like 3	759	TRUE	19:16861538-16862465
cg18855178	PCSK4	0.00292714	0.698519	proprotein convertase subtilisin/kexin type 4	2450242	2370138	BOT	2450242	ATCAACAACTAAACCATCCAAATATCCCAAAATAACCAAAAAATCAAACA	2370138	ATCAACAACTAAACCGTCCAAATATCCCAAAATAACCGAAAAATCGAACG	19	BOT	C	Grn	1441407	-	54760	PC4; SPC5; MGC34749; DKFZp434B217;	NM_017573.3	GI:76443678	go_function: peptidase activity; go_function: subtilase activity; go_process: proteolysis	proprotein convertase subtilisin/kexin type 4	213	TRUE	19:1441050-1443157
cg00969446	CENTA1	0.00293957	-1.29387	centaurin; alpha 1	770681	1190689	BOT	770681	AACCCCCCAAAACCATAAACATAAAAATACTCATAAAAAACAAATATACA	1190689	AACCCCCCAAAACCATAAACATAAAAATACTCGTAAAAAACAAATATACG	7	TOP	T	Red	960792	-	11033	GCS1L; p42IP4;	NM_006869.1	GI:6806912	centaurin-alpha; go_component: nucleus; go_component: nucleus; go_component: cytoplasm; go_component: cytoplasm; go_component: plasma membrane; go_component: plasma membrane; go_function: zinc ion binding; go_function: metal ion binding; go_function: protein binding; go_function: ARF GTPase activator activity; go_function: ARF GTPase activator activity; go_function: inositol 1;3;4;5 tetrakisphosp…	centaurin; alpha 1	400	TRUE	7:959794-961282
cg03271907	MGMT	0.0029532	0.907464	O-6-methylguanine-DNA methyltransferase	2320543	2320259	TOP	2320543	AATCATCACAAACCATCTAAAACACATAATCTAAAATTTACTAATAATCA	2320259	AATCGTCACAAACCGTCTAAAACACGTAATCTAAAATTTACTAATAATCG	10	BOT	T	Red	NA	+	4255		NT_008818.15		Methylguanine-DNA methyltransferase; O6-methylguanine-DNA methyltransferase; go_component: nucleus; go_function: DNA binding; go_function: transferase activity; go_function: DNA-methyltransferase activity; go_function: methylated-DNA-[protein]-cysteine S-methyltransferase activity; go_process: DNA repair; go_process: DNA ligation	O-6-methylguanine-DNA methyltransferase	NA	TRUE	10:131302456-131302963
cg26251101	RHOQ	0.00297042	-1.22976	ras-like protein TC10	2070564	1500537	TOP	2070564	ATTCTTAACCAATAAACAAAACCTAACCAAATAAATATATTCCAACATCA	1500537	ATTCTTAACCAATAAACAAAACCTAACCAAATAAATATATTCCGACATCG	2	BOT	C	Grn	46623379	+	23433	ARHQ; TC10; TC10A; RASL7A;	NM_012249.2	GI:50263041	RAS-like; family 7; member A; go_component: plasma membrane; go_function: GTP binding; go_function: GTPase activity; go_function: nucleotide binding; go_function: protein binding; go_process: small GTPase mediated signal transduction	ras-like protein TC10	931	TRUE	2:46622422-46624645
cg03366382	INS	0.00299632	1.11011	proinsulin precursor	4860088	6270181	TOP	4860088	ACAAAAACAAATCTAACCACCAAACCCCTAATTAAAACTCTAATAACCCA	6270181	ACAAAAACAAATCTAACCACCGAACCCCTAATTAAAACTCTAATAACCCG	11	TOP	C	Grn	2139000	-	3630		NM_000207.1	GI:4557670	proinsulin; go_component: extracellular region; go_function: protein binding; go_function: hormone activity; go_function: insulin receptor binding; go_function: insulin-like growth factor binding; go_process: cell death; go_process: glucose transport; go_process: glucose transport; go_process: physiological process; go_process: cell-cell signaling; go_process: glucose metabolism; go_process: carb…	proinsulin precursor	220	FALSE
cg23756272	BCL2	0.00299632	1.14499	B-cell lymphoma protein 2 beta isoform	4850608	5420504	BOT	4850608	AATAAAATAATACATATATCTTACTTCTTCCTTAAAATAAACCTCTCTCA	5420504	AATAAAATAATACATATATCTTACTTCTTCCTTAAAATAAACCTCTCTCG	18	BOT	A	Red	NA	-	596	Bcl-2;	NT_025028.13		beta isoform is encoded by transcript variant beta; go_component: nucleus; go_component: membrane; go_component: mitochondrion; go_component: integral to membrane; go_component: endoplasmic reticulum; go_component: mitochondrial outer membrane; go_component: mitochondrial outer membrane; go_function: identical protein binding; go_process: anti-apoptosis; go_process: anti-apoptosis; go_process: re…	B-cell lymphoma protein 2 beta isoform	NA	TRUE	18:59054789-59055400
cg02815516	ANKRD25	0.0030104	-0.674825	ankyrin repeat domain 25	130129	130082	BOT	130129	AAAACAAAACTAAAACTCCAAAAACACCTAAACTTATCCTTATTCTCCCA	130082	AAAACAAAACTAAAACTCCAAAAACACCTAAACTTATCCTTATTCTCCCG	19	TOP	T	Red	11167496	-	25959	SIP; MXRA3; FLJ20004; KIAA1518; MGC119707; DKFZp434N161;	NM_015493.4	GI:58374128	SRC-1 interacting protein; matrix-remodelling associated 3	ankyrin repeat domain 25	177	TRUE	19:11167294-11167567
cg20247048	FLJ32065	0.00303048	0.914879	hypothetical protein LOC201283	4290424	3850500	BOT	4290424	TAAACTAATTCTATAACCTCAAATAAAACATTCAATCTCTCTAAACCTCA	3850500	TAAACTAATTCTATAACCTCGAATAAAACGTTCAATCTCTCTAAACCTCG	17	BOT	C	Grn	60402148	-	201283	MGC90301;	NM_153032.1	GI:23308548	synonym: MGC90301	hypothetical protein LOC201283	672	TRUE	17:60401847-60403229
cg00365193	NQO2	0.00303048	0.851036	NAD(P)H dehydrogenase; quinone 2	3440170	4480474	BOT	3440170	AATAATAACATCTCACAAAAAACAATCCAATATCCCAACAACATATTACA	4480474	GATAATAACATCTCACAAAAAACAATCCAATATCCCAACAACGTATTACG	6	TOP	T	Red	2945230	+	4835	QR2; DHQV; DIA6; NMOR2;	NM_000904.1	GI:4505416	NAD(P)H menadione oxidoreductase-1; dioxin-inducible-2; NAD(P)H menadione oxidoreductase 2; dioxin-inducible; go_function: zinc ion binding; go_function: metal ion binding; go_function: oxidoreductase activity; go_function: electron transporter activity; go_function: NAD(P)H dehydrogenase (quinone) activity; go_function: NADPH dehydrogenase (quinone) activity; go_process: electron transport	NAD(P)H dehydrogenase; quinone 2	836	TRUE	6:2944147-2946114
cg22220722	PLA2G2A	0.00303048	0.85783	phospholipase A2; group IIA	2000328	3610612	BOT	2000328	AAATATATCCTAAACCTCTACCATATTCCAACACCTATACAAACCTCACA	3610612	AAATATATCCTAAACCTCTACCATATTCCAACACCTATACAAACCTCACG	1	TOP	T	Red	20179496	-	5320	MOM1; PLA2; PLA2B; PLA2L; PLA2S; PLAS1; sPLA2;	NM_000300.2	GI:20149501	phosphatidylcholine 2-acylhydrolase; synovial phospholipase-A2; go_component: membrane; go_component: extracellular region; go_function: hydrolase activity; go_function: calcium ion binding; go_function: calcium-dependent phospholipase A2 activity; go_process: lipid catabolism	phospholipase A2; group IIA	268	FALSE
cg14754581	CCRL2	0.00305844	1.53913	chemokine (C-C motif) receptor-like 2	1710338	6960064	TOP	1710338	AAATAAAATACTCAAAAACTCCCCCAAACCTCCAAAAAATCTCTAAAACA	6960064	AAATAAAATACTCAAAAACTCCCCCAAACCTCCAAAAAATCTCTAAAACG	3	TOP	T	Red	46423725	+	9034	HCR; CKRX; CRAM-A; CRAM-B; MGC116710;	NM_003965.4	GI:68215223	chemokine receptor; go_component: integral to membrane; go_component: integral to plasma membrane; go_function: receptor activity; go_function: C-C chemokine receptor activity; go_function: rhodopsin-like receptor activity; go_process: chemotaxis; go_process: signal transduction; go_process: G-protein coupled receptor protein signaling pathway; go_process: antimicrobial humoral response (sensu Ve…	chemokine (C-C motif) receptor-like 2	32	FALSE
cg10187559	TTYH1	0.00312278	-0.919021	tweety 1 isoform 1	2650709	4120709	TOP	2650709	CATACACAAAAAACTTCTTATCCATAAAATTAACCATTCTTTATAAAACA	4120709	CGTACACAAAAAACTTCTTATCCATAAAATTAACCGTTCTTTATAAAACG	19	BOT	C	Grn	59618447	+	57348		NM_020659.2	GI:53831987	isoform 1 is encoded by transcript variant 1; tweety (Drosophila) homolog 1; go_component: integral to membrane; go_function: iron ion transporter activity; go_process: iron ion transport	tweety 1 isoform 1	358	TRUE	19:59618082-59618801
cg18979223	CDKN2B	0.00312278	-1.42717	cyclin-dependent kinase inhibitor 2B isoform 2	2680768	6940739	TOP	2680768	AATATCACACACTCCTAAATATCCCTAAAAATCCACTTCTCTATATTTCA	6940739	AATATCACACACTCCTAAATATCCCTAAAAATCCGCTTCTCTATATTTCG	9	BOT	C	Grn	NA	-	1030	P15; MTS2; TP15; INK4B;	NT_008413.17		isoform 2 is encoded by transcript variant 2; p15 CDK inhibitor; cyclin-dependent kinases 4 and 6 binding protein; multiple tumor suppressor 2; p14_CDK inhibitor; p14_INK4B; p15_INK4B; CDK4B inhibitor; CDK inhibitory protein; cyclin-dependent kinase 4 inhibitor B; go_component: nucleus; go_component: cytoplasm; go_function: kinase activity; go_function: protein binding; go_function: cyclin-depend…	cyclin-dependent kinase inhibitor 2B isoform 2	NA	TRUE	9:21995095-21996291
cg16153267	RB1	0.00320961	-0.638503	retinoblastoma 1	4150747	1940577	BOT	4150747	CATTCAAAAACTATTCTATTTCCACCTTAATACTCTACTCAAAAAAATCA	1940577	CATTCAAAAACTATTCTATTTCCGCCTTAATACTCTACTCGAAAAAATCG	13	TOP	T	Red	NA	+	5925	RB; OSRC;	NT_024524.13		retinoblastoma-1; retinoblastoma suspectibility protein; retinoblastoma susceptibility protein; go_component: nucleus; go_component: nucleus; go_component: chromatin; go_function: protein binding; go_function: protein binding; go_function: androgen receptor binding; go_function: transcription factor activity; go_function: transcription coactivator activity; go_process: M phase; go_process: G1 pha…	retinoblastoma 1	NA	TRUE	13:47790461-47792049
cg21468416	NEK6	0.00323243	1.06169	putative serine-threonine protein kinase	780441	5340554	TOP	780441	TAAACTTATAATAAAAATCTACAATCAACCAACCCTTAAACTCCTATACA	5340554	TAAACTTATAATAAAAATCTACAATCAACCAACCCTTAAACTCCTATACG	9	TOP	T	Red	126060070	+	10783	SID6-1512;	NM_014397.3	GI:34147501	go_component: nucleus; go_function: ATP binding; go_function: nucleotide binding; go_function: transferase activity; go_function: magnesium ion binding; go_function: signal transducer activity; go_function: protein-tyrosine kinase activity; go_function: protein serine/threonine kinase activity; go_process: protein amino acid phosphorylation; go_process: positive regulation of I-kappaB kinase/NF-k…	putative serine-threonine protein kinase	335	TRUE	9:126059687-126060842
cg01813965	C16orf50	0.00323997	-1.33937	chromosome 16 open reading frame 50	2750711	3710196	TOP	2750711	TAAATTCTTCTCCCCAACTCTACCTCTAATAATATTCTAAAACTAACACA	3710196	TAAATTCTTCTCCCCAACTCTACCTCTAATAATATTCTAAAACTAACACG	16	BOT	T	Red	56286227	+	84229	DKFZp434I099;	NM_032269.3	GI:31542529	synonym: DKFZp434I099	chromosome 16 open reading frame 50	378	FALSE
cg23092823	PODN	0.00335633	-1.2105	podocan	6480575	7050326	BOT	6480575	ATACCAACCACTAATTAAACTAAAAATCTCAACTAACAATCTAAAATCCA	7050326	ATACCAACCACTAATTAAACTAAAAATCTCAACTAACGATCTAAAATCCG	1	TOP	T	Red	53300473	+	127435	PCAN; SLRR5A; MGC24995;	NM_153703.3	GI:45505136	synonyms: PCAN; SLRR5A; MGC24995	podocan	727	TRUE	1:53299992-53301730
cg00995520	KCNA3	0.00337676	-1.56089	potassium voltage-gated channel; shaker-related subfamily; member 3	1850184	2470482	BOT	1850184	AAAAACATTCAAACCCTACTACTTTAATAAATAATTCACACCCATTTTCA	2470482	AAAAACGTTCGAACCCTACTACTTTAATAAATAATTCACACCCGTTTTCG	1	BOT	C	Grn	111019178	-	3738	MK3; HGK5; HLK3; PCN3; HPCN3; KV1.3; HUKIII; MGC41884;	NM_002232.2	GI:25952081	potassium channel protein; voltage-gated potassium channel; voltage-gated potassium channel protein Kv1.3; type n potassium channel; go_component: membrane; go_component: membrane fraction; go_component: integral to membrane; go_component: voltage-gated potassium channel complex; go_function: protein binding; go_function: potassium ion binding; go_function: delayed rectifier potassium channel act…	potassium voltage-gated channel; shaker-related subfamily; member 3	627	TRUE	1:111017242-111019922
cg23904249	MGC2574	0.00345518	-0.931968	hypothetical protein LOC79080	5390470	6200470	TOP	5390470	AATAATACATCTTATTAATACCTCAACTTCCCTCACAAACATTAAAAACA	6200470	AATAATACATCTTATTAATACCTCAACTTCCCTCACAAACGTTAAAAACG	11	BOT	C	Grn	60366120	+	79080	FLJ22321;	NM_024098.1	GI:13129103	synonym: FLJ22321	hypothetical protein LOC79080	593	TRUE	11:60365331-60365582
cg19662708	TEAD1	0.00345518	0.866586	TEA domain family member 1	6760646	4290646	BOT	6760646	CCAAACAAAACTAATAACTAAACCAAAATCACCACTAAAAAACTTAACCA	4290646	CCAAACAAAACTAATAACTAAACCAAAATCACCACTAAAAAACTTAACCG	11	TOP	T	Red	12742301	+	7003	TCF13; TEF-1;	NM_021961.3	GI:60115820	transcriptional enhancer factor 1; transcription factor 13; SV40 transcriptional enhancer factor; go_component: nucleus; go_function: protein binding; go_function: transcription factor activity; go_process: transcription; go_process: regulation of transcription; DNA-dependent	TEA domain family member 1	152	FALSE
cg22748452	SRXN1	0.00347212	0.983914	sulfiredoxin 1 homolog	5390546	6200546	BOT	5390546	CACAAACAAACAATATAAAACTTAAAAACAAAACCCACCCATTATCAACA	6200546	CACAAACAAACAATATAAAACTTAAAAACAAAACCCACCCATTATCAACG	20	BOT	C	Grn	581890	-	140809	Npn3; SRX1; YKL086W; C20orf139; dJ850E9.2;	NM_080725.1	GI:22129777	go_component: cytosol; go_function: ATP binding; go_function: DNA binding; go_function: nucleotide binding; go_function: antioxidant activity; go_function: magnesium ion binding; go_function: oxidoreductase activity; acting on sulfur group of donors; go_process: response to oxidative stress	sulfiredoxin 1 homolog	714	TRUE	20:581348-582694
cg18403361	CLEC14A	0.00347212	-1.31947	C-type lectin domain family 14; member A	6660403	5670168	TOP	6660403	TAAAACCACACCCATCTATTATATTTCTATCCAAAACTATAAAATTAACA	5670168	TAAAACCACGCCCGTCTATTATATTTCTATCCGAAACTATAAAATTAACG	14	TOP	T	Red	37795325	-	161198	CEG1; C14orf27;	NM_175060.1	GI:28269706	ClECT and EGF-like domain containing protein; go_component: membrane; go_component: integral to membrane; go_function: sugar binding	C-type lectin domain family 14; member A	176	TRUE	14:37793841-37795561
cg06189133	INSL3	0.00347212	-1.13532	insulin-like 3 precursor	3180092	380398	TOP	3180092	AAAATAAACAAATTTACATACATATACCCAAAACTCACCTACCAACTACA	380398	AAAATAAACAAATTTACATACATATACCCAAAACTCACCTACCGACTACG	19	TOP	T	Red	17793320	-	3640	RLF; RLNL; MGC119818; MGC119819;	NM_005543.2	GI:38327534	leydig insulin -like peptide; leydig insulin -like hormone; relaxin-like factor; insulin-like 3; go_component: soluble fraction; go_component: extracellular region; go_function: hormone activity; go_function: insulin receptor binding; go_process: spermatogenesis; go_process: physiological process; go_process: cell-cell signaling	insulin-like 3 precursor	325	TRUE	19:17792758-17793397
cg14161730	TIMP1	0.00347212	0.857329	tissue inhibitor of metalloproteinase 1 precursor	2680689	6940356	BOT	2680689	TCTACCATATATTAACTCTATAATCCTAAATAAATCACTTAACCACTCCA	6940356	TCTACCATATATTAACTCTATAATCCTAAATAAATCACTTAACCACTCCG	X	TOP	T	Red	47326634	+	7076	EPA; EPO; HCI; CLGI; TIMP; FLJ90373;	NM_003254.2	GI:73858576	erythroid potentiating activity; tissue inhibitor of metalloproteinase 1 (erythroid potentiating activity; collagenase inhibitor); fibroblast collagenase inhibitor; go_component: extracellular matrix (sensu Metazoa); go_function: enzyme inhibitor activity; go_function: metalloendopeptidase inhibitor activity; go_function: metalloendopeptidase inhibitor activity; go_process: development; go_proces…	tissue inhibitor of metalloproteinase 1 precursor	400	FALSE
cg19682367	FAM79B	0.00347212	-0.747284	hypothetical protein LOC285386	1030296	1690521	TOP	1030296	ATCACAATAAATAAACAATCCTTTTACCTACTTCCACCATATCAAAAACA	1690521	ATCACAATAAATAAACAATCCTTTTACCTACTTCCACCGTATCGAAAACG	3	TOP	T	Red	190372457	+	285386	FLJ41238; FLJ43694; MGC126599; MGC126601;	NM_198485.1	GI:38348285	synonyms: FLJ41238; FLJ43694; MGC126599; MGC126601	hypothetical protein LOC285386	1277	FALSE
cg14375111	TMEM43	0.003491	-1.30584	transmembrane protein 43	3180301	380685	BOT	3180301	ATATTAAACTTCATTAATACAACAAATACTCATAAAACACCTTCTCTACA	380685	ATATTAAACTTCATTAATACGACAAATACTCATAAAACACCTTCTCTACG	3	BOT	C	Grn	14141546	+	79188	MGC3222; DKFZp586G1919;	NM_024334.1	GI:13236586	go_component: integral to membrane	transmembrane protein 43	1359	FALSE
cg01526089	P2RX1	0.00362072	0.778501	purinergic receptor P2X1	3130348	3130504	BOT	3130348	AAAAATAAACATTATCTTCCAACTAATCCAACTAATAATCCTAATCTACA	3130504	AAAAATAAACGTTATCTTCCGACTAATCCAACTAATAATCCTAATCTACG	17	BOT	T	Red	3766709	-	5023	P2X1;	NM_002558.2	GI:27894283	P2X1 receptor; P2X purinoceptor 1; ATP receptor; P2X receptor; subunit 1; go_component: membrane; go_component: integral to plasma membrane; go_function: ATP binding; go_function: receptor activity; go_function: ion channel activity; go_function: ATP-gated cation channel activity; go_process: apoptosis; go_process: ion transport; go_process: synaptic transmission; go_process: signal transduction	purinergic receptor P2X1	570	TRUE	17:3766007-3766269
cg19814116	KCNAB2	0.00362072	-1.14493	potassium voltage-gated channel; shaker-related subfamily; beta member 2 isoform 1	2510068	2230070	BOT	2510068	AATACTATAATCCCAAAACACATACTTTACAACAAATATATAACCTAACA	2230070	AATACTATAATCCCAAAACGCGTACTTTACAACAAATATATAACCTAACG	1	TOP	T	Red	6008967	+	8514	AKR6A5; KCNA2B; HKvbeta2; KV-BETA-2; HKvbeta2.1; HKvbeta2.2;	NM_003636.2	GI:27436967	isoform 1 is encoded by transcript variant 1; K+ channel beta-2 subunit; potassium channel shaker chain beta 2; go_component: cytoplasm; go_component: integral to membrane; go_function: ion channel activity; go_function: potassium ion binding; go_function: oxidoreductase activity; go_function: potassium channel regulator activity; go_function: voltage-gated potassium channel activity; go_process:…	potassium voltage-gated channel; shaker-related subfamily; beta member 2 isoform 1	68	TRUE	1:6008780-6009154
cg16632715	HOXD11	0.00380856	-1.00385	homeobox D11	6980022	4280468	TOP	6980022	CAAACAAAACCACATAATAAACACAACCCAACAAATACATACTAACTACA	4280468	CAAACGAAACCACATAATAAACGCAACCCGACAAATACATACTAACTACG	2	TOP	C	Grn	176680330	+	3237	HOX4; HOX4F;	NM_021192.2	GI:23510367	homeo box 4F; Hox-4.6; mouse; homolog of; homeobox protein Hox-D11; homeo box D11; go_component: nucleus; go_function: transcription factor activity; go_process: development; go_process: regulation of transcription; DNA-dependent	homeobox D11	29	TRUE	2:176679513-176681344
cg24323726	ZBED2	0.00380856	-1.30267	zinc finger; BED domain containing 2	1440546	580307	BOT	1440546	AATACTTACAAACAAACAAAACTCTAAACTTCTCTCTAATCTTTCCTACA	580307	AATACTTACAAACAAACAAAACTCTAAACTTCTCTCTAATCTTTCCTACG	3	TOP	C	Grn	112796856	-	79413	MGC10796;	NM_024508.3	GI:56790946	go_function: DNA binding; go_function: metal ion binding	zinc finger; BED domain containing 2	20	FALSE
cg08752459	CLEC2B	0.00387891	0.668214	C-type lectin; superfamily member 2	2100722	1500563	TOP	2100722	CCTCTTCAAATTTCTCTCTCAAAACAAATACAATATTAATCCCAAAACCA	1500563	CCTCTTCAAATTTCTCTCTCAAAACAAATACAATATTAATCCCGAAACCG	12	TOP	C	Grn	9913725	-	9976	AICL; IFNRG1; CLECSF2; HP10085;	NM_005127.2	GI:37577106	activation-induced C-type lectin; IFN-alpha2b-inducing related protein 1; C-type (calcium dependent; carbohydrate-recognition domain) lectin; superfamily member 2 (activation-induced); go_component: integral to plasma membrane; go_function: sugar binding; go_process: antimicrobial humoral response (sensu Vertebrata)	C-type lectin; superfamily member 2	224	FALSE
cg27218220	TTLL11	0.00387891	0.603595	tubulin tyrosine ligase-like family; member 11	5270433	830349	BOT	5270433	TAAAACTACACAAATATACCACCACTCCCAACTAAATTTTATATTTCTCA	830349	TAAAACTACACGAATATACCACCACTCCCGACTAAATTTTATATTTCTCG	9	TOP	T	Red	123895384	-	158135	C9orf20; bA244O19.1;	NM_194252.1	GI:34740324	go_function: ligase activity; go_function: tubulin-tyrosine ligase activity; go_process: protein modification	tubulin tyrosine ligase-like family; member 11	833	TRUE	9:123896020-123896348
cg08319404	THRB	0.00387891	0.903886	thyroid hormone receptor; beta	2470670	10670	BOT	2470670	ATTAATAAAACAACCATTCTAAAACCTAAAAAATATCTCAACCCTATACA	10670	ATTAATAAAACGACCGTTCTAAAACCTAAAAAATATCTCAACCCTATACG	3	BOT	C	Grn	24511317	-	7068	GRTH; THR1; ERBA2; NR1A2; THRB1; THRB2; ERBA-BETA; MGC126109; MGC126110;	NM_000461.2	GI:40806161	thyroid hormone receptor; beta (avian erythroblastic leukemia viral (v-erb-a) oncogene homolog 2); oncogene ERBA2; generalized resistance to thyroid hormone; thyroid hormone receptor beta 1; go_component: nucleus; go_function: metal ion binding; go_function: protein binding; go_function: steroid hormone receptor activity; go_function: transcription factor activity; go_function: thyroid hormone re…	thyroid hormone receptor; beta	1122	TRUE	3:24510366-24512597
cg14451276	AOAH	0.00390767	0.776593	acyloxyacyl hydrolase precursor	5050022	2030615	BOT	5050022	TATACAACTTAAATTTTCTTTATCCTACAATCTTTACCTCAACAAAACCA	2030615	TATACAACTTAAATTTTCTTTATCCTACAATCTTTACCTCAACAAAACCG	7	BOT	C	Grn	36730550	-	313		NM_001637.1	GI:4502114	go_function: acyloxyacyl hydrolase activity; go_function: lipoprotein lipase activity; go_function: hydrolase activity; acting on ester bonds; go_process: lipid metabolism; go_process: inflammatory response	acyloxyacyl hydrolase precursor	6	FALSE
cg08719081	ALX3	0.00399206	-1.22121	aristaless-like homeobox 3	7000630	4860470	TOP	7000630	ATTAACTTAACCCAACCTCCACAATCAAATAAAAACACTAATAATTAACA	4860470	ATTAACTTAACCCGACCTCCACAATCAAATAAAAACACTAATAATTAACG	1	TOP	C	Grn	110414757	-	257		NM_006492.1	GI:5729727	go_component: nucleus; go_function: transcription factor activity; go_process: development; go_process: regulation of transcription; DNA-dependent	aristaless-like homeobox 3	699	FALSE
cg01446692	CER1	0.00399923	0.981324	cerberus 1	4060546	7570435	BOT	4060546	ATCAAATAAACTCTTCCAATTATTCACATATTCCTCAACAAAATACCACA	7570435	ATCAAATAAACTCTTCCAATTATTCACATATTCCTCAACAAAATACCACG	9	TOP	T	Red	14712715	-	9350	DAND4; MGC96951;	NM_005454.2	GI:75677392	cerberus-related 1; cerberus 1 (Xenopus laevis) homolog (cysteine knot superfamily); go_component: extracellular space; go_function: cytokine activity; go_process: biological process unknown	cerberus 1	781	FALSE
cg19592945	P2RXL1	0.00404702	1.12551	purinergic receptor P2X-like 1; orphan receptor	4540102	7320070	TOP	4540102	CAAAAACTAACAAATAAACACCCTACAAAAACTACTACAATTTAAAATCA	7320070	CAAAAACTAACGAATAAACGCCCTACAAAAACTACTACAATTTAAAATCG	22	BOT	T	Red	19699449	+	9127	P2X6; P2XM; P2RX6;	NM_005446.2	GI:38327545	purinoceptor P2X6; skeletal muscle-expressed P2X; ATP receptor; go_component: membrane; go_component: integral to plasma membrane; go_function: ATP binding; go_function: receptor activity; go_function: ion channel activity; go_function: transmembrane receptor activity; go_function: channel or pore class transporter activity; go_process: ion transport; go_process: muscle contraction; go_process: s…	purinergic receptor P2X-like 1; orphan receptor	161	FALSE
cg00394658	PTPRJ	0.00405724	0.871908	protein tyrosine phosphatase; receptor type; J precursor	2340746	4610768	TOP	2340746	AAAAACAAAACACAATATACAACATACCTTCTACAATTTCAAAATTCACA	4610768	AAAAACAAAACACAATATACAACGTACCTTCTACAATTTCGAAATTCACG	11	BOT	C	Grn	47958689	+	5795	DEP1; SCC1; CD148; HPTPeta; R-PTP-ETA;	NM_002843.2	GI:18860899	protein tyrosine phosphatase; receptor type; J polypeptide; human density enhanced phosphatase-1; CD148 antigen; go_component: integral to plasma membrane; go_function: hydrolase activity; go_function: transmembrane receptor protein tyrosine phosphatase activity; go_process: cell-cell signaling; go_process: protein amino acid dephosphorylation; go_process: transmembrane receptor protein tyrosine …	protein tyrosine phosphatase; receptor type; J precursor	444	TRUE	11:47957874-47959889
cg16112129	DRD1	0.00407177	0.632508	dopamine receptor D1	1260431	2600709	BOT	1260431	ACTAAAAATTATTCAAAAAACACTAAACCCCAACTAAAAACTCCTAAACA	2600709	ACTAAAAATTATTCAAAAAACACTAAACCCCGACTAAAAACTCCTAAACG	5	TOP	C	Grn	174803769	-	1812	DADR; DRD1A;	NM_000794.2	GI:16445404	go_component: plasma membrane; go_component: plasma membrane; go_component: integral to plasma membrane; go_function: receptor activity; go_function: dopamine receptor activity; go_function: rhodopsin-like receptor activity; go_process: signal transduction; go_process: nervous system development; go_process: synaptic transmission; go_process: elevation of cytosolic calcium ion concentration; go_p…	dopamine receptor D1	195	TRUE	5:174803106-174805076
cg19233472	FOXI1	0.00407177	-0.736732	forkhead box I1 isoform a	2070291	1500246	TOP	2070291	TATCAACTCTAATAAACCATCTAACATATCATTAATAAAAACCTAAAACA	1500246	TATCAACTCTAATAAACCGTCTAACATATCATTAATAAAAACCTAAAACG	5	BOT	C	Grn	169465495	+	2299	HFH3; FKHL10; FREAC6; MGC34197;	NM_012188.3	GI:21618326	isoform a is encoded by transcript variant 1; forkhead-related activator 6; forkhead (Drosophila)-like 10; hepatocyte nuclear factor 3 forkhead homolog 3; HNF-3/fork-head homolog-3; go_component: nucleus; go_function: DNA bending activity; go_function: transcription factor activity; go_process: transcription; go_process: development; go_process: regulation of transcription; DNA-dependent	forkhead box I1 isoform a	165	TRUE	5:169465139-169465394
cg02228185	ASPA	0.00415512	1.09751	aspartoacylase	1410142	670630	BOT	1410142	AATTAATAATAAATAATTTTACCTCCAACCCTATTCTCTAAATCTCAACA	670630	AATTAATAATAAATAATTTTACCTCCAACCCTATTCTCTAAATCTCAACG	17	BOT	C	Grn	3326046	+	443	ASP; ACY2;	NM_000049.2	GI:73622272	aminoacylase 2; aspartoacylase (aminoacylase 2; Canavan disease); go_function: aspartoacylase activity; go_function: aminoacylase activity; go_function: hydrolase activity; acting on ester bonds; go_process: metabolism; go_process: aspartate catabolism	aspartoacylase	271	FALSE
cg12029639	MAB21L1	0.00415714	-1.1148	mab-21-like protein 1	7050097	7050672	BOT	7050097	AAAATTCCTCTTAATTTCCAAACTATCTAAATAACCTAAATAATTTTCCA	7050672	AAAATTCCTCTTAATTTCCAAACTATCTAAATAACCTAAATAATTTTCCG	13	BOT	C	Grn	34948788	-	4081	CAGR1; FLJ10197; Nbla00126;	NM_005584.2	GI:18765719	mab-21 (C. elegans)-like 1; mab-21-like 1; putative protein product of Nbla00126; go_process: morphogenesis	mab-21-like protein 1	205	TRUE	13:34948691-34949074
cg03640944	KIAA1754	0.00416211	-1.08488	hypothetical protein LOC85450	1990554	3310241	TOP	1990554	ATAAAACAAACTTAAATTAAATCCTAACTCCACCACTCAATAATTAAACA	3310241	ATAAAACAAACTTAAATTAAATCCTAACTCCACCACTCGATAATTAAACG	10	TOP	T	Red	106083653	-	85450	bA127L20.2; RP11-127L20.4;	NM_033397.2	GI:47271452	synonyms: bA127L20.2; RP11-127L20.4	hypothetical protein LOC85450	156	FALSE
cg05744229	MYH7	0.00422797	0.599828	myosin; heavy polypeptide 7; cardiac muscle; beta	5420128	460142	TOP	5420128	AATACCAAATCCAATCACTAAACACACATATACAAATCTAAACATAAACA	460142	AATACCAAATCCAATCACTAAACACACATATACAAATCTAAACATAAACG	14	TOP	T	Red	22974690	-	4625	CMH1; MPD1; CMD1S; MYHCB; MGC138376; MGC138378;	NM_000257.1	GI:4557772	myopathy; distal 1; beta-myosin heavy chain; myosin heavy chain (AA 1-96); rhabdomyosarcoma antigen MU-RMS-40.7A; go_component: myosin; go_component: muscle myosin; go_component: striated muscle thick filament; go_function: ATP binding; go_function: actin binding; go_function: calmodulin binding; go_function: nucleotide binding; go_function: microfilament motor activity; go_function: structural c…	myosin; heavy polypeptide 7; cardiac muscle; beta	172	FALSE
cg01892689	PGCP	0.00423567	-1.171	plasma glutamate carboxypeptidase	2070113	1500762	BOT	2070113	AAAAAACATAACCTTTACTCAAACTCAAAAACACACAAAAACCTTTCACA	1500762	AAAAAACATAACCTTTACTCAAACTCAAAAACACACAAAAACCTTTCACG	8	TOP	T	Red	97726675	+	10404		NM_016134.2	GI:21314657	aminopeptidase; go_component: cytoplasm; go_component: extracellular space; go_function: peptidase activity; go_function: carboxypeptidase activity; go_function: glutamate carboxypeptidase II activity; go_process: proteolysis; go_process: proteolysis; go_process: peptide metabolism	plasma glutamate carboxypeptidase	427	TRUE	8:97726093-97727293
cg09539538	C20orf42	0.00423567	-0.994554	chromosome 20 open reading frame 42	4050270	430255	BOT	4050270	ACCAATAATAATCCTAAAATAAACCATACCAAATATAACCCAAACTTCCA	430255	ACCGATAATAATCCTAAAATAAACCATACCAAATATAACCCAAACTTCCG	20	BOT	C	Grn	6052191	-	55612	URP1; KIND1; DTGCU2; FLJ20116;	NM_017671.3	GI:45598382	UNC-112 related protein 1; kindlin 1; kindlerin; go_component: cytoskeleton; go_function: binding	chromosome 20 open reading frame 42	24	FALSE
cg10290730	ATP2B3	0.00430731	0.729546	plasma membrane calcium ATPase 3 isoform 3a	4830040	4640605	TOP	4830040	TAAAATAAAAACAACATACTAAAACTAATCAATAACTAATCTTACCCACA	4640605	TAAAATAAAAACAACGTACTAAAACTAATCAATAACTAATCTTACCCGCG	X	TOP	C	Grn	152454774	+	492	PMCA3;	NM_021949.2	GI:48255952	isoform 3a is encoded by transcript variant 1; plasma membrane calcium pump isoform 3; go_component: plasma membrane; go_component: integral to membrane; go_function: ATP binding; go_function: calmodulin binding; go_function: hydrolase activity; go_function: nucleotide binding; go_function: calcium ion binding; go_function: magnesium ion binding; go_function: calcium-transporting ATPase activity;…	plasma membrane calcium ATPase 3 isoform 3a	393	FALSE
cg23867494	TNFRSF4	0.00431152	-1.32004	tumor necrosis factor receptor superfamily; member 4 precursor	5570593	290221	BOT	5570593	CTAAACACAACAAATATCTATAACTAAACTATACCCCTTAAATTCCTACA	290221	CTAAACACGACAAATATCTATAACTAAACTATACCCCTTAAATTCCTACG	1	TOP	T	Red	1139375	-	7293	OX40; ACT35; CD134; TXGP1L;	NM_003327.2	GI:23312366	tax-transcriptionally activated glycoprotein 1 receptor; CD134 antigen; ATC35 antigen; OX40 antigen; OX40 homologue; lymphoid activation antigene ACT35; OX40 cell surface antigen; go_component: membrane; go_component: integral to plasma membrane; go_function: receptor activity; go_function: tumor necrosis factor receptor activity; go_process: immune response	tumor necrosis factor receptor superfamily; member 4 precursor	810	FALSE
cg02624129	SNX19	0.00434855	1.3979	sorting nexin 19	270338	840639	BOT	270338	CCAAAAAAAACCACAATAAATCCACTTCAAATCAAAACTAAATATAAACA	840639	CCGAAAAAAACCGCGATAAATCCACTTCAAATCGAAACTAAATATAAACG	11	BOT	C	Grn	130291572	-	399979	CHET8; KIAA0254; DKFZp667I205;	NM_014758.1	GI:7662025	go_function: protein binding; go_function: phosphoinositide binding; go_process: protein transport; go_process: intracellular signaling cascade	sorting nexin 19	132	TRUE	11:130291206-130291940
cg03732056	DOK2	0.00449256	0.810152	docking protein 2	4730685	3830685	TOP	4730685	AAAACAAAACAATAAAACAAAACTTCTTATATCTTCAACAACAACAAACA	3830685	AAAACGAAACAATAAAACAAAACTTCTTATATCTTCAACAACAACAAACG	8	TOP	T	Red	21827151	-	9046	p56DOK; p56dok-2;	NM_003974.2	GI:41406049	go_function: protein binding; go_function: insulin receptor binding; go_process: cell surface receptor linked signal transduction	docking protein 2	146	FALSE
cg20340242	IL1R2	0.00455209	-1.13633	interleukin 1 receptor; type II precursor	110445	6100440	TOP	110445	ATTTATACCCTCTTAAAAACTAAAATTTCCTAACCAAATAATATCACCCA	6100440	ATTTATACCCTCTTAAAAACTAAAATTTCCTAACCGAATAATATCACCCG	2	TOP	C	Grn	101974738	+	7850	IL1RB; CD121b; MGC47725;	NM_004633.3	GI:27894332	type II interleukin-1 receptor; beta; antigen CDw121b; go_component: membrane; go_component: integral to membrane; go_function: receptor activity; go_function: interleukin-1; Type II; blocking receptor activity; go_process: immune response	interleukin 1 receptor; type II precursor	43	TRUE	2:101974583-101974787
cg06690548	SLC7A11	0.00466239	1.91924	solute carrier family 7; (cationic amino acid transporter; y+ system) member 11	4480167	3360008	BOT	4480167	AAATATTCCAAATCACACCAACAACAAATACTACATCTAAATAATTCACA	3360008	AAATATTCCAAATCACACCAACAACGAATACTACATCTAAATAATTCACG	4	TOP	T	Red	139382673	-	23657	xCT; CCBR1;	NM_014331.2	GI:18141306	cystine/glutamate transporter; go_component: membrane; go_component: integral to membrane; go_component: integral to membrane; go_function: amino acid permease activity; go_function: cystine:glutamate antiporter activity; go_process: transport; go_process: amino acid transport; go_process: protein complex assembly	solute carrier family 7; (cationic amino acid transporter; y+ system) member 11	415	TRUE	4:139382255-139382463
cg08697665	RARRES1	0.00471777	-1.60171	retinoic acid receptor responder (tazarotene induced) 1 isoform 2	1980619	1050707	BOT	1980619	CTTAAAAAATCCAAACAATTTCCCTCTAAAACCCCAAAATTACAAAACCA	1050707	CTTAAAAAATCCAAACAATTTCCCTCTAAAACCCCAAAATTACGAAACCG	3	BOT	C	Grn	159932969	-	5918	TIG1;	NM_002888.2	GI:46255040	isoform 2 is encoded by transcript variant 2; RAR-responsive protein; go_component: membrane; go_component: integral to membrane; go_process: negative regulation of cell proliferation	retinoic acid receptor responder (tazarotene induced) 1 isoform 2	315	TRUE	3:159932031-159933437
cg19601328	MAP3K14	0.00481738	-0.727336	mitogen-activated protein kinase kinase kinase 14	2070458	2070196	BOT	2070458	TATATATCCTACAAAATCTAAAACTCAACATACAAATAATACTCAACACA	2070196	TATATATCCTACAAAATCTAAAACTCAACATACAAATAATACTCAACACG	17	TOP	T	Red	40724125	-	9020	HS; NIK; HSNIK; FTDCR1B;	NM_003954.1	GI:4505396	serine/threonine protein-kinase; go_function: ATP binding; go_function: nucleotide binding; go_function: protein binding; go_function: protein binding; go_function: protein binding; go_function: transferase activity; go_function: protein kinase activity; go_function: protein-tyrosine kinase activity; go_function: protein serine/threonine kinase activity; go_process: protein amino acid phosphoryla…	mitogen-activated protein kinase kinase kinase 14	387	FALSE
cg05790038	TRPV3	0.00482167	-0.946827	transient receptor potential cation channel; subfamily V; member 3	4860750	6270431	BOT	4860750	TAAATAAACAAATACTACAACTATAACTAATAAACATAACCTACCTAACA	6270431	TAAATAAACGAATACTACAACTATAACTAATAAACGTAACCTACCTAACG	17	BOT	C	Grn	3408039	-	162514	VRL3;	NM_145068.2	GI:22027467	vanilloid receptor-related osmotically activated channel protein; vanilloid receptor 3; go_component: membrane; go_component: integral to membrane; go_function: calcium ion binding; go_function: cation channel activity; go_function: calcium channel activity; go_process: cation transport; go_process: calcium ion transport	transient receptor potential cation channel; subfamily V; member 3	146	FALSE
cg15637528	C6orf146	0.00482167	-0.546896	hypothetical protein LOC222826	770382	1190270	BOT	770382	AAAAACTTTAAAAACCAAAATACTTAAAAACACATATCTCAAAAAAACCA	1190270	AAAAACTTTAAAAACCAAAATACTTAAAAACGCGTATCTCAAAAAAACCG	6	TOP	C	Grn	4024390	-	222826	MGC43581;	NM_173563.1	GI:27734860	synonym: MGC43581	hypothetical protein LOC222826	432	TRUE	6:4023916-4025043
cg24603941	MIA2	0.00482167	-0.801927	melanoma inhibitory activity 2	3940332	1010192	BOT	3940332	AACATCTCTACAACCTAAACAATTAACTTAAACTTCACTTAAAATTCCCA	1010192	AACATCTCTACAACCTAAACAATTAACTTAAACTTCACTTAAAATTCCCG	14	TOP	A	Red	38772876	+	117153	FLJ22404;	NM_054024.3	GI:46094008	melanoma inhibitory activity protein 2	melanoma inhibitory activity 2	177	FALSE
cg25682080	APOA5	0.00488234	0.792562	apolipoprotein AV	4200673	1820736	TOP	4200673	CTCAAAACCCTAAAATATAAAACAAAATATCTACTCTCTATACCCAAACA	1820736	CTCAAAACCCTAAAATATAAAACAAAATATCTACTCTCTATACCCAAACG	11	TOP	T	Red	116167794	-	116519	RAP3; APOAV; APOA-V; MGC126836; MGC126838;	NM_052968.3	GI:63079708	regeneration-associated protein 3; apolipoprotein A5; go_component: chylomicron; go_component: extracellular region; go_component: endoplasmic reticulum; go_function: lipid binding; go_function: lipid transporter activity; go_process: lipid transport; go_process: lipoprotein metabolism; go_process: tissue regeneration; go_process: regulation of lipid biosynthesis	apolipoprotein AV	519	FALSE
cg12188860	TOP1MT	0.00500438	1.5471	mitochondrial topoisomerase I	6480112	7050437	BOT	6480112	AAATCCATACAACTTATACCTAATAATATAAATATAACAATAAACACCCA	7050437	AAATCCATACGACTTATACCTAATAATATAAATATAACAATAAACGCCCG	8	TOP	C	Grn	144488425	-	116447	2900052H09Rik;	NM_052963.1	GI:16418460	go_component: mitochondrion; go_function: DNA topoisomerase type I activity; go_process: DNA unwinding; go_process: DNA topological change	mitochondrial topoisomerase I	565	TRUE	8:144487548-144488685
cg25447894	CSDC2	0.00500438	-1.47511	RNA-binding protein pippin	1510689	3400356	BOT	1510689	CCATAAAAACATATCTATATCTATATCTATATCTATATCTAAAACCTACA	3400356	CCGTAAAAACATATCTATATCTATATCTATATCTATATCTAAAACCTACG	22	TOP	T	Red	40287013	+	27254	PIPPIN; dJ347H13.2;	NM_014460.2	GI:46048172	go_component: nucleus; go_component: cytoplasm; go_function: DNA binding; go_function: RNA binding; go_process: mRNA processing; go_process: histone mRNA 3prime-end processing; go_process: regulation of transcription; DNA-dependent	RNA-binding protein pippin	376	FALSE
cg19103609	PKN1	0.00504825	1.22141	protein kinase N1 isoform 2	3060309	2850102	TOP	3060309	CACACTAAACACTCCATAAATATTAACTACTATCACTTTTAATATTATCA	2850102	CACACTAAACGCTCCATAAATATTAACTACTATCACTTTTAATATTATCG	19	TOP	T	Red	14405166	+	5585	DBK; PKN; PAK1; PRK1; PRKCL1; MGC46204;	NM_002741.3	GI:47132588	isoform 2 is encoded by transcript variant 2; protein kinase C-like 1; protein kinase C-related kinase 1; serine/threonine protein kinase N; protein kinase C-like PKN; serine-threonine kinase N; go_component: intracellular; go_function: ATP binding; go_function: nucleotide binding; go_function: protein binding; go_function: transferase activity; go_function: protein serine/threonine kinase activi…	protein kinase N1 isoform 2	642	TRUE	19:14403590-14405780
cg20862119	KRT2B	0.00505546	-0.946628	cytokeratin 2	6620431	830243	TOP	6620431	CAAATTTACAAAAAATCCTTCAATAACAAAAACCAAAATTTCTCTAACCA	830243	CAAATTTACAAAAAATCCTTCAATAACAAAAACCAAAATTTCTCTAACCG	12	TOP	C	Grn	51457372	-	51350	KRT2P;	NM_015848.1	GI:7705544	keratin 2p; go_component: intermediate filament; go_function: structural molecule activity; go_process: cytoskeleton organization and biogenesis	cytokeratin 2	88	FALSE
cg21537939	SEPT10	0.00513416	-1.47518	septin 10 isoform 2	3850240	4390626	TOP	3850240	AATACTAAAAAACCTTTTTCCCACTATAATCCCTAATATCCACATCAACA	4390626	AATACTAAAAAACCTTTTTCCCACTATAATCCCTAATATCCACATCGACG	2	TOP	T	Red	109729072	-	151011	FLJ11619;	NM_178584.1	GI:30795192	isoform 2 is encoded by transcript variant 2; go_component: nucleus; go_function: GTP binding; go_function: nucleotide binding; go_process: cell cycle; go_process: cell division	septin 10 isoform 2	1378	TRUE	2:109728093-109730817
cg07679836	BAK1	0.00523919	1.09677	BCL2-antagonist/killer 1	6110446	3390746	BOT	6110446	TCAAATAAACAAAAACTCAACTAAATTAATCATCAATTCTAAACCAAACA	3390746	TCAAATAAACAAAAACTCAACTAAATTAATCATCAATTCTAAACCAAACG	6	BOT	C	Grn	33655959	-	578	BAK; CDN1; BCL2L7; MGC117255;	NM_001188.2	GI:33457353	cell death inhibitor 1; apoptosis regulator BAK; Bcl-2 homologous antagonist/killer; BCL2-like 7 protein; go_component: membrane; go_component: integral to membrane; go_function: protein self binding; go_function: protein heterodimerization activity; go_process: induction of apoptosis; go_process: regulation of apoptosis; go_process: apoptotic mitochondrial changes	BCL2-antagonist/killer 1	442	FALSE
cg08550724	C6orf182	0.00524025	-0.711144	hypothetical protein LOC285753	4810241	5720468	TOP	4810241	TCCATTTTCCAAAATTTTATTATTATCACCTCTACTTATCTTTCTCTTCA	5720468	TCCATTTTCCAAAATTTTATTATTATCACCTCTACTTATCTTTCTCTTCG	6	BOT	C	Grn	109557200	+	285753	MGC21731; MGC70837; bA487F23.2;	NM_173830.3	GI:34222237	go_component: cellular component unknown; go_function: molecular function unknown; go_process: biological process unknown	hypothetical protein LOC285753	484	FALSE
cg02765820	C3orf22	0.00524276	0.650405	hypothetical protein LOC152065	4260605	7610735	TOP	4260605	CACAAAAACAACTTTTCTACAACCTCAATATCTATACCTATTTCTAAACA	7610735	CACAAAAACAACTTTTCTACAACCTCAATATCTATACCTATTTCTAAACG	3	TOP	T	Red	127760448	-	152065	MGC34728;	NM_152533.1	GI:22749104	synonym: MGC34728	hypothetical protein LOC152065	262	FALSE
cg12869240	DHX32	0.00524276	0.816048	DEAD/H (Asp-Glu-Ala-Asp/His) box polypeptide 32	840747	4260497	TOP	840747	TCCTTTTATAAAATCCAACTCCTCTTTTAACATAAAATTAAATAACCACA	4260497	TCCTTTTATAAAATCCAACTCCTCTTTTAACATAAAATTAAATAACCACG	10	TOP	T	Red	127559874	-	55760	DDX32; DHLP1; FLJ10694; FLJ10889;	NM_018180.2	GI:20336299	DEAD/H helicase-like protein-1; go_function: ATP binding; go_function: helicase activity; go_function: ATP-dependent helicase activity	DEAD/H (Asp-Glu-Ala-Asp/His) box polypeptide 32	89	FALSE
cg22783363	TNFRSF10D	0.00527543	0.727398	tumor necrosis factor receptor superfamily; member 10d precursor	1010632	6280187	TOP	1010632	AATTTATACACATACAAAAATTCTCACAACTACACTACCAAAATAAAACA	6280187	AATTTATACGCGTACAAAAATTCTCGCAACTACACTACCAAAATAAAACG	8	BOT	T	Red	23077485	-	8793	DCR2; CD264; TRUNDD; TRAILR4;	NM_003840.3	GI:42544227	decoy receptor 2; TNF receptor-related receptor for TRAIL; decoy with truncated death domain; TRAIL receptor 4; TRAIL receptor with a truncated death domain; go_component: membrane; go_component: integral to membrane; go_function: transmembrane receptor activity; go_process: apoptosis; go_process: anti-apoptosis; go_process: signal transduction	tumor necrosis factor receptor superfamily; member 10d precursor	13	TRUE	8:23076422-23077641
cg04765277	FLJ45983	0.00530274	-1.57335	hypothetical protein LOC399717	2680670	6940372	TOP	2680670	CAACACTCTCTAAACCTTTTAATTATTTAATTACTATCTAACATTCACCA	6940372	CAACGCTCTCTAAACCTTTTAATTATTTAATTACTATCTAACATTCACCG	10	TOP	A	Red	8135453	-	399717		NM_207423.1	GI:46409471		hypothetical protein LOC399717	768	TRUE	10:8130632-8134925
cg12927617	ORM1	0.00530274	-0.787401	orosomucoid 1 precursor	4230561	2680735	TOP	4230561	ACCCAACACTTCAAAAACACTCAATATATTCTATAAAATAAATAATTCCA	2680735	ACCCAACACTTCAAAAACACTCGATATATTCTATAAAATAAATAATTCCG	9	TOP	T	Red	116125157	+	5004	ORM; AGP1; AGP-A;	NM_000607.1	GI:9257231	alpha-1-acid glycoprotein 1; Orosomucoid-1 (alpha-1-acid glycoprotein-1); go_component: extracellular space; go_function: binding; go_process: acute-phase response; go_process: inflammatory response	orosomucoid 1 precursor	734	FALSE
cg15783800	HAK	0.00531315	1.19223	heart alpha-kinase	4260504	7610148	BOT	4260504	ATACTCAATCCCCAACAAATTCCTTTACCAAACTACATTAAAATAATCCA	7610148	ATACTCAATCCCCAACAAATTCCTTTACCAAACTACATTAAAATAATCCG	18	TOP	T	Red	54398381	-	115701		NM_052947.2	GI:46371196	go_function: ATP binding; go_function: kinase activity; go_function: protein serine/threonine kinase activity; go_process: protein amino acid phosphorylation	heart alpha-kinase	404	TRUE	18:54397786-54397992
cg19096540	MGC13017	0.00535117	1.49301	hypothetical protein LOC91368	4570538	3990070	BOT	4570538	CTAACCCCAAAACTAAATTAAATCCCTTACTTATTCATAATTATAACACA	3990070	CTAACCCCAAAACTAAATTAAATCCCTTACTTATTCATAATTATAACACG	5	BOT	C	Grn	133775488	-	91368		NM_080656.1	GI:18087820		hypothetical protein LOC91368	602	FALSE
cg24335895	COX7A1	0.00542458	-0.815527	cytochrome c oxidase subunit VIIa polypeptide 1 (muscle) precursor	5420523	5420241	TOP	5420523	ATTTAATATCTCAACAAATCTCTAAAAAAAATCCTACCTTAACCCTCACA	5420241	ATTTAATATCTCAACAAATCTCTAAAAAAAATCCTACCTTAACCCTCACG	19	TOP	T	Red	41335611	-	1346	COX7A; COX7AH; COX7AM;	NM_001864.2	GI:18105034	cytochrome c oxidase subunit VIIa heart/muscle isoform; go_component: inner membrane; go_component: mitochondrion; go_component: integral to membrane; go_function: oxidoreductase activity; go_function: electron transporter activity; go_function: cytochrome-c oxidase activity; go_process: electron transport	cytochrome c oxidase subunit VIIa polypeptide 1 (muscle) precursor	0	TRUE	19:41335049-41335665
cg06096336	HTR2B	0.00544705	1.2353	5-hydroxytryptamine (serotonin) receptor 2B	3940386	3450093	BOT	3940386	CTTAACATACTTACAACTATACAACATATTTATTTCACTACTTTCAACCA	3450093	CTTAACATACTTACAACTATACAACGTATTTATTTCACTACTTTCAACCG	2	BOT	C	Grn	231698068	-	3357	5-HT2B; 5-HT(2B);	NM_000867.2	GI:40254430	go_component: integral to plasma membrane; go_function: receptor activity; go_function: serotonin receptor activity; go_function: rhodopsin-like receptor activity; go_process: circulation; go_process: signal transduction; go_process: positive regulation of I-kappaB kinase/NF-kappaB cascade; go_process: G-protein signaling; coupled to IP3 second messenger (phospholipase C activating)	5-hydroxytryptamine (serotonin) receptor 2B	24	FALSE
cg20016416	SPTBN2	0.00545191	0.67116	spectrin; beta; non-erythrocytic 2	4260438	7610255	TOP	4260438	TCCTTTAAACTCCTAAACACTTACTAAACAATATATCAATCTTCCTAACA	7610255	TCCTTTAAACTCCTAAACACTTACTAAACAATATATCAATCTTCCTAACG	11	TOP	T	Red	66245446	-	6712	SCA5;	NM_006946.1	GI:5902121	beta-III spectrin; spinocerebellar ataxia 5; go_component: membrane; go_component: cytoskeleton; go_component: spectrin; go_function: actin binding; go_function: structural constituent of cytoskeleton; go_process: vesicle-mediated transport; go_process: barbed-end actin filament capping	spectrin; beta; non-erythrocytic 2	651	FALSE
cg22931889	TUBB1	0.00549653	-0.685459	beta tubulin 1; class VI	940075	4850554	BOT	940075	ACTCACACCAATAAACCAAAACTCTAAATTCTAAAAATCTAAAAATTCCA	4850554	ACTCACACCAATAAACCGAAACTCTAAATTCTAAAAATCTAAAAATTCCG	20	TOP	T	Red	57027704	+	81027	dJ543J19.4;	NM_030773.2	GI:41152077	go_component: microtubule; go_component: protein complex; go_function: GTP binding; go_function: GTPase activity; go_function: nucleotide binding; go_function: structural molecule activity; go_process: protein polymerization; go_process: microtubule-based movement	beta tubulin 1; class VI	236	FALSE
cg23732182	C21orf84	0.0055983	-1.02892	hypothetical protein LOC114038	4490376	6420338	TOP	4490376	AAAAAACCTTTATACAATCCAAAAAACCCACATCAAACCCAAAAAATACA	6420338	AAAAAACCTTTATACAATCCAAAAAACCCGCGTCAAACCCAAAAAATACG	21	BOT	C	Grn	43722531	-	114038	MGC129789;	NM_153752.1	GI:24371253	synonym: MGC129789	hypothetical protein LOC114038	13	FALSE
cg11466837	TRIM29	0.00560676	0.617283	tripartite motif protein TRIM29 isoform beta	2360725	7550332	BOT	2360725	CCAATAACCCCAACAAAATACATATAAACCTTAAATTATTACTACCTACA	7550332	CCAATAACCCCAACAAAATACATATAAACCTTAAATTATTACTACCTACG	11	TOP	T	Red	119514073	-	23650	ATDC;	NM_058193.1	GI:17402906	isoform beta is encoded by transcript variant 2; tripartite motif protein TRIM29; ataxia-telangiectasia group D-associated protein; go_component: intracellular; go_function: zinc ion binding; go_function: metal ion binding; go_function: protein binding; go_function: transcription factor activity; go_process: transcription from RNA polymerase II promoter	tripartite motif protein TRIM29 isoform beta	819	FALSE
cg20870559	OAS2	0.00563904	1.96957	2 -5prime-oligoadenylate synthetase 2 isoform 2	4760142	1300142	BOT	4760142	AAAACTATTCAAATTCCTACAAAACATCACAAATAATATTCACCATCTCA	1300142	AAAACTATTCGAATTCCTACAAAACGTCACAAATAATATTCACCATCTCG	12	BOT	T	Red	111900657	+	4939	MGC78578;	NM_002535.2	GI:74229016	isoform 2 is encoded by transcript variant 2; 2 -5prime-oligoadenylate synthetase 2 (69-71 kD); 2-5A synthetase 2; 2 5 oligoadenylate synthetase 2; (2 -5 )oligo(A) synthetase 2; go_component: membrane; go_component: microsome; go_function: ATP binding; go_function: RNA binding; go_function: transferase activity; go_function: nucleotidyltransferase activity; go_process: immune response; go_process…	2 -5prime-oligoadenylate synthetase 2 isoform 2	244	FALSE
cg19007731	RUNX1T1	0.00566153	-1.05741	acute myelogenous leukemia 1 translocation 1 protein isoform MTG8a	610601	240167	TOP	610601	ACAAATTTCTCTTTCTCACTCTACTAATCTTTAAATATAAATTCTCTCCA	240167	ACAAATTTCTCTTTCTCACTCTACTAATCTTTAAATATAAATTCTCTCCG	8	BOT	C	Grn	93176619	-	862	CDR; ETO; MTG8; MTG8b; AML1T1; ZMYND2; CBFA2T1; MGC2796;	NM_004349.2	GI:28329413	isoform MTG8a is encoded by transcript variant 1; acute myelogenous leukemia 1 translocation 1; cyclin-D related; myeloid translocation gene on 8q22; eight twenty one protein; core-binding factor; runt domain; alpha subunit 2; translocated to; 1; cyclin D-related; go_component: nucleus; go_function: metal ion binding; go_function: transcription factor activity; go_function: transcription factor a…	acute myelogenous leukemia 1 translocation 1 protein isoform MTG8a	49	FALSE
cg17051440	CLDN2	0.00569248	1.64637	claudin 2	7380333	6480730	BOT	7380333	TTTTACAAAACTATAATTAACAATTAAAAATCCTTTATCACCTCAACCCA	6480730	TTTTACAAAACTATAATTAACGATTAAAAATCCTTTATCACCTCAACCCG	X	TOP	T	Red	106050290	+	9075		NM_020384.2	GI:38455423	go_component: membrane; go_component: tight junction; go_component: integral to membrane; go_function: protein self binding; go_function: structural molecule activity; go_process: calcium-independent cell-cell adhesion	claudin 2	55	FALSE
cg19438514	C20orf102	0.00569248	1.29584	hypothetical protein LOC128434	5050678	2030541	TOP	5050678	ACAATAATAACTACTAAACTCCTACCACATAAACAACATTATACTAAACA	2030541	ACAATAATAACTACTAAACTCCTACCACGTAAACAACATTATACTAAACG	20	BOT	C	Grn	35964920	+	128434	dJ1118M15.2;	NM_080607.1	GI:18079320	synonym: dJ1118M15.2	hypothetical protein LOC128434	586	TRUE	20:35964157-35965744
cg05517711	ST6GALNAC6	0.00569248	1.39986	ST6 (alpha-N-acetyl-neuraminyl-2;3-beta-galactosyl-1; 3)-N-acetylgalactosaminide alpha-2;6-sialyltransferase 6	7400524	5080593	TOP	7400524	TAAAATATTCCTTCTTATAATTACCAAAACATCCATAACATCACTCTACA	5080593	TAAAATATTCCTTCTTATAATTACCAAAACATCCATAACATCACTCTACG	9	BOT	T	Red	129701692	-	30815	SIAT7F; ST6GALNACVI; RP11-203J24.3;	NM_013443.3	GI:34147672	CMP-NeuAC:(beta)-N-acetylgalactosaminide (alpha)2;6-sialyltransferase member VI; sialytransferase 7 ((alpha-N-acetylneuraminyl 2;3-betagalactosyl-1;3)-N-acetyl galactosaminide alpha-2;6-sialytransferase) F; go_component: membrane; go_component: Golgi apparatus; go_component: plasma membrane; go_component: integral to membrane; go_function: sialyltransferase activity; go_function: sialyltransferas…	ST6 (alpha-N-acetyl-neuraminyl-2;3-beta-galactosyl-1; 3)-N-acetylgalactosaminide alpha-2;6-sialyltransferase 6	580	TRUE	9:129702258-129702529
cg09425898	PRNT	0.00569248	-0.592445	prion protein (testis specific)	6110392	4560156	BOT	6110392	ATATACATATCCCATAATAAACTATAAACACCTCCAAACCTTACCCTACA	4560156	ATATACATATCCCGTAATAAACTATAAACACCTCCAAACCTTACCCTACG	20	TOP	T	Red	4669314	-	149830		NM_177549.2	GI:31343531	M8 protein	prion protein (testis specific)	64	FALSE
cg26523005	ZNF662	0.00570453	-0.968952	zinc finger protein 662	4540523	7320523	BOT	4540523	CCTATATTTTATATCTTTTAACATTCTCATCTTTATACCTCTAACATACA	7320523	CCTATATTTTATATCTTTTAACATTCTCATCTTTATACCTCTAACATACG	3	BOT	C	Grn	42922406	+	389114	FLJ45880;	NM_207404.2	GI:46559762	go_component: nucleus; go_function: zinc ion binding; go_function: nucleic acid binding; go_process: regulation of transcription; DNA-dependent	zinc finger protein 662	135	FALSE
cg23627134	ARHGAP15	0.00575172	-0.671025	ARHGAP15	5090619	7560561	BOT	5090619	ACCTTAAAAAAATTACATTAAAACTTCAAAAAACACAACCCAAAACCACA	7560561	ACCTTAAAAAAATTACATTAAAACTTCAAAAAACACAACCCAAAACCACG	2	BOT	C	Grn	143603433	+	55843	BM046;	NM_018460.2	GI:28466978	uncharacterized bone marrow protein BM046; go_function: GTPase activator activity	ARHGAP15	588	FALSE
cg04740359	NTF3	0.00575172	-1.29991	neurotrophin 3 precursor	5050368	2030411	BOT	5050368	CTCAAAAAACCTCAACTTTAAACAAAATACTCTAATAATTTTCCTTAACA	2030411	CTCGAAAAACCTCAACTTTAAACAAAATACTCTAATAATTTTCCTTAACG	12	BOT	T	Red	5473527	+	4908	NT3; HDNF; NGF2; NGF-2; MGC129711;	NM_002527.3	GI:45359869	go_function: growth factor activity; go_process: cell motility; go_process: anti-apoptosis; go_process: cell-cell signaling; go_process: signal transduction; go_process: nervous system development	neurotrophin 3 precursor	276	TRUE	12:5473723-5474332
cg14826456	ADRB1	0.00577711	-0.847232	beta-1-adrenergic receptor	6290768	7100427	TOP	6290768	ACTATCTCAACAATAAACAACAAACATAAATCTACTAATAACACTCATCA	7100427	GCTATCTCAACAATAAACAACGAACATAAATCTACTAATAACGCTCATCG	10	BOT	T	Red	115793796	+	153	RHR; B1AR; ADRB1R; BETA1AR;	NM_000684.1	GI:4557264	go_component: plasma membrane; go_component: integral to membrane; go_component: integral to plasma membrane; go_function: receptor activity; go_function: adrenoceptor activity; go_function: rhodopsin-like receptor activity; go_function: beta1-adrenergic receptor activity; go_function: beta1-adrenergic receptor activity; go_process: signal transduction; go_process: adenylate cyclase activation; g…	beta-1-adrenergic receptor	289	TRUE	10:115792649-115795530
cg19949550	ASB2	0.0058386	0.596371	ankyrin repeat and SOCS box-containing protein 2	5260673	3420521	TOP	5260673	TCTACTCCTACCCCTAAAACAAAATCCCCTAATAAACTAACAAATAAACA	3420521	TCTACTCCTACCCCTAAAACAAAATCCCCTAATAAACTAACAAATAAACG	14	TOP	T	Red	93493520	-	51676	ASB-2; MGC40044;	NM_016150.3	GI:22208962	ankyrin repeat-containing protein ASB-2; ankyrin repeat and SOCS box-2 containing protein; go_process: intracellular signaling cascade	ankyrin repeat and SOCS box-containing protein 2	63	FALSE
cg00779924	FLJ45983	0.00590224	-1.19439	hypothetical protein LOC399717	6760086	4290435	BOT	6760086	TTCAACTTATATCCTTAAATCTTAATCCCAAACTTCTTAACAAAAATACA	4290435	TTCAACTTATATCCTTAAATCTTAATCCCGAACTTCTTAACAAAAATACG	10	TOP	T	Red	8135453	-	399717		NM_207423.1	GI:46409471		hypothetical protein LOC399717	806	TRUE	10:8130632-8134925
cg09918674	TNFAIP8L1	0.00595725	-1.00787	tumor necrosis factor; alpha-induced protein 8-like 1	1570040	3840398	BOT	1570040	CTAAAAATCCATTTTAAAATACAAATTCCAACTAAATATAATACCTCACA	3840398	CTAAAAATCCATTTTAAAATACAAATTCCAACTAAATATAATACCTCACG	19	BOT	C	Grn	4590530	+	126282	MGC17791;	NM_152362.1	GI:22748780	synonym: MGC17791	tumor necrosis factor; alpha-induced protein 8-like 1	597	TRUE	19:4589893-4590847
cg17814481	FBP1	0.0060589	0.856962	fructose-1;6-bisphosphatase 1	7400414	1260372	BOT	7400414	CAAAAACTACAAAACTAAAACCAAACCATATAAACTAACTACAAATTTCA	1260372	CAAAAACTACAAAACTAAAACCAAACCATATAAACTAACTACGAATTTCG	9	BOT	C	Grn	96441624	-	2203	FBP;	NM_000507.2	GI:16579887	liver fructose-bisphosphatase; fructose-bisphosphatase 1; growth-inhibiting protein 17; go_function: zinc ion binding; go_function: hydrolase activity; go_function: protein self binding; go_function: fructose-bisphosphatase activity; go_function: phosphoric ester hydrolase activity; go_function: fructose-2;6-bisphosphate 2-phosphatase activity; go_process: gluconeogenesis; go_process: carbohydrat…	fructose-1;6-bisphosphatase 1	363	TRUE	9:96441069-96442403
cg21792737	NOX3	0.00605893	0.672603	NADPH oxidase 3	3390762	3850113	BOT	3390762	CAACTATCAAAAAATTTCTTCTCCCTCACCTATATCTAAATATTAAATCA	3850113	CGACTATCAAAAAATTTCTTCTCCCTCACCTATATCTAAATATTAAATCG	6	TOP	T	Red	155818729	-	50508	GP91-3;	NM_015718.1	GI:11136625	similar to gp91phox and Mox1; NADPH oxidase catalytic subunit-like 3; go_component: membrane; go_function: oxidoreductase activity; go_process: electron transport	NADPH oxidase 3	38	FALSE
cg07713493	PCTK3	0.00613712	0.979457	PCTAIRE protein kinase 3 isoform b	2600220	150544	TOP	2600220	AACTACTATTATCAAAAAAATAACCACCAAAATCTATCCATACACATTCA	150544	AACTACTATTATCAAAAAAATAACCACCAAAATCTATCCATACACATTCG	1	BOT	T	Red	203740350	+	5129	PCTAIRE; PCTAIRE3;	NM_002596.2	GI:47078228	isoform b is encoded by transcript variant 3; go_component: cellular component unknown; go_function: ATP binding; go_function: ATP binding; go_function: nucleotide binding; go_function: transferase activity; go_function: protein kinase activity; go_function: signal transducer activity; go_function: protein-tyrosine kinase activity; go_function: protein serine/threonine kinase activity; go_functio…	PCTAIRE protein kinase 3 isoform b	334	FALSE
cg23539753	SP100	0.00614877	0.799766	nuclear antigen Sp100	520554	520441	TOP	520554	TAACTATATATTACACAAACAAATAAACACCCAAAAACTAACCCTACTCA	520441	TAACTATATATTACACAAACAAATAAACACCCGAAAACTAACCCTACTCG	2	BOT	T	Red	230989225	+	6672	FLJ00340; DKFZp686E07254;	NM_003113.2	GI:19923235	SP100-HMG nuclear autoantigen; go_component: chromatin; go_component: nucleus; go_component: PML body; go_function: DNA binding; go_process: regulation of transcription; DNA-dependent	nuclear antigen Sp100	283	FALSE
cg14809191	FOXQ1	0.00619869	1.46723	forkhead box Q1	7100437	2190437	TOP	7100437	AATTTACTTTCATAAACAACATCATTTTCACTACTACAAAAACACATACA	2190437	AATTTACTTTCGTAAACAACATCGTTTTCACTACTACAAAAACACATACG	6	BOT	C	Grn	1257675	+	94234	HFH1;	NM_033260.2	GI:32526906	winged helix/forkhead transcription factor; go_component: nucleus; go_function: transcription factor activity; go_process: transcription; go_process: regulation of transcription; DNA-dependent	forkhead box Q1	850	TRUE	6:1255968-1259357
cg08159444	PNMA5	0.00626006	0.88176	hypothetical protein LOC114824	4850121	770671	BOT	4850121	ATTTACTTTACAAACTATATAAAACCTAAAACCACTTCTACCTTCCTACA	770671	ATTTACTTTACAAACTATATAAAACCTAAAACCACTTCTACCTTCCTACG	X	BOT	T	Red	151911414	-	114824	KIAA1934;	NM_052926.1	GI:24308383	paraneoplastic antigen family 5	hypothetical protein LOC114824	529	FALSE
cg04030848	GAL3ST1	0.00626006	1.66508	galactose-3-O-sulfotransferase 1	4060687	7150189	BOT	4060687	ACCAACTTACTACTAAATATCATTAAAACATTCCTATCTCCCAATAATCA	7150189	ACCAACTTACTACTAAATATCATTAAAACATTCCTATCTCCCAATAATCG	22	BOT	C	Grn	29290876	-	9514	CST;	NM_004861.1	GI:4758087	GalCer sulfotransferase; cerebroside (3prime-phosphoadenylylsulfate:galactosylceramide 3 ) sulfotransferase; go_component: Golgi stack; go_component: membrane fraction; go_component: integral to plasma membrane; go_function: transferase activity; go_function: sulfotransferase activity; go_function: galactosylceramide sulfotransferase activity; go_process: biosynthesis; go_process: protein amino a…	galactose-3-O-sulfotransferase 1	5	FALSE
cg03727165	C8orf4	0.00635221	0.659808	chromosome 8 open reading frame 4	5570112	290546	BOT	5570112	AATAAACTAACTCATAACAACATAAACATAATAACAACTTAATAACTTCA	290546	AATAAACTAACTCGTAACGACGTAAACATAATAACGACTTAATAACTTCG	8	BOT	C	Grn	40130146	+	56892	TC1; TC-1; hTC-1;	NM_020130.2	GI:21359931	C8ORF4 protein	chromosome 8 open reading frame 4	75	TRUE	8:40130135-40130372
cg00374717	ARSG	0.00640301	0.844077	Arylsulfatase G	2490646	2070523	BOT	2490646	TACAAAATAAATTCTCACATCTACAAAACACCTAAATATTCTAAAAACCA	2070523	TACAAAATAAATTCTCGCATCTACAAAACACCTAAATATTCTAAAAACCG	17	BOT	C	Grn	63815191	+	22901	KIAA1001;	NM_014960.2	GI:45430056	go_function: hydrolase activity; go_function: calcium ion binding; go_function: sulfuric ester hydrolase activity; go_process: metabolism	Arylsulfatase G	451	FALSE
cg14221171	TAC1	0.00640301	0.752946	tachykinin 1 isoform beta precursor	4670338	4200189	TOP	4670338	ACCAAAATCAAAAACATAAAAACTAAAATCTCACCTATACCAATTAAACA	4200189	ACCAAAATCAAAAACATAAAAACTAAAATCTCACCTATACCGATTAAACG	7	TOP	A	Red	97199311	+	6863	NK2; NKNA; TAC2; Hs.2563;	NM_003182.1	GI:4507340	isoform beta precursor is encoded by transcript variant beta; neuropeptide K; neuropeptide gamma; tachykinin 2; neurokinin alpha; neurokinin A; substance K; substance P; neurokinin 1; neurokinin 2; neuromedin L; go_component: extracellular space; go_function: receptor binding; go_function: neuropeptide hormone activity; go_process: insemination; go_process: synaptic transmission; go_process: cell…	tachykinin 1 isoform beta precursor	384	TRUE	7:97198913-97199722
cg13066963	ESPN	0.00641555	-1.09197	espin	1190615	1710494	TOP	1190615	ACCTACAATAACTACTATCACAAAACAACTACAAAATACAAATAAATCCA	1710494	ACCTACAATAACTACTATCGCAAAACGACTACAAAATACAAATAAATCCG	1	BOT	C	Grn	6407435	+	83715	DFNB36; LP2654; DKFZP434A196;	NM_031475.1	GI:13899328	deafness; autosomal recessive 36; go_component: actin cytoskeleton; go_function: structural molecule activity; go_process: cell adhesion	espin	469	TRUE	1:6406907-6408004
cg02497428	IGSF6	0.00649116	0.790722	immunoglobulin superfamily; member 6	4210301	4210402	BOT	4210301	ACTAACTCTCCATTCCAAAACATAAACAAATATACCTAACTTAAACTACA	4210402	ACTAACTCTCCATTCCAAAACATAAACAAATATACCTAACTTAAACTACG	16	TOP	T	Red	21571464	-	10261	DORA;	NM_005849.1	GI:5031672	down-regulated by activation (immunoglobulin superfamily); go_component: integral to plasma membrane; go_function: transmembrane receptor activity; go_process: immune response; go_process: cell surface receptor linked signal transduction	immunoglobulin superfamily; member 6	1175	FALSE
cg00005847	HOXD3	0.00655045	0.747018	homeobox D3	4850717	1260113	BOT	4850717	TACTATAATACACCCTATATTTAAAACACTAAACTTACCCCATTAAAACA	1260113	TACTATAATACACCCTATATTTAAAACACTAAACTTACCCCATTAAAACG	2	BOT	C	Grn	176737051	+	3232	HOX4; HOX1D; HOX4A; Hox-4.1; MGC10470;	NM_006898.4	GI:23510372	homeobox protein Hox-D3; Hox-4.1; mouse; homolog of; homeo box D3; go_component: nucleus; go_function: transcription factor activity; go_process: morphogenesis; go_process: regulation of transcription; DNA-dependent	homeobox D3	268	FALSE
cg03522910	B4GALT3	0.00658117	-0.725071	UDP-Gal:betaGlcNAc beta 1;4- galactosyltransferase 3	110349	110494	BOT	110349	TCTAAACCAAAACTAATCAAAAAACTAATAAACCAATTTCTAATACTCCA	110494	TCTAAACCGAAACTAATCAAAAAACTAATAAACCGATTTCTAATACTCCG	1	TOP	C	Grn	159413938	-	8703	beta4Gal-T3;	NM_003779.2	GI:13929468	beta-N-acetylglucosaminyl-glycolipid beta-1;4-galactosyltransferase 3; UDP-Gal:betaGlcNAc beta 1;4-galactosyltransferase; polypeptide 3; go_component: Golgi stack; go_component: integral to membrane; go_function: metal ion binding; go_function: manganese ion binding; go_function: galactosyltransferase activity; go_function: N-acetyllactosamine synthase activity; go_function: transferase activity;…	UDP-Gal:betaGlcNAc beta 1;4- galactosyltransferase 3	283	TRUE	1:159413558-159414419
cg00308665	HTR2A	0.0066907	0.859098	5-hydroxytryptamine (serotonin) receptor 2A	4070435	6900689	TOP	4070435	AATATCACTTACCATAACTAATATACTACTAAATTTCCTTATCATACCCA	6900689	AATATCACTTACCATAACTAATATACTACTAAATTTCCTTATCATACCCG	13	TOP	T	Red	46368176	-	3356	HTR2; 5-HT2A;	NM_000621.2	GI:60302916	5-HT2 receptor; go_component: membrane; go_component: integral to plasma membrane; go_function: receptor activity; go_function: serotonin receptor activity; go_function: rhodopsin-like receptor activity; go_process: signal transduction; go_process: synaptic transmission; go_process: serotonin receptor signaling pathway	5-hydroxytryptamine (serotonin) receptor 2A	521	FALSE
cg27470554	FCGR2A	0.0066907	0.906254	Fc fragment of IgG; low affinity IIa; receptor for (CD32)	540291	5090600	BOT	540291	ACATTCTAAAACATTTAAATCTCCATAATCATCCCAACACTATACCAACA	5090600	ACATTCTAAAACATTTAAATCTCCATAATCATCCCAACACTATACCAACG	1	BOT	T	Red	159741844	+	2212	CD32; FCG2; FcGR; CD32A; CDw32; FCGR2; IGFR2; FCGR2A1; MGC23887; MGC30032;	NM_021642.2	GI:50511935	go_component: membrane; go_component: plasma membrane; go_component: integral to membrane; go_function: IgG binding; go_function: receptor activity; go_function: receptor signaling protein activity; go_process: immune response	Fc fragment of IgG; low affinity IIa; receptor for (CD32)	20	FALSE
cg03811411	SGCD	0.00703092	-1.01726	delta-sarcoglycan isoform 1	6290082	7100184	TOP	6290082	CTTATTACAACTAAAAAATATAAATTCTAATTTAATCTCCCTACCTACCA	7100184	CTTATTACAACTAAAAAATATAAATTCTAATTTAATCTCCCTACCTACCG	5	TOP	C	Grn	155686345	+	6444	SGD; DAGD; 35DAG; CMD1L; MGC22567; SG-delta;	NM_000337.4	GI:46249398	isoform 1 is encoded by transcript variant 1; sarcoglycan; delta (35kD dystrophin-associated glycoprotein); placental delta sarcoglycan; dystrophin associated glycoprotein; delta sarcoglycan; go_component: cytoskeleton; go_component: plasma membrane; go_component: sarcoglycan complex; go_component: integral to membrane; go_component: sarcoglycan complex; go_process: muscle development; go_process…	delta-sarcoglycan isoform 1	151	FALSE
cg14117297	MGC23244	0.00716089	1.16837	hypothetical protein LOC126259	2630538	20053	BOT	2630538	TACCAAAAACTTCACATAACCTCAACTTCTCCAAAAATCTAACAAACACA	20053	TACCAAAAACTTCACATAACCTCAACTTCTCCGAAAATCTAACAAACACG	19	BOT	T	Red	4253428	-	126259		NM_144615.1	GI:21389428		hypothetical protein LOC126259	558	FALSE
cg17791936	SLC37A4	0.00724384	0.833545	solute carrier family 37 (glycerol-6-phosphate transporter); member 4	3190243	270653	TOP	3190243	ATCCCCAACAATCTAACCACAAATTAAAATTCCAAATTATAAACTAAACA	270653	ATCCCCAACAATCTAACCACAAATTAAAATTCCAAATTATAAACTAAACG	11	TOP	C	Grn	118406629	-	2542	G6PT1; GSD1b; TRG19; PRO0685; MGC15729;	NM_001467.3	GI:52851438	Glucose-6-phosphate transporter-1; glucose-6-phosphatase; transport (glucose-6-phosphate) protein 1; microsomal glucose-6-phosphate transporter; go_component: integral to membrane; go_function: transporter activity; go_process: transport	solute carrier family 37 (glycerol-6-phosphate transporter); member 4	794	TRUE	11:118406085-118407567
cg25598083	ACOT2	0.00727029	-0.991485	peroxisomal long-chain acyl-coA thioesterase	7610554	3390075	TOP	7610554	TTACCTCTACTCCTAATAAAACTATCCTCAAAATAAACCTTTTTATCTCA	3390075	TTACCTCTACTCCTAATAAAACTATCCTCAAAATAAACCTTTTTATCTCG	14	TOP	T	Red	73105532	+	10965	Mte1; PTE2; ZAP128;	NM_006821.3	GI:34147581	ortholog of mouse peroxisomal acyl-CoA thioesterase Ic; mitochondrial acyl-CoA thioesterase 2; go_component: peroxisome; go_function: hydrolase activity; go_function: serine esterase activity; go_function: palmitoyl-CoA hydrolase activity; go_function: acyl-CoA thioesterase activity; go_process: lipid metabolism; go_process: acyl-CoA metabolism	peroxisomal long-chain acyl-coA thioesterase	886	FALSE
cg15046693	CEBPG	0.00727824	1.01459	CCAAT/enhancer binding protein gamma	270017	840044	TOP	270017	ACAAATTTTAAATCACACTAAATCACTACTTATTTTCAAAAATCACCTCA	840044	ACGAATTTTAAATCACACTAAATCGCTACTTATTTTCAAAAATCACCTCG	19	BOT	C	Grn	38556449	+	1054	GPE1BP; IG/EBP-1;	NM_001806.2	GI:34452718	go_component: nucleus; go_function: transcription factor binding; go_function: sequence-specific DNA binding; go_function: protein heterodimerization activity; go_process: transcription; go_process: immune response; go_process: liver development; go_process: chromatin remodeling; go_process: B cell differentiation; go_process: nucleosome disassembly; go_process: enucleate erythrocyte differentiat…	CCAAT/enhancer binding protein gamma	733	TRUE	19:38554952-38557513
cg06421800	CDKN2B	0.00735381	-0.826469	cyclin-dependent kinase inhibitor 2B isoform 2	7150102	7150348	BOT	7150102	CTAACTCTAACCACTCTACTCTCTCTAACAAATCATAATAATAAACAACA	7150348	CTAACTCTAACCACTCTACTCTCTCTAACAAATCATAATAATAAACAACG	9	BOT	C	Grn	NA	-	1030	P15; MTS2; TP15; INK4B;	NT_008413.17		isoform 2 is encoded by transcript variant 2; p15 CDK inhibitor; cyclin-dependent kinases 4 and 6 binding protein; multiple tumor suppressor 2; p14_CDK inhibitor; p14_INK4B; p15_INK4B; CDK4B inhibitor; CDK inhibitory protein; cyclin-dependent kinase 4 inhibitor B; go_component: nucleus; go_component: cytoplasm; go_function: kinase activity; go_function: protein binding; go_function: cyclin-depend…	cyclin-dependent kinase inhibitor 2B isoform 2	NA	TRUE	9:21995095-21996291
cg14473145	CLEC14A	0.00736452	-1.33714	C-type lectin domain family 14; member A	6220121	1990136	BOT	6220121	CTTATAATCATAAACCAATTCCTTTCTCAAATCCTTCCTACCTATATTCA	1990136	CTTATAATCATAAACCAATTCCTTTCTCAAATCCTTCCTACCTATATTCG	14	BOT	C	Grn	37795325	-	161198	CEG1; C14orf27;	NM_175060.1	GI:28269706	ClECT and EGF-like domain containing protein; go_component: membrane; go_component: integral to membrane; go_function: sugar binding	C-type lectin domain family 14; member A	82	TRUE	14:37793841-37795561
cg00684178	NEU4	0.00754432	1.02041	sialidase 4	5860288	130670	BOT	5860288	AATAAAATACTAACCTACCAAAAACACAAATACAAAACTAAAACCCAACA	130670	GATAAAATACTAACCTACCAAAAACACAAATACAAAACTAAAACCCAACG	2	TOP	A	Red	242400746	+	129807	MGC18222; MGC102757;	NM_080741.1	GI:18152772	neuraminidase 4; go_component: membrane; go_component: lysosome; go_component: organelle inner membrane; go_function: protein binding; go_function: exo-alpha-sialidase activity; go_function: hydrolase activity; acting on glycosyl bonds; go_process: carbohydrate metabolism	sialidase 4	7	FALSE
cg15538820	OBP2B	0.00756923	1.31805	odorant binding protein 2B	5360300	1660270	BOT	5360300	AACTCATCTAAATAAACACATTCAAATAATACAAACTCTAAATAACATCA	1660270	AACTCATCTAAATAAACGCGTTCGAATAATACAAACTCTAAATAACATCG	9	BOT	T	Red	135074449	-	29989	hOBPIIb; MGC119022;	NM_014581.2	GI:50593012	odorant-binding protein 2B	odorant binding protein 2B	190	FALSE
cg04007936	CARHSP1	0.00763896	-1.28246	calcium-regulated heat-stable protein (24kD)	6650328	5670400	TOP	6650328	CAATCCTAAATACAAACTTATAACAACTACTCAAAAATCCAAACATAACA	5670400	CAATCCTAAATACAAACTTATAACAACTACTCAAAAATCCAAACGTAACG	16	TOP	C	Grn	8860694	-	23589	CSDC1; CRHSP-24;	NM_014316.1	GI:7656994	calcium regulated heat stable protein 1 (24kD); go_function: DNA binding; go_function: phosphatase binding; go_process: intracellular signaling cascade; go_process: regulation of transcription; DNA-dependent	calcium-regulated heat-stable protein (24kD)	824	FALSE
cg08390209	CDKN2B	0.00763896	-1.27782	cyclin-dependent kinase inhibitor 2B isoform 2	7200484	2900047	TOP	7200484	ACCTAAATTATAAATTCACCATAACTCCTCAACAAACATTAAAATAAACA	2900047	ACCTAAATTATAAATTCACCATAACTCCTCAACAAACATTAAAATAAACG	9	BOT	C	Grn	NA	-	1030	P15; MTS2; TP15; INK4B;	NT_008413.17		isoform 2 is encoded by transcript variant 2; p15 CDK inhibitor; cyclin-dependent kinases 4 and 6 binding protein; multiple tumor suppressor 2; p14_CDK inhibitor; p14_INK4B; p15_INK4B; CDK4B inhibitor; CDK inhibitory protein; cyclin-dependent kinase 4 inhibitor B; go_component: nucleus; go_component: cytoplasm; go_function: kinase activity; go_function: protein binding; go_function: cyclin-depend…	cyclin-dependent kinase inhibitor 2B isoform 2	NA	TRUE	9:21995095-21996291
cg27596068	SERPINH1	0.00768603	-0.861899	serine (or cysteine) proteinase inhibitor; clade H; member 1 precursor	6100170	4060474	TOP	6100170	AAATCACTAAATTCCCTACTAACAAATACATACCCCACAAATAAACATCA	4060474	AAATCACTAAATTCCCTACTAACAAATACATACCCCACAAATAAACATCG	11	BOT	C	Grn	74950818	+	871	CBP1; CBP2; gp46; AsTP3; HSP47; PIG14; RA-A47; SERPINH2;	NM_001235.2	GI:32454740	serine (or cysteine) proteinase inhibitor; clade H (heat shock protein 47); member 1; (collagen binding protein 1); serine (or cysteine) proteinase inhibitor; clade H (heat shock protein 47); member 2; colligin-2; rheumatoid arthritis antigen A-47; serine (or cysteine) proteinase inhibitor; clade H (heat shock protein 47); member 2; (collagen-binding protein 2); arsenic-transactivated protein 3; …	serine (or cysteine) proteinase inhibitor; clade H; member 1 precursor	869	FALSE
cg05593325	GALNT12	0.00771258	1.14895	UDP-N-acetyl-alpha-D-galactosamine:polypeptide N-acetylgalactosaminyltransferase 12 (GalNAc-T12)	6020523	1740468	TOP	6020523	ACAATAAAATTCATAACACCCTACAAAATATATTCAACCAACACTTAACA	1740468	ACAATAAAATTCATAACACCCTACAAAATATATTCAACCAACACTTAACG	9	BOT	C	Grn	100609802	+	79695	FLJ21212; GalNAc-T10;	NM_024642.2	GI:22203764	UDP-N-acetyl-alpha-D-galactosamine:polypeptide N-acetylgalactosaminyltransferase 12(GalNAc-T12); UDP-GalNAc: polypeptide N-acetylgalactosaminyltransferase; go_component: Golgi stack; go_component: integral to membrane; go_function: sugar binding; go_function: calcium ion binding; go_function: manganese ion binding; go_function: transferase activity; transferring glycosyl groups; go_function: poly…	UDP-N-acetyl-alpha-D-galactosamine:polypeptide N-acetylgalactosaminyltransferase 12 (GalNAc-T12)	285	TRUE	9:100609494-100610687
cg23244913	HCG9	0.00771258	-1.31152	hypothetical protein LOC10255	1780082	5390762	BOT	1780082	TCAAATACAATATACAACAAAATACAAAAACTAAACACTACCAATTACCA	5390762	TCAAATACGATATACAACGAAATACGAAAACTAAACGCTACCGATTACCG	6	BOT	C	Grn	30050871	+	10255	HCGIX; HCGIX4; HCGIX-4;	NM_005844.2	GI:30240938	go_component: cellular component unknown; go_function: molecular function unknown; go_process: biological process unknown	hypothetical protein LOC10255	509	TRUE	6:30051213-30051683
cg18081104	THEM5	0.00778039	0.956034	thioesterase superfamily member 5	2370255	6550332	BOT	2370255	AAAAATCTTAACTAACTCCCAAAAAATACTTTCAACTACACTTAAAACCA	6550332	AAAAATCTTAACTAACTCCCAAAAAATACTTTCAACTACACTTAAAACCG	1	TOP	C	Grn	150092797	-	284486	FLJ37964; MGC126659;	NM_182578.1	GI:32698977	go_function: catalytic activity	thioesterase superfamily member 5	50	FALSE
cg13492340	ITGA8	0.0078112	0.742808	integrin; alpha 8	6350754	5080544	TOP	6350754	AAACAATACCCCAAATAAAACAAAAACTTACTCCAATTATATCAAAAACA	5080544	AAACAATACCCCAAATAAAACGAAAACTTACTCCAATTATATCAAAAACG	10	TOP	C	Grn	15801776	-	8516		NM_003638.1	GI:49170033	go_component: integral to membrane; go_component: integrin complex; go_function: protein binding; go_function: receptor activity; go_function: calcium ion binding; go_process: cell-cell adhesion; go_process: cell-matrix adhesion; go_process: integrin-mediated signaling pathway	integrin; alpha 8	452	TRUE	10:15801302-15802503
cg02170525	CD8A	0.00792898	1.00582	CD8 antigen alpha polypeptide isoform 1 precursor	1240747	1240328	BOT	1240747	CAATACCCATTTTACCAATAAAAAATCCCAAAATAACAATACAAAAAACA	1240328	CAATACCCATTTTACCAATAAAAAATCCCAAAATAACAATACAAAAAACG	2	BOT	C	Grn	86871578	-	925	CD8; MAL; p32; Leu2;	NM_001768.4	GI:27886640	isoform 1 precursor is encoded by transcript variant 1; T-cell surface glycoprotein CD8 alpha chain; T-lymphocyte differentiation antigen T8/Leu-2; T cell co-receptor; OKT8 T-cell antigen; Leu2 T-lymphocyte antigen; T8 T-cell antigen; T-cell antigen Leu2; go_component: T cell receptor complex; go_component: integral to plasma membrane; go_function: protein binding; go_function: protein binding; g…	CD8 antigen alpha polypeptide isoform 1 precursor	315	FALSE
cg18270343	JRK	0.00796053	0.806969	jerky homolog	2450059	2070639	BOT	2450059	CTCTCAACAACCCTTAAATTTCAACTAAAATATCCCAATAAAAAAAATCA	2070639	CTCTCAACAACCCTTAAATTTCAACTAAAATATCCCGATAAAAAAAATCG	8	BOT	T	Red	143744929	-	8629	JH8; FLJ45729; DKFZp686C24207;	NM_003724.1	GI:22208998	jerky (mouse) homolog; go_component: nucleus; go_component: chromosome; pericentric region; go_function: DNA binding; go_process: regulation of transcription	jerky homolog	78	FALSE
cg19539519	PYY2	0.0079657	0.625477	peptide YY; 2 (seminalplasmin)	4920239	3370253	TOP	4920239	ACTACCCCCTAAACTCCTATAAAATAAAAACATCACACAATAACTAAACA	3370253	ACTACCCCCTAAACTCCTATAAAATAAAAACGTCACACAATAACTAAACG	17	TOP	T	Red	23577967	+	23615		NM_021093.1	GI:11036649		peptide YY; 2 (seminalplasmin)	153	FALSE
cg15727249	APOA4	0.00798241	-0.784285	apolipoprotein A-IV precursor	6650243	2230280	TOP	6650243	AATAATATAAAACTACTTCAACCAACTAAACAACAATACCAAAAAAACCA	2230280	GATAATATAAAACTACTTCAACCAACTAAACAACAATACCAAAAAAACCG	11	TOP	T	Red	116199221	-	337		NM_000482.3	GI:71773109	go_component: chylomicron; go_component: extracellular region; go_component: extracellular region; go_function: lipid binding; go_function: lipid transporter activity; go_process: circulation; go_process: lipid transport; go_process: lipid transport; go_process: lipid metabolism; go_process: lipoprotein metabolism	apolipoprotein A-IV precursor	596	FALSE
cg12866859	HEXIM1	0.00798241	-0.86485	HMBA-inducible	2100240	3940167	BOT	2100240	TTAATAACATCCCTAACATTCCAACACATTTACACTATATACCTTTTACA	3940167	TTAATAACATCCCTAACATTCCAACACGTTTACACTATATACCTTTTACG	17	BOT	C	Grn	40580467	+	10614	CLP1; HIS1; MAQ1;	NM_006460.2	GI:70167225	menage a quatre 1; hexamethylene-bis-acetamide-inducible transcript 1; hexamthylene bis-acetamide inducible 1; hexamethylene bisacetamide-inducible protein; go_component: nucleus; go_component: cytoplasm; go_function: snRNA binding; go_function: protein binding; go_function: protein binding; go_function: protein binding; go_function: transcriptional repressor activity; go_function: cyclin-depende…	HMBA-inducible	352	FALSE
cg25463779	FAM101A	0.00804904	-0.729468	hypothetical protein LOC144347	6620187	7210528	TOP	6620187	CAATATCCTTTAAAACTATTTTCTTTCTCAACCCAAAACTCAAACACACA	7210528	CAATATCCTTTAAAACTATTTTCTTTCTCAACCCAAAACTCAAACACACG	12	TOP	T	Red	123339663	+	144347	FLJ44614;	NM_181709.2	GI:40255256	synonym: FLJ44614	hypothetical protein LOC144347	474	FALSE
cg00418150	ALX4	0.00820975	-1.48543	aristaless-like homeobox 4	1570674	3840382	TOP	1570674	AAATAAAAACACTTACAACCCAAAAAAATTTCTCTCACCAACTCTTTCCA	3840382	AAATAAAAACGCTTACAACCCGAAAAAATTTCTCTCACCAACTCTTTCCG	11	BOT	C	Grn	NA	-	60529	FPP; PFM; PFM1; PFM2; KIAA1788;	NT_009237.17		homeodomain transcription factor ALX4; parietal foramina 1; parietal foramina 2; go_component: nucleus; go_function: transcription factor activity; go_process: development; go_process: skeletal development; go_process: skeletal development; go_process: regulation of transcription; DNA-dependent	aristaless-like homeobox 4	NA	TRUE	11:44283505-44284554
cg27504991	CUL7	0.00821184	-1.29951	cullin 7	840484	4260484	TOP	840484	TAACCCATTTATTATAATCAACATTAAATACTCAACCTACTATTACTACA	4260484	TAACCCGTTTATTATAATCAACGTTAAATACTCGACCTACTATTACTACG	6	BOT	C	Grn	43129632	-	9820	KIAA0076; dJ20C7.5;	NM_014780.3	GI:41872645	go_component: anaphase-promoting complex; go_function: protein binding; go_process: cell cycle; go_process: vasculogenesis; go_process: proteolysis; go_process: ubiquitin cycle; go_process: regulation of endothelial cell differentiation	cullin 7	555	TRUE	6:43130018-43130272
cg01377755	ACP6	0.00821184	0.92671	acid phosphatase 6; lysophosphatidic	1660754	450338	TOP	1660754	ACCTATAAATATCCCAATAATTAAAAACCTAAAAAACACCATAACTCACA	450338	ACCTATAAATATCCCAATAATTAAAAACCTAAAAAACGCCATAACTCACG	1	BOT	C	Grn	145609238	-	51205	LPAP; ACPL1; PACPL1;	NM_016361.2	GI:21359910	lysophosphatidic acid phosphatase; acid phosphatase like 1; go_function: hydrolase activity; go_function: acid phosphatase activity	acid phosphatase 6; lysophosphatidic	644	TRUE	1:145609860-145610267
cg19358493	EMX2	0.00821184	1.79404	empty spiracles homolog 2	6200343	2750019	TOP	6200343	ACAAAAAACAACACCAACAACCTAAAAATATAATCATAATTATACCACCA	2750019	ACAAAAAACAACGCCAACAACCTAAAAATATAATCATAATTATACCGCCG	10	TOP	C	Grn	119291946	+	2018		NM_004098.2	GI:31542586	homeodomain protein; go_component: nucleus; go_function: protein binding; go_function: transcription factor activity; go_process: development; go_process: regulation of transcription; DNA-dependent	empty spiracles homolog 2	1014	TRUE	10:119290824-119292327
cg23606023	CBFA2T3	0.00832112	-1.05539	myeloid translocation gene-related protein 2 isoform MTG16a	3140369	2450408	BOT	3140369	CCTATAAAATAACCCTATTAATATCTAAAATAAATCAACACAACCATCCA	2450408	CCTATAAAATAACCCTATTAATATCTAAAATAAATCAACACGACCATCCG	16	TOP	T	Red	87570902	-	863	ETO2; MTG16; MTGR2; ZMYND4;	NM_005187.4	GI:28872802	isoform MTG16a is encoded by transcript variant 1; myeloid translocation gene on chromosome 16; MTG8-related gene 2; go_component: nucleus; go_function: transcription factor activity; go_process: cell proliferation; go_process: granulocyte differentiation; go_process: regulation of transcription; DNA-dependent	myeloid translocation gene-related protein 2 isoform MTG16a	453	FALSE
cg11155265	DDEFL1	0.00839723	1.15856	development and differentiation enhancing factor-like 1	1660452	450347	BOT	1660452	CTTCTAAAACCTCAATTTCCTTATCTATACAATAAAAAACCTAATACCCA	450347	CTTCTAAAACCTCAATTTCCTTATCTATACAATAAAAAACCTAATACCCG	1	TOP	C	Grn	23683258	-	55616	UPLC1; FLJ20199;	NM_017707.2	GI:19923539	up-regulated in liver cancer 1; up-regulated in liver cancer 1 (UPLC1); go_function: transferase activity; transferring acyl groups; acyl groups converted into alkyl on transfer; go_process: carboxylic acid metabolism; go_process: regulation of GTPase activity	development and differentiation enhancing factor-like 1	774	TRUE	1:23682424-23684234
cg20080624	DLX5	0.00840149	-1.83756	distal-less homeo box 5	6110521	4560767	BOT	6110521	TCTTAACAATATAAAACCTCCTCAAAAATAAACAAAACCTAATATTCTCA	4560767	TCTTAACAATATAAAACCTCCTCGAAAATAAACAAAACCTAATATTCTCG	7	BOT	C	Grn	NA	-	1749		NT_007933.14		go_component: nucleus; go_function: transcription factor activity; go_process: development; go_process: skeletal development; go_process: nervous system development; go_process: regulation of transcription; DNA-dependent	distal-less homeo box 5	NA	TRUE	7:96487969-96489640
cg08812936	KCNMB2	0.00841109	-1.33601	calcium-activated potassium channel beta 2 subunit	2100687	2940564	TOP	2100687	AACAAAAACAACATACCTATCATAAACTAATAAATCCTACCTCCTACACA	2940564	AACAAAAACAACATACCTATCATAAACTAATAAATCCTACCTCCTACACG	3	BOT	C	Grn	179736918	+	10242	MGC22431;	NM_005832.3	GI:31317293	MaxiK channel beta 2 subunit; large conductance calcium-activated potassium channel beta 2 subunit; go_component: membrane; go_component: membrane fraction; go_component: voltage-gated potassium channel complex; go_function: ion channel activity; go_function: ion channel inhibitor activity; go_function: potassium channel regulator activity; go_function: calcium-activated potassium channel activit…	calcium-activated potassium channel beta 2 subunit	11	FALSE
cg16698623	MGMT	0.00841109	1.06292	O-6-methylguanine-DNA methyltransferase	1400541	4250538	TOP	1400541	ACATTTCCACTCAAACCAACTAAATTACCTATCACATCTAACATAACTCA	4250538	ACATTTCCACTCAAACCAACTAAATTACCTATCACATCTAACATAACTCG	10	TOP	T	Red	NA	+	4255		NT_008818.15		Methylguanine-DNA methyltransferase; O6-methylguanine-DNA methyltransferase; go_component: nucleus; go_function: DNA binding; go_function: transferase activity; go_function: DNA-methyltransferase activity; go_function: methylated-DNA-[protein]-cysteine S-methyltransferase activity; go_process: DNA repair; go_process: DNA ligation	O-6-methylguanine-DNA methyltransferase	NA	TRUE	10:131302456-131302963
cg20587168	MGC33407	0.00841109	-1.06197	hypothetical protein LOC284382	5910484	4220484	TOP	5910484	AAACACCTATAAAATAAATTTTACTAAACAAACCAACCCCACCTACACCA	4220484	AAACACCTATAAAATAAATTTTACTAAACAAACCAACCCCACCTACACCG	19	TOP	T	Red	8670172	-	284382	HSD21;	NM_178525.2	GI:31341825	go_function: protein binding	hypothetical protein LOC284382	343	TRUE	19:8668775-8669894
cg11617144	GPT	0.00841109	-0.706863	glutamic-pyruvate transaminase (alanine aminotransferase)	2510722	2230458	BOT	2510722	AAACATAAACTAAAAACAAAAATACTAACACTAAACAACATAAACCCACA	2230458	AAACATAAACTAAAAACGAAAATACTAACGCTAAACGACATAAACCCGCG	8	TOP	T	Red	145700231	+	2875	AAT1; ALT1; GPT1;	NM_005309.1	GI:4885350	go_component: cytoplasm; go_component: soluble fraction; go_function: alanine transaminase activity; go_function: 1-aminocyclopropane-1-carboxylate synthase activity; go_process: biosynthesis; go_process: gluconeogenesis; go_process: nitrogen compound metabolism	glutamic-pyruvate transaminase (alanine aminotransferase)	349	TRUE	8:145700456-145700670
cg22381955	CHFR	0.00841109	-0.658351	checkpoint with forkhead and ring finger domains	6020367	1740193	BOT	6020367	AAACCTCAACCTTCACATAAATCACTTTATAACTATACCCAATACTAACA	1740193	AAACCTCAACCTTCGCGTAAATCACTTTATAACTATACCCGATACTAACG	12	BOT	T	Red	NA	-	55743	RNF116; RNF196; FLJ10796;	NT_024477.13		go_component: nucleus; go_component: ubiquitin ligase complex; go_function: ligase activity; go_function: zinc ion binding; go_function: metal ion binding; go_function: ubiquitin-protein ligase activity; go_process: mitosis; go_process: cell cycle; go_process: cell division; go_process: mitotic checkpoint; go_process: protein ubiquitination	checkpoint with forkhead and ring finger domains	NA	TRUE	12:131939857-131940762
cg08510456	BSN	0.00841109	0.890563	bassoon	3420025	5130367	TOP	3420025	CCTATAAAAAAATATTTCCTAAAAACCTATATTCCAATTCATCTCTAACA	5130367	CCTATAAAAAAATATTTCCTAAAAACCTATATTCCAATTCATCTCTAACG	3	TOP	T	Red	49566926	+	8927	ZNF231;	NM_003458.1	GI:4508018	zinc finger protein 231; neuronal double zinc finger protein; Bassoon protein; go_component: synapse; go_component: nucleus; go_component: synaptosome; go_component: cytoskeleton; go_function: metal ion binding; go_function: structural constituent of cytoskeleton; go_process: synaptic transmission	bassoon	914	TRUE	3:49566002-49566207
cg04008913	SNRK	0.00841109	-0.88523	SNF related kinase	940327	1470192	TOP	940327	ACTTTTCTATACTATTACCAAAAACTACCTAACAAAACCTATATCTCCCA	1470192	ACTTTTCTATACTATTACCAAAAACTACCTAACAAAACCTATATCTCCCG	3	TOP	C	Grn	43303100	+	54861	HSNFRK; FLJ20224; KIAA0096; DKFZp779A1866;	NM_017719.3	GI:31442407	SNF-1 related kinase; go_function: ATP binding; go_function: protein-tyrosine kinase activity; go_function: protein serine/threonine kinase activity; go_process: protein amino acid phosphorylation	SNF related kinase	631	FALSE
cg06037693	RUNX3	0.00841109	0.72192	runt-related transcription factor 3 isoform 2	1940044	780044	TOP	1940044	ACACCTCTCCCTAACAACAATAATAATAAACAATAACAAAAAATCAACCA	780044	ACACCTCTCCCTAACAACAATAATAATAAACAATAACAAAAAATCAACCG	1	TOP	C	Grn	25164062	-	864	AML2; CBFA3; PEBP2aC;	NM_004350.1	GI:4757917	isoform 2 is encoded by transcript variant 2; core-binding factor; runt domain; alpha subunit 3; encoded by distal 5 portion of the mRNA; go_component: nucleus; go_function: ATP binding; go_function: transcription factor activity; go_process: transcription; go_process: cell proliferation; go_process: regulation of transcription; DNA-dependent; go_process: transcription from RNA polymerase II prom…	runt-related transcription factor 3 isoform 2	597	FALSE
cg27318318	ALX4	0.00841109	-2.02982	aristaless-like homeobox 4	7610605	3390612	TOP	7610605	AAAACTCACAATAATAATAAAACCACAACCTATCAAAACCAAACAATTCA	3390612	AAAACTCGCAATAATAATAAAACCACAACCTATCAAAACCAAACAATTCG	11	TOP	T	Red	44288292	-	60529	FPP; PFM; PFM1; PFM2; KIAA1788;	NM_021926.2	GI:55743091	homeodomain transcription factor ALX4; parietal foramina 1; parietal foramina 2; go_component: nucleus; go_function: transcription factor activity; go_process: development; go_process: skeletal development; go_process: skeletal development; go_process: regulation of transcription; DNA-dependent	aristaless-like homeobox 4	1133	TRUE	11:44288779-44289748
cg11128808	CACNG6	0.00844953	-0.680217	voltage-dependent calcium channel gamma-6 subunit isoform a	2480349	2970349	TOP	2480349	CCTAAAAATCATTTTTCTCTTCTAAACCCCAAAAACAATCTCAACTTTCA	2970349	CCTAAAAATCATTTTTCTCTTCTAAACCCCAAAAACAATCTCGACTTTCG	19	BOT	C	Grn	59187354	+	59285		NM_145814.1	GI:22027553	isoform a is encoded by transcript variant 1; neuronal voltage-gated calcium channel gamma-6 subunit; go_component: membrane; go_component: tight junction; go_component: integral to membrane; go_component: voltage-gated calcium channel complex; go_function: calcium ion binding; go_function: structural molecule activity; go_function: voltage-gated calcium channel activity; go_process: ion transpor…	voltage-dependent calcium channel gamma-6 subunit isoform a	428	TRUE	19:59187727-59188484
cg20822579	RIPK3	0.00844953	1.27335	receptor-interacting serine-threonine kinase 3	4490292	6420722	BOT	4490292	CACAACATCAAACTAAAAAATACCAAAAAACCTCTAAAAATTACAAACCA	6420722	CACGACATCAAACTAAAAAATACCAAAAAACCTCTAAAAATTACGAACCG	14	TOP	T	Red	23879013	-	11035	RIP3; RIP3 beta; RIP3 gamma;	NM_006871.2	GI:40254843	receptor-interacting protein 3; Ser/Thr kinase; receptor interacting protein 3; go_function: ATP binding; go_function: receptor activity; go_function: nucleotide binding; go_function: transferase activity; go_function: magnesium ion binding; go_function: protein-tyrosine kinase activity; go_function: protein serine/threonine kinase activity; go_process: protein amino acid phosphorylation	receptor-interacting serine-threonine kinase 3	100	TRUE	14:23878120-23878976
cg21495715	SLC5A10	0.00845009	1.30813	solute carrier family 5 (sodium/glucose cotransporter); member 10	7150390	7380646	BOT	7150390	AACTACCAACCAACCCTACTATATACACTAATAAAATTAATAAACAAACA	7380646	AACTACCGACCAACCCTACTATATACACTAATAAAATTAATAAACGAACG	17	TOP	T	Red	18794718	+	125206	SGLT5; FLJ25217;	NM_152351.2	GI:31982944	go_component: membrane; go_component: integral to membrane; go_function: transporter activity; go_process: transport	solute carrier family 5 (sodium/glucose cotransporter); member 10	567	TRUE	17:18795170-18795559
cg09325101	OSTbeta	0.00853938	0.966709	organic solute transporter beta	1430349	2100494	TOP	1430349	TATACCCCTCAACACAAAACAAAATTTAACTAAAAATCCTAACACTATCA	2100494	TATACCCCTCAACACAAAACAAAATTTAACTAAAAATCCTAACACTATCG	15	BOT	T	Red	63129366	+	123264	MGC118959; MGC118960; MGC118961;	NM_178859.2	GI:31341260	synonyms: MGC118959; MGC118960; MGC118961	organic solute transporter beta	209	FALSE
cg03605761	RNF126	0.00853938	-1.42989	ring finger protein 126 isoform 1	2450500	2370315	TOP	2450500	CCAAAACTAACCTCAAAAATAATCCTAACCTATACTAAATAATAATACCA	2370315	CCAAAACTAACCTCAAAAATAATCCTAACCTATACTAAATAATAATACCG	19	TOP	T	Red	614227	-	55658	MGC1022; FLJ20552; MGC14317;	NM_017876.3	GI:37622891	isoform 1 is encoded by transcript variant 1; go_component: ubiquitin ligase complex; go_function: zinc ion binding; go_function: metal ion binding; go_function: protein binding; go_function: ubiquitin-protein ligase activity; go_process: protein ubiquitination	ring finger protein 126 isoform 1	746	TRUE	19:614958-615478
cg17001430	KIF25	0.00856132	1.05865	kinesin family member 25 isoform 1	7200692	2900577	BOT	7200692	CTAAAAATTCAACACCCAAATTACTAACTCTAAAAACCCTTAACAATTCA	2900577	CTAAAAATTCAACACCCAAATTACTAACTCTAAAAACCCTTAACAATTCG	6	BOT	C	Grn	168161402	+	3834	KNSL3;	NM_030615.1	GI:13699825	isoform 1 is encoded by transcript variant 1; kinesin-like 3; go_component: microtubule; go_component: kinesin complex; go_function: ATP binding; go_function: nucleotide binding; go_function: microtubule motor activity; go_process: microtubule-based movement; go_process: mitotic sister chromatid segregation; go_process: organelle organization and biogenesis	kinesin family member 25 isoform 1	277	FALSE
cg24063382	MAS1L	0.0085844	0.625761	mas-related G protein-coupled MRG	4280471	3520438	TOP	4280471	AACCTACAAATCACTCAACCTACAATTAAAATAAATTTCAAAATACCTCA	3520438	AACCTACAAATCACTCGACCTACAATTAAAATAAATTTCAAAATACCTCG	6	TOP	T	Red	29563658	-	116511	MRG; MAS-L; MGC119987; dJ994E9.2;	NM_052967.1	GI:16418462	go_component: integral to membrane; go_function: receptor activity; go_function: rhodopsin-like receptor activity; go_process: signal transduction; go_process: G-protein coupled receptor protein signaling pathway	mas-related G protein-coupled MRG	1382	FALSE
cg25023994	BANK1	0.00861404	-1.42795	B-cell scaffold protein with ankyrin repeats 1	4610379	1110156	TOP	4610379	AAAATAAAACTACTCAAAAACCTACTCTTACATCCCTTCTCAAAAAACCA	1110156	AAAATAAAACTACTCAAAAACCTACTCTTACATCCCTTCTCAAAAAACCG	4	TOP	C	Grn	102930919	+	55024	BANK; FLJ20706; FLJ34204;	NM_017935.2	GI:32484980	synonyms: BANK; FLJ20706; FLJ34204	B-cell scaffold protein with ankyrin repeats 1	123	TRUE	4:102930744-102931523
cg23679724	CTSZ	0.00866034	1.02553	cathepsin Z preproprotein	2360139	7550603	TOP	2360139	ATATACTAATTCCAAATAATACTAACATAATTAACACCATCCACATTACA	7550603	ATATACTAATTCCGAATAATACTAACATAATTAACACCATCCACATTACG	20	BOT	C	Grn	57015697	-	1522	CTSX;	NM_001336.2	GI:22538441	cathepsin X precursor; preprocathepsin P; cathepsin Z precursor; go_component: lysosome; go_function: cysteine-type peptidase activity; go_function: cysteine-type endopeptidase activity; go_process: proteolysis; go_process: proteolysis	cathepsin Z preproprotein	824	FALSE
cg05093686	MAB21L1	0.00881231	-1.40286	mab-21-like protein 1	6130386	6130608	BOT	6130386	TCTAAACTCTTAAACAAACCAACAACAACTTCTTCTAACATATACACACA	6130608	TCTAAACTCTTAAACAAACCAACAACAACTTCTTCTAACATATACACACG	13	BOT	C	Grn	34948788	-	4081	CAGR1; FLJ10197; Nbla00126;	NM_005584.2	GI:18765719	mab-21 (C. elegans)-like 1; mab-21-like 1; putative protein product of Nbla00126; go_process: morphogenesis	mab-21-like protein 1	0	TRUE	13:34948691-34949074
cg10087081	KIAA0355	0.00886678	0.659604	hypothetical protein LOC9710	3440736	4480307	BOT	3440736	ATAACATTTACTTAAAACCATCTACTCTCCCAAACAAAAATTCAAATACA	4480307	ATAACATTTACTTAAAACCATCTACTCTCCCAAACAAAAATTCAAATACG	19	BOT	T	Red	39482421	+	9710		NM_014686.2	GI:46276867		hypothetical protein LOC9710	914	FALSE
cg20673481	KCNS3	0.00890743	0.809848	potassium voltage-gated channel delayed-rectifier protein S3	7210762	6840484	TOP	7210762	ACTATATATACTCTCCTTCACACTTTATTTTAAAACAAATTTAAACCTCA	6840484	ACTATATATACTCTCCTTCGCACTTTATTTTAAAACAAATTTAAACCTCG	2	BOT	C	Grn	17923426	+	3790	KV9.3; MGC9481;	NM_002252.3	GI:25952107	voltage-gated potassium channel protein Kv9.3; Shab-related delayed-rectifier K+ channel alpha subunit 3; go_component: membrane; go_component: membrane fraction; go_component: voltage-gated potassium channel complex; go_function: protein binding; go_function: potassium ion binding; go_function: potassium channel regulator activity; go_function: delayed rectifier potassium channel activity; go_pr…	potassium voltage-gated channel delayed-rectifier protein S3	491	TRUE	2:17922354-17924817
cg20356482	FBP2	0.00893204	-2.22014	fructose-1;6-bisphosphatase 2	6590377	5860411	BOT	6590377	AAAAAACCTTACTTACTTCTAAAAACTACAACTCCACAATATAAAAACCA	5860411	AAAAAACCTTACTTACTTCTAAAAACTACAACTCCGCAATATAAAAACCG	9	TOP	A	Red	96395896	-	8789		NM_003837.2	GI:22907027	muscle fructose-bisphosphatase; fructose-1;6-bisphosphatase isozyme 2; D-fructose-1;6-bisphosphate 1-phosphohydrolase; FBPase; hexosediphosphatase; go_function: hydrolase activity; go_function: fructose-bisphosphatase activity; go_function: phosphoric ester hydrolase activity; go_function: fructose-2;6-bisphosphate 2-phosphatase activity; go_process: gluconeogenesis; go_process: carbohydrate meta…	fructose-1;6-bisphosphatase 2	17	TRUE	9:96395689-96395929
cg04369341	C20orf100	0.00907238	-1.16047	chromosome 20 open reading frame 100	1190692	1710328	TOP	1190692	TAAATACTTACTACCCCTAACAAACTACAAAAAAACTTTACCAAAAACCA	1710328	TAAATACTTACTACCCCTAACGAACTACAAAAAAACTTTACCAAAAACCG	20	TOP	C	Grn	41978221	+	84969	MGC15880; dJ495O3.1; dJ1108D11.2;	NM_032883.1	GI:14249635	go_component: nucleus; go_function: DNA binding; go_process: transcription; go_process: regulation of transcription; DNA-dependent	chromosome 20 open reading frame 100	215	TRUE	20:41976342-41978686
cg17961200	CEL	0.00907238	-0.606001	carboxyl ester lipase precursor	7050482	6130176	TOP	7050482	AATTAAACATCCTATATTCTACCTAACACCTATCCCCATAAAAATAAACA	6130176	AATTAAACATCCTATATTCTACCTAACACCTATCCCCATAAAAATAAACG	9	TOP	T	Red	134927186	+	1056	BAL; FAP; BSDL; BSSL; CELL; FAPP; LIPA; CEase;	NM_001807.2	GI:27894374	bile salt-stimulated lipase; carboxyl ester hydrolase; cholesterol esterase; bile salt-dependent lipase; bile salt-dependent lipase; oncofetal isoform; included; fetoacinar pancreatic protein; lysophospholipase; pancreatic; bile salt-stimulated carboxyl ester lipase; bile-salt-activated lipase; sterol esterase; go_function: hydrolase activity; go_function: serine esterase activity; go_function: s…	carboxyl ester lipase precursor	207	FALSE
cg00323915	GIMAP4	0.00911683	0.791341	GTPase; IMAP family member 4	1010446	4060458	BOT	1010446	TACAATCTAAAATCTTATTACAAAATTAACTATCTACTCAAAACTACCCA	4060458	TACAATCTAAAATCTTATTACAAAATTAACTATCTACTCGAAACTACCCG	7	TOP	T	Red	149895391	+	55303	IAN1; IMAP4; hIAN1; HIMAP4; MSTP062; FLJ11110;	NM_018326.2	GI:28416432	human immune associated nucleotide 1; immunity associated protein 4; go_function: GTP binding; go_function: nucleotide binding	GTPase; IMAP family member 4	529	FALSE
cg21312148	LCE2D	0.00916629	0.701106	late cornified envelope 2D	4880593	3460221	BOT	4880593	CTCAATTTACCTCAAATCTCTAAAAACTCTAAAACTTACTAAAACTCACA	3460221	CTCAATTTACCTCAAATCTCTAAAAACTCTAAAACTTACTAAAACTCACG	1	TOP	T	Red	150902496	+	353141	LEP12; SPRL1A;	NM_178430.2	GI:57242771	late envelope protein 12; small proline rich-like (epidermal differentiation complex) 1A	late cornified envelope 2D	202	FALSE
cg06501790	SLC34A1	0.00918077	1.21354	solute carrier family 34 (sodium phosphate); member 1	4860673	6270717	BOT	4860673	CTAAATAACATCAAAATCTCTACCTACAAACAAAAAATATATCTAAATCA	6270717	CTAAATAACATCAAAATCTCTACCTACAAACGAAAAATATATCTAAATCG	5	TOP	T	Red	176744061	+	6569	NPT2; SLC11; NAPI-3; NPTIIa; SLC17A2;	NM_003052.2	GI:31543634	sodium/phosphate co-transporter; solute carrier family 17 (sodium phosphate); member 2; Na+-phosphate cotransporter type II; go_component: membrane; go_component: integral to plasma membrane; go_function: protein binding; go_function: sodium ion binding; go_function: symporter activity; go_function: sodium-dependent phosphate transporter activity; go_process: ion transport; go_process: fluid secr…	solute carrier family 34 (sodium phosphate); member 1	198	FALSE
cg18979491	LBP	0.00919814	0.837468	lipopolysaccharide-binding protein precursor	3840093	2340731	TOP	3840093	AACTACATCTAACACCAACCAAACTCTCTTTTTTAAAATATATTAACTCA	2340731	AACTACATCTAACACCAACCAAACTCTCTTTTTTAAAATATATTAACTCG	20	TOP	T	Red	36408299	+	3929	MGC22233;	NM_004139.2	GI:31652248	lipopolysaccharide-binding protein; LPS-binding protein; go_component: membrane; go_component: integral to membrane; go_component: extracellular space; go_function: lipid binding; go_process: lipid transport; go_process: acute-phase response; go_process: defense response to bacteria; go_process: cellular defense response; go_process: response to pathogenic bacteria	lipopolysaccharide-binding protein precursor	440	FALSE
cg18743730	CA4	0.00923001	1.05638	carbonic anhydrase IV precursor	5050170	2030474	BOT	5050170	TTAACCCACACAAAAATAAATACCCCATAATAACTTTAATCATTCTAACA	2030474	TTAACCCACACAAAAATAAATACCCCATAATAACTTTAATCATTCTAACG	17	BOT	C	Grn	55582131	+	762	CAIV; RP17;	NM_000717.2	GI:9951925	carbonic dehydratase; go_component: membrane; go_component: membrane fraction; go_function: lyase activity; go_function: zinc ion binding; go_function: metal ion binding; go_function: carbonate dehydratase activity; go_process: one-carbon compound metabolism	carbonic anhydrase IV precursor	368	FALSE
cg26111757	C20orf185	0.00929022	0.706661	antimicrobial peptide RYA3	2480100	2970465	TOP	2480100	TTCCCTATAAACTCCATAAAAACAAAAACCATATCTAAAACCTCTATACA	2970465	TTCCCTATAAACTCCATAAAAACAAAAACCATATCTAAAACCTCTATACG	20	TOP	T	Red	31106891	+	359710	RYA3; LPLUNC3; dJ726C3.4;	NM_182658.1	GI:32964822	likely ortholog of rat probable ligand-binding protein RYA3; long palate; lung and nasal epithelium carcinoma associated 3; go_function: lipid binding	antimicrobial peptide RYA3	1110	FALSE
cg27269917	SLC5A10	0.00936615	-0.62266	solute carrier family 5 (sodium/glucose cotransporter); member 10	610707	240707	TOP	610707	ACTATCCCATTAATAAAATAATTATACCAACAACATTAACTCTAAAACCA	240707	ACTATCCCATTAATAAAATAATTATACCAACAACATTAACTCTAAAACCG	17	TOP	T	Red	18794718	+	125206	SGLT5; FLJ25217;	NM_152351.2	GI:31982944	go_component: membrane; go_component: integral to membrane; go_function: transporter activity; go_process: transport	solute carrier family 5 (sodium/glucose cotransporter); member 10	256	FALSE
cg09614401	ADRA1D	0.00936615	-1.42137	alpha-1D-adrenergic receptor	1770554	650554	BOT	1770554	ACAACCACCTTACACTCAATCATAATAACTAAATACTTAAATAAATAACA	650554	ACGACCGCCTTACGCTCGATCATAATAACTAAATACTTAAATAAATAACG	20	TOP	C	Grn	4177659	-	146	DAR; ADRA1; ADRA1A; ADRA1R; ALPHA1; dJ779E11.2;	NM_000678.2	GI:15451784	adrenergic; alpha-1A-; receptor; adrenergic; alpha -1D-; receptor; go_component: integral to plasma membrane; go_function: receptor activity; go_function: adrenoceptor activity; go_function: rhodopsin-like receptor activity; go_function: alpha1-adrenergic receptor activity; go_process: development; go_process: DNA metabolism; go_process: signal transduction; go_process: cell proliferation; go_pro…	alpha-1D-adrenergic receptor	650	TRUE	20:4176404-4178574
cg12433691	GCC2	0.00945322	0.60032	GRIP and coiled-coil domain-containing 2 isoform a	2100079	2100600	TOP	2100079	AAAAAACATTAAATTACAAAACAAATCTCTCAATCCTCCAAAAATATCCA	2100600	AAAAAACATTAAATTACAAAACAAATCTCTCAATCCTCCAAAAATATCCG	2	TOP	C	Grn	108432068	+	9648	GCC185; KIAA0336;	NM_181453.2	GI:34335126	isoform a is encoded by transcript variant 1; GRIP and coiled-coil domain-containing 2; CTCL tumor antigen se1-1; CLL-associated antigen KW-11; GRIP coiled-coil protein GCC185; go_component: Golgi stack	GRIP and coiled-coil domain-containing 2 isoform a	322	TRUE	2:108431688-108432574
cg04259560	FLJ35773	0.00945322	0.673231	hypothetical protein LOC162387	6760468	4290468	BOT	6760468	ACCCAAAAACCTAAACTAAACACCTAAACTACTTCAAACAAATAAAACCA	4290468	ACCCAAAAACCTAAACTAAACGCCTAAACTACTTCAAACAAATAAAACCG	17	TOP	T	Red	8643311	-	162387		NM_152599.2	GI:46048468	go_function: catalytic activity	hypothetical protein LOC162387	310	TRUE	17:8643026-8643680
cg22268164	TRHR	0.0094899	0.999702	thyrotropin-releasing hormone receptor	6520431	1170709	TOP	6520431	CCACTACTCATAACTAAAACTATATTTAATTCAATTCACTAACTATCTCA	1170709	CCACTACTCGTAACTAAAACTATATTTAATTCAATTCACTAACTATCTCG	8	TOP	T	Red	110168900	+	7201		NM_003301.1	GI:4507680	go_component: membrane; go_component: integral to plasma membrane; go_function: receptor activity; go_function: rhodopsin-like receptor activity; go_function: thyrotropin-releasing hormone receptor activity; go_process: signal transduction; go_process: G-protein coupled receptor protein signaling pathway	thyrotropin-releasing hormone receptor	26	FALSE
cg14506552	NPPB	0.00949516	-1.61436	natriuretic peptide precursor B	7510609	7040092	BOT	7510609	ACAAAAACTACTACTACTACTTCTACTACTACTACTACTACTACAATACA	7040092	ACGAAAACTACTACTACTACTTCTACTACTACTACTACTACTACGATACG	1	TOP	T	Red	11841575	-	4879	BNP;	NM_002521.1	GI:4505432	brain type natriuretic peptide; go_component: extracellular space; go_function: diuretic hormone activity; go_process: diuresis; go_process: natriuresis; go_process: fluid secretion; go_process: regulation of vasodilation; go_process: regulation of blood vessel size; go_process: regulation of blood pressure; go_process: negative regulation of cell growth; go_process: negative regulation of angiog…	natriuretic peptide precursor B	34	TRUE	1:11841532-11842302
cg14338062	ARHGAP9	0.00967726	-0.608305	Rho GTPase activating protein 9	5900451	5080743	TOP	5900451	AAACAATTCTAACAACTCAAACTATAATCAATATAAATCAAAACTCTCCA	5080743	AAACAATTCTAACGACTCAAACTATAATCAATATAAATCAAAACTCTCCG	12	TOP	C	Grn	56168864	-	64333	10C; RGL1; MGC1295;	NM_032496.1	GI:14210509	go_function: GTPase activator activity	Rho GTPase activating protein 9	682	FALSE
cg02553486	CORIN	0.00969268	0.711314	corin	1990181	3310619	TOP	1990181	TAACCCACAAATAAAATCTATAAAACAAACAAAATATAAAACCCCTAACA	3310619	TAACCCGCGAATAAAATCTATAAAACAAACAAAATATAAAACCCCTAACG	4	TOP	C	Grn	47534816	-	10699	CRN; ATC2; Lrp4; TMPRSS10; MGC119742;	NM_006587.2	GI:29244925	heart specific serine proteinase; pro-ANP-converting enzyme; atrial natriuteric peptide-converting enzyme; pro-ANP-convertase; corin; serine protease; go_component: plasma membrane; go_component: plasma membrane; go_component: integral to plasma membrane; go_function: peptidase activity; go_function: scavenger receptor activity; go_function: serine-type endopeptidase activity; go_process: proteol…	corin	36	TRUE	4:47533300-47535002
cg19196684	SLC1A7	0.00972703	0.799205	solute carrier family 1 (glutamate transporter); member 7	20482	3890551	BOT	20482	CATATACAAACAAAATAAACTCCTCATCCTATCTATACTATCTATCATCA	3890551	CGTATACAAACGAAATAAACTCCTCATCCTATCTATACTATCTATCATCG	1	BOT	T	Red	53380837	-	6512	AAAT; EAAT5;	NM_006671.3	GI:34147563	excitatory amino acid transporter 5 (retinal glutamate transporter); go_component: membrane; go_component: integral to membrane; go_function: symporter activity; go_function: L-glutamate transporter activity; go_function: sodium:dicarboxylate symporter activity; go_process: transport; go_process: dicarboxylic acid transport; go_process: dicarboxylic acid transport	solute carrier family 1 (glutamate transporter); member 7	212	FALSE
cg16584172	ZIC2	0.00991658	0.919317	zinc finger protein of the cerebellum 2	5390369	6200369	BOT	5390369	ATAATAAACTTACAATAACCACAAATTTCCCCAAATAAAAACAACAACCA	6200369	GTAATAAACTTACAATAACCACGAATTTCCCCAAATAAAAACAACAACCG	13	BOT	C	Grn	99432320	+	7546	HPE5;	NM_007129.2	GI:22547196	Zic family member 2 (odd-paired Drosophila homolog); go_component: nucleus; go_component: voltage-gated potassium channel complex; go_function: DNA binding; go_function: zinc ion binding; go_function: metal ion binding; go_function: voltage-gated potassium channel activity; go_process: cell differentiation; go_process: brain development; go_process: potassium ion transport; go_process: nervous sy…	zinc finger protein of the cerebellum 2	873	TRUE	13:99429461-99434619
cg04167867	MORC1	0.00991658	0.949793	MORC family CW-type zinc finger 1	3800170	2350072	BOT	3800170	CTAAAAAAATTACATAAACCTCAATTCCAAAAAACTCTAACTCAAATACA	2350072	CTAAAAAAATTACATAAACCTCAATTCCAAAAAACTCTAACTCAAATACG	3	BOT	T	Red	110319658	-	27136	MORC; ZCW6;	NM_014429.2	GI:68161547	microrchidia; mouse; honolog of; microrchidia; mouse; homolog of; microrchidia homolog (mouse); go_component: nucleus; go_function: ATP binding; go_function: zinc ion binding; go_function: metal ion binding; go_process: spermatogenesis	MORC family CW-type zinc finger 1	162	TRUE	3:110319373-110319935
cg06806080	CD47	0.00991658	-0.735571	CD47 antigen isoform 1 precursor	6650746	2750746	BOT	6650746	ATTATTAAACTTAATTTATAACTACCCCATATACAACCCTCTACACTACA	2750746	ATTATTAAACTTAATTTATAACTACCCCATATACAACCCTCTACGCTACG	3	TOP	C	Grn	109292625	-	961	IAP; OA3; MER6;	NM_001777.3	GI:68223312	isoform 1 precursor is encoded by transcript variant 1; antigen identified by monoclonal antibody 1D8; antigenic surface determinant protein OA3; integrin associated protein; Rh-related antigen; integrin-associated signal transducer; leukocyte surface antigen CD47; CD47 glycoprotein; go_component: plasma membrane; go_component: integral to plasma membrane; go_function: protein binding; go_process…	CD47 antigen isoform 1 precursor	856	TRUE	3:109291782-109293577
cg21832150	PLEKHN1	0.00993935	0.619715	pleckstrin homology domain containing; family N member 1	6650121	2750121	BOT	6650121	AAACAAAAAATCTCATAACTTAACCCCAAAACAAATAAAAAAACCCTACA	2750121	AAACAAAAAATCTCGTAACTTAACCCCGAAACGAATAAAAAAACCCTACG	1	BOT	C	Grn	891740	+	84069	MGC120613; MGC120616; RP11-54O7.7; DKFZP434H2010;	NM_032129.1	GI:14149786	synonyms: MGC120613; MGC120616; RP11-54O7.7; DKFZP434H2010	pleckstrin homology domain containing; family N member 1	148	TRUE	1:891788-892531
cg16446783	MRGPRX4	0.00993935	0.954698	G protein-coupled receptor MRGX4	1430167	4850626	BOT	1430167	TTAACTTAAAAATCACTCCTCTACTTTACTCCCTATAACATATATAATCA	4850626	TTAACTTAAAAATCACTCCTCTACTTTACTCCCTATAACATATATAATCG	11	BOT	A	Red	18150960	+	117196	GPCR; MRGX4; SNSR6;	NM_054032.2	GI:66912199	G protein-coupled receptor SNSR6; G protein-coupled receptor SNSR5; go_component: integral to membrane; go_function: receptor activity; go_function: rhodopsin-like receptor activity; go_process: signal transduction; go_process: G-protein coupled receptor protein signaling pathway	G protein-coupled receptor MRGX4	1024	FALSE
cg15554401	GJB4	0.00993935	0.76811	gap junction protein; beta 4	1690753	520731	BOT	1690753	AAACACAACCAACATAAACTAAACATTTCTACAAAACCTACTAAATAACA	520731	AAACACAACCAACATAAACTAAACATTTCTACAAAACCTACTAAATAACG	1	TOP	T	Red	34999365	+	127534	CX30.3; MGC21116;	NM_153212.1	GI:23397463	connexin 30.3; go_component: membrane; go_component: connexon complex; go_component: integral to membrane; go_function: connexon channel activity; go_process: cell communication; go_process: sensory perception of sound	gap junction protein; beta 4	113	TRUE	1:34999454-35000017
cg08649013	SLC2A9	0.00993935	0.898732	solute carrier family 2; member 9 protein isoform 1	1430086	2100689	TOP	1430086	AAAAACTCTACCATTCCCATTTTATACATTCAAAAAAATCAAATAACTCA	2100689	AAAAACTCTACCATTCCCATTTTATACATTCAAAAAAATCAAATAACTCG	4	BOT	C	Grn	9650970	-	56606	GLUT9; GLUTX;	NM_020041.2	GI:47933386	isoform 1 is encoded by transcript variant 1; human glucose transporter-like protein-9; go_component: membrane; go_component: integral to membrane; go_component: integral to membrane; go_function: transporter activity; go_function: sugar porter activity; go_function: sugar porter activity; go_process: glucose transport; go_process: carbohydrate transport	solute carrier family 2; member 9 protein isoform 1	326	FALSE
cg00514407	SERPINE2	0.00999421	1.46936	plasminogen activator inhibitor type 1; member 2	3130341	3060156	BOT	3130341	CCAAAAAACTAAATTCCCAACTATAATAATAACATAAAATACCCACAACA	3060156	CCAAAAAACTAAATTCCCGACTATAATAATAACATAAAATACCCGCAACG	2	TOP	T	Red	224612237	-	5270	GDN; PI7; PN1; PNI;	NM_006216.2	GI:34147323	protease inhibitor 7 (protease nexin I); serine (or cysteine) proteinase inhibitor; clade E (nexin; plasminogen activator inhibitor type 1); member 2; glial-derived nexin 1; glial-derived neurite promoting factor; go_component: extracellular region; go_component: extracellular region; go_function: heparin binding; go_function: serine-type endopeptidase inhibitor activity; go_function: serine-type…	plasminogen activator inhibitor type 1; member 2	633	TRUE	2:224611391-224613168
cg00101227	MPZ	0.00999421	0.938246	myelin protein zero	1940019	780014	BOT	1940019	CATTACAAACTTCTTAAAATAACCAAATCCTATAAAAATTTTTTTCCCCA	780014	CATTACAAACTTCTTAAAATAACCAAATCCTATAAAAATTTTTTTCCCCG	1	TOP	C	Grn	159546368	-	4359	P0; CHM; DSS; MPP; CMT1; CMT1B; CMT2I; CMT2J; CMT4E; CMTDI3; HMSNIB;	NM_000530.3	GI:39725669	go_component: membrane; go_component: plasma membrane; go_component: integral to plasma membrane; go_function: structural molecule activity; go_process: nerve ensheathment; go_process: homophilic cell adhesion; go_process: mechanosensory behavior; go_process: synaptic transmission; go_process: peripheral nervous system development	myelin protein zero	522	FALSE
cg22778145	CLK4	0.00999743	-0.921857	CDC-like kinase 4	7040364	6620687	BOT	7040364	TTATTTTCTAAAACAACCTCTTTATCCAAATCCACCTTAAACTAAAAACA	6620687	TTATTTTCTAAAACAACCTCTTTATCCGAATCCACCTTAAACTAAAAACG	5	BOT	C	Grn	177986660	-	57396	DKFZp686A20267;	NM_020666.2	GI:47717135	protein serine threonine kinase Clk4; dual specificity protein kinase CLK4; go_component: nucleus; go_function: ATP binding; go_function: nucleotide binding; go_function: transferase activity; go_function: protein-tyrosine kinase activity; go_function: protein serine/threonine kinase activity; go_process: protein amino acid phosphorylation	CDC-like kinase 4	415	TRUE	5:177985845-177987118
cg17345480	SPPL3	0.0100999	0.797873	SPPL3 protein	3520347	3890411	BOT	3520347	CCAACAAACTATTAACTAACAATTAACAACTAAATAACAACCAACAAACA	3890411	CCAACAAACTATTAACTAACGATTAACAACTAAATAACAACCAACAAACG	12	BOT	C	Grn	119826534	-	121665	IMP2; PSL4; MGC90402; MGC126674; MGC126676; DKFZP586C1324;	NM_139015.3	GI:37537690	presenilin-like protein 4; intramembrane protease; go_component: membrane; go_component: integral to membrane; go_function: peptidase activity; go_function: D-alanyl-D-alanine endopeptidase activity	SPPL3 protein	284	TRUE	12:119825634-119826998
cg05782445	KCNK3	0.0102687	-0.917365	potassium channel; subfamily K; member 3	1740575	4760575	BOT	1740575	AATCTATTACTCTCTCTATTTCCATCTTTTACTCTATATTTTTCTACCCA	4760575	AATCTATTACTCTCTCTATTTCCATCTTTTACTCTATATTTTTCTACCCG	2	TOP	C	Grn	26769123	+	3777	OAT1; TASK; TBAK1; TASK-1;	NM_002246.1	GI:4504848	potassium inwardly-rectifying channel; subfamily K; member 3; potassium channel; subfamily K; member 3 (TASK); potassium channel; subfamily K; member 3 (TASK-1); TWIK-related acid-sensitive K+ channel; acid-sensitive potassium channel protein TASK; Kcnk3 channel; two P domain potassium channel; cardiac potassium channel; go_component: membrane; go_component: integral to plasma membrane; go_functi…	potassium channel; subfamily K; member 3	412	TRUE	2:26768692-26770187
cg16225441	BECN1	0.0102748	0.760852	beclin 1	6180561	3830390	TOP	6180561	TACCAAACCTATAAACCTATAAACCAAAAACTCCTACTACCATCATAACA	3830390	TACCGAACCTATAAACCTATAAACCAAAAACTCCTACTACCGTCGTAACG	17	TOP	T	Red	38229807	-	8678	ATG6; VPS30;	NM_003766.2	GI:19923741	beclin 1 (coiled-coil; myosin-like BCL2-interacting protein); go_process: autophagy; go_process: response to virus; go_process: anti-apoptosis; go_process: cellular defense response	beclin 1	47	TRUE	17:38229297-38230617
cg20169062	HSPB3	0.0103298	1.22675	heat shock 27kDa protein 3	5670484	7400520	BOT	5670484	ATACAAACTATATACTAAATACACTAAAAAACATACCCTATAAATAACCA	7400520	ATACAAACTATATACTAAATACACTAAAAAACATACCCTATAAATAACCG	5	TOP	T	Red	53787202	+	8988	HSPL27;	NM_006308.1	GI:5453687	heat shock 27kD protein 3; go_process: protein folding; go_process: response to unfolded protein; go_process: response to unfolded protein	heat shock 27kDa protein 3	34	FALSE
cg13022129	PHYHD1	0.0103298	-1.02191	phytanoyl-CoA dioxygenase domain containing 1	6130497	3370747	TOP	6130497	TAACACAATAAAACTAAAATCAAAACAACACCTACAAACCAAATACAACA	3370747	TAACACAATAAAACTAAAATCAAAACAACACCTACAAACCGAATACGACG	9	TOP	A	Red	130723508	+	254295	MGC16638;	NM_174933.2	GI:34222242	go_function: oxidoreductase activity; acting on single donors with incorporation of molecular oxygen; incorporation of two atoms of oxygen	phytanoyl-CoA dioxygenase domain containing 1	175	TRUE	9:130723231-130723799
cg18752854	TNS1	0.010369	-0.827894	tensin	2650592	4120592	TOP	2650592	ATAATAATAATATAACAACTCTCAACTTTTCTACAACACTCTACTTTCCA	4120592	ATAATAATAATATAACAACTCTCAACTTTTCTACAACACTCTACTTTCCG	2	BOT	C	Grn	218517006	-	7145	TNS; MGC88584;	NM_022648.3	GI:66529406	go_component: cytoskeleton; go_function: actin binding; go_function: protein tyrosine phosphatase activity; go_process: intracellular signaling cascade	tensin	493	FALSE
cg02622316	ZNF96	0.0104298	-0.637738	zinc finger protein 96	2970477	6020477	BOT	2970477	TTCTCTTCTAACCCTAAAAACCACAAATAAACAATATTATACTCTATACA	6020477	TTCTCTTCTAACCCTAAAAACCGCAAATAAACGATATTATACTCTATACG	6	BOT	C	Grn	28475487	-	9753	ZFP96; ZNF305; ZNF29K1; ZSCAN12; KIAA0426; dJ29K1.2;	NM_014724.2	GI:44917602	zinc finger protein 305; go_component: nucleus; go_function: zinc ion binding; go_function: metal ion binding; go_function: transcription factor activity; go_process: transcription; go_process: regulation of transcription; DNA-dependent	zinc finger protein 96	98	TRUE	6:28474985-28475928
cg14423778	MBNL1	0.0104298	0.669592	muscleblind-like 1 isoform a	3610164	2570187	TOP	3610164	TAATCCCTTCCAAAACAAATTAATTAATTAAATAATACCTCTTCCCAACA	2570187	TAATCCCTTCCAAAACAAATTAATTAATTAAATAATACCTCTTCCCAACG	3	TOP	T	Red	153468519	+	4154	EXP; MBNL; EXP35; EXP40; EXP42; KIAA0428; DKFZp686P06174;	NM_021038.3	GI:46411162	isoform a is encoded by transcript variant 1; go_component: nucleus; go_component: cytoplasm; go_function: zinc ion binding; go_function: metal ion binding; go_function: nucleic acid binding; go_function: double-stranded RNA binding; go_process: muscle development; go_process: myoblast differentiation; go_process: nervous system development; go_process: embryonic limb morphogenesis; go_process: e…	muscleblind-like 1 isoform a	396	FALSE
cg13813391	CMTM2	0.0105076	0.871875	chemokine-like factor superfamily 2	7100598	2190626	BOT	7100598	AATTAACATTCAATAATCCTAACAATTAACTAAACACACCCTCTAAACCA	2190626	AATTAACATTCGATAATCCTAACAATTAACTAAACACGCCCTCTAAACCG	16	TOP	C	Grn	65170852	+	146225	CKLFSF2; MGC39436;	NM_144673.2	GI:31563435	chemokine-like factor super family 2; go_component: membrane; go_component: extracellular space; go_component: integral to membrane; go_function: cytokine activity; go_process: chemotaxis; go_process: sensory perception	chemokine-like factor superfamily 2	56	TRUE	16:65170077-65171345
cg03391568	PTHR1	0.0106166	0.760144	parathyroid hormone receptor 1 precursor	3460086	2690356	BOT	3460086	ACAAAACACTAAAAACTACAACTAAAATATACTAAATAACAACTACCACA	2690356	ACAAAACACTAAAAACTACAACTAAAATATACTAAATAACAACTACCACG	3	TOP	T	Red	46894240	+	5745	PTHR; MGC138426; MGC138452;	NM_000316.2	GI:39995096	parathyroid hormone/parathyroid hormone-related peptide receptor; parathyroid hormone/parathyroid hormone-related protein receptor; PTH/PTHrP receptor; PTH/PTHr receptor; PTH/PTHrP type I receptor; PTH receptor; seven transmembrane helix receptor; go_component: membrane; go_component: nucleus; go_component: cytoplasm; go_component: integral to membrane; go_component: integral to plasma membrane; …	parathyroid hormone receptor 1 precursor	970	FALSE
cg15275890	SLC25A17	0.0106227	-0.68875	solute carrier family 25 (mitochondrial carrier; peroxisomal membrane protein; 34kDa); member 17	6980646	4280280	BOT	6980646	TTTTCACAAAATTTACAAAAAATACTACTTCCAAAAACATTCCCATCACA	4280280	TTTTCACAAAATTTACAAAAAATACTACTTCCAAAAACATTCCCATCACG	22	BOT	C	Grn	39545338	-	10478	PMP34;	NM_006358.2	GI:33239438	peroxisomal membrane protein (34kD); solute carrier family 25 (mitochondrial carrier; peroxisomal membrane protein; 34kD); member 17; go_component: membrane; go_component: mitochondrion; go_component: peroxisome; go_component: mitochondrial inner membrane; go_component: integral to plasma membrane; go_function: protein binding; go_function: carrier activity; go_process: transport; go_process: mit…	solute carrier family 25 (mitochondrial carrier; peroxisomal membrane protein; 34kDa); member 17	924	FALSE
cg05140736	SGSH	0.0106227	-1.21822	N-sulfoglucosamine sulfohydrolase (sulfamidase)	5720437	6560639	TOP	5720437	AACATAACTACCCAACTACTCCCTACAATAACTAAAAATAAATTTCATCA	6560639	AACGTAACTACCCAACTACTCCCTACAATAACTAAAAATAAATTTCGTCG	17	BOT	C	Grn	75808719	-	6448	HSS; SFMD; MPS3A;	NM_000199.2	GI:31543619	go_component: lysosome; go_function: hydrolase activity; go_function: sulfuric ester hydrolase activity; go_function: N-sulfoglucosamine sulfohydrolase activity; go_process: metabolism; go_process: proteoglycan metabolism; go_process: glycosaminoglycan metabolism	N-sulfoglucosamine sulfohydrolase (sulfamidase)	1394	FALSE
cg25683185	ACRBP	0.0108631	-0.792358	proacrosin binding protein sp32 precursor	5050114	5050743	BOT	5050114	CAACAAATAATCTCTACCTTCCAAATTAAAATCAACAATACAAAAAAACA	5050743	CGACAAATAATCTCTACCTTCCAAATTAAAATCAACAATACGAAAAAACG	12	TOP	T	Red	6626841	-	84519	SP32; OY-TES-1;	NM_032489.2	GI:17999523	go_component: cellular component unknown; go_function: molecular function unknown; go_process: biological process unknown	proacrosin binding protein sp32 precursor	492	TRUE	12:6626155-6627334
cg19636861	ZNF556	0.0108631	-1.23541	zinc finger protein 556	6110687	4560564	BOT	6110687	AACCCAAAATCTACATCCAAAACACATTCTACTTTAAAACTATTACACCA	4560564	AACCCAAAATCTACATCCAAAACGCATTCTACTTTAAAACTATTACACCG	19	BOT	C	Grn	2818333	+	80032	FLJ11637;	NM_024967.1	GI:13376459	go_component: nucleus; go_function: zinc ion binding; go_function: nucleic acid binding; go_process: regulation of transcription; DNA-dependent	zinc finger protein 556	420	TRUE	19:2818668-2819030
cg16087263	PLA2G2F	0.0110799	0.610981	phospholipase A2; group IIF	2360520	7550762	TOP	2360520	CATCAAATAATTATACCCCCTTCAAAAACAAATTTAACAATATCACAACA	7550762	CGTCAAATAATTATACCCCCTTCAAAAACAAATTTAACAATATCACAACG	1	BOT	C	Grn	20338406	+	64600	FLJ25429; FLJ36326;	NM_022819.2	GI:62751770	go_component: extracellular region; go_function: hydrolase activity; go_function: calcium ion binding; go_function: phospholipase A2 activity; go_process: lipid catabolism	phospholipase A2; group IIF	601	FALSE
cg00679556	TRIM31	0.0111939	0.523438	tripartite motif protein 31 isoform alpha	3180438	380255	BOT	3180438	CCCATCTATTTTCCTCTCTTTATAATATTTTCTAAATCCTAAATTTTACA	380255	CCCATCTATTTTCCTCTCTTTATAATATTTTCTAAATCCTAAATTTTACG	6	BOT	C	Grn	30188846	-	11074	RNF; HCG1; HCGI; C6orf13;	NM_007028.3	GI:62865603	isoform alpha is encoded by transcript variant 1; ring finger protein; go_component: ubiquitin ligase complex; go_function: zinc ion binding; go_function: metal ion binding; go_function: ubiquitin-protein ligase activity; go_process: protein ubiquitination	tripartite motif protein 31 isoform alpha	85	FALSE
cg16128363	DLGAP1	0.0112564	0.687779	discs large homolog-associated protein 1 isoform alpha	6650253	2750253	TOP	6650253	AAATCAACTTTCCTACCCCACAAAAATAACAAAACTCTTCCAATAATACA	2750253	AAATCAACTTTCCTACCCCACAAAAATAACAAAACTCTTCCAATAATACG	18	TOP	T	Red	3870135	-	9229	GKAP; DAP-1; hGKAP; SAPAP1; MGC88156; DAP-1-BETA; DAP-1-ALPHA;	NM_004746.2	GI:19923273	isoform alpha is encoded by transcript variant alpha; guanylate kinase-associated protein; disks large-associated protein 1; SAP90/PSD-95-associated protein 1; PSD-95/SAP90 binding protein 1; go_component: membrane; go_function: protein binding; go_process: cell-cell signaling; go_process: synaptic transmission	discs large homolog-associated protein 1 isoform alpha	423	FALSE
cg22143352	JDP2	0.0114662	-0.624445	Jun dimerization protein	2100730	2940110	BOT	2100730	TAAATATAATAATATTAACCCCTACCAACCACCAAAAACCAAAACTAACA	2940110	TAAATATAATAATATTAACCCCTACCAACCACCAAAAACCAAAACTAACG	14	TOP	T	Red	74968590	+	122953	JUNDM2;	NM_130469.2	GI:31982907	go_component: nucleus; go_function: DNA binding; go_process: regulation of transcription; DNA-dependent	Jun dimerization protein	996	FALSE
cg20955688	TMEM71	0.0114791	1.30253	hypothetical protein LOC137835	630427	2630634	BOT	630427	AAACCCAACAAAAAATATAACCTCATTCTACTTCTTTACCTCTAATTACA	2630634	AAACCCAACAAAAAATATAACCTCATTCTACTTCTTTACCTCTAATTACG	8	BOT	C	Grn	133842010	-	137835	FLJ33069;	NM_144649.1	GI:21389524	synonym: FLJ33069	hypothetical protein LOC137835	61	FALSE
cg06851207	FLJ10781	0.0114865	-0.91681	hypothetical protein LOC55228	1260047	2600678	TOP	1260047	AAACCTCATTTTCCTCCTTTCTTAATTTCTAATATCTCCCAAAAATTACA	2600678	AAACCTCGTTTTCCTCCTTTCTTAATTTCTAATATCTCCCAAAAATTACG	19	TOP	T	Red	51666617	-	55228		NM_018215.2	GI:39780596		hypothetical protein LOC55228	361	TRUE	19:51666325-51667046
cg19668234	TSP50	0.0115634	1.20963	testes-specific protease 50	4200451	1820494	TOP	4200451	ACCTCTAATAAACTAAATAAAAATACTCCTAATACCCCACCTACATAACA	1820494	ACCTCTAATAAACTAAATAAAAATACTCCTAATACCCCGCCTACGTAACG	3	BOT	C	Grn	46734368	-	29122		NM_013270.2	GI:31543829	go_function: trypsin activity; go_function: chymotrypsin activity; go_process: proteolysis	testes-specific protease 50	85	TRUE	3:46733944-46734676
cg15679651	MAP4K1	0.0115634	-0.951396	mitogen-activated protein kinase kinase kinase kinase 1	3940673	3450333	BOT	3940673	AATCATAATAATCCCAAAAATCTCTATTAAAAATATCAAAATCCACAACA	3450333	AATCATAATAATCCCGAAAATCTCTATTAAAAATATCAAAATCCACGACG	19	TOP	T	Red	43800396	-	11184	HPK1;	NM_007181.3	GI:45331203	hematopoietic progenitor kinase 1; go_function: ATP binding; go_function: nucleotide binding; go_function: protein binding; go_function: transferase activity; go_function: small GTPase regulator activity; go_function: MAP kinase kinase kinase kinase activity; go_function: protein serine/threonine kinase activity; go_process: response to stress; go_process: protein kinase cascade; go_process: acti…	mitogen-activated protein kinase kinase kinase kinase 1	27	FALSE
cg03442064	FOXP4	0.0116679	0.754666	forkhead box P4 isoform 1	510735	7510735	BOT	510735	CTTCCCAACTCTAAAAAATCTAAACCAAAAAATATTCTTTATCTAACTCA	7510735	CTTCCCAACTCTAAAAAATCTAAACCGAAAAATATTCTTTATCTAACTCG	6	BOT	A	Red	41622142	+	116113	hFKHLA; FLJ40908;	NM_001012426.1	GI:60498988	isoform 1 is encoded by transcript variant 1; winged-helix repressor FOXP4; fork head-related protein like A; go_component: nucleus; go_function: zinc ion binding; go_function: metal ion binding; go_function: nucleic acid binding; go_function: transcription factor activity; go_process: transcription; go_process: regulation of transcription; DNA-dependent	forkhead box P4 isoform 1	886	TRUE	6:41621573-41624345
cg26561254	ISG20L1	0.0116967	-0.752716	interferon stimulated exonuclease gene 20kDa-like 1	5550753	510731	BOT	5550753	ACTCAAAATACTTATATATTTATTATATACATCCCACTACCAAACCCACA	510731	ACTCAAAATACTTATATATTTATTATATACATCCCACTACCAAACCCACG	15	TOP	T	Red	86965593	+	64782	AEN; pp12744; FLJ12484; FLJ12562;	NM_022767.2	GI:21362093	apoptosis enhancing nuclease; go_component: intracellular; go_function: hydrolase activity; go_function: exonuclease activity	interferon stimulated exonuclease gene 20kDa-like 1	545	FALSE
cg16290737	CHGA	0.0116967	-1.04118	chromogranin A precursor	2000722	3610458	TOP	2000722	CAAAAATCCAAATAACTTACCCAAAAACACAAAACAAATCAATAAAATCA	3610458	CAAAAATCCGAATAACTTACCCAAAAACACAAAACAAATCGATAAAATCG	14	BOT	T	Red	92459245	+	1113	CGA;	NM_001275.2	GI:10800418	parathyroid secretory protein 1; go_component: synaptic vesicle; go_component: extracellular space; go_function: calcium ion binding; go_process: blood pressure regulation	chromogranin A precursor	246	TRUE	14:92458874-92460070
cg16017492	EVPL	0.0117324	-0.462121	envoplakin	2690452	1070452	BOT	2690452	CTCAAAAAATCCTCCCACATTAACCTCCTAAAATTCAAAAATTATAAACA	1070452	CTCAAAAAATCCTCCCGCATTAACCTCCTAAAATTCGAAAATTATAAACG	17	TOP	T	Red	71534972	-	2125	EVPK;	NM_001988.1	GI:4503612	go_component: cytoskeleton; go_component: plasmodesma; go_function: structural molecule activity; go_process: keratinization; go_process: epidermis development	envoplakin	802	TRUE	17:71534020-71534224
cg10298205	NAPRT1	0.0117413	-0.659783	nicotinate phosphoribosyltransferase domain containing 1	5890632	2750259	BOT	5890632	ACAAAAAATAACCAAAACAAAACCAAAAAACCAATCTCAATCTTTAATCA	2750259	ACAAAAAATAACCAAAACGAAACCAAAAAACCGATCTCAATCTTTAATCG	8	BOT	T	Red	144731636	-	93100	PP3856;	NM_145201.3	GI:40255088	go_function: nicotinate phosphoribosyltransferase activity; go_function: transferase activity; transferring glycosyl groups; go_process: pyridine nucleotide biosynthesis	nicotinate phosphoribosyltransferase domain containing 1	1424	TRUE	8:144732970-144733238
cg26315802	TAPBP	0.0117553	0.507282	tapasin isoform 1 precursor	4120156	6290341	BOT	4120156	TAAAAATACCTAAAAAACCAATATTTCCCCACTAACCAAACAAAAACCCA	6290341	TAAAAATACCTAAAAAACCGATATTTCCCCACTAACCAAACAAAAACCCG	6	TOP	A	Red	33389967	-	6892	TPN; TAPA; TPSN; NGS17;	NM_003190.3	GI:27436892	isoform 1 precursor is encoded by transcript variant 1; TAP-binding protein; TAP-associated protein; go_component: membrane; go_component: microsome; go_component: Golgi membrane; go_component: integral to membrane; go_component: endoplasmic reticulum membrane; go_component: MHC class I peptide loading complex; go_function: TAP1 binding; go_function: TAP2 binding; go_function: peptide antigen bin…	tapasin isoform 1 precursor	17	TRUE	6:33388992-33390235
cg01459162	PADI3	0.0118956	-0.635825	peptidylarginine deiminase type III	610195	240670	TOP	610195	AACAATAATAATACAATAACACCAAACTCCATACCAAAACTCTACCAACA	240670	AACAATAATAATACAATAACGCCAAACTCCATACCAAAACTCTACCAACG	1	BOT	C	Grn	17448180	+	51702	PDI3;	NM_016233.1	GI:7706446	go_function: hydrolase activity; go_function: calcium ion binding; go_function: protein-arginine deiminase activity; go_process: protein modification	peptidylarginine deiminase type III	1263	TRUE	1:17446847-17447330
cg14982472	ABCG1	0.0119113	0.690063	ATP-binding cassette sub-family G member 1 isoform 2	4880553	3460674	TOP	4880553	TAAACAAAATTACTAAAAAACAATTCTATTCCCTCACAAATCACTAAACA	3460674	TAAACAAAATTACTAAAAAACAATTCTATTCCCTCACAAATCACTAAACG	21	TOP	T	Red	42492868	+	9619	ABC8; WHITE1; MGC34313;	NM_016818.2	GI:46592897	isoform 2 is encoded by transcript variant 2; ABC transporter 8; white protein homolog; ATP-binding cassette transporter 8; homolog of Drosophila white; ATP-binding cassette transporter member 1 of subfamily G; white protein homolog (ATP-binding cassette transporter 8); go_component: membrane; go_component: Golgi stack; go_component: endoplasmic reticulum; go_component: membrane fraction; go_comp…	ATP-binding cassette sub-family G member 1 isoform 2	148	FALSE
cg09846458	ISOC2	0.0119113	1.14076	isochorismatase domain containing 2	6660672	5670386	TOP	6660672	ACTATATAACCTTAAACAAATTTCTCTTTATCTTAACCTCAATTTTCTCA	5670386	ACTATATAACCTTAAACAAATTTCTCTTTATCTTAACCTCAATTTTCTCG	19	BOT	T	Red	60664824	-	79763		NM_024710.1	GI:13376006	go_function: catalytic activity; go_function: protein binding; go_process: metabolism	isochorismatase domain containing 2	366	TRUE	19:60663873-60665412
cg11038081	ZNF235	0.0119113	-0.60855	zinc finger protein 93 homolog	5550017	510706	TOP	5550017	CCTATAAAAACCCTAATACCCTAACAAACAAAAACACAAACTACTAAACA	510706	CCTATAAAAACCCTAATACCCTAACAAACAAAAACACAAACTACTAAACG	19	TOP	T	Red	49501010	-	9310	HZF6; ZFP93; ANF270; ZNF270;	NM_004234.3	GI:12056481	zinc finger protein homologous to Zfp93 in mouse; zinc finger protein 93 homolog (mouse); zinc finger protein homologous to mouse Zfp93; go_component: nucleus; go_function: zinc ion binding; go_function: nucleic acid binding; go_process: regulation of transcription; DNA-dependent	zinc finger protein 93 homolog	1467	TRUE	19:49502262-49502497
cg03662459	IL11RA	0.0119113	-1.2767	interleukin 11 receptor; alpha isoform 1 precursor	1340037	990041	TOP	1340037	AACATCCCCCACCTACCATATAAACACACTATTAACTTTTTAAATTTCCA	990041	AACATCCCCCACCTACCATATAAACACACTATTAACTTTTTAAATTTCCG	9	BOT	C	Grn	34643932	+	3590	MGC2146;	NM_004512.3	GI:22212920	isoform 1 precursor is encoded by transcript variant 1; interleukin-11 receptor alpha chain; go_component: membrane; go_component: integral to plasma membrane; go_function: receptor activity; go_function: hematopoietin/interferon-class (D200-domain) cytokine receptor activity	interleukin 11 receptor; alpha isoform 1 precursor	358	FALSE
cg10635061	FHL2	0.011973	1.31777	four and a half LIM domains 2 isoform 3	870095	3440500	BOT	870095	AAAACCAAAAACTAAATTCTTATCTCCTAAACCTAACCAATATCCAAACA	3440500	AAAACCAAAAACTAAATTCTTATCTCCTAAACCTAACCAATATCCAAACG	2	BOT	T	Red	105421392	-	2274	DRAL; SLIM3;	NM_201556.1	GI:42403563	isoform 3 is encoded by transcript variant 3; down-regulated in rhabdomyosarcoma LIM protein; FHL2 isoform 5; go_component: nucleus; go_function: zinc ion binding; go_function: metal ion binding; go_function: androgen receptor binding; go_function: transcription coactivator activity; go_process: androgen receptor signaling pathway; go_process: positive regulation of transcription; DNA-dependent	four and a half LIM domains 2 isoform 3	46	FALSE
cg16977035	ALX4	0.011973	-1.32612	aristaless-like homeobox 4	4390450	770274	TOP	4390450	CCCAAAAAACACTATAATCTAACAAAACCCAAATCCTAAAACCCTAAACA	770274	CCCAAAAAACACTATAATCTAACAAAACCCGAATCCTAAAACCCTAAACG	11	TOP	C	Grn	NA	-	60529	FPP; PFM; PFM1; PFM2; KIAA1788;	NT_009237.17		homeodomain transcription factor ALX4; parietal foramina 1; parietal foramina 2; go_component: nucleus; go_function: transcription factor activity; go_process: development; go_process: skeletal development; go_process: skeletal development; go_process: regulation of transcription; DNA-dependent	aristaless-like homeobox 4	NA	TRUE	11:44286979-44288424
cg07360076	FGFR3	0.011973	1.08519	fibroblast growth factor receptor 3 isoform 1 precursor	6770474	5560474	BOT	6770474	AAAAAATCTCAACAAAAATCAAAATATCAAAAAACTTCACCAAAATACCA	5560474	AAAAAATCTCGACGAAAATCGAAATATCAAAAAACTTCGCCGAAATACCG	4	BOT	C	Grn	1765421	+	2261	ACH; CEK2; JTK4; CD333; HSFGFR3EX;	NM_000142.2	GI:13112046	isoform 1 precursor is encoded by transcript variant 1; hydroxyaryl-protein kinase; tyrosine kinase JTK4; go_component: integral to plasma membrane; go_function: ATP binding; go_function: receptor activity; go_function: nucleotide binding; go_function: transferase activity; go_function: identical protein binding; go_function: protein-tyrosine kinase activity; go_function: fibroblast growth factor…	fibroblast growth factor receptor 3 isoform 1 precursor	984	TRUE	4:1764134-1767193
cg06777715	ATG10	0.0119943	0.573458	APG10 autophagy 10-like	5050528	5870735	TOP	5050528	CTCCCCCATCAACAAACCACCTTTATACTCCACAAAAAACACCACCTACA	5870735	CTCCCCCGTCAACGAACCGCCTTTATACTCCGCGAAAAACACCGCCTACG	5	TOP	T	Red	81303630	+	83734	APG10L; pp12616; FLJ13954; DKFZP586I0418;	NM_031482.3	GI:33589825	APG10 autophagy 10-like (S. cerevisiae); go_process: autophagy; go_process: ubiquitin cycle; go_process: protein transport	APG10 autophagy 10-like	246	TRUE	5:81303168-81304278
cg13614181	RGC32	0.0120045	0.549941	response gene to complement 32	730280	730477	TOP	730280	TTTCTTCCCATAATAAACCCCTTCTAAATAAAATCAAACTAACAAAAACA	730477	TTTCTTCCCATAATAAACCCCTTCTAAATAAAATCAAACTAACGAAAACG	13	BOT	C	Grn	40929712	+	28984	KIAA0564; MGC87338; bA157L14.2;	NM_014059.1	GI:7662650	RGC32 protein; bA157L14.2 (RGC32; a novel gene induced by complement activation in oligodendrocytes); go_component: cytoplasm; go_process: regulation of cyclin dependent protein kinase activity	response gene to complement 32	609	TRUE	13:40928769-40930926
cg18538812	GIF	0.0121025	0.833778	gastric intrinsic factor (vitamin B synthesis) precursor	7380520	4070184	TOP	7380520	ACTTCCTCACATCCTTCATATCTCTACTCAAAAATAAACTTTTAAAAACA	4070184	ACTTCCTCACATCCTTCATATCTCTACTCAAAAATAAACTTTTAAAAACG	11	BOT	C	Grn	59369550	-	2694	IF; INF; IFMH; TCN3;	NM_005142.2	GI:32189397	go_component: extracellular space; go_function: binding; go_function: cobalt ion binding; go_function: cobalt ion transporter activity; go_process: ion transport; go_process: cobalt ion transport	gastric intrinsic factor (vitamin B synthesis) precursor	1121	FALSE
cg02217814	LOC93343	0.0121207	0.902346	hypothetical protein LOC93343	5490021	5490678	TOP	5490021	CTTCAAATTATACCCAAAATTTCAAAACTCATAATAATCCATAATACTCA	5490678	CTTCAAATTATACCCAAAATTTCAAAACTCATAATAATCCATAATACTCG	19	BOT	C	Grn	17391912	+	93343		NM_138401.2	GI:51871119		hypothetical protein LOC93343	593	TRUE	19:17391317-17392695
cg09983885	TRIM21	0.0121867	-0.966378	52kD Ro/SSA autoantigen	460497	6650497	TOP	460497	TCTCTACATCAAAACTTCCTTAAAAACATCTTCCAAACATAAACATAACA	6650497	TCTCTACATCAAAACTTCCTTAAAAACATCTTCCAAACATAAACATAACG	11	TOP	T	Red	4371502	-	6737	SSA; RO52; SSA1; RNF81;	NM_003141.3	GI:56549143	Sjogren syndrome antigen A1 (52kD; ribonucleoprotein autoantigen SS-A/Ro); Sjogren syndrome antigen A1 (52kDa; ribonucleoprotein autoantigen SS-A/Ro); Sicca syndrome antigen A; tripartite motif protein TRIM21; 52kDa ribonucleoprotein autoantigen SS-A/Ro; go_component: ribonucleoprotein complex; go_function: DNA binding; go_function: RNA binding; go_function: protein binding; go_function: zinc ion…	52kD Ro/SSA autoantigen	319	TRUE	11:4371694-4371916
cg23323711	RPL22	0.012191	0.618065	ribosomal protein L22 proprotein	5910162	4220553	TOP	5910162	CATTTAAATCTATACAATACACCCTAATAAACTAATTTCCTCTAAAAACA	4220553	CGTTTAAATCTATACAATACGCCCTAATAAACTAATTTCCTCTAAAAACG	1	BOT	C	Grn	6182266	-	6146	EAP; HBP15; HBP15/L22;	NM_000983.3	GI:48255919	60S ribosomal protein L22; Epstein-Barr-encoded RNA-associated protein; Epstein-Barr virus small RNA-associated protein; EBER-associated protein; heparin-binding protein 15; heparin-binding protein HBp15; go_component: ribosome; go_component: cytosolic large ribosomal subunit (sensu Eukaryota); go_function: RNA binding; go_function: heparin binding; go_function: structural constituent of ribosome…	ribosomal protein L22 proprotein	534	TRUE	1:6181588-6182596
cg21130374	MX2	0.012321	1.23366	myxovirus resistance protein 2	4640187	5870528	TOP	4640187	CTAAAAACAAAATAACCTCCATCCTAATCTAACCAAAAATCAAATAAACA	5870528	CTAAAAACAAAATAACCTCCATCCTAATCTAACCAAAAATCGAATAAACG	21	BOT	C	Grn	41655820	+	4600	MXB;	NM_002463.1	GI:11342663	myxovirus (influenza) resistance 2; homolog of murine; interferon-regulated resistance GTP-binding protein MXB; second interferon-induced protein p78; go_component: nucleus; go_component: cytoplasm; go_function: GTP binding; go_function: nucleotide binding; go_function: GTPase activity; go_process: immune response; go_process: response to virus	myxovirus resistance protein 2	316	TRUE	21:41656108-41656393
cg23640701	ACVRL1	0.0125674	1.10998	activin A receptor type II-like 1	50504	4730148	TOP	50504	ATCTCATCCATTCCCCTCCAAATCTCAAATAAAATCATAAAAACTATACA	4730148	ATCTCGTCCATTCCCCTCCAAATCTCAAATAAAATCATAAAAACTATACG	12	TOP	T	Red	50587469	+	94	HHT; ALK1; HHT2; ORW2; SKR3; ALK-1; ACVRLK1;	NM_000020.1	GI:4557242	Activin A receptor; type II-like kinase 1; go_component: membrane; go_component: integral to plasma membrane; go_function: ATP binding; go_function: receptor activity; go_function: nucleotide binding; go_function: transferase activity; go_function: magnesium ion binding; go_function: manganese ion binding; go_function: transforming growth factor beta receptor activity; go_process: circulation; go…	activin A receptor type II-like 1	432	TRUE	12:50586932-50587962
cg07125166	FBXW12	0.0125674	0.835176	F-box and WD-40 domain protein 12	4730100	3830465	BOT	4730100	CCTTATCTAAAATAACTCTCCCAACTAATAACTTTCCCTAAAATATAACA	3830465	CCTTATCTAAAATAACTCTCCCAACTAATAACTTTCCCTAAAATATAACG	3	BOT	C	Grn	48388713	+	285231	Fbw12; FBXO35; MGC120385; MGC120386; MGC120387;	NM_207102.1	GI:46358079	F-box- and WD40-repeat-containing protein; F-box only protein 35; go_process: ubiquitin cycle	F-box and WD-40 domain protein 12	96	FALSE
cg02091100	GUCA1A	0.0126657	0.764433	guanylate cyclase activator 1A (retina)	6250408	5570019	TOP	6250408	ACATAATAAACCAATATCAAAATTAAAAAACCCTTCCAAATCCTAAAACA	5570019	ACATAATAAACCAATATCAAAATTAAAAAACCCTTCCAAATCCTAAAACG	6	BOT	T	Red	42231152	+	2978	GCAP; GUCA; GCAP1; GUCA1;	NM_000409.2	GI:40254414	go_function: calcium ion binding; go_function: calcium sensitive guanylate cyclase activator activity; go_process: sensory perception; go_process: visual perception; go_process: signal transduction	guanylate cyclase activator 1A (retina)	145	FALSE
cg03562120	WISP2	0.0127939	-1.04788	WNT1 inducible signaling pathway protein 2 precursor	2260370	1030047	TOP	2260370	TACCTAAAAATAACCTCACAACTACCAAAACATAAAAACTCACAAATCCA	1030047	TACCTAAAAATAACCTCACAACTACCGAAACATAAAAACTCACAAATCCG	20	BOT	C	Grn	42777299	+	8839	CCN5; CT58; CTGF-L;	NM_003881.2	GI:18491001	wnt-1 signaling pathway protein 2; connective tissue growth factor-like protein; go_component: extracellular region; go_component: soluble fraction; go_function: protein binding; go_function: insulin-like growth factor binding; go_process: cell adhesion; go_process: cell-cell signaling; go_process: signal transduction; go_process: regulation of cell growth	WNT1 inducible signaling pathway protein 2 precursor	112	TRUE	20:42777169-42777483
cg25771201	SCDR10	0.0128	-0.849088	short-chain dehydrogenase/reductase 10 isoform e	6020653	1740273	TOP	6020653	TCTACAAACCTATCTACTAACACACATACTAACTAAACTAATACATAACA	1740273	TCTACAAACCTATCTACTAACACACGTACTAACTAAACTAATACATAACG	19	BOT	A	Red	5632035	+	374875		NM_198533.1	GI:38348361	isoform e is encoded by transcript variant e; go_function: oxidoreductase activity; go_process: metabolism	short-chain dehydrogenase/reductase 10 isoform e	1382	FALSE
cg13689073	LARP1	0.0128	-0.880954	la related protein isoform 2	4570192	3990475	TOP	4570192	AAACCCTATATATAAAACAACACTACAAAAACCAAAACTCAACTTAAACA	3990475	AAACCCTATATATAAAACAACACTACAAAAACCAAAACTCAACTTAAACG	5	TOP	T	Red	154072655	+	23367	LARP; KIAA0731; MGC19556;	NM_033551.2	GI:61102724	isoform 2 is encoded by transcript variant 2; la related protein; go_function: RNA binding	la related protein isoform 2	798	FALSE
cg22386774	CRYGA	0.0128512	1.0619	crystallin; gamma A	7570692	7570612	BOT	7570692	CTAAATAAAATCCTATAAAACTAAACACCTAACAATACATACAAAAACCA	7570612	CTAAATAAAATCCTATAAAACTAAACACCTAACAATACATACAAAAACCG	2	TOP	C	Grn	208736633	-	1418	CRYG1; CRYG5; CRY-g-A;	NM_014617.2	GI:13376998	gamma crystallin 5; crystallin; gamma 1; go_function: structural constituent of eye lens; go_process: visual perception	crystallin; gamma A	1302	FALSE
cg23596123	PCDHB6	0.0129588	-0.936729	protocadherin beta 6 precursor	5090289	1450035	TOP	5090289	CTTACAATTTTTTCAAACTTCCTTACAAATCAAAAATATAAATAACCACA	1450035	CTTACAATTTTTTCAAACTTCCTTACGAATCAAAAATATAAATAACCACG	5	BOT	C	Grn	140510023	+	56130	PCDH-BETA6;	NM_018939.2	GI:14195612	go_component: membrane; go_component: integral to plasma membrane; go_function: calcium ion binding; go_function: protein binding; go_process: cell adhesion; go_process: synaptogenesis; go_process: homophilic cell adhesion; go_process: synaptic transmission; go_process: calcium-dependent cell-cell adhesion	protocadherin beta 6 precursor	383	TRUE	5:140510399-140510893
cg01110312	GTF2H3	0.0132997	-0.67212	general transcription factor IIH; polypeptide 3; 34kDa	580471	5310471	TOP	580471	ACAAATAACTCTCTATATACCTTTATCTCTCTTCAAAAACTCCAACAACA	5310471	ACAAATAACTCTCTATATACCTTTATCTCTCTTCAAAAACTCCAACAACG	12	BOT	T	Red	122684334	+	2967	BTF2; TFIIH;	NM_001516.3	GI:28376643	general transcription factor IIH; polypeptide 3 (34kD subunit); go_component: nucleus; go_component: transcription factor TFIIH complex; go_function: metal ion binding; go_function: damaged DNA binding; go_function: transcription factor activity; go_function: translation factor activity; nucleic acid binding; go_process: transcription; go_process: nucleotide-excision repair; go_process: regulatio…	general transcription factor IIH; polypeptide 3; 34kDa	1461	FALSE
cg24214470	SERPINF1	0.0132997	-0.86314	serine (or cysteine) proteinase inhibitor; clade F (alpha-2 antiplasmin; pigment epithelium derived factor); member 1	4260612	4230605	TOP	4260612	ACATTTACACACCTTCCTCTTCCTTTAAATTTTCCTTCAAAAACCAAACA	4230605	ACATTTACACACCTTCCTCTTCCTTTAAATTTTCCTTCAAAAACCGAACG	17	TOP	C	Grn	1612009	+	5176	PEDF; EPC-1; PIG35;	NM_002615.4	GI:54792142	pigment epithelium-derived factor; proliferation-inducing protein 35; go_component: extracellular region; go_function: serine-type endopeptidase inhibitor activity; go_process: development; go_process: cell proliferation; go_process: negative regulation of angiogenesis; go_process: positive regulation of neurogenesis	serine (or cysteine) proteinase inhibitor; clade F (alpha-2 antiplasmin; pigment epithelium derived factor); member 1	140	TRUE	17:1611855-1612057
cg25424556	USP51	0.0132997	0.549834	ubiquitin specific protease 51	1340524	990639	BOT	1340524	AAAACAAAAACTTCTATAAATAATCTACCCAACATCATAACCACAATACA	990639	AAAACAAAAACTTCTATAAATAATCTACCCAACGTCATAACCGCGATACG	X	TOP	C	Grn	55532356	-	158880		NM_201286.2	GI:69885216	ubiquitin carboxyl-terminal hydrolase 51; ubiquitin thiolesterase 51; deubiquitinating enzyme 51; ubiquitin-specific processing protease 51; go_function: zinc ion binding; go_function: metal ion binding; go_function: ubiquitin thiolesterase activity; go_function: cysteine-type endopeptidase activity; go_process: ubiquitin cycle; go_process: ubiquitin-dependent protein catabolism	ubiquitin specific protease 51	148	TRUE	X:55531479-55532401
cg23352695	EVI2A	0.0132997	0.770583	ecotropic viral integration site 2A isoform 2	2710113	6350278	BOT	2710113	TCTCTAATTAACCACTAACATAACAAAAAACTTTATAAAACCAATCCCCA	6350278	TCTCTAATTAACCACTAACATAACAAAAAACTTTATAAAACCAATCCCCG	17	TOP	C	Grn	26672843	-	2123	EVDA; EVI2;	NM_014210.2	GI:51511743	isoform 2 is encoded by transcript variant 2; go_component: integral to membrane; go_function: transmembrane receptor activity	ecotropic viral integration site 2A isoform 2	94	FALSE
cg19777783	SLC15A4	0.0133358	-0.750474	solute carrier family 15; member 4	3130632	3130564	TOP	3130632	ACCAAAAATATCTTCTAAACTTTACCAAAAAACTCCTAAAAACAAATACA	3130564	ACCGAAAATATCTTCTAAACTTTACCGAAAAACTCCTAAAAACAAATACG	12	BOT	C	Grn	127874494	-	121260	PHT1; PTR4; FP12591;	NM_145648.1	GI:21717815	peptide-histidine transporter 4; go_component: membrane; go_component: integral to membrane; go_function: transporter activity; go_process: transport; go_process: oligopeptide transport	solute carrier family 15; member 4	835	TRUE	12:127872973-127875352
cg18328334	TNS1	0.0133896	-1.19289	tensin	6130739	3370647	BOT	6130739	CCACTAAATCAAATAAATATCTAAACCAAAAAACTCCCAAAACAAAAACA	3370647	CCACTAAATCAAATAAATATCTAAACCAAAAAACTCCCAAAACAAAAACG	2	TOP	A	Red	218517006	-	7145	TNS; MGC88584;	NM_022648.3	GI:66529406	go_component: cytoskeleton; go_function: actin binding; go_function: protein tyrosine phosphatase activity; go_process: intracellular signaling cascade	tensin	109	FALSE
cg26624914	AQP3	0.0134544	0.983725	aquaporin 3	4570138	3990541	BOT	4570138	TACCTATTAAACATAACTAAATAACCTAACTTATCACACATATACCTACA	3990541	TACCTATTAAACATAACTAAATAACCTAACTTATCACACGTATACCTACG	9	TOP	T	Red	33437590	-	360	GIL;	NM_004925.3	GI:22165421	aquaporin 3 (GIL blood group); go_component: membrane; go_component: membrane fraction; go_component: integral to plasma membrane; go_function: transporter activity; go_process: excretion; go_process: transport	aquaporin 3	792	FALSE
cg13591701	FAM20A	0.0134661	0.625518	family with sequence similarity 20; member A	6660324	2970301	TOP	6660324	TATAAAAAAATATCACTCCTCAACTTAAAAACCAAATACACAAAACACCA	2970301	TATAAAAAAATATCGCTCCTCAACTTAAAAACCAAATACACGAAACACCG	17	BOT	A	Red	64108690	-	54757	DKFZp434F2322;	NM_017565.2	GI:42476034	synonym: DKFZp434F2322	family with sequence similarity 20; member A	88	TRUE	17:64107560-64109317
cg01293143	TCEA2	0.0134794	-1.12566	transcription elongation factor A protein 2 isoform a	1740731	4900433	BOT	1740731	CCACAAAAAATTCCTAAAAACCTATCCATATATCCCTATCCATAAAAACA	4900433	CCACAAAAAATTCCTAAAAACCTATCCATATATCCCTATCCATAAAAACG	20	BOT	T	Red	62158883	+	6919	TFIIS;	NM_003195.4	GI:38505154	isoform a is encoded by transcript variant 1; transcription elongation factor TFIIS.1; go_component: nucleus; go_component: transcription elongation factor complex; go_function: zinc ion binding; go_function: metal ion binding; go_function: protein binding; go_function: protein binding; go_function: transcription factor activity; go_function: transcriptional elongation regulator activity; go_proc…	transcription elongation factor A protein 2 isoform a	113	FALSE
cg24789869	DDX11	0.0134957	0.541603	DEAD/H (Asp-Glu-Ala-Asp/His) box polypeptide 11 isoform 1	510270	7510270	TOP	510270	AAACAAATAAATTACAAACACTCACTCACTATTACAATATCTTATCTACA	7510270	AAACAAATAAATTACAAACGCTCACTCACTATTACAATATCTTATCTACG	12	TOP	T	Red	31118077	+	1663	CHL1; KRG2; CHLR1; MGC9335;	NM_030653.2	GI:21536327	isoform 1 is encoded by transcript variant 1; CHL1-related helicase gene-1; DEAD/H (Asp-Glu-Ala-Asp/His) box polypeptide 11 (S.cerevisiae CHL1-like helicase); go_component: nucleus; go_component: nucleolus; go_component: proton-transporting two-sector ATPase complex; go_function: ATP binding; go_function: DNA binding; go_function: ATP-dependent DNA helicase activity; go_function: hydrogen-transpo…	DEAD/H (Asp-Glu-Ala-Asp/His) box polypeptide 11 isoform 1	431	TRUE	12:31117526-31118708
cg04428453	FLJ20581	0.0134957	0.704595	hypothetical protein LOC54988	770129	5360341	BOT	770129	ACCCAAACTAATAAATATATTCCCTAAAAATTCAAATCACCATCTAATCA	5360341	ACCCAAACTAATAAATATATTCCCTAAAAATTCAAATCGCCATCTAATCG	16	BOT	A	Red	20328357	+	54988		NM_017888.2	GI:38505219	go_function: ligase activity; go_function: catalytic activity; go_process: metabolism	hypothetical protein LOC54988	204	TRUE	16:20327801-20328182
cg26208930	TP73	0.0135104	1.02788	tumor protein p73	6200735	4390735	TOP	6200735	AACATAATAAACACCAAAAAATCTACACACACCAAAAAACTAATATCCCA	4390735	AACATAATAAACGCCGAAAAATCTACACACGCCAAAAAACTAATATCCCG	1	TOP	T	Red	NA	+	7161	P73;	NT_004321.17		p53-related protein; go_component: nucleus; go_function: zinc ion binding; go_function: metal ion binding; go_function: protein binding; go_function: protein binding; go_function: protein binding; go_function: transcription factor activity; go_process: apoptosis; go_process: cell cycle; go_process: transcription; go_process: mismatch repair; go_process: regulation of transcription; DNA-dependent;…	tumor protein p73	NA	TRUE	1:3596889-3597535
cg24919972	FYCO1	0.0135104	-0.683057	FYVE and coiled-coil domain containing 1	6200259	4390259	BOT	6200259	ACATTCTTCAAACTCTTTAATACCTAAATATATTTCACACTTACAACACA	4390259	ACATTCTTCGAACTCTTTAATACCTAAATATATTTCACACTTACAACACG	3	BOT	T	Red	46012304	-	79443	RUFY3; ZFYVE7; FLJ13335;	NM_024513.1	GI:13470091	RUN and FYVE domain containing 3; go_component: membrane; go_component: integral to membrane; go_function: zinc ion binding; go_function: protein carrier activity; go_process: intracellular protein transport	FYVE and coiled-coil domain containing 1	308	TRUE	3:46011871-46012674
cg11320084	RNF2	0.0136027	0.669763	ring finger protein 2	7650195	7650670	BOT	7650195	TCATCAAACTTTAATTTACAAAACTTCACATAAACTTCAACACCCTTCCA	7650670	TCATCAAACTTTAATTTACAAAACTTCACATAAACTTCGACACCCTTCCG	1	BOT	C	Grn	183281174	+	6045	BAP1; DING; BAP-1; HIPI3; RING2; RING1B;	NM_007212.3	GI:54792140	go_component: nucleus; go_component: ubiquitin ligase complex; go_function: DNA binding; go_function: zinc ion binding; go_function: metal ion binding; go_function: ubiquitin-protein ligase activity; go_process: transcription; go_process: protein ubiquitination; go_process: regulation of transcription; DNA-dependent	ring finger protein 2	370	TRUE	1:183280756-183282259
cg14719352	FUT1	0.0137097	-0.766149	fucosyltransferase 1	6580132	6580427	TOP	6580132	AAAAATTTAACTTAATTCCCAAAAATTTAACCATCATCTCCCCAAACTCA	6580427	AAAAATTTAACTTAATTCCCAAAAATTTAACCATCATCTCCCCAAACTCG	19	BOT	A	Red	53950459	-	2523	H; HH; HSC;	NM_000148.2	GI:58331243	fucosyltransferase 1 (galactoside 2-alpha-L-fucosyltransferase; Bombay phenotype included); alpha (1;2) fucosyltransferase; Bombay phenotype included; fucosyltransferase-1; GDP-L-fucose:beta-D-galactoside 2-alpha-L-fucosyltransferase gene; nonfunctional alpha(1;2)-fucosyltransferase; fucosyltransferase 1 (galactoside 2-alpha-L-fucosyltransferase); go_component: membrane; go_component: Golgi stack…	fucosyltransferase 1	516	FALSE
cg27491887	KCNQ1	0.0137385	1.15651	potassium voltage-gated channel; KQT-like subfamily; member 1 isoform 1	1660402	450184	BOT	1660402	AACCTTAAAAAAATCTCCCTACCCAACAAATTTCCAACATAATATTCACA	450184	AACCTTAAAAAAATCTCCCTACCCAACAAATTTCCGACGTAATATTCACG	11	BOT	T	Red	NA	+	3784	LQT; RWS; WRS; LQT1; ATFB1; KCNA8; KCNA9; Kv1.9; Kv7.1; KVLQT1;	NT_009237.17		isoform 1 is encoded by transcript variant 1; kidney and cardiac voltage dependend K+ channel; slow delayed rectifier channel subunit; long (electrocardiographic) QT syndrome; Ward-Romano syndrome 1; go_component: membrane; go_component: membrane fraction; go_component: integral to membrane; go_component: voltage-gated potassium channel complex; go_component: voltage-gated potassium channel compl…	potassium voltage-gated channel; KQT-like subfamily; member 1 isoform 1	NA	TRUE	11:2510592-2511245
cg22937320	C9orf138	0.0138125	0.858556	hypothetical protein LOC158297	4280653	4280243	TOP	4280653	CAATTATAACTTAAAAAACATAACAAATAAACAAACCCACCATAATACCA	4280243	CAATTATAACTTAAAAAACGTAACAAATAAACGAACCCACCGTAATACCG	9	BOT	C	Grn	19023184	-	158297	FLJ35283; MGC35182;	NM_153707.1	GI:24308463	4930500O09Rik	hypothetical protein LOC158297	406	TRUE	9:19022551-19022907
cg13448625	COL17A1	0.0138125	0.625089	alpha 1 type XVII collagen	5550328	510692	BOT	5550328	CATTTTACAATACTAAAAACAATACAAAAAAATCTTACCTCTAAAACCCA	510692	CATTTTACAATACTAAAAACAATACAAAAAAATCTTACCTCTAAAACCCG	10	TOP	C	Grn	105835628	-	1308	BP180; BPAG2; LAD-1; KIAA0204; BA16H23.2;	NM_000494.2	GI:18641353	collagen XVII; alpha-1 polypeptide; epidermolysis bullosa; junctional; localisata variant; included; bullous pemphigoid antigen 2 (180kD); bA16H23.2 (collagen; type XVII; alpha 1 (BP180)); go_component: membrane; go_component: cytoplasm; go_component: microsome; go_component: intercellular junction; go_component: integral to plasma membrane; go_component: extracellular matrix (sensu Metazoa); go_…	alpha 1 type XVII collagen	400	FALSE
cg26191951	RNASE2	0.0138125	0.891993	ribonuclease; RNase A family; 2 (liver; eosinophil-derived neurotoxin)	1300131	4810653	BOT	1300131	AATCCACTTATACAATCATCCTTTTTATTTAATAACTTAACTAAACAACA	4810653	AATCCACTTATACAATCATCCTTTTTATTTAATAACTTAACTAAACAACG	14	BOT	A	Red	20493470	+	6036	EDN; RNS2;	NM_002934.2	GI:45243468	go_component: extracellular region; go_function: hydrolase activity; go_function: nucleic acid binding; go_function: endonuclease activity; go_function: ribonuclease activity; go_function: pancreatic ribonuclease activity; go_process: chemotaxis; go_process: RNA catabolism; go_process: sensory perception	ribonuclease; RNase A family; 2 (liver; eosinophil-derived neurotoxin)	164	FALSE
cg18854045	FLJ33534	0.0138684	-0.649384	hypothetical protein LOC285150	1470402	1260424	BOT	1470402	TCCTAAAAAATCCTTACTATATATCCTAAAAAACTTTATCAAACTAACCA	1260424	TCCTAAAAAATCCTTACTATATATCCTAAAAAACTTTATCAAACTAACCG	2	BOT	C	Grn	11189798	-	285150		NM_182586.1	GI:32699002		hypothetical protein LOC285150	988	FALSE
cg25013838	MYO18B	0.0138888	-0.587418	myosin XVIIIB	10286	1030743	BOT	10286	CTTTTTTATAACCCCTAATTTACTATTATATCTATTTCCTCTACAACCCA	1030743	CTTTTTTATAACCCCTAATTTACTATTATATCTATTTCCTCTACGACCCG	22	TOP	C	Grn	24468120	+	84700	DKFZp434C2422; DKFZp779C1668;	NM_032608.5	GI:51317365	myosin 18B; go_component: nucleus; go_component: unconventional myosin; go_function: ATP binding; go_function: actin binding; go_function: motor activity; go_function: nucleotide binding	myosin XVIIIB	596	TRUE	22:24467168-24467527
cg00226904	SERPINB5	0.0138888	0.571401	serine (or cysteine) proteinase inhibitor; clade B (ovalbumin); member 5	4560491	1470491	BOT	4560491	CCCTTTTTCCTTAACAAATTTATAAAATTTATCAACTAAAAAAAACCTCA	1470491	CCCTTTTTCCTTAACAAATTTATAAAATTTATCAACTAAAAAAAACCTCG	18	BOT	A	Red	NA	+	5268	PI5; maspin;	NT_025028.13		protease inhibitor 5 (maspin); go_function: serine-type endopeptidase inhibitor activity; go_process: cell motility	serine (or cysteine) proteinase inhibitor; clade B (ovalbumin); member 5	NA	TRUE	18:59308015-59308744
cg03557698	C1orf177	0.0139327	-1.05392	hypothetical protein LOC163747	5390189	6200189	TOP	5390189	AAACCAAACATAACTTCAAAATAAACAACAACTACTTTAAACCATAAACA	6200189	AAACCAAACGTAACTTCGAAATAAACAACAACTACTTTAAACCGTAAACG	1	TOP	T	Red	55044324	+	163747	FLJ40201;	NM_152607.1	GI:22749242	synonym: FLJ40201	hypothetical protein LOC163747	185	TRUE	1:55044094-55044620
cg19466563	SPARCL1	0.0139327	0.679511	SPARC-like 1	840377	4260377	BOT	840377	AAATTAACTCTTTCCCTTTTAATTTACAAACACTACCTATAAAACCCTCA	4260377	AAATTAACTCTTTCCCTTTTAATTTACAAACACTACCTATAAAACCCTCG	4	BOT	C	Grn	88669530	-	8404	SC1; PIG33;	NM_004684.2	GI:21359870	hevin; mast9; proliferation-inducing protein 33; go_component: extracellular matrix (sensu Metazoa); go_function: calcium ion binding	SPARC-like 1	0	FALSE
cg07409200	FLJ40919	0.0139971	0.777877	hypothetical protein LOC144809	6620176	650017	TOP	6620176	ATACCCTCTATCAAACACAAATCTATTACTATTCTCCTAATTAAATAACA	650017	ATACCCTCTATCAAACACAAATCTATTACTATTCTCCTAATTAAATAACG	13	TOP	T	Red	42253751	+	144809		NM_182508.1	GI:32698854		hypothetical protein LOC144809	1077	FALSE
cg17233601	PTPN5	0.0141507	-1.32503	protein tyrosine phosphatase; non-receptor type 5 (striatum-enriched)	240044	240292	BOT	240044	TTCTCTACACAACAATCAAAACAATCCTTTAAAATTTAAATCAAAACACA	240292	TTCTCTACACAACAATCAAAACGATCCTTTAAAATTTAAATCAAAACACG	11	TOP	T	Red	18769874	-	84867	STEP; PTPSTEP; FLJ14427;	NM_032781.2	GI:22095374	go_component: integral to membrane; go_function: hydrolase activity; go_function: protein tyrosine phosphatase activity; go_function: protein tyrosine phosphatase activity; go_process: protein amino acid dephosphorylation; go_process: protein amino acid dephosphorylation	protein tyrosine phosphatase; non-receptor type 5 (striatum-enriched)	1120	TRUE	11:18769049-18771008
cg13144783	CCR1	0.0142631	0.683645	chemokine (C-C motif) receptor 1	670703	4050035	BOT	670703	AAACTTAAATTCATAAAAACCCAAAAAACCCCAAAAACAAAAACTTCACA	4050035	AAACTTAAATTCATAAAAACCCAAAAAACCCCAAAAACAAAAACTTCACG	3	BOT	A	Red	46224836	-	1230	CD191; CKR-1; HM145; CMKBR1; MIP1aR; SCYAR1;	NM_001295.2	GI:53759124	RANTES receptor; go_component: plasma membrane; go_component: integral to plasma membrane; go_function: receptor activity; go_function: protein binding; go_function: C-C chemokine receptor activity; go_function: rhodopsin-like receptor activity; go_process: chemotaxis; go_process: cell adhesion; go_process: cell-cell signaling; go_process: inflammatory response; go_process: elevation of cytosolic…	chemokine (C-C motif) receptor 1	37	FALSE
cg02028524	ATXN3	0.0142678	-0.75775	ataxin 3 isoform 1	1470414	1260253	TOP	1470414	ACCCAACACTTATATAAAAATAATAACTAAACCAAACAAAATACTTCACA	1260253	ACCCAACACTTATATAAAAATAATAACTAAACCGAACGAAATACTTCACG	14	BOT	C	Grn	91642707	-	4287	AT3; JOS; MJD; ATX3; MJD1; SCA3;	NM_004993.3	GI:66932882	isoform 1 is encoded by transcript variant 1; josephin; Machado-Joseph disease (spinocerebellar ataxia 3; olivopontocerebellar ataxia 3; autosomal dominant; ataxin 3); go_component: cytoplasm; go_component: nucleoplasm; go_process: transcription; go_process: synaptic transmission; go_process: nervous system development; go_process: nucleotide-excision repair; go_process: regulation of transcripti…	ataxin 3 isoform 1	456	TRUE	14:91641896-91643508
cg05681757	FGD4	0.0142678	0.94881	FYVE; RhoGEF and PH domain containing 4	870273	5130162	BOT	870273	AAACAACAATTATTACCCAATAAACAATAATCACACACTTCTACCAATCA	5130162	AAACAACGATTATTACCCAATAAACAATAATCACACACTTCTACCAATCG	12	BOT	C	Grn	32546361	+	121512	FRABP; FRABIN; ZFYVE6; MGC57222;	NM_139241.1	GI:21245127	FGD1 family; member 4; actin-filament binding protein frabin; go_component: ruffle; go_component: cytoskeleton; go_component: lamellipodium; go_component: Golgi apparatus; go_function: actin binding; go_function: protein binding; go_function: zinc ion binding; go_function: metal ion binding; go_function: catalytic activity; go_function: small GTPase binding; go_function: guanyl-nucleotide exchang…	FYVE; RhoGEF and PH domain containing 4	60	FALSE
cg10764357	BCAT1	0.0145244	-1.19373	branched chain aminotransferase 1; cytosolic	3840324	2340192	BOT	3840324	AAAAACAACCTAAAAAAACAACCTTAATATCTTCCTACTAATACAATCCA	2340192	AAAAACGACCTAAAAAAACAACCTTAATATCTTCCTACTAATACAATCCG	12	BOT	C	Grn	24993499	-	586	BCT1; ECA39; MECA39; DKFZp686E12175;	NM_005504.4	GI:72187658	go_component: cytosol; go_function: catalytic activity; go_function: transferase activity; go_function: branched-chain-amino-acid transaminase activity; go_function: branched-chain-amino-acid transaminase activity; go_process: metabolism; go_process: cell proliferation; go_process: G1/S transition of mitotic cell cycle; go_process: branched chain family amino acid metabolism; go_process: branched…	branched chain aminotransferase 1; cytosolic	160	TRUE	12:24992560-24993639
cg01497527	ANKDD1A	0.0145285	-0.785068	hypothetical protein LOC348094	3170121	630136	TOP	3170121	TAATTTAAAATAAATACACTTCTCCTATCTACCTAATTCAACCACTTACA	630136	TAATTTAAAATAAATACGCTTCTCCTATCTACCTAATTCGACCACTTACG	15	BOT	A	Red	63001179	+	348094	FLJ25870; MGC120306; MGC120307;	NM_182703.2	GI:38176293	synonyms: FLJ25870; MGC120306; MGC120307	hypothetical protein LOC348094	39	FALSE
cg26955850	OXT	0.0145285	1.24229	oxytocin-neurophysin I preproprotein	4540112	7320112	BOT	4540112	CCTCTTACCTCCCAAAAAACAATTCTAAATATAACAAACAAAAATCAACA	7320112	CCTCTTACCTCCCAAAAAACAATTCTAAATATAACAAACGAAAATCAACG	20	BOT	C	Grn	3000266	+	5020	OT; OT-NPI; MGC126890; MGC126892;	NM_000915.2	GI:12707574	oxytocin-neurophysin I; preproprotein; go_component: extracellular region; go_function: hormone activity; go_function: neurohypophyseal hormone activity; go_process: parturition; go_process: signal transduction	oxytocin-neurophysin I preproprotein	79	TRUE	20:3000023-3001341
cg16898420	PRG-3	0.0145285	-0.659015	plasticity related gene 3	4920113	5890762	TOP	4920113	ATTAAACAAACAAAAAATCCTAAAACCTAAACCCTATACAAACTACAACA	5890762	ATTAAACAAACAAAAAATCCTAAAACCTAAACCCTATACAAACTACAACG	9	BOT	C	Grn	102830852	+	54886	MGC26189;	NM_017753.2	GI:46877063	lipid phosphate phosphatase-related protein type 1; RP11-35N6.1; go_component: integral to membrane; go_function: hydrolase activity	plasticity related gene 3	47	TRUE	9:102830251-102832386
cg27210390	TOM1L1	0.0145285	1.50754	target of myb1-like 1	3870427	3140682	BOT	3870427	ATACCTTTAAAAATAACTTCCCCTACCAAAAAATTTCTAATATCTCCTCA	3140682	ATACCTTTAAAAATAACTTCCCCTACCGAAAAATTTCTAATATCTCCTCG	17	BOT	T	Red	50333203	+	10040	SRCASM;	NM_005486.1	GI:4885638	target of myb 1-like 1; Src activating and signaling molecule; target of myb1 (chicken) homolog-like 1; go_component: membrane; go_component: Golgi stack; go_component: endosome; go_component: lysosome; go_function: protein transporter activity; go_process: intra-Golgi transport; go_process: intracellular protein transport	target of myb1-like 1	379	TRUE	17:50332762-50333678
cg24341129	BNC2	0.0145285	-1.19108	basonuclin 2	4890156	6980133	BOT	4890156	AACCAAAACAACTACAACTAAACCAAAATTCATAAAAACATAACAAAACA	6980133	AACCAAAACGACTACGACTAAACCAAAATTCATAAAAACATAACAAAACG	9	BOT	C	Grn	16717995	-	54796	BSN2; FLJ20043; FLJ34928; DKFZp686A01127;	NM_017637.4	GI:50301241	go_component: nucleus; go_function: zinc ion binding; go_function: metal ion binding; go_function: nucleic acid binding	basonuclin 2	165	FALSE
cg04958389	PRSS2	0.0151751	0.705592	protease; serine; 2 preproprotein	6380315	6380195	TOP	6380315	AAATCTACTTCTAATCCTTACCTTTATTACAACTACTAATAAATTTCACA	6380195	AAATCTACTTCTAATCCTTACCTTTATTACAACTACTAATAAATTTCACG	7	BOT	C	Grn	142178778	+	5645	TRY2; TRY8; TRYP2; MGC111183; MGC120174;	NM_002770.2	GI:21071012	trypsinogen 2; anionic trypsinogen; protease; serine; 2; preproprotein; trypsin 2; trypsin II; go_function: peptidase activity; go_function: calcium ion binding; go_function: trypsin activity; go_process: digestion; go_process: proteolysis	protease; serine; 2 preproprotein	56	FALSE
cg09533063	ALDH8A1	0.0153918	1.0372	aldehyde dehydrogenase 8A1 isoform 1	3450543	4490487	BOT	3450543	ACTAATTAAATACCAAACCCCAAAACAAATCCTTTACATAAATTTACTCA	4490487	ACTAATTAAATACCAAACCCCAAAACAAATCCTTTACATAAATTTACTCG	6	TOP	T	Red	135312937	-	64577	ALDH12; DJ352A20.2;	NM_022568.2	GI:25952149	isoform 1 is encoded by transcript variant 1; aldehyde dehydrogenase 12; aldehyde dehydrogenase family protein; aldehyde dehydogenase 8 family; member A1; go_component: intracellular; go_function: oxidoreductase activity; go_function: retinal dehydrogenase activity; go_process: metabolism; go_process: retinal metabolism; go_process: retinoic acid metabolism	aldehyde dehydrogenase 8A1 isoform 1	345	FALSE
cg18119407	CFLAR	0.015415	1.27728	CASP8 and FADD-like apoptosis regulator	5360458	1660059	TOP	5360458	AAATATATTCACATTTACTATAACTCCCAAACAACAATTATAAACACTCA	1660059	AAATATATTCACGTTTACTATAACTCCCAAACAACAATTATAAACACTCG	2	BOT	C	Grn	201689136	+	8837	CASH; FLIP; MRIT; CLARP; FLAME; Casper; c-FLIP; FLAME-1; I-FLICE; USURPIN; c-FLIPL; c-FLIPR; c-FLIPS; CASP8AP1;	NM_003879.3	GI:21361768	FADD-like anti-apoptotic molecule; Inhibitor of FLICE; Caspase-related inducer of apoptosis; Caspase homolog; Caspase-like apoptosis regulatory protein; usurpin beta; go_function: caspase activity; go_function: protein binding; go_function: signal transducer activity; go_process: proteolysis; go_process: anti-apoptosis; go_process: regulation of apoptosis; go_process: induction of apoptosis by ex…	CASP8 and FADD-like apoptosis regulator	387	TRUE	2:201688339-201690101
cg02831294	CALML3	0.0155067	-0.530319	calmodulin-like 3	4390326	3370064	TOP	4390326	TAAACTCCTATCTAAACAAAACAAACCCAAACAACCACAAAACAAAAACA	3370064	TAAACTCCTATCTAAACAAAACAAACCCGAACAACCGCAAAACAAAAACG	10	TOP	T	Red	5556924	+	810	CLP;	NM_005185.2	GI:36031099	go_function: calcium ion binding	calmodulin-like 3	62	FALSE
cg10618882	LRRC25	0.0155067	0.854522	leucine rich repeat containing 25	3460392	4540494	BOT	3460392	TCCCAAAAAAACCTCTATACATTTAACAACTATAAACATAATATCACACA	4540494	TCCCGAAAAAACCTCTATACATTTAACAACTATAAACATAATATCACACG	19	BOT	C	Grn	18369415	-	126364	MAPA; FLJ38116;	NM_145256.2	GI:45593137	monocyte and plasmacytoid activated molecule; go_component: integral to membrane	leucine rich repeat containing 25	943	FALSE
cg19635695	PDE6C	0.0155666	0.492743	phosphodiesterase 6C; cGMP-specific; cone; alpha prime	650743	2760767	BOT	650743	AAATAAATTTCCTTCTCATCACTCTACCTCAAATAATACTCTAAAAATCA	2760767	AAATAAATTTCCTTCTCATCACTCTACCTCAAATAATACTCTAAAAATCG	10	TOP	T	Red	95362335	+	5146	PDEA2;	NM_006204.2	GI:21361307	go_component: membrane; go_function: hydrolase activity; go_function: cGMP-specific phosphodiesterase activity; go_process: sensory perception; go_process: signal transduction; go_process: visual perception	phosphodiesterase 6C; cGMP-specific; cone; alpha prime	100	FALSE
cg03734874	FLJ42486	0.0155972	-1.10126	hypothetical protein LOC388021	7000725	4860427	TOP	7000725	TTCAAACTAATAAAAAACTAACAACCCAAAATCAACCTATATAAAACCCA	4860427	TTCGAACTAATAAAAAACTAACGACCCAAAATCGACCTATATAAAACCCG	14	TOP	T	Red	104142142	-	388021		NM_207379.1	GI:46409389		hypothetical protein LOC388021	285	TRUE	14:104141516-104142673
cg11970458	PYCARD	0.0156369	0.779151	PYD and CARD domain containing isoform c	1170270	2810270	BOT	1170270	ATACAATAAAACCAAACTAAATATAAAAACCTCACCTAACTTAACTACCA	2810270	ATACGATAAAACCGAACTAAATATAAAAACCTCACCTAACTTAACTACCG	16	TOP	A	Red	NA	-	29108	ASC; TMS1; CARD5; MGC10332;	NT_010393.15		isoform c is encoded by transcript variant 3; apoptosis-associated speck-like protein containing a CARD; target of methylation-induced silencing-1; caspase recruitment domain protein 5; go_component: cytoplasm; go_function: protein binding; go_function: caspase activator activity; go_process: cell cycle; go_process: caspase activation; go_process: regulation of apoptosis; go_process: signal trans…	PYD and CARD domain containing isoform c	NA	TRUE	16:31120978-31121976
cg07715201	GDNF	0.0156369	0.794052	glial cell derived neurotrophic factor isoform 1 preproprotein	4250010	7160754	TOP	4250010	TACATAATATACAAAACCTCTAACTTCAACCAACAAATATTTAAAAACCA	7160754	TACATAATATACAAAACCTCTAACTTCAACCAACAAATATTTAAAAACCG	5	TOP	T	Red	37875539	-	2668	ATF1; ATF2; HFB1-GDNF;	NM_000514.2	GI:40549401	isoform 1 preproprotein is encoded by transcript variant 1; astrocyte-derived trophic factor; glial cell line derived neurotrophic factor; glial derived neurotrophic factor; go_component: cellular component unknown; go_function: growth factor activity; go_function: growth factor activity; go_process: anti-apoptosis; go_process: signal transduction; go_process: nervous system development	glial cell derived neurotrophic factor isoform 1 preproprotein	1057	TRUE	5:37874803-37876645
cg22377389	GJB6	0.0156369	1.94199	gap junction protein; beta 6 (connexin 30)	2650725	5360392	BOT	2650725	CCTACACATTTTAACTAAAATATATCACCAATTACTTTTAATTACTATCA	5360392	CCTACACGTTTTAACTAAAATATATCGCCAATTACTTTTAATTACTATCG	13	BOT	T	Red	19703067	-	10804	ED2; EDH; HED; CX30; DFNA3;	NM_006783.2	GI:40254836	ectodermal dysplasia 2; hidrotic (Clouston syndrome); connexin 30; go_component: membrane; go_component: connexon complex; go_component: integral to membrane; go_function: connexon channel activity; go_process: cell communication; go_process: sensory perception of sound	gap junction protein; beta 6 (connexin 30)	612	TRUE	13:19703487-19704859
cg13791131	IGF2AS	0.0157935	1.82932	insulin-like growth factor 2 antisense	7330367	4780253	TOP	7330367	ACCACTTTCCCCACAAATAAAATCTTTACAATAAACAAACAAAAATAACA	4780253	ACCGCTTTCCCCACAAATAAAATCTTTACAATAAACAAACGAAAATAACG	11	BOT	C	Grn	2118323	+	51214	PEG8;	NM_016412.1	GI:7705972	PEG8/IGF2AS; imprinting gene; insulin-like growth factor 2; antisense	insulin-like growth factor 2 antisense	145	TRUE	11:2115427-2119259
cg11979312	TNFSF10	0.0160078	-0.745628	tumor necrosis factor (ligand) superfamily; member 10	6960138	5050463	BOT	6960138	ATTTAAAACCCTAAATCTACAATTACATTCCTAAATTCATTCAAACACCA	5050463	ATTTAAAACCCTAAATCTACAATTACATTCCTAAATTCATTCAAACACCG	3	TOP	C	Grn	173723963	-	8743	TL2; APO2L; CD253; TRAIL; Apo-2L;	NM_003810.2	GI:23510439	Apo-2 ligand; TNF-related apoptosis inducing ligand TRAIL; go_component: membrane; go_component: extracellular space; go_component: soluble fraction; go_component: integral to plasma membrane; go_function: zinc ion binding; go_function: metal ion binding; go_function: tumor necrosis factor receptor binding; go_process: apoptosis; go_process: immune response; go_process: cell-cell signaling; go_pr…	tumor necrosis factor (ligand) superfamily; member 10	1444	FALSE
cg07685786	S100B	0.0160661	-0.827869	S100 calcium-binding protein; beta	630110	2630110	BOT	630110	ATAAAAAATCACAAACTCTCAAAATTAAACAATACCTTAAAAATATCCCA	2630110	ATAAAAAATCACAAACTCTCAAAATTAAACGATACCTTAAAAATATCCCG	21	TOP	T	Red	46849424	-	6285	NEF; S100;	NM_006272.1	GI:5454033	S100 beta; S100 calcium-binding protein; beta (neural); S-100 calcium-binding protein; beta chain; go_component: nucleus; go_component: cytoplasm; go_component: extracellular region; go_function: zinc ion binding; go_function: S100 alpha binding; go_function: calcium ion binding; go_function: tau protein binding; go_function: S100 beta binding; go_function: calcium ion binding; go_function: kinas…	S100 calcium-binding protein; beta	695	FALSE
cg06254453	HIST1H3F	0.0161082	0.618974	H3 histone family; member I	6270021	3290242	BOT	6270021	CTTAAACCAAAAACTCTTTTCAAAACCACCAACAATTTCAATTAAAAACA	3290242	CTTAAACCAAAAACTCTTTTCAAAACCACCAACAATTTCAATTAAAAACG	6	BOT	C	Grn	26358814	-	8968	H3/i; H3FI;	NM_021018.2	GI:21396497	synonyms: H3/i; H3FI	H3 histone family; member I	485	TRUE	6:26357862-26358931
cg10708793	LGP2	0.0162355	0.769659	hypothetical protein LOC79132	7400176	5080487	TOP	7400176	TTAAACAAACCTACATAATAATACAAACAAAACCCAAACTAAACAAAACA	5080487	TTAAACAAACCTACGTAATAATACAAACGAAACCCAAACTAAACAAAACG	17	TOP	C	Grn	37518277	-	79132	D11lgp2e;	NM_024119.1	GI:13129141	go_function: ATP binding; go_function: hydrolase activity; go_function: nucleotide binding; go_function: nucleic acid binding; go_function: ATP-dependent helicase activity	hypothetical protein LOC79132	125	FALSE
cg04049033	RILP	0.0162355	-0.778944	Rab interacting lysosomal protein	630445	2630445	BOT	630445	ACCTTAACCACATTTACTACTTTTTCCACAAAACTACTTAAAAACTCTCA	2630445	ACCTTAACCACATTTACTACTTTTTCCACAAAACTACTTAAAAACTCTCG	17	BOT	C	Grn	1500091	-	83547	PP10141; FLJ31193;	NM_031430.1	GI:13899248	go_component: late endosome; go_component: lysosomal membrane; go_function: Rab GTPase binding; go_process: protein transport	Rab interacting lysosomal protein	320	FALSE
cg05164634	WNT10B	0.0165631	1.28999	wingless-type MMTV integration site family; member 10B precursor	1230605	3190040	TOP	1230605	CCTATTCCTCTACTTACTTAAAAACAATCTAAATCAATATACCTAAAACA	3190040	CCTATTCCTCTACTTACTTAAAAACAATCTAAATCAATATACCTAAAACG	12	TOP	C	Grn	47651810	-	7480	WNT-12;	NM_003394.2	GI:16936521	WNT-10B protein; go_component: extracellular region; go_function: signal transducer activity; go_process: development; go_process: signal transduction; go_process: frizzled-2 signaling pathway	wingless-type MMTV integration site family; member 10B precursor	995	TRUE	12:47652628-47652829
cg12941931	SEMA6B	0.016611	0.780961	semaphorin 6B isoform 1 precursor	3390528	3850035	TOP	3390528	CATAAAATCCAAATATTCACTAAATCACAAATCCTAAAAACTCAAAATCA	3850035	CGTAAAATCCGAATATTCGCTAAATCACAAATCCTAAAAACTCAAAATCG	19	TOP	T	Red	4509503	-	10501	SEMAN; semaZ; SEMA-VIB; Sema VIb; SEM-SEMA-Y;	NM_020241.2	GI:19718777	isoform 1 precursor is encoded by transcript variant SEMA6B.1; semaphorin Z; semaphorin VIB; go_component: membrane; go_component: integral to membrane; go_function: receptor activity; go_process: cell differentiation; go_process: nervous system development	semaphorin 6B isoform 1 precursor	1296	TRUE	19:4510691-4510902
cg10173075	RLBP1	0.016611	-0.51977	retinaldehyde binding protein 1	510468	7510241	BOT	510468	TTAAAACTACCTAATACCTAAATATCCTAAAACTCTAAAAATTCCCTCCA	7510241	TTAAAACTACCTAATACCTAAATATCCTAAAACTCTAAAAATTCCCTCCG	15	TOP	C	Grn	87565926	-	6017	CRALBP; MGC3663;	NM_000326.3	GI:38201694	retinaldehyde-binding protein 1; Newfoundland rod-cone dystrophy; included; cellular retinaldehyde-binding protein-1; go_component: intracellular; go_component: soluble fraction; go_function: binding; go_function: retinol binding; go_function: transporter activity; go_process: transport; go_process: sensory perception; go_process: visual perception; go_process: vitamin A metabolism	retinaldehyde binding protein 1	86	FALSE
cg25374854	ABR	0.0166987	-0.911123	active breakpoint cluster region-related protein isoform b	870653	3440243	BOT	870653	TTCCCACCATTTCTAAATAATAATACAAACACAATAAACTTTCCAAACCA	3440243	TTCCCACCATTTCTAAATAATAATACAAACACGATAAACTTTCCAAACCG	17	BOT	C	Grn	1029881	-	29	MDB;	NM_001092.3	GI:38679953	isoform b is encoded by transcript variant 2; go_function: GTPase activator activity; go_function: guanyl-nucleotide exchange factor activity; go_process: small GTPase mediated signal transduction	active breakpoint cluster region-related protein isoform b	827	TRUE	17:1028822-1030827
cg12946690	SMG6	0.0173604	0.570032	Est1p-like protein A	6200348	4390102	BOT	6200348	AAAAACAAAAATTCAAACCAAACTCTCCCAAAACTAACCAAAACTAACCA	4390102	AAAAACAAAAATTCGAACCAAACTCTCCCGAAACTAACCAAAACTAACCG	17	TOP	A	Red	2153769	-	23293	EST1A; SMG-6; C17orf31; KIAA0732;	NM_017575.3	GI:30425541	similar to yeast EST1; ever shorter telomeres 1A; go_component: nucleus; go_component: chromosome; telomeric region; go_function: binding; go_function: DNA binding; go_process: telomere maintenance	Est1p-like protein A	279	TRUE	17:2153073-2154892
cg22425806	TGFA	0.0173604	-1.01019	transforming growth factor; alpha	3400630	1340017	BOT	3400630	TCTTCATTAATTCAAAAAACCACTTTCCTTAAACCAAATCTTAACAAACA	1340017	TCTTCATTAATTCAAAAAACCACTTTCCTTAAACCAAATCTTAACAAACG	2	BOT	A	Red	70634438	-	7039	TFGA;	NM_003236.1	GI:4507460	transforming growth factor-alpha; go_component: soluble fraction; go_component: extracellular space; go_component: plasma membrane; go_component: integral to plasma membrane; go_function: protein binding; go_function: growth factor activity; go_function: signal transducer activity; go_function: signal transducer activity; go_function: protein-tyrosine kinase activity; go_function: epidermal growt…	transforming growth factor; alpha	646	TRUE	2:70633222-70635161
cg00565688	TP73	0.017361	1.08822	tumor protein p73	990246	6660095	BOT	990246	TATTTAAAAAAAACTCACAAACATCAATACACTTAAAATTATTCTCTACA	6660095	TATTTAAAAAAAACTCGCGAACGTCGATACGCTTAAAATTATTCTCTACG	1	BOT	C	Grn	3558989	+	7161	P73;	NM_005427.1	GI:4885644	p53-related protein; go_component: nucleus; go_function: zinc ion binding; go_function: metal ion binding; go_function: protein binding; go_function: protein binding; go_function: protein binding; go_function: transcription factor activity; go_process: apoptosis; go_process: cell cycle; go_process: transcription; go_process: mismatch repair; go_process: regulation of transcription; DNA-dependent;…	tumor protein p73	917	TRUE	1:3556965-3559547
cg24546942	SERPINB4	0.0176004	0.633129	serine (or cysteine) proteinase inhibitor; clade B (ovalbumin); member 4	6580379	2650133	BOT	6580379	AAAACAACACTACACAACAAATTAACAAAATAACTATCAACATCATTACA	2650133	AAAACAACACTACACAACAAATTAACAAAATAACTATCAACATCATTACG	18	BOT	T	Red	59462470	-	6318	PI11; SCCA1; SCCA2; LEUPIN; SCCA-2;	NM_002974.1	GI:28076868	squamous cell carcinoma antigen 2; protease inhibitor (leucine-serpin); squamous cell carcinoma antigen 1; SCCA2/SCCA1 fusion protein isoform 2; go_component: cytoplasm; go_function: serine-type endopeptidase inhibitor activity; go_function: serine-type endopeptidase inhibitor activity; go_process: immune response; go_process: regulation of proteolysis	serine (or cysteine) proteinase inhibitor; clade B (ovalbumin); member 4	864	FALSE
cg25770411	WBSCR23	0.0178407	-0.916711	hypothetical protein LOC80112	2640274	6110274	TOP	2640274	ACTTCCTCAACCCCACCCAATAATAAAAACACAATCAACATTAATTATCA	6110274	ACTTCCTCAACCCCACCCAATAATAAAAACACAATCAACATTAATTATCG	7	TOP	T	Red	73584557	+	80112	FLJ22367;	NM_025042.2	GI:18375680	synonym: FLJ22367	hypothetical protein LOC80112	280	FALSE
cg22244418	OGFOD1	0.0179143	-1.11599	hypothetical protein LOC55239 isoform 2	2190577	3930612	TOP	2190577	TAACATAAACTAACCACTTTCCTCCATCCTAACATAAAATAAAAACACCA	3930612	TAACATAAACTAACCACTTTCCTCCATCCTAACATAAAATAAAAACACCG	16	BOT	C	Grn	55042954	+	55239	FLJ10826; KIAA1612;	NM_018233.2	GI:42476029	isoform 2 is encoded by transcript variant 2; go_function: oxidoreductase activity; acting on paired donors; with incorporation or reduction of molecular oxygen; 2-oxoglutarate as one donor; and incorporation of one atom each of oxygen into both donors; go_process: protein metabolism	hypothetical protein LOC55239 isoform 2	1336	FALSE
cg03469158	MMP8	0.0179721	-0.858745	matrix metalloproteinase 8 preproprotein	6270626	3290601	TOP	6270626	AATCAAATTACTATATATCTAATACTTCCATACAAACATTTTCTTTACCA	3290601	AATCAAATTACTATATATCTAATACTTCCATACAAACATTTTCTTTACCG	11	TOP	C	Grn	102100868	-	4317	HNC; CLG1; PMNL-CL;	NM_002424.1	GI:4505220	PMNL collagenase; matrix metalloproteinase 8 (neutrophil collagenase); neutrophil collagenase; go_component: extracellular space; go_component: extracellular matrix (sensu Metazoa); go_function: calcium ion binding; go_function: zinc ion binding; go_function: metalloendopeptidase activity; go_function: neutrophil collagenase activity; go_process: proteolysis; go_process: collagen catabolism; go_p…	matrix metalloproteinase 8 preproprotein	563	FALSE
cg04561804	TLOC1	0.0179734	-0.987798	translocation protein 1	130403	4880064	TOP	130403	CTATACAAAATAATACAACTCATTTAAAACAAACTAAAATCTCCATTCCA	4880064	CTATACGAAATAATACAACTCGTTTAAAACAAACTAAAATCTCCATTCCG	3	TOP	T	Red	171167274	+	7095	HTP1; Dtrp1; SEC62; FLJ32803;	NM_003262.3	GI:61744441	membrane protein SEC62; S.cerevisiae; homolog of; go_component: integral to membrane; go_component: endoplasmic reticulum; go_function: receptor activity; go_function: protein transporter activity; go_process: protein transport; go_process: cotranslational protein-membrane targeting	translocation protein 1	604	FALSE
cg24678320	FLJ38451	0.0182192	1.20447	hypothetical protein LOC126375	5260196	6860092	TOP	5260196	AACCTAACTATACCAAAAATTCCAATCACTAATATAATTACTACTTACCA	6860092	AACCTAACTATACCAAAAATTCCAATCACTAATATAATTACTACTTACCG	19	TOP	T	Red	40143044	-	126375		NM_175872.3	GI:38570118	go_component: nucleus; go_function: zinc ion binding; go_function: metal ion binding; go_function: nucleic acid binding	hypothetical protein LOC126375	167	FALSE
cg19782598	FLJ30046	0.0182399	0.819646	hypothetical protein LOC122060	3460128	2690398	TOP	3460128	TACTACTTACTTATAATATACTACCACCCACATCTATAAATAAAAACACA	2690398	TACTACTTACTTATAATATACTACCGCCCGCATCTATAAATAAAAACACG	13	BOT	C	Grn	77213490	+	122060		NM_144595.2	GI:31542757		hypothetical protein LOC122060	204	FALSE
cg19712821	KSP37	0.0182399	0.886334	Ksp37 protein	3940220	3450048	TOP	3940220	AAAAAACTATAAAACCCTCAACCCCAAAACTATATATAACACTTTATACA	3450048	AAAAAACTATAAAACCCTCAACCCCAAAACTATATATAACGCTTTATACG	4	TOP	T	Red	15573926	-	83888		NM_031950.2	GI:31543022		Ksp37 protein	188	FALSE
cg00013618	0	0.0182399	0.743282		1410673	670594	BOT	1410673	CCCAAAACTATAATATTTAAAAATTCTCTACCCTCAAAAATCCCTAACCA	670594	CCCAAAACTATAATATTTAAAAATTCTCTACCCTCAAAAATCCCTAACCG	22	TOP	C	Grn	20710659	+	3535						180	FALSE
cg14159672	FLJ32569	0.018387	1.986	hypothetical protein LOC148811	4810176	5720487	TOP	4810176	AACCTAACAACAAAAACTCAAAAAAAACATAACTCAACAATACATTTACA	5720487	AACCTAACAACAAAAACTCGAAAAAAACATAACTCAACGATACGTTTACG	1	TOP	T	Red	204085868	-	148811		NM_152491.3	GI:47458826	go_function: hydrolase activity; go_function: carboxypeptidase activity; go_function: metallopeptidase activity; go_function: protein dimerization activity; go_process: proteolysis and peptidolysis	hypothetical protein LOC148811	66	TRUE	1:204085476-204086074
cg15312298	FAM84B	0.0185168	0.793306	breast cancer membrane protein 101	4220446	870338	BOT	4220446	CTTTCTCATTTCCACACTAACAAATTATATTTACCTTCTAACTTATCTCA	870338	CTTTCTCATTTCCACACTAACAAATTATATTTACCTTCTAACTTATCTCG	8	BOT	A	Red	127639648	-	157638	NSE2; BCMP101;	NM_174911.3	GI:40255195	go_component: cytoplasm; go_component: plasma membrane; go_function: protein binding	breast cancer membrane protein 101	442	TRUE	8:127639208-127640204
cg12629244	FAM20B	0.0186143	-0.806514	family with sequence similarity 20; member B	6330484	5560129	BOT	6330484	ACATCTATTTTTTACTAAAAACCATAAACCCCATAAAAACAAATCAATCA	5560129	ACATCTATTTTTTACTAAAAACCGTAAACCCCATAAAAACAAATCAATCG	1	BOT	C	Grn	177261697	+	9917		NM_014864.2	GI:41281529		family with sequence similarity 20; member B	719	TRUE	1:177260801-177261024
cg17901463	GSTM1	0.0186143	2.51769	glutathione S-transferase M1 isoform 1	7050224	7050750	BOT	7050224	ATCCCAATACCCCAATATCATAAACATAATACTAATTAATACAAATTCCA	7050750	ATCCCAATACCCCAATATCATAAACATAATACTAATTAATACGAATTCCG	1	BOT	C	Grn	110031965	+	2944	MU; H-B; GST1; GTH4; GTM1; MU-1; GSTM1-1; MGC26563; GSTM1a-1a; GSTM1b-1b;	NM_000561.2	GI:23065543	isoform 1 is encoded by transcript variant 1; HB subunit 4; glutathione S-transferase; Mu-1; S-(hydroxyalkyl)glutathione lyase; GST class-mu 1; glutathione S-alkyltransferase; glutathione S-aryltransferase; glutathione S-aralkyltransferase; go_component: cytoplasm; go_function: transferase activity; go_function: glutathione transferase activity; go_function: glutathione transferase activity; go_p…	glutathione S-transferase M1 isoform 1	31	TRUE	1:110031594-110032306
cg11546621	PTGDS	0.0186143	0.833579	prostaglandin H2 D-isomerase	5890671	6400722	BOT	5890671	CCAAAAAATACCCTTCCCCTAACAAAATCCTATAACCCTTAAAAATAACA	6400722	CCGAAAAATACCCTTCCCCTAACAAAATCCTATAACCCTTAAAAATAACG	9	BOT	C	Grn	138991777	+	5730	PDS; PGD2; PGDS; PGDS2;	NM_000954.5	GI:38505192	prostaglandin D2 synthase (21kD; brain); prostaglandin D synthase; prostaglandin-H2 D-isomerase; beta-trace protein; PGD2 synthase; lipocalin-type prostaglandin D synthase; glutathione-independent PGD synthase; go_component: membrane; go_component: Golgi stack; go_component: nuclear envelope; go_component: extracellular region; go_component: rough endoplasmic reticulum; go_function: binding; go_f…	prostaglandin H2 D-isomerase	205	TRUE	9:138991972-138993454
cg15409266	ATG4A	0.0188678	0.525675	autophagy-related cysteine endopeptidase 2 isoform b	5570475	290598	TOP	5570475	ATTACACTTACTAAAATTAACACTAACTCCTTTAAAATATCTAATATCCA	290598	ATTACACTTACTAAAATTAACACTAACTCCTTTAAAATATCTAATATCCG	X	BOT	A	Red	107221590	+	115201	APG4A; AUTL2;	NM_178270.1	GI:30795247	isoform b is encoded by transcript variant 2; autophagy-related cysteine endopeptidase 2; AUT-like 2; cysteine endopeptidase (S. cerevisiae); autophagin 2; APG4 autophagy 4 homolog A (S. cerevisiae); go_component: cytosol; go_component: microtubule associated complex; go_function: protein binding; go_function: microtubule binding; go_function: cysteine-type peptidase activity; go_function: cystei…	autophagy-related cysteine endopeptidase 2 isoform b	1472	FALSE
cg22052955	RARG	0.0191416	0.489302	retinoic acid receptor; gamma	4210524	6770593	TOP	4210524	CATACTAAAAAACTCCTAAAAAAACACAACTCTAAACTAAAACTATCCCA	6770593	CGTACTAAAAAACTCCTAAAAAAACACGACTCTAAACTAAAACTATCCCG	12	BOT	A	Red	51912247	-	5916	RARC; NR1B3;	NM_000966.3	GI:38505166	go_component: nucleus; go_function: zinc ion binding; go_function: metal ion binding; go_function: protein binding; go_function: transcription factor activity; go_function: steroid hormone receptor activity; go_function: retinoic acid receptor activity; go_process: transcription; go_process: development; go_process: regulation of transcription; DNA-dependent	retinoic acid receptor; gamma	82	TRUE	12:51911806-51912392
cg02992596	MGC27016	0.0192011	0.978441	hypothetical protein LOC166863	7100577	2190066	BOT	7100577	CATCTTCAAACACCTAAACAATACACCTAAAACCTTCATTTATTATTCCA	2190066	CGTCTTCAAACACCTAAACAATACACCTAAAACCTTCATTTATTATTCCG	4	TOP	T	Red	155921950	+	166863		NM_144979.2	GI:34222176	go_function: nucleic acid binding	hypothetical protein LOC166863	280	TRUE	4:155921599-155922908
cg12703269	PSTPIP1	0.0192265	0.592264	proline-serine-threonine phosphatase interacting protein 1	4220546	2370647	BOT	4220546	CCTCACCTCCAAAAACCTTAAATTTAAACTAATCTTTAATCTATAAAACA	2370647	CCTCACCTCCAAAAACCTTAAATTTAAACTAATCTTTAATCTATAAAACG	15	BOT	C	Grn	75074609	+	9051	H-PIP; PAPAS; CD2BP1; PSTPIP; CD2BP1L; CD2BP1S;	NM_003978.2	GI:20149527	CD2 cytoplasmic tail-binding protein; Pyogenic sterile arthritis; pyoderma gangrenosum; and acne (PAPA syndrome); go_function: protein binding; go_process: cell adhesion; go_process: signal transduction; go_process: response to pest; pathogen or parasite	proline-serine-threonine phosphatase interacting protein 1	1322	FALSE
cg19987219	FLJ32011	0.0193989	-0.728177	hypothetical protein LOC148930	4290707	2230221	TOP	4290707	CATCTCCATATCCAAAACTACAACTACCATAAACAATATCTTTATTAACA	2230221	CATCTCCGTATCCAAAACTACAACTACCATAAACGATATCTTTATTAACG	1	TOP	C	Grn	46788271	-	148930		NM_182516.1	GI:32698869		hypothetical protein LOC148930	1065	FALSE
cg10498097	MGC50811	0.019421	-0.594331	hypothetical protein LOC375307	150450	6450372	TOP	150450	AACCCATTTCTTCACTCTACCTCTTAAAAATATCAAATATAAACCAAACA	6450372	AACCCATTTCTTCACTCTACCTCTTAAAAATATCAAATATAAACCAAACG	2	BOT	C	Grn	218929823	+	375307		NM_198559.1	GI:38348395		hypothetical protein LOC375307	448	FALSE
cg02442161	PI3	0.019466	0.853963	elafin preproprotein	1110767	4010167	TOP	1110767	TAATAATATTCCTCATCACTAAAACACTAATTCTAAAAACAACTATCACA	4010167	TAATAATATTCCTCATCGCTAAAACGCTAATTCTAAAAACAACTATCACG	20	BOT	A	Red	43236912	+	5266	ESI; WAP3; SKALP; WFDC14; MGC13613;	NM_002638.2	GI:31657130	WAP four-disulfide core domain 14; protease inhibitor 3; skin-derived (SKALP); skin-derived antileukoproteinase; elastase-specific inhibitor; go_component: extracellular matrix (sensu Metazoa); go_function: protein binding; go_function: serine-type endopeptidase inhibitor activity; go_process: copulation	elafin preproprotein	139	FALSE
cg16584911	KIAA0828	0.0194914	0.635674	KIAA0828 protein	5910041	4220037	TOP	5910041	TAAAAATTATAATCCTTTCAACCTTTCCTCCACTAAATAAAATTCAACCA	4220037	TAAAAATTATAATCCTTTCAACCTTTCCTCCACTAAATAAAATTCAACCG	7	TOP	A	Red	128652100	+	23382		NM_015328.1	GI:24308042	go_function: hydrolase activity; go_function: adenosylhomocysteinase activity; go_process: one-carbon compound metabolism	KIAA0828 protein	307	TRUE	7:128651439-128652950
cg16155382	GRHL3	0.0195331	-0.947375	sister-of-mammalian grainyhead protein isoform 1	430615	1500041	BOT	430615	CACCTCTAACTTAAAACTAAAACTTACCTTAACACACCAAAATAAAATCA	1500041	CACCTCTAACTTAAAACTAAAACTTACCTTAACACGCCAAAATAAAATCG	1	BOT	T	Red	24518468	+	57822	SOM; TFCP2L4; MGC46624;	NM_021180.2	GI:38049006	isoform 1 is encoded by transcript variant 1; sister-of-mammalian grainyhead; transcription factor hSOM1; transcription factor CP2-like 4	sister-of-mammalian grainyhead protein isoform 1	310	TRUE	1:24518362-24518814
cg02883621	S100P	0.019537	0.681242	S100 calcium binding protein P	4850458	1050754	TOP	4850458	CTATAAACATCCAACCTTACTTTTATATCCAATCATATTTCCATACTTCA	1050754	CTATAAACATCCAACCTTACTTTTATATCCAATCATATTTCCATACTTCG	4	BOT	C	Grn	6746467	+	6286	MIG9;	NM_005980.2	GI:45827727	S100 calcium-binding protein P; migration-inducing gene 9; go_component: nucleus; go_component: cytoplasm; go_function: calcium ion binding; go_function: magnesium ion binding; go_function: calcium-dependent protein binding	S100 calcium binding protein P	643	FALSE
cg10889792	KRTAP5-9	0.0196011	0.931902	keratin associated protein 5-9	2570139	870309	BOT	2570139	AAAAACCTATCCAAACAATAATTTCAAAACAACAAAAAACTCTACTCACA	870309	AAAAACCTATCCAAACAATAATTTCAAAACAACGAAAAACTCTACTCACG	11	BOT	T	Red	70937114	+	3846	KRN1; KRTAP5-1; KRTAP5.9;	NM_005553.2	GI:40254818	Keratin; hair cuticle; ultrahigh-sulfur; 1; keratin; cuticle; ultrahigh sulphur 1; go_component: cytoskeleton; go_component: intermediate filament; go_process: epidermis development	keratin associated protein 5-9	549	FALSE
cg02879662	HIF3A	0.0196011	0.428907	hypoxia-inducible factor-3 alpha isoform b	3930500	3930315	TOP	3930500	AAAATAAAAAATACAATAAAAATATACCTCCAACTACACACCCCAAAACA	3930315	AAAATAAAAAATACGATAAAAATATACCTCCAACTACGCGCCCCGAAACG	19	TOP	T	Red	51492154	+	64344	IPAS; MOP7; PASD7; HIF-3A; HIF-3A4;	NM_022462.2	GI:23065531	isoform b is encoded by transcript variant 2; inhibitory PAS domain protein; hypoxia-inducible factor-3 alpha 4; go_component: nucleus; go_function: signal transducer activity; go_function: transcription factor activity; go_process: signal transduction; go_process: regulation of transcription; DNA-dependent	hypoxia-inducible factor-3 alpha isoform b	153	TRUE	19:51491754-51492473
cg11161417	SPACA3	0.0197138	-0.611083	sperm acrosome associated 3	3870541	3140138	TOP	3870541	TAAAATAACTACTCTATAACTACTTCTAAAACTCAAATCCACAAAAAACA	3140138	TAAAATAACTACTCTATAACTACTTCTAAAACTCAAATCCACAAAAAACG	17	TOP	T	Red	28342995	+	124912	LYC3; LYZL3; SLLP1; ALLP17; MGC119058; 1700025M08Rik;	NM_173847.2	GI:31341185	lysozyme-like sperm-specific secretory protein ALLP17; sperm lysozyme like protein 1; go_component: extracellular region; go_function: lysozyme activity; go_process: cell wall catabolism	sperm acrosome associated 3	572	FALSE
cg26822175	CRYBA4	0.0198404	-1.31171	crystallin; beta A4	10474	2680600	BOT	10474	ATTCAAAATAACACAATAACATCCCTAAAACTAAAAACCTAAATTCCTCA	2680600	ATTCAAAATAACACAATAACATCCCTAAAACTAAAAACCTAAATTCCTCG	22	BOT	C	Grn	25347928	+	1413		NM_001886.1	GI:4503058	eye lens structural protein; Crystallin; beta polypeptide A4; go_function: structural constituent of eye lens; go_process: visual perception	crystallin; beta A4	82	FALSE
cg06277277	NR1I3	0.0198791	1.3685	nuclear receptor subfamily 1; group I; member 3	7650603	5900241	TOP	7650603	AAAACCTTATAAAACTATCACACCTCTTCTTTTAATACTAACATACTACA	5900241	AAAACCTTATAAAACTATCACACCTCTTCTTTTAATACTAACATACTACG	1	TOP	T	Red	159474579	-	9970	CAR; CAR1; MB67; CAR-SV1; CAR-SV4; CAR-SV6; CAR-SV7; CAR-SV8; CAR-SV9; CAR-BETA; CAR-SV10; CAR-SV12; CAR-SV13; CAR-SV14; CAR-SV21;	NM_005122.2	GI:32189358	constitutive androstane receptor-beta; orphan nuclear hormone receptor; constitutive androstane receptor SV1; constitutive androstane receptor SV6; constitutive androstane receptor SV7; constitutive androstane receptor SV9; constitutive androstane receptor SV10; constitutive androstane receptor SV12; constitutive androstane receptor SV14; go_component: nucleus; go_function: metal ion binding; go_…	nuclear receptor subfamily 1; group I; member 3	352	FALSE
cg21023770	C20orf165	0.0199028	-0.773353	chromosome 20 open reading frame 165	2100307	2100603	TOP	2100307	TTAATCACTAAAAAATCTCCTTACCCCTACAACCTATAAAAATCACTTCA	2100603	TTAATCACTAAAAAATCTCCTTACCCCTACAACCTATAAAAATCACTTCG	20	TOP	T	Red	43949645	-	128497	dJ337O18.8;	NM_080608.3	GI:40807487	go_component: integral to membrane	chromosome 20 open reading frame 165	989	FALSE
cg15815843	MFAP5	0.0202338	-1.71331	microfibrillar associated protein 5	3130240	4830673	BOT	3130240	AAACCAAATCTAAAATCCTTTCCAAAAAATAACTCTATTCATCTTATTCA	4830673	AAACCAAATCTAAAATCCTTTCCAAAAAATAACTCTATTCATCTTATTCG	12	BOT	C	Grn	8706700	-	8076	MP25; MAGP2;	NM_003480.2	GI:46359073	microfibril-associated glycoprotein-2; microfibril-associated glycoprotein 2; go_component: microfibril; go_component: extracellular space; go_component: extracellular matrix (sensu Metazoa); go_function: extracellular matrix structural constituent	microfibrillar associated protein 5	125	FALSE
cg01817393	GNAS	0.0204752	0.802462	guanine nucleotide binding protein; alpha stimulating activity polypeptide 1 isoform a	2690376	1070376	BOT	2690376	TCAAAAATATCCTAAAATAATAAAATCCTTCTTCAATCCCCCCTCCCCCA	1070376	TCAAAAATATCCTAAAATAATAAAATCCTTCTTCAATCCCCCCTCCCCCG	20	TOP	A	Red	NA	+	2778	XL; AHO; GSA; GSP; POH; XL2; GPSA; NESP; GNAS1; PHP1A; PHP1B; GNASXL; NESP55; C20orf45; MGC33735; XLalphas; dJ309F20.1.1; dJ806M20.3.3;	NT_011362.9		isoform a is encoded by transcript variant 1; guanine nucleotide binding protein (G protein); alpha stimulating activity polypeptide 1; neuroendocrine secretory protein 55; paternally expressed G protein XL alpha S; guanine nucleotide regulatory protein; G-s-alpha; adenylate cyclase-stimulating G alpha protein; neuroendocrine-specific Golgi protein p55; go_component: plasma membrane; go_component…	guanine nucleotide binding protein; alpha stimulating activity polypeptide 1 isoform a	NA	TRUE	20:56860981-56861502
cg14404298	CYP8B1	0.0204752	0.775353	cytochrome P450; family 8; subfamily B; polypeptide 1	520608	2120246	BOT	520608	CAACCTTAAAATTCAATCTAAAACTAAACCAAATCCAATAAACTAAACCA	2120246	CAACCTTAAAATTCGATCTAAAACTAAACCAAATCCAATAAACTAAACCG	3	TOP	T	Red	42892637	-	1582	CP8B; CYP12;	NM_004391.1	GI:13929428	7 alpha-hydroxy-4-cholesten-3-one 12-alpha-hydroxylase; sterol 12-alpha-hydroxylase; cytochrome P450; subfamily VIIIB (sterol 12-alpha-hydroxylase); polypeptide 1; go_component: microsome; go_component: integral to membrane; go_component: endoplasmic reticulum; go_function: heme binding; go_function: iron ion binding; go_function: metal ion binding; go_function: oxygen binding; go_function: monoo…	cytochrome P450; family 8; subfamily B; polypeptide 1	1392	FALSE
cg20540428	PPP4R2	0.0204855	1.21312	protein phosphatase 4; regulatory subunit 2	3780239	6580338	BOT	3780239	TTTAAATCCCTACCATTTCCTCTCTATATAAACTTAAACTACTTACTTCA	6580338	TTTAAATCCCTACCATTTCCTCTCTATATAAACTTAAACTACTTACTTCG	3	BOT	C	Grn	73128809	+	151987		NM_174907.1	GI:28372530	go_component: centrosome; go_process: protein modification	protein phosphatase 4; regulatory subunit 2	433	TRUE	3:73127804-73129468
cg10769011	FOXN1	0.0206308	-0.54098	forkhead box N1	2630746	20746	TOP	2630746	AATCCCTAAAAACAATAAAATAACTAATCTTCTTATTACCTAAACAACCA	20746	AATCCCTAAAAACGATAAAATAACTAATCTTCTTATTACCTAAACAACCG	17	TOP	C	Grn	23875086	+	8456	WHN; RONU; FKHL20;	NM_003593.2	GI:18201912	winged helix nude; Rowett nude; winged-helix nude; go_component: nucleus; go_function: sequence-specific DNA binding; go_function: transcription factor activity; go_function: specific RNA polymerase II transcription factor activity; go_process: development; go_process: transcription; go_process: defense response; go_process: organ morphogenesis; go_process: epidermis development; go_process: regu…	forkhead box N1	194	FALSE
cg06207804	ARTN	0.0208049	-1.19948	neurotrophic factor artemin isoform 1; precursor	6250176	6250487	BOT	6250176	TAAAAACTACACAAAAACTAAACAACCCAACAAAACAAATAAACTAACCA	6250487	TAAAAACTACGCAAAAACTAAACAACCCAACAAAACAAATAAACTAACCG	1	TOP	C	Grn	44171579	+	9048	EVN; NBN;	NM_003976.2	GI:16950639	isoform 1; precursor is encoded by transcript variant 1; neublastin; enovin; neurotrophic factor; supports peripheral neuron (DRG; trigeminal ganglion; nodose; SCG) survival in vitro; and dopaminergic ventral midbrain neuron survival in vitro; go_function: growth factor activity; go_process: signal transduction; go_process: neuroblast proliferation	neurotrophic factor artemin isoform 1; precursor	6	TRUE	1:44171543-44171935
cg24579667	GPD2	0.0208097	-0.825218	glycerol-3-phosphate dehydrogenase 2 (mitochondrial)	1710561	2760626	BOT	1710561	CCTACCACTAAAAACAATAACCAATAAATATAAAAACTCAAAACAAAACA	2760626	CCTACCGCTAAAAACAATAACCAATAAATATAAAAACTCAAAACAAAACG	2	BOT	C	Grn	156988102	+	2820	GDH2; mGPDH;	NM_000408.2	GI:50811881	mitochondrial glycerophosphate dehydrogenase; go_component: mitochondrion; go_component: glycerol-3-phosphate dehydrogenase complex; go_function: calcium ion binding; go_function: oxidoreductase activity; go_function: glycerol-3-phosphate dehydrogenase activity; go_process: glucose catabolism; go_process: electron transport; go_process: glycerol-3-phosphate metabolism	glycerol-3-phosphate dehydrogenase 2 (mitochondrial)	555	FALSE
cg16129988	UQCRC1	0.0208097	-0.445633	ubiquinol-cytochrome c reductase core protein I	6860546	3780437	TOP	6860546	CCAAAACAATCTATTATACTAACCTAACTTTAACTAACTAACTCTAACCA	3780437	CCGAAACAATCTATTATACTAACCTAACTTTAACTAACTAACTCTAACCG	3	BOT	C	Grn	48622102	-	7384	D3S3191;	NM_003365.2	GI:46593006	go_component: mitochondrion; go_component: inner membrane; go_component: mitochondrial electron transport chain; go_function: oxidoreductase activity; go_function: ubiquinol-cytochrome-c reductase activity; go_process: electron transport; go_process: aerobic respiration; go_process: oxidative phosphorylation	ubiquinol-cytochrome c reductase core protein I	117	TRUE	3:48621321-48623163
cg24357161	RCV1	0.0211245	0.874302	recoverin	6130537	3370452	TOP	6130537	TAAATAACAAAAATCCAAATATACAACATCCTCACTAAATTACTTCCTCA	3370452	TAAATAACAAAAATCCAAATATACAACGTCCTCACTAAATTACTTCCTCG	17	TOP	T	Red	9749409	-	5957		NM_002903.2	GI:56550117	cancer associated retinopathy protein; go_function: calcium ion binding; go_function: calcium sensitive guanylate cyclase activator activity; go_process: sensory perception; go_process: visual perception; go_process: signal transduction	recoverin	1430	TRUE	17:9750704-9750982
cg21142398	GLIS1	0.0212745	0.842389	GLIS family zinc finger 1	3420338	5130064	BOT	3420338	ATATATATTAACAACCAAAAACTAACATTCACACAAAAACCTTCTAAACA	5130064	ATATATATTAACGACCGAAAACTAACATTCACACGAAAACCTTCTAAACG	1	BOT	T	Red	53972465	-	148979	FLJ36155;	NM_147193.1	GI:22218342	Gli5-like; Glis1-like; go_component: nucleus; go_function: DNA binding; go_function: zinc ion binding; go_function: metal ion binding; go_function: specific RNA polymerase II transcription factor activity; go_process: transcription; go_process: regulation of transcription; DNA-dependent; go_process: negative regulation of transcription from RNA polymerase II promoter; go_process: positive regulat…	GLIS family zinc finger 1	201	FALSE
cg09326702	SLC22A11	0.0213594	-0.736896	solute carrier family 22 member 11	1740053	4760053	TOP	1740053	AAATCTTATAACTACAATCAATTCCAAACAACAATTAAATCAACAATCCA	4760053	AAATCTTATAACTACAATCGATTCCAAACAACAATTAAATCAACAATCCG	11	BOT	C	Grn	64079674	+	55867	OAT4; hOAT4; MGC34282;	NM_018484.2	GI:24497483	organic anion transporter 4; go_component: integral to plasma membrane; go_function: catalytic activity; go_function: transporter activity; go_function: sodium-independent organic anion transporter activity; go_process: transport	solute carrier family 22 member 11	350	FALSE
cg07080946	LUC7L	0.0214273	-0.504611	LUC7-like isoform b	7650411	5900189	BOT	7650411	CATCAATCATAACATTAATATTAAATTCTATAATTACAACCTCATAATCA	5900189	CATCAATCATAACATTAATATTAAATTCTATAATTACAACCTCGTAATCG	16	TOP	T	Red	219450	-	55692	SR+89; LUC7B1; FLJ10231; LUC7-LIKE;	NM_201412.1	GI:41393553	isoform b is encoded by transcript variant 2; LUC7 (S. cerevisiae)-like; sarcoplasmic reticulum protein LUC7B1; go_function: metal ion binding	LUC7-like isoform b	597	TRUE	16:219831-220087
cg03491478	MAPK8IP1	0.0214273	-0.675473	mitogen-activated protein kinase 8 interacting protein 1	6130709	6130343	TOP	6130709	AAATAACTAATAACAAAACACTAAACCCCAAAATCCAAATTAACCCCCCA	6130343	AAATAACTAATAACAAAACACTAAACCCCAAAATCCAAATTAACCCCCCG	11	TOP	C	Grn	45863778	+	9479	IB1; JIP1; JIP-1; PRKM8IP;	NM_005456.2	GI:20986517	islet-brain 1; JNK-interacting protein 1; PRKM8 interacting protein; go_component: cytoplasm; go_function: kinesin binding; go_function: protein binding; go_function: protein kinase binding; go_function: protein kinase binding; go_function: MAP-kinase scaffold activity; go_function: protein kinase inhibitor activity; go_process: regulation of JNK cascade; go_process: vesicle-mediated transport	mitogen-activated protein kinase 8 interacting protein 1	288	TRUE	11:45863472-45864276
cg01578324	CLIC1	0.0214795	-0.669009	chloride intracellular channel 1	4760020	1300133	TOP	4760020	ACACAAAACCTACTAAAACACCAATCTAAACAACTCAAAAAATACTAACA	1300133	ACACAAAACCTACTAAAACACCAATCTAAACAACTCAAAAAATACTAACG	6	TOP	T	Red	31812320	-	1192	G6; NCC27;	NM_001288.4	GI:48375182	p64CLCP; chloride channel ABP; RNCC protein; nuclear chloride ion channel protein; go_component: membrane; go_component: cytoplasm; go_component: nuclear envelope; go_component: soluble fraction; go_component: membrane fraction; go_function: protein binding; go_function: calcium channel activity; go_function: voltage-gated chloride channel activity; go_process: ion transport; go_process: chloride…	chloride intracellular channel 1	433	FALSE
cg27248887	NDUFS1	0.0214829	-0.825189	NADH dehydrogenase (ubiquinone) Fe-S protein 1; 75kDa precursor	5340767	940167	BOT	5340767	TATTCTTCAACTCTATACAAAAATAATTTTACCTAACCTTTTCCTTTTCA	940167	TATTCTTCAACTCTATACAAAAATAATTTTACCTAACCTTTTCCTTTTCG	2	BOT	T	Red	206732432	-	4719	CI-75Kd; PRO1304; MGC26839;	NM_005006.5	GI:33519474	NADH dehydrogenase (ubiquinone); Fe-S protein-1 (75kD); NADH dehydrogenase (ubiquinone) Fe-S protein 1 (75kD) (NADH-coenzyme Q reductase); complex I; mitochondrial respiratory chain; 75-kD subunit; go_component: mitochondrion; go_component: membrane fraction; go_function: iron ion binding; go_function: metal ion binding; go_function: NADH dehydrogenase activity; go_function: electron carrier acti…	NADH dehydrogenase (ubiquinone) Fe-S protein 1; 75kDa precursor	1230	FALSE
cg15597540	CYB561D2	0.021763	-0.624633	cytochrome b-561 domain containing 2	2470725	10725	TOP	2470725	AAAAAACTAATCAACTATCCTATATACATCAAACACAAAAAATACAACCA	10725	AAAAAACTAATCGACTATCCTATATACATCGAACACAAAAAATACAACCG	3	TOP	C	Grn	50363301	+	11068	101F6; TSP10;	NM_007022.3	GI:31541779	putative tumor suppressor 101F6; go_component: integral to membrane; go_function: iron ion binding; go_function: metal ion binding; go_function: ubiquitin conjugating enzyme activity; go_process: electron transport; go_process: cyclin catabolism; go_process: regulation of exit from mitosis; go_process: ubiquitin-dependent protein catabolism	cytochrome b-561 domain containing 2	1095	FALSE
cg04517429	DCHS2	0.0218509	1.34647	dachsous 2 isoform 2	7040176	6620440	BOT	7040176	AACCCAAAAAATCTATAACACACATAATACAAACCACACTTTATTATACA	6620440	AACCCGAAAAATCTATAACACACATAATACAAACCACACTTTATTATACG	4	TOP	T	Red	155632318	-	54798	CDHJ; CDH27; PCDHJ; PCDH23; FLJ20047;	NM_199348.1	GI:40786421	isoform 2 is encoded by transcript variant 2; protocadherin protein PCDHJ; dachsous-like; protocadherin protein CDHJ; cadherin-like 27; protocadherin 23; cadherin-like protein VR8; go_component: membrane; go_function: calcium ion binding; go_process: homophilic cell adhesion	dachsous 2 isoform 2	750	TRUE	4:155632296-155633257
cg20330472	EYA4	0.0218509	1.0269	eyes absent 4 isoform c	6400300	5390270	BOT	6400300	CCCATCAAAAAAAACACCCCAATCTAATCTAAATTAATTTTTATTTCACA	5390270	CCCGTCAAAAAAAACGCCCCAATCTAATCTAAATTAATTTTTATTTCACG	6	TOP	T	Red	NA	+	2070	CMD1J; DFNA10;	NT_025741.14		isoform c is encoded by transcript variant 3; deafness; autosomal dominant 10; dJ78N10.1 (eyes absent (Drosophila) homolog 4); go_component: nucleus; go_function: hydrolase activity; go_function: magnesium ion binding; go_function: protein tyrosine phosphatase activity; go_process: metabolism; go_process: transcription; go_process: morphogenesis; go_process: visual perception; go_process: sensory…	eyes absent 4 isoform c	NA	TRUE	6:133603260-133605886
cg12271671	FGL2	0.0218989	0.889925	fibrinogen-like 2	2510709	2230544	BOT	2510709	TTTCATCTTTAATTTCCTCTATTTCATTATTTACCACAACCAAAAAACCA	2230544	TTTCATCTTTAATTTCCTCTATTTCATTATTTACCACAACCAAAAAACCG	7	TOP	T	Red	76667080	-	10875	T49; pT49;	NM_006682.1	GI:5730074	fibrinogen-like protein 2; fibroleukin; go_component: fibrinogen complex	fibrinogen-like 2	85	FALSE
cg00237010	NINJ2	0.0219287	-0.955018	ninjurin 2	4010356	2510224	BOT	4010356	ATCATAAAACTACTAACTCAAAACAAACTAAATAACCTCAAATAACTCCA	2510224	ATCATAAAACTACTAACTCAAAACAAACTAAATAACCTCAAATAACTCCG	12	BOT	C	Grn	643016	-	4815		NM_016533.4	GI:39725945	go_component: integral to plasma membrane; go_function: protein binding; go_process: cell adhesion; go_process: neuron adhesion; go_process: tissue regeneration; go_process: nervous system development	ninjurin 2	106	FALSE
cg24964364	BCAP31	0.0219374	1.00985	B-cell receptor-associated protein 31	1230110	3190110	TOP	1230110	AACCAAACACTAACACACCAAAAAATAAACTTTATAAACTCCATAAACCA	3190110	AACCAAACACTAACGCACCAAAAAATAAACTTTATAAACTCCATAAACCG	X	TOP	C	Grn	152643081	-	10134	CDM; BAP31; 6C6-AG; DXS1357E;	NM_005745.6	GI:49472837	accessory protein BAP31; go_component: endoplasmic reticulum; go_component: integral to plasma membrane; go_function: receptor binding; go_process: apoptosis; go_process: immune response; go_process: ER to Golgi transport; go_process: intracellular protein transport	B-cell receptor-associated protein 31	908	TRUE	X:152643867-152644966
cg11906718	RNF19	0.0219374	0.571316	ring finger protein 19	5390681	6200086	BOT	5390681	TTATTCATTCCTTTATATTCTCAAAATTCACCTACTAAATTAACAAACCA	6200086	TTATTCATTCCTTTATATTCTCAAAATTCACCTACTAAATTAACAAACCG	8	TOP	A	Red	101391503	-	25897	DORFIN; DKFZp566B1346;	NM_015435.3	GI:35493781	double ring-finger protein; protein p38 interacting with transcription factor Sp1; ring-IBR-ring domain containing protein Dorfin; p38 protein; go_component: centrosome; go_component: ubiquitin ligase complex; go_function: zinc ion binding; go_function: metal ion binding; go_function: transcription factor binding; go_function: ubiquitin-protein ligase activity; go_process: protein ubiquitination;…	ring finger protein 19	464	TRUE	8:101390584-101391972
cg00405677	HAND1	0.0219374	0.850149	basic helix-loop-helix transcription factor HAND1	4210626	4210035	TOP	4210626	TATAAACCTTCTTTTCACTTAATAATTCTAAATTCCTTTCCTTAAATCCA	4210035	TATAAACCTTCTTTTCGCTTAATAATTCTAAATTCCTTTCCTTAAATCCG	5	TOP	T	Red	153838017	-	9421	Hxt; eHand; Thing1;	NM_004821.1	GI:4758505	go_component: nucleus; go_function: transcription factor activity; go_process: development; go_process: heart development; go_process: regulation of transcription; DNA-dependent; go_process: transcription from RNA polymerase II promoter	basic helix-loop-helix transcription factor HAND1	278	FALSE
cg25149155	BCL2L2	0.0220563	0.604393	BCL2-like 2 protein	4060544	7570228	BOT	4060544	ACAAATACATAAAACATCAAAAACCTCCTAAAAATACTAAATTTACCCCA	7570228	ACAAATACATAAAACATCGAAAACCTCCTAAAAATACTAAATTTACCCCG	14	TOP	A	Red	22845866	+	599	BCLW; BCL-W; KIAA0271;	NM_004050.2	GI:14574571	apoptosis regulator BCL-W; go_component: membrane; go_component: mitochondrion; go_function: protein binding; go_process: anti-apoptosis; go_process: spermatogenesis; go_process: regulation of apoptosis	BCL2-like 2 protein	249	FALSE
cg11161873	FLJ39575	0.0221035	0.582473	hypothetical protein LOC286006	4570367	3990414	TOP	4570367	AACACTCCTACCATAATATACTTCCATATATAAATATCCTATAACAAACA	3990414	AACACTCCTACCATAATATACTTCCATATATAAATATCCTATAACAAACG	7	TOP	A	Red	111908282	+	286006	MGC42850;	NM_182597.1	GI:32699018	synonym: MGC42850	hypothetical protein LOC286006	103	FALSE
cg18488970	MGMT	0.0223591	0.686766	O-6-methylguanine-DNA methyltransferase	7320114	7320743	BOT	7320114	AACACACTCTAACAATCTCACACAAAAAAATCATAACAAACACAAAAACA	7320743	AACACACTCTAACAATCTCACACAAAAAAATCATAACGAACACAAAAACG	10	BOT	T	Red	NA	+	4255		NT_008818.15		Methylguanine-DNA methyltransferase; O6-methylguanine-DNA methyltransferase; go_component: nucleus; go_function: DNA binding; go_function: transferase activity; go_function: DNA-methyltransferase activity; go_function: methylated-DNA-[protein]-cysteine S-methyltransferase activity; go_process: DNA repair; go_process: DNA ligation	O-6-methylguanine-DNA methyltransferase	NA	TRUE	10:131302456-131302963
cg15910079	RNASE3	0.0224712	0.917827	ribonuclease; RNase A family; 3 (eosinophil cationic protein)	4610026	2760372	BOT	4610026	AATCCACTTATACAATCATCCTTTTTATTTAATAACTTAACTAAACAACA	2760372	AATCCACTTATACAATCATCCTTTTTATTTAATAACTTAACTAAACAACG	14	BOT	A	Red	20429402	+	6037	ECP; RNS3;	NM_002935.2	GI:45243506	cytotoxic ribonuclease; eosinophil cationic protein; go_component: soluble fraction; go_component: extracellular region; go_function: hydrolase activity; go_function: nucleic acid binding; go_function: endonuclease activity; go_function: ribonuclease activity; go_function: pancreatic ribonuclease activity; go_process: RNA catabolism; go_process: defense response to bacteria	ribonuclease; RNase A family; 3 (eosinophil cationic protein)	147	FALSE
cg22960952	FLJ23657	0.0225218	-1.10827	hypothetical protein LOC152816	5130687	2000564	BOT	5130687	TTAACAAATACTATCTAATATTTCCTTACTAATTTCTTACCCTCACACCA	2000564	TTAACAAATACTATCTAATATTTCCTTACTAATTTCTTACCCTCACACCG	4	TOP	C	Grn	76700282	+	152816		NM_178497.2	GI:31341915		hypothetical protein LOC152816	89	FALSE
cg16954928	LOC147808	0.022555	0.510684	hypothetical protein LOC147808	1980095	1050327	BOT	1980095	AACAAACATTAACCTTAAAAACAAAACTTAAACACAAAATAACCACTACA	1050327	AACGAACATTAACCTTAAAAACGAAACTTAAACACAAAATAACCGCTACG	19	BOT	C	Grn	60827753	-	147808	MGC75238;	NM_203374.1	GI:42794621	go_component: nucleus; go_function: zinc ion binding; go_function: nucleic acid binding	hypothetical protein LOC147808	25	TRUE	19:60827316-60828354
cg12073779	CRYGD	0.022629	1.11648	crystallin; gamma D	5420458	460092	TOP	5420458	ATAACTAAAACTCCACTTCCATTATAAATAAACAATATCCCAAATTACCA	460092	ATAACTAAAACTCCACTTCCATTATAAATAAACAATATCCCAAATTACCG	2	TOP	T	Red	208697458	-	1421	CACA; CCA3; CRYG4; cry-g-D;	NM_006891.2	GI:13377001	gamma crystallin 4; go_function: structural constituent of eye lens; go_process: sensory perception; go_process: visual perception	crystallin; gamma D	256	TRUE	2:208696956-208697729
cg10591174	MYL2	0.022629	0.655061	myosin light chain 2	4760326	1300326	BOT	4760326	CAAAAACAATAAATACTTCCTCCCCATATTTAAAAATAACCCCATAACCA	1300326	CAAAAACAATAAATACTTCCTCCCCATATTTAAAAATAACCCCATAACCG	12	TOP	C	Grn	109842748	-	4633	MLC2; CMH10;	NM_000432.1	GI:4557774	go_component: myosin; go_component: cytoskeleton; go_function: motor activity; go_function: calcium ion binding; go_function: structural constituent of muscle; go_process: muscle development; go_process: regulation of striated muscle contraction	myosin light chain 2	81	FALSE
cg11530960	DMRT2	0.0226748	0.674808	doublesex and mab-3 related transcription factor 2 isoform 1	4920491	5890288	TOP	4920491	ACAAACAAAAAAACATTCTTACCATCCTTCCTAAAAAATACCAAACACCA	5890288	ACAAACAAAAAAACGTTCTTACCATCCTTCCTAAAAAATACCAAACACCG	9	TOP	C	Grn	1041614	+	10655		NM_006557.3	GI:19923364	putative transcription factor; isoform 1 is encoded by transcript variant 1; terra-like protein; go_component: nucleus; go_function: metal ion binding; go_function: transcription factor activity; go_function: transcription factor activity; go_process: transcription; go_process: sex differentiation; go_process: sex determination; go_process: male gonad development; go_process: regulation of transc…	doublesex and mab-3 related transcription factor 2 isoform 1	625	TRUE	9:1041412-1043248
cg18356799	DSC1	0.0227513	0.670644	desmocollin 1 isoform Dsc1a preproprotein	520411	4830347	TOP	520411	AACTCAACTACATCAAAATAACAACAAAATACCCTATACAAATACCAACA	4830347	AACTCAACTACATCAAAATAACAACAAAATACCCTATACAAATACCAACG	18	TOP	T	Red	26996817	-	1823	CDHF1; DG2/DG3;	NM_024421.1	GI:13435360	isoform Dsc1a preproprotein is encoded by transcript variant Dsc1a; desmosomal glycoprotein 2/3; go_component: membrane; go_component: cytoskeleton; go_component: gap junction; go_component: membrane fraction; go_component: integral to plasma membrane; go_function: protein binding; go_function: calcium ion binding; go_process: cell adhesion; go_process: homophilic cell adhesion	desmocollin 1 isoform Dsc1a preproprotein	186	FALSE
cg17699374	MGC35206	0.0228801	0.739492	hypothetical protein LOC339669	4060228	7570192	TOP	4060228	CAATAAAAATCTACACTTCTAAACTTCAACACACATCAATATAATTCACA	7570192	CAATAAAAATCTACACTTCTAAACTTCAACACACATCAATATAATTCACG	22	TOP	T	Red	35733785	-	339669	EAN57; cE81G9.2;	NM_178552.2	GI:31341712	synonyms: EAN57; cE81G9.2	hypothetical protein LOC339669	37	FALSE
cg24443925	NCOR1	0.0229809	0.440126	nuclear receptor co-repressor 1	4730121	3830630	BOT	4730121	AAAAATTAAATCAAAATAACAACCAAAATAACAAAACAACAACCACAACA	3830630	AAAAATTAAATCAAAATAACGACCAAAATAACGAAACAACAACCGCGACG	17	BOT	A	Red	16059570	-	9611	N-CoR; TRAC1; hN-CoR; KIAA1047; MGC104216; hCIT529I10;	NM_006311.2	GI:22538460	thyroid hormone- and retinoic acid receptor-associated corepressor 1; go_component: nucleus; go_function: DNA binding; go_function: protein binding; go_function: protein binding; go_function: transcription corepressor activity; go_process: regulation of transcription; go_process: regulation of transcription; DNA-dependent; go_process: transcription from RNA polymerase II promoter	nuclear receptor co-repressor 1	39	TRUE	17:16058784-16060903
cg07543883	ANGPTL6	0.0229809	0.836583	angiopoietin-like 6	110204	6100630	BOT	110204	ACTAAACCCTCAACTCTTCCTTAAACTTCTTATATATTCTATAAACTTCA	6100630	ACTAAACCCTCGACTCTTCCTTAAACTTCTTATATATTCTATAAACTTCG	19	BOT	C	Grn	10074425	-	83854	AGF; ARP5;	NM_031917.2	GI:29893554	angiopoietin-related protein 5; go_process: angiogenesis; go_process: cell differentiation	angiopoietin-like 6	154	FALSE
cg03870261	TIMM13	0.0232938	-0.960397	translocase of inner mitochondrial membrane 13	3170717	630010	BOT	3170717	AAAACCACTAACATAAAAACAAATACATAATCAAATTCTAAATCAACCCA	630010	AAAACCGCTAACATAAAAACAAATACATAATCGAATTCTAAATCAACCCG	19	TOP	C	Grn	2378875	-	26517	ppv1; TIM13; TIM13B; TIMM13A; TIMM13B;	NM_012458.2	GI:27436898	translocase of inner mitochondrial membrane 13 (yeast) homolog B; mitochondrial import inner membrane translocase subunit Tim13B; go_component: mitochondrion; go_component: inner membrane; go_component: mitochondrial inner membrane protein insertion complex; go_component: mitochondrial inner membrane presequence translocase complex; go_function: zinc ion binding; go_process: protein transport; go…	translocase of inner mitochondrial membrane 13	639	TRUE	19:2377752-2379808
cg03794550	FANCF	0.0235456	0.738378	Fanconi anemia; complementation group F	580546	5310646	BOT	580546	AATCCACTAACTTCTAAAAAATTCAAAAATCTTTACTACCTTTTATCACA	5310646	AATCCACTAACTTCTAAAAAATTCGAAAATCTTTACTACCTTTTATCGCG	11	BOT	C	Grn	NA	-	2188	FAF;	NT_009237.17		go_component: nucleus; go_function: protein binding; go_process: DNA repair	Fanconi anemia; complementation group F	NA	TRUE	11:22603124-22604113
cg15113803	RHO	0.0235951	0.492205	rhodopsin	780239	7040646	BOT	780239	CTCTAAACAACTAAAAACTTTCTAATTTATTCTCCCAATCTCTCATCTCA	7040646	CTCTAAACAACTAAAAACTTTCTAATTTATTCTCCCAATCTCTCATCTCG	3	BOT	T	Red	130730172	+	6010	RP4; OPN2;	NM_000539.2	GI:7262389	go_component: integral to plasma membrane; go_function: receptor activity; go_function: rhodopsin-like receptor activity; go_process: visual perception; go_process: sensory perception; go_process: signal transduction; go_process: protein-chromophore linkage; go_process: rhodopsin mediated signaling; go_process: phototransduction; visible light; go_process: G-protein coupled receptor protein signa…	rhodopsin	363	FALSE
cg23540651	GBP3	0.0237784	0.73903	guanylate binding protein 3	3060326	2850131	TOP	3060326	CTTATTCCACAACCTACTTCTTCCCCATCTTCAATTCAAATTATCAAACA	2850131	CTTATTCCACAACCTACTTCTTCCCCATCTTCAATTCAAATTATCAAACG	1	BOT	T	Red	89261132	-	2635	FLJ10961;	NM_018284.1	GI:24308156	go_function: GTP binding; go_function: GTPase activity; go_process: immune response	guanylate binding protein 3	1490	FALSE
cg03973663	LYN	0.0237978	1.08193	v-yes-1 Yamaguchi sarcoma viral related oncogene homolog	6110386	4560608	TOP	6110386	CAATAAATACCACTTACAAATCCAAAATATAAAATTAAACTCAAACACCA	4560608	CAATAAATACCACTTACAAATCCAAAATATAAAATTAAACTCGAACACCG	8	TOP	T	Red	56954926	+	4067	JTK8;	NM_002350.1	GI:4505054	Yamaguchi sarcoma viral (v-yes-1) related oncogene homolog; go_function: ATP binding; go_function: nucleotide binding; go_function: protein binding; go_function: protein binding; go_function: transferase activity; go_function: receptor signaling protein tyrosine kinase activity; go_process: intracellular signaling cascade; go_process: protein amino acid phosphorylation	v-yes-1 Yamaguchi sarcoma viral related oncogene homolog	796	TRUE	8:56954125-56956063
cg08906015	MGC15476	0.0237978	-0.918744	thymus expressed gene 3-like	5810553	2260300	TOP	5810553	TCTCTTTTCTAAAATAAAATTAAATCCTAATATCTTAAAAACCCCATCCA	2260300	TCTCTTTTCTAAAATAAAATTAAATCCTAATATCTTAAAAACCCCATCCG	19	TOP	T	Red	51849754	-	147906		NM_145056.1	GI:21450823	MGC15476 protein	thymus expressed gene 3-like	89	FALSE
cg11951066	FLJ14768	0.0241478	-0.68864	hypothetical protein FLJ14768	1440541	1440463	TOP	1440541	TATAACAATAAATACTACATACCCACTTAAACTAATACACAACAAAAACA	1440463	TATAACAATAAATACTACGTACCCACTTAAACTAATACACAACAAAAACG	19	BOT	C	Grn	60802705	-	84922	FIZ1;	NM_032836.1	GI:14249547	go_component: nucleus; go_component: cytoplasm; go_function: receptor binding; go_function: zinc ion binding; go_function: metal ion binding; go_function: nucleic acid binding; go_function: protein kinase binding; go_process: transcription; go_process: regulation of transcription; DNA-dependent	hypothetical protein FLJ14768	952	FALSE
cg01992081	MMD	0.0241892	0.430297	monocyte to macrophage differentiation-associated precursor	150133	6450681	BOT	150133	CAAAATACAAAATCCACCCAAAATAAATCCAAATAAAAAACCAAAAACCA	6450681	CAAAATACGAAATCCACCCAAAATAAATCCAAATAAAAAACCGAAAACCG	17	TOP	T	Red	50854340	-	23531	MMA; PAQR11;	NM_012329.2	GI:52630444	macrophage maturation-associated; progestin and adipoQ receptor family member XI; go_component: membrane fraction; go_component: integral to plasma membrane; go_function: receptor activity; go_process: cytolysis	monocyte to macrophage differentiation-associated precursor	383	TRUE	17:50853138-50854708
cg02161900	IRXL1	0.0241892	1.11171	hypothetical protein LOC283078	6840095	1510500	BOT	6840095	ATAACTACCAAATTCTCTAATTAATAATACTTTACTTCCTAACATTACCA	1510500	ATAACTACCAAATTCTCTAATTAATAATACTTTACTTCCTAACATTACCG	10	TOP	C	Grn	28074753	-	283078	IFRX; C10orf48; MGC39616;	NM_173576.1	GI:27734826	Iroquois family related homeodomain protein; go_component: nucleus; go_function: sequence-specific DNA binding; go_function: transcription factor activity; go_process: regulation of transcription; DNA-dependent	hypothetical protein LOC283078	884	TRUE	10:28069904-28075974
cg17819635	TCTEX1D1	0.0243549	0.705409	hypothetical protein LOC200132	4860528	6270129	BOT	4860528	CTTACATTAACCAAATACCCCAAATACCAACAAACATTAAAATTTAATCA	6270129	CTTACATTAACCAAATACCCCAAATACCGACAAACATTAAAATTTAATCG	1	BOT	T	Red	66990730	+	200132	FLJ40873; MGC125768; RP11-266I14.2;	NM_152665.1	GI:22749350	synonyms: FLJ40873; MGC125768; RP11-266I14.2	hypothetical protein LOC200132	469	TRUE	1:66990232-66990994
cg04037952	GPR148	0.0245199	-0.557713	G protein-coupled receptor 148	6620246	7210327	BOT	6620246	ATATTAACCAAAAACAAATAATAAAACTCCTATCACAACCATTAATTCCA	7210327	ATATTAACCGAAAACAAATAATAAAACTCCTATCGCAACCGTTAATTCCG	2	BOT	C	Grn	131203193	+	344561	BTR; PGR6;	NM_207364.1	GI:46409359	G protein-coupled receptor PGR6; go_component: membrane; go_component: integral to membrane; go_function: receptor activity; go_function: rhodopsin-like receptor activity; go_process: signal transduction; go_process: G-protein coupled receptor protein signaling pathway	G protein-coupled receptor 148	227	FALSE
cg17964955	RBP3	0.0245918	0.744374	retinol-binding protein 3 precursor	1770392	650592	BOT	1770392	AAAAAAACCTAACTCCTACACAAAAACTCCCTAAACTATATACAAAACCA	650592	AAAAAAACCTAACTCCTACACAAAAACTCCCTAAACTATATACAAAACCG	10	TOP	T	Red	48010997	-	5949	IRBP; RBPI; D10S64; D10S65; D10S66;	NM_002900.2	GI:73622265	retinol-binding protein 3; interstitial; interphotoreceptor retinoid-binding protein; go_component: extracellular matrix (sensu Metazoa); go_function: retinal binding; go_function: fatty acid binding; go_function: serine-type peptidase activity; go_process: transport; go_process: proteolysis; go_process: lipid metabolism; go_process: visual perception	retinol-binding protein 3 precursor	55	FALSE
cg15518950	PRP2	0.0247042	-1.24345	proline-rich protein PRP2	5810338	2120369	TOP	5810338	ATAACTAAATATAAAAAACCCTTATCTCACATTCTATAAAACACACATCA	2120369	ATAACTAAATATAAAAAACCCTTATCTCACATTCTATAAAACGCACGTCG	5	BOT	T	Red	72452158	+	134285		NM_173490.4	GI:42476211	go_function: receptor activity	proline-rich protein PRP2	632	TRUE	5:72451195-72452621
cg03222066	ABCG4	0.0247898	1.07234	ATP-binding cassette; subfamily G; member 4	990025	6660367	BOT	990025	ATATTCCAATATCCCAAAACTCCTACATTTTTAAAAACCTTTACACCTCA	6660367	ATATTCCAATATCCCAAAACTCCTACGTTTTTAAAAACCTTTACACCTCG	11	TOP	T	Red	118524960	+	64137	WHITE2;	NM_022169.3	GI:47078219	putative ABC transporter; go_component: membrane; go_component: integral to membrane; go_function: ATP binding; go_function: ATPase activity; go_function: nucleotide binding; go_function: ATPase activity; coupled to transmembrane movement of substances; go_process: transport	ATP-binding cassette; subfamily G; member 4	366	FALSE
cg11846236	COL7A1	0.024866	-0.918091	alpha 1 type VII collagen precursor	1990309	3310053	TOP	1990309	TAACTAACAACTTTTACTACCTAAAATAACACTACAACTTCTAATAACCA	3310053	TAACTAACGACTTTTACTACCTAAAATAACGCTACGACTTCTAATAACCG	3	TOP	C	Grn	48607689	-	1294	EBD1; EBR1; EBDCT;	NM_000094.2	GI:17738300	collagen VII; alpha-1 polypeptide; LC collagen; long chain collagen; go_component: cytoplasm; go_component: basement membrane; go_component: collagen type VII; go_function: protein binding; go_function: structural molecule activity; go_function: serine-type endopeptidase inhibitor activity; go_process: cell adhesion; go_process: phosphate transport; go_process: epidermis development	alpha 1 type VII collagen precursor	117	TRUE	3:48606799-48607946
cg05406101	C21orf6	0.024866	-0.624021	hypothetical protein LOC10069	2900736	2750471	TOP	2900736	AAATTTAAAAAACATTAACAAACCAATTCTTTATCCCTAAAAAATACCCA	2750471	GAATTTAAAAAACATTAACGAACCAATTCTTTATCCCTAAAAAATACCCG	21	TOP	T	Red	29313563	-	10069	GL011;	NM_016940.1	GI:8393017	go_component: cellular component unknown; go_function: molecular function unknown; go_process: biological process unknown	hypothetical protein LOC10069	527	TRUE	21:29313030-29314218
cg17686260	MGMT	0.024866	0.784856	O-6-methylguanine-DNA methyltransferase	1770246	650332	TOP	1770246	TATAACTTCTTTATATAAAACTATCAAAATATATTCCTAACCCTAACACA	650332	TATAACTTCTTTATATAAAACTATCAAAATATATTCCTAACCCTAACACG	10	BOT	T	Red	NA	+	4255		NT_008818.15		Methylguanine-DNA methyltransferase; O6-methylguanine-DNA methyltransferase; go_component: nucleus; go_function: DNA binding; go_function: transferase activity; go_function: DNA-methyltransferase activity; go_function: methylated-DNA-[protein]-cysteine S-methyltransferase activity; go_process: DNA repair; go_process: DNA ligation	O-6-methylguanine-DNA methyltransferase	NA	TRUE	10:131302456-131302963
cg00512279	SLC18A2	0.024866	0.471746	solute carrier family 18 (vesicular monoamine); member 2	4590112	5490451	BOT	4590112	AACATCCTAAAAATTCTAAATTAAATCTCCAAATTAAATCCCCAACAACA	5490451	AACGTCCTAAAAATTCTAAATTAAATCTCCAAATTAAATCCCCGACGACG	10	TOP	C	Grn	118990706	+	6571	SVAT; SVMT; VAT2; VMAT2; MGC26538; MGC120477; MGC120478;	NM_003054.2	GI:42476324	vesicle monoamine transporter type 2; go_component: membrane fraction; go_component: integral to plasma membrane; go_function: transporter activity; go_function: monoamine transporter activity; go_process: monoamine transport	solute carrier family 18 (vesicular monoamine); member 2	275	TRUE	10:118990170-118991650
cg15021292	PIK3R1	0.024866	-1.26852	phosphoinositide-3-kinase; regulatory subunit; polypeptide 1 isoform 1	1110600	4010246	BOT	1110600	ATATTCCACACTATAAACTAAATTACTCACAAACTCAACATAAACATACA	4010246	GTATTCCACACTATAAACTAAATTACTCACAAACTCAACATAAACATACG	5	TOP	T	Red	67558218	+	5295	GRB1; p85-ALPHA;	NM_181523.1	GI:32455247	isoform 1 is encoded by transcript variant 1; phosphatidylinositol 3-kinase; regulatory subunit; polypeptide 1 (p85 alpha); phosphoinositide-3-kinase; regulatory subunit; polypeptide 1 (p85 alpha); phosphatidylinositol 3-kinase; regulatory; 1; phosphatidylinositol 3-kinase-associated p-85 alpha; go_component: phosphoinositide 3-kinase complex; go_component: phosphoinositide 3-kinase complex; clas…	phosphoinositide-3-kinase; regulatory subunit; polypeptide 1 isoform 1	866	FALSE
cg11554605	ASB4	0.0249785	0.784836	ankyrin repeat and SOCS box-containing protein 4 isoform b	3390201	3850201	BOT	3390201	CCTTTAAATCAAAATAACCTTCAATTTTCCAAAATCATTAAACTTTAACA	3850201	CCTTTAAATCAAAATAACCTTCAATTTTCCGAAATCATTAAACTTTAACG	7	BOT	C	Grn	94953220	+	51666	ASB-4;	NM_145872.1	GI:22208963	isoform b is encoded by transcript variant 2; go_process: intracellular signaling cascade	ankyrin repeat and SOCS box-containing protein 4 isoform b	70	FALSE
cg24697031	EVPL	0.0249785	0.565382	envoplakin	830097	5910386	TOP	830097	CTAACTAAAAATATTTATTAATCCTAAACTCCAAAACTAAAACCTCTCCA	5910386	CTAACTAAAAATATTTATTAATCCTAAACTCCGAAACTAAAACCTCTCCG	17	TOP	C	Grn	71534972	-	2125	EVPK;	NM_001988.1	GI:4503612	go_component: cytoskeleton; go_component: plasmodesma; go_function: structural molecule activity; go_process: keratinization; go_process: epidermis development	envoplakin	337	FALSE
cg12400041	DST	0.0250812	-0.858813	dystonin isoform 1eB precursor	2690367	1070367	BOT	2690367	AAACACATCCATTTACATACCTAAATATCAATTAATTCCTCCAATAAACA	1070367	AAACACATCCATTTACATACCTAAATATCAATTAATTCCTCCAATAAACG	6	BOT	C	Grn	56816422	-	667	BPA; BP240; BPAG1; MACF2; CATX-15; KIAA0465; KIAA1470;	NM_020388.2	GI:20357503	isoform 1eB precursor is encoded by transcript variant 1eB; bullous pemphigoid antigen 1; 230/240kDa; hemidesmosomal plaque protein; go_component: cytoplasm; go_component: cytoskeleton; go_component: cytoplasm; go_component: cytoplasm; go_component: hemidesmosome; go_component: hemidesmosome; go_component: extracellular space; go_component: basement membrane; go_component: intercellular junction;…	dystonin isoform 1eB precursor	865	TRUE	6:56815836-56817692
cg26615126	COLEC11	0.0250812	-0.989522	collectin sub-family member 11 isoform a	6550021	6220678	BOT	6550021	TAAAACTCAATCTTTTACCTAAATCTAAAAACAAATTCCCATCCTCCTCA	6220678	TAAAACTCAATCTTTTACCTAAATCTAAAAACAAATTCCCATCCTCCTCG	2	BOT	C	Grn	3620512	+	78989	MGC3279;	NM_024027.3	GI:40548418	isoform a is encoded by transcript variant 1; go_component: cytoplasm; go_function: sugar binding; go_process: phosphate transport	collectin sub-family member 11 isoform a	230	TRUE	2:3620268-3620798
cg13985639	C10orf65	0.0253512	0.666764	hypothetical protein LOC112817	5050041	2030056	BOT	5050041	ACATACCTTCACATCTACACCAAATAACAAAATTAACAAAAACTTTCACA	2030056	ACATACCTTCACATCTACACCAAATAACAAAATTAACAAAAACTTTCACG	10	BOT	C	Grn	99334108	+	112817	FLJ37472;	NM_138413.2	GI:31543059	synonym: FLJ37472	hypothetical protein LOC112817	851	FALSE
cg20357628	PHACTR3	0.0253942	-1.19605	phosphatase and actin regulator 3 isoform 2	70037	6580037	TOP	70037	AAAATAAACACAAATAAATAACAAAACAAAACCACACACACCAAAATACA	6580037	AAAATAAACACGAATAAATAACAAAACGAAACCGCGCACGCCGAAATACG	20	BOT	C	Grn	57612998	+	116154	H17739; SCAPIN1; C20orf101; MGC117178;	NM_183244.1	GI:34304353	isoform 2 is encoded by transcript variant 2; scapinin; scaffold-associated PP1 inhibiting protein; phosphatase and actin regulator 3; isoform 1; go_component: nucleus; go_function: actin binding; go_function: protein phosphatase inhibitor activity	phosphatase and actin regulator 3 isoform 2	244	TRUE	20:57612715-57614362
cg03960217	LCE2C	0.0254068	0.605946	late cornified envelope 2C	10193	2680386	BOT	10193	AAAAACACATCCAACTTCAACATCTCATCTACTCTAACTCCCCAAAAACA	2680386	AAAAACACATCCAACTTCAACATCTCATCTACTCTAACTCCCCAAAAACG	1	TOP	T	Red	150914395	+	353140	LEP11;	NM_178429.2	GI:57242770	late envelope protein 11	late cornified envelope 2C	6	FALSE
cg19761273	CSNK1D	0.0254068	-1.2146	casein kinase 1; delta isoform 1	5260092	6860059	TOP	5260092	AAACATTCAAATCCAACACAAATAAAAATATTAACTCCATCTCCAAACCA	6860059	AAACATTCAAATCCAACACAAATAAAAATATTAACTCCGTCTCCAAACCG	17	TOP	C	Grn	77824862	-	1453	HCKID;	NM_001893.3	GI:20544143	isoform 1 is encoded by transcript variant 1; go_function: ATP binding; go_function: nucleotide binding; go_function: transferase activity; go_function: casein kinase I activity; go_function: protein serine/threonine kinase activity; go_process: DNA repair; go_process: signal transduction; go_process: Wnt receptor signaling pathway; go_process: protein amino acid phosphorylation; go_process: prot…	casein kinase 1; delta isoform 1	523	FALSE
cg04716261	ARPM2	0.0255244	1.18705	actin-related protein M2	3840452	20193	TOP	3840452	CCAAAAAACCAAAAAATTATCTCCTAAATAACAATCTAACCAAAACAACA	20193	CCAAAAAACCAAAAAATTATCTCCTAAATAACAATCTAACCAAAACAACG	1	TOP	A	Red	2927926	+	140625	ARPT2; ACTRT2; HARPM2; FLJ25424;	NM_080431.3	GI:29893807	actin-related protein hArpM2; actin-related protein T2; go_component: cytoskeleton; go_function: protein binding; go_function: structural molecule activity	actin-related protein M2	67	FALSE
cg15779716	CDCP1	0.0255452	-1.11123	CUB domain-containing protein 1 isoform 2	4010725	4010372	TOP	4010725	ATCCAAAACTTAAATAACCCACAAATAAAATTCTTCTCCAAAACAAAACA	4010372	ATCCAAAACTTAAATAACCCACAAATAAAATTCTTCTCCAAAACGAAACG	3	TOP	C	Grn	45162918	-	64866	CD318; TRASK; SIMA135;	NM_178181.1	GI:30410802	isoform 2 is encoded by transcript variant 2; CUB domain-containing protein 1; transmembrane and associated with src kinases; go_component: integral to membrane; go_function: kinase activity	CUB domain-containing protein 1 isoform 2	294	TRUE	3:45161842-45163260
cg10318258	RIPK3	0.0255892	0.93847	receptor-interacting serine-threonine kinase 3	5890474	6400072	TOP	5890474	AATTATCCTATTTTCACATAAACTTCAAAACTATACCACTCAACTAATCA	6400072	AATTATCCTATTTTCACATAAACTTCAAAACTATACCACTCAACTAATCG	14	BOT	T	Red	23879013	-	11035	RIP3; RIP3 beta; RIP3 gamma;	NM_006871.2	GI:40254843	receptor-interacting protein 3; Ser/Thr kinase; receptor interacting protein 3; go_function: ATP binding; go_function: receptor activity; go_function: nucleotide binding; go_function: transferase activity; go_function: magnesium ion binding; go_function: protein-tyrosine kinase activity; go_function: protein serine/threonine kinase activity; go_process: protein amino acid phosphorylation	receptor-interacting serine-threonine kinase 3	586	FALSE
cg12351433	LHCGR	0.0256088	-0.815171	luteinizing hormone/choriogonadotropin receptor precursor	5360187	3940019	BOT	5360187	TTATTAAATCACTAAACACTATCACAAATCAAAACAAAACAAACTCAACA	3940019	TTATTAAATCACTAAACACTATCGCAAATCAAAACAAAACAAACTCAACG	2	BOT	A	Red	48836321	-	3973	LHR; LCGR; LGR2; hLHR;	NM_000233.1	GI:4557716	lutropin/choriogonadotropin receptor; luteinizing hormone receptor; go_component: endosome; go_component: plasma membrane; go_component: integral to plasma membrane; go_function: receptor activity; go_function: lutropin-choriogonadotropic hormone receptor activity; go_process: signal transduction; go_process: male gonad development; go_process: male genitalia morphogenesis; go_process: G-protein …	luteinizing hormone/choriogonadotropin receptor precursor	140	TRUE	2:48835959-48836520
cg03907363	KLK1	0.0256117	0.508946	kallikrein 1 preproprotein	1240653	1780273	BOT	1240653	ACAAAAATAACCCAAAATCTACCCCTTTAATAAAACAATAAAACAAAACA	1780273	ACAAAAATAACCCAAAATCTACCCCTTTAATAAAACGATAAAACAAAACG	19	TOP	T	Red	56018855	-	3816	hK1; KLKR; Klk6;	NM_002257.2	GI:22027643	glandular kallikrein 1; tissue kallikrein; kallikrein serine protease 1; go_component: cellular component unknown; go_function: peptidase activity; go_function: tissue kallikrein activity; go_process: proteolysis	kallikrein 1 preproprotein	361	FALSE
cg09354331	RAI17	0.0256762	-0.957288	retinoic acid induced 17	270692	840128	TOP	270692	TCAATCATTAATCTACTAAATATACCTATCCATAAAATTCATTCTAACCA	840128	TCGATCATTAATCTACTAAATATACCTATCCATAAAATTCATTCTAACCG	10	TOP	T	Red	80630837	+	57178	Zimp10; FLJ13541; KIAA1224;	NM_020338.2	GI:50234887	zinc finger-containing; Miz1; PIAS-like protein on chromosome 10; PIAS-like protein hZimp10	retinoic acid induced 17	551	FALSE
cg09851465	C1orf87	0.0257338	-1.33232	hypothetical protein LOC127795	5820736	4150307	TOP	5820736	ACAAAAATAACCACACAAATAAACAAAATAAACTTCTAAAAAAACACCCA	4150307	ACAAAAATAACCACACAAATAAACGAAATAAACTTCTAAAAAAACGCCCG	1	TOP	C	Grn	60312014	-	127795	FLJ44073; MGC34837;	NM_152377.1	GI:22748810	go_function: calcium ion binding	hypothetical protein LOC127795	245	TRUE	1:60311832-60312293
cg04245402	C19orf21	0.0257338	-1.113	hypothetical protein LOC126353	6620437	7210669	BOT	6620437	ACCAAACCAAACAAAAATCCTATATAAAACAATTAAATCCACATTTAACA	7210669	ACCGAACCGAACGAAAATCCTATATAAAACGATTAAATCCACATTTAACG	19	TOP	T	Red	702146	+	126353		NM_173481.2	GI:34222226		hypothetical protein LOC126353	95	TRUE	19:702077-702289
cg13053608	LGP1	0.0257338	0.982083	LGP1 homolog	4860543	6270259	TOP	4860543	CCTTCTTCCCAATTTCATTTTTCCTCAATTTTCCTATATACAATAAAACA	6270259	CCTTCTTCCCAATTTCATTTTTCCTCGATTTTCCTATATACAATAAAACG	17	TOP	T	Red	37599739	-	84514	D11LGP1;	NM_032484.3	GI:31543054	D11lgp1e-like; go_component: endoplasmic reticulum; go_function: molecular function unknown; go_process: biological process unknown	LGP1 homolog	540	FALSE
cg19875656	TSP50	0.0257338	0.75683	testes-specific protease 50	6760497	4290747	TOP	6760497	CTTAAAAACACACTAAACACTCTAATCAACAAAATCAACAATAAACAACA	4290747	CTTAAAAACACACTAAACGCTCTAATCGACGAAATCAACAATAAACAACG	3	BOT	C	Grn	46734368	-	29122		NM_013270.2	GI:31543829	go_function: trypsin activity; go_function: chymotrypsin activity; go_process: proteolysis	testes-specific protease 50	268	TRUE	3:46733944-46734676
cg05262335	TAGAP	0.0257338	1.18585	T-cell activation Rho GTPase-activating protein isoform c	630300	2630382	BOT	630300	CCATAATATTCTTTCCAATCTCTATAATATTCTAAATTTCCACCTACCCA	2630382	CCATAATATTCTTTCCGATCTCTATAATATTCTAAATTTCCACCTACCCG	6	BOT	C	Grn	159386172	-	117289	FKSG15; TAGAP1; FLJ32631; FLJ39771; MGC27381;	NM_138810.2	GI:23199968	isoform c is encoded by transcript variant 3; go_function: guanyl-nucleotide exchange factor activity	T-cell activation Rho GTPase-activating protein isoform c	122	FALSE
cg07799947	NPAS2	0.0257432	0.83715	neuronal PAS domain protein 2	2190561	3930561	BOT	2190561	ACAAATAAACTAAAAACTACCAACCAAAATCCCATTAAAATTATCACTCA	3930561	ACAAATAAACTAAAAACTACCAACCGAAATCCCATTAAAATTATCACTCG	2	BOT	A	Red	100803045	+	4862	MOP4; PASD4; FLJ23138; MGC71151;	NM_002518.3	GI:48928051	neuronal PAS2; member of PAS superfamily 4; go_component: nucleus; go_function: signal transducer activity; go_function: transcription factor activity; go_function: transcription factor activity; go_process: signal transduction; go_process: central nervous system development; go_process: regulation of transcription; DNA-dependent	neuronal PAS domain protein 2	442	TRUE	2:100801289-100804019
cg22022041	CCR9	0.0257432	0.714328	chemokine (C-C motif) receptor 9 isoform A	6020133	1740681	TOP	6020133	CCAAACACTAAAAACTAATAATACCTACTATCCCAAAAAAAATTACATCA	1740681	CCAAACACTAAAAACTAATAATACCTACTATCCCAAAAAAAATTACATCG	3	BOT	C	Grn	45903023	+	10803	GPR28; CDw199; GPR-9-6;	NM_031200.1	GI:14043041	isoform A is encoded by transcript variant A; G protein-coupled receptor 28; go_component: plasma membrane; go_component: integral to membrane; go_component: integral to plasma membrane; go_function: receptor activity; go_function: C-C chemokine receptor activity; go_function: rhodopsin-like receptor activity; go_process: chemotaxis; go_process: signal transduction; go_process: cellular defense r…	chemokine (C-C motif) receptor 9 isoform A	118	FALSE
cg11653858	SLC13A2	0.0257733	0.723899	solute carrier family 13 (sodium-dependent dicarboxylate transporter); member 2	3400687	1340452	BOT	3400687	AATCATCATACTCTAATAACCTCAAAAACATACATTAACCTTCAACTACA	1340452	AATCATCATACTCTAATAACCTCAAAAACATACATTAACCTTCAACTACG	17	TOP	T	Red	23824791	+	9058	NADC1; NaDC-1;	NM_003984.1	GI:4506978	go_component: membrane; go_component: membrane fraction; go_component: integral to plasma membrane; go_function: sodium ion binding; go_function: symporter activity; go_function: transporter activity; go_function: low affinity sodium:dicarboxylate symporter activity; go_process: ion transport; go_process: sodium ion transport	solute carrier family 13 (sodium-dependent dicarboxylate transporter); member 2	1375	TRUE	17:23823162-23823434
cg18342900	LOC388272	0.0258024	0.878189	hypothetical protein LOC388272	6840608	1510093	BOT	6840608	TAATCACACTCAAAACATAATTTAATAACCATCTTCACTTTCTTAACTCA	1510093	TAATCGCACTCGAAACATAATTTAATAACCATCTTCACTTTCTTAACTCG	16	TOP	A	Red	45422575	-	388272	MGC62018;	NM_001001436.1	GI:47824888	synonym: MGC62018	hypothetical protein LOC388272	26	TRUE	16:45421845-45423164
cg09914304	PRF1	0.0258024	0.686177	perforin 1 precursor	1400377	6180400	BOT	1400377	AAAACCCAAAATAAACACAAAACTACCCAACAAATTAATAATAAACACCA	6180400	AAAACCCAAAATAAACACAAAACTACCCAACGAATTAATAATAAACACCG	10	TOP	T	Red	72032520	-	5551	P1; PFP; HPLH2; MGC65093;	NM_005041.3	GI:45935369	preforming protein; lymphocyte pore forming protein; cytolysin; go_component: cytosol; go_component: integral to membrane; go_function: calcium ion binding; go_process: hemolysis; go_process: cytolysis; go_process: pathogenesis; go_process: transformed cell apoptosis; go_process: virus-infected cell apoptosis; go_process: cellular defense response	perforin 1 precursor	222	FALSE
cg10212621	HMGCS2	0.0258024	0.949853	3-hydroxy-3-methylglutaryl-Coenzyme A synthase 2 (mitochondrial)	7650196	1430500	TOP	7650196	ATAACTCAATCTACTTCTAAAACTAAATCAAAAAACTCACTCAAAACACA	1430500	GTAACTCAATCTACTTCTAAAACTAAATCAAAAAACTCACTCAAAACACG	1	BOT	A	Red	120113041	-	3158		NM_005518.2	GI:50726975		3-hydroxy-3-methylglutaryl-Coenzyme A synthase 2 (mitochondrial)	131	FALSE
cg11225410	SOCS2	0.0258024	0.812714	suppressor of cytokine signaling-2	6040167	3060626	BOT	6040167	ATCTTAAATCTCTACTCTCTTTATCTTTTCTCTAAAACTAAACCAAAACA	3060626	ATCTTAAATCTCTACTCTCTTTATCTTTTCTCTAAAACTAAACCAAAACG	12	TOP	C	Grn	NA	+	8835	CIS2; SSI2; Cish2; SSI-2; SOCS-2; STATI2;	NT_019546.15		STAT induced STAT inhibitor-2; cytokine-inducible SH2 protein 2; go_component: cytoplasm; go_function: protein binding; go_function: prolactin receptor binding; go_function: SH3/SH2 adaptor activity; go_function: growth hormone receptor binding; go_function: insulin-like growth factor receptor binding; go_function: JAK pathway signal transduction adaptor activity; go_process: anti-apoptosis; go_p…	suppressor of cytokine signaling-2	NA	TRUE	12:92490435-92491891
cg18429742	ZDHHC11	0.025866	-1.15436	zinc finger; DHHC domain containing 11	2230673	6480364	BOT	2230673	ATAAATTTTCTTCTTACACCTAAAAAATCCTAAATAAACCTATATATTCA	6480364	GTAAATTTTCTTCTTACACCTAAAAAATCCTAAATAAACCTATATATTCG	5	BOT	T	Red	904101	-	79844	ZNF399; FLJ13153;	NM_024786.1	GI:13376149	go_component: integral to membrane; go_function: metal ion binding	zinc finger; DHHC domain containing 11	0	TRUE	5:903892-904165
cg05921207	CHRDL1	0.0259922	-1.59187	chordin-like 1	6290095	4040280	TOP	6290095	TCCTTTTCCAACCTTTACACAAATAAATTACCTTCTCTTAACCAAAACCA	4040280	TCCTTTTCCAACCTTTACACAAATAAATTACCTTCTCTTAACCGAAACCG	X	TOP	T	Red	109925649	-	91851	CHL; VOPT; NRLN1; dA141H5.1;	NM_145234.2	GI:34147714	neuralin 1; chordin-like; ventroptin; chordin-like 1 variant; go_process: development	chordin-like 1	107	TRUE	X:109925492-109926221
cg21066636	TM4SF5	0.0260661	0.601	transmembrane 4 superfamily member 5	870400	3440377	TOP	870400	AATTAATATTAATCCAAAAAATCTCCCCATTAAATACCAACAAAAAAACA	3440377	AATTAATATTAATCCAAAAAATCTCCCCATTAAATACCAACAAAAAAACG	17	TOP	T	Red	4621936	+	9032		NM_003963.2	GI:21265112	tetraspan transmembrane protein L6H; go_component: plasma membrane; go_component: integral to plasma membrane; go_process: protein amino acid N-linked glycosylation	transmembrane 4 superfamily member 5	105	FALSE
cg24862483	CD300LG	0.0272115	0.755595	triggering receptor expressed on myeloid cells 4	940326	940653	BOT	940326	AAACTATAAACTCCTCTTCAATCACACAAATCTTTAACTTTCTCTAATCA	940653	AAACTATAAACTCCTCTTCAATCACACGAATCTTTAACTTTCTCTAATCG	17	BOT	C	Grn	39280070	+	146894	CLM9; TREM4;	NM_145273.2	GI:37059758	go_function: receptor activity	triggering receptor expressed on myeloid cells 4	43	TRUE	17:39279738-39280139
cg12441928	CCR1	0.0273498	0.810837	chemokine (C-C motif) receptor 1	610504	240102	TOP	610504	AAAAATCCTCACAATTAACTTAACTTCCAAAAAATAACCACTAATAAACA	240102	AAAAATCCTCGCAATTAACTTAACTTCCAAAAAATAACCACTAATAAACG	3	TOP	T	Red	46224836	-	1230	CD191; CKR-1; HM145; CMKBR1; MIP1aR; SCYAR1;	NM_001295.2	GI:53759124	RANTES receptor; go_component: plasma membrane; go_component: integral to plasma membrane; go_function: receptor activity; go_function: protein binding; go_function: C-C chemokine receptor activity; go_function: rhodopsin-like receptor activity; go_process: chemotaxis; go_process: cell adhesion; go_process: cell-cell signaling; go_process: inflammatory response; go_process: elevation of cytosolic…	chemokine (C-C motif) receptor 1	153	FALSE
[truncated: 262 more rows]
